# Supplementary material for: A comprehensive examination of the lysine acetylation targets in paper mulberry based on proteomics analyses
Source: PLoS One. 2021 Mar 11;16(3):e0240947. doi: 10.1371/journal.pone.0240947 (PMC7951917; doi:10.1371/journal.pone.0240947)
Supplement: S1 Table — (XLSX) [file pone.0240947.s001.xlsx]

## Sheet: S1 Table
Protein accession	Position	Amino acid	Protein description	Gene name	Localization probability	PEP	Score	Modified sequence	Charge	Mass error [ppm]	MS/MS Count	Subcellular localization	Biological Process	Cellular Component	Molecular Function	KEGG KO No.	KEGG Gene	KEGG pathway	Pfam ID	Domain description	KOG category	KOG NO.	KOG description
TRINITY_DN11546_c0_g1_m.235	109	K	NADPH-dependent codeinone reductase 1-2 OS=Papaver somniferum OX=3469 GN=COR1.2 PE=1 SV=1	COR1.2	1	0.011153	45.939	AIGVSNFSCK(1)K	2	-3.2228	1	cytoplasm	GO:0006518 peptide metabolic process; GO:0006807 nitrogen compound metabolic process; GO:0006950 response to stress; GO:0007154 cell communication; GO:0008152 metabolic process; GO:0009058 biosynthetic process; GO:0009237 siderophore metabolic process; GO:0009267 cellular response to starvation; GO:0009605 response to external stimulus; GO:0009987 cellular process; GO:0009991 response to extracel…		GO:0003824 catalytic activity; GO:0016491 oxidoreductase activity; GO:0016614 oxidoreductase activity, acting on CH-OH group of donors; GO:0016616 oxidoreductase activity, acting on the CH-OH group of donors, NAD or NADP as acceptor; GO:0033707 3''-deamino-3''-oxonicotianamine reductase activity;	K22374			PF00248	Aldo/keto reductase family	S	KOG1577	Aldo/keto reductase family proteins
TRINITY_DN11658_c0_g1_m.258	75	K	Ras-related protein RABA1d OS=Arabidopsis thaliana OX=3702 GN=RABA1D PE=2 SV=1	RABA1D	1	1.16112e-07	121.71	VIK(1)AQIWDTAGQER	2	-0.26753	1	cytoplasm	GO:0009987 cellular process; GO:0042546 cell wall biogenesis; GO:0044085 cellular component biogenesis; GO:0071554 cell wall organization or biogenesis; GO:0071840 cellular component organization or biogenesis;	GO:0000139 Golgi membrane; GO:0005622 intracellular; GO:0005623 cell; GO:0005634 nucleus; GO:0005737 cytoplasm; GO:0005768 endosome; GO:0005769 early endosome; GO:0005773 vacuole; GO:0005794 Golgi apparatus; GO:0005802 trans-Golgi network; GO:0005829 cytosol; GO:0005886 plasma membrane; GO:0005911 cell-cell junction; GO:0009506 plasmodesma; GO:0010008 endosome membrane; GO:0012505 endomembrane sy…		K07904	RAB11A; Ras-related protein Rab-11A	mdm04144 Endocytosis - Malus domestica (apple);	PF00071	Ras family	U	KOG0087	GTPase Rab11/YPT3, small G protein superfamily
TRINITY_DN11661_c0_g1_m.259	180	K	Subtilisin-like protease SBT1.4 OS=Arabidopsis thaliana OX=3702 GN=SBT1.4 PE=2 SV=1	SBT1.4	1	3.88172e-14	144.2	SFSDEGLSPVPPTWK(1)GK	2	0.64512	1	extracellular	GO:0001763 morphogenesis of a branching structure; GO:0006508 proteolysis; GO:0006807 nitrogen compound metabolic process; GO:0007275 multicellular organism development; GO:0007568 aging; GO:0008152 metabolic process; GO:0009653 anatomical structure morphogenesis; GO:0010016 shoot system morphogenesis; GO:0010150 leaf senescence; GO:0010223 secondary shoot formation; GO:0010346 shoot axis formati…	GO:0005576 extracellular region; GO:0005618 cell wall; GO:0005622 intracellular; GO:0005623 cell; GO:0005737 cytoplasm; GO:0005773 vacuole; GO:0005774 vacuolar membrane; GO:0009505 plant-type cell wall; GO:0016020 membrane; GO:0030312 external encapsulating structure; GO:0031090 organelle membrane; GO:0043226 organelle; GO:0043227 membrane-bounded organelle; GO:0043229 intracellular organelle; GO…	GO:0003824 catalytic activity; GO:0004175 endopeptidase activity; GO:0004252 serine-type endopeptidase activity; GO:0008233 peptidase activity; GO:0008236 serine-type peptidase activity; GO:0016787 hydrolase activity; GO:0017171 serine hydrolase activity; GO:0070011 peptidase activity, acting on L-amino acid peptides;				PF05922; PF00082	Peptidase inhibitor I9; Subtilase family
TRINITY_DN11661_c0_g1_m.259	182	K	Subtilisin-like protease SBT1.4 OS=Arabidopsis thaliana OX=3702 GN=SBT1.4 PE=2 SV=1	SBT1.4	1	1.18916e-14	165.02	GK(1)CETWSDFPASSCNR	2	0.41305	1	extracellular	GO:0001763 morphogenesis of a branching structure; GO:0006508 proteolysis; GO:0006807 nitrogen compound metabolic process; GO:0007275 multicellular organism development; GO:0007568 aging; GO:0008152 metabolic process; GO:0009653 anatomical structure morphogenesis; GO:0010016 shoot system morphogenesis; GO:0010150 leaf senescence; GO:0010223 secondary shoot formation; GO:0010346 shoot axis formati…	GO:0005576 extracellular region; GO:0005618 cell wall; GO:0005622 intracellular; GO:0005623 cell; GO:0005737 cytoplasm; GO:0005773 vacuole; GO:0005774 vacuolar membrane; GO:0009505 plant-type cell wall; GO:0016020 membrane; GO:0030312 external encapsulating structure; GO:0031090 organelle membrane; GO:0043226 organelle; GO:0043227 membrane-bounded organelle; GO:0043229 intracellular organelle; GO…	GO:0003824 catalytic activity; GO:0004175 endopeptidase activity; GO:0004252 serine-type endopeptidase activity; GO:0008233 peptidase activity; GO:0008236 serine-type peptidase activity; GO:0016787 hydrolase activity; GO:0017171 serine hydrolase activity; GO:0070011 peptidase activity, acting on L-amino acid peptides;				PF05922; PF00082	Peptidase inhibitor I9; Subtilase family
TRINITY_DN11661_c0_g1_m.259	258	K	Subtilisin-like protease SBT1.4 OS=Arabidopsis thaliana OX=3702 GN=SBT1.4 PE=2 SV=1	SBT1.4	1	0.0122997	51.864	GVAIGVAPK(1)AR	2	-4.8326	1	extracellular	GO:0001763 morphogenesis of a branching structure; GO:0006508 proteolysis; GO:0006807 nitrogen compound metabolic process; GO:0007275 multicellular organism development; GO:0007568 aging; GO:0008152 metabolic process; GO:0009653 anatomical structure morphogenesis; GO:0010016 shoot system morphogenesis; GO:0010150 leaf senescence; GO:0010223 secondary shoot formation; GO:0010346 shoot axis formati…	GO:0005576 extracellular region; GO:0005618 cell wall; GO:0005622 intracellular; GO:0005623 cell; GO:0005737 cytoplasm; GO:0005773 vacuole; GO:0005774 vacuolar membrane; GO:0009505 plant-type cell wall; GO:0016020 membrane; GO:0030312 external encapsulating structure; GO:0031090 organelle membrane; GO:0043226 organelle; GO:0043227 membrane-bounded organelle; GO:0043229 intracellular organelle; GO…	GO:0003824 catalytic activity; GO:0004175 endopeptidase activity; GO:0004252 serine-type endopeptidase activity; GO:0008233 peptidase activity; GO:0008236 serine-type peptidase activity; GO:0016787 hydrolase activity; GO:0017171 serine hydrolase activity; GO:0070011 peptidase activity, acting on L-amino acid peptides;				PF05922; PF00082	Peptidase inhibitor I9; Subtilase family
TRINITY_DN11683_c0_g2_m.264	68	K	22.7 kDa class IV heat shock protein OS=Pisum sativum OX=3888 GN=HSP22.7 PE=2 SV=1	HSP22.7	1	0.0220375	40.861	EDK(1)HVHFGQDFEIPK	3	-2.2483	1	cytoplasm									O	KOG0710	Molecular chaperone (small heat-shock protein Hsp26/Hsp42)
TRINITY_DN11808_c0_g1_m.300	8	K	Disease resistance protein RPP2A OS=Arabidopsis thaliana OX=3702 GN=RPP2A PE=2 SV=1	RPP2A	1	0.0241771	57.888	PSVFK(1)K(1)MYNLK	2	-0.65977	2	mitochondria
TRINITY_DN11808_c0_g1_m.300	7	K	Disease resistance protein RPP2A OS=Arabidopsis thaliana OX=3702 GN=RPP2A PE=2 SV=1	RPP2A	1	0.0241771	57.888	PSVFK(1)K(1)MYNLK	2	-0.65977	2	mitochondria
TRINITY_DN11842_c0_g1_m.304	457	K	"Mechanosensitive ion channel protein 1, mitochondrial OS=Arabidopsis thaliana OX=3702 GN=MSL1 PE=2 SV=1"	MSL1	1	0.00460965	71.219	AVVTK(1)IPLQINDLDK	2	-0.61764	1	chloroplast	GO:0006810 transport; GO:0006950 response to stress; GO:0006979 response to oxidative stress; GO:0009987 cellular process; GO:0033554 cellular response to stress; GO:0034599 cellular response to oxidative stress; GO:0042221 response to chemical; GO:0050896 response to stimulus; GO:0051179 localization; GO:0051234 establishment of localization; GO:0051716 cellular response to stimulus; GO:0055085 …	GO:0005622 intracellular; GO:0005623 cell; GO:0005737 cytoplasm; GO:0005739 mitochondrion; GO:0005740 mitochondrial envelope; GO:0005743 mitochondrial inner membrane; GO:0009507 chloroplast; GO:0009526 plastid envelope; GO:0009536 plastid; GO:0009941 chloroplast envelope; GO:0016020 membrane; GO:0019866 organelle inner membrane; GO:0031090 organelle membrane; GO:0031966 mitochondrial membrane; GO…	GO:0005215 transporter activity; GO:0008381 mechanically-gated ion channel activity; GO:0015267 channel activity; GO:0022803 passive transmembrane transporter activity; GO:0022836 gated channel activity; GO:0022857 transmembrane transporter activity;
TRINITY_DN11842_c0_g1_m.304	484	K	"Mechanosensitive ion channel protein 1, mitochondrial OS=Arabidopsis thaliana OX=3702 GN=MSL1 PE=2 SV=1"	MSL1	1	0.0167512	51.872	SHSK(1)VFLGK	2	-3.7521	1	chloroplast	GO:0006810 transport; GO:0006950 response to stress; GO:0006979 response to oxidative stress; GO:0009987 cellular process; GO:0033554 cellular response to stress; GO:0034599 cellular response to oxidative stress; GO:0042221 response to chemical; GO:0050896 response to stimulus; GO:0051179 localization; GO:0051234 establishment of localization; GO:0051716 cellular response to stimulus; GO:0055085 …	GO:0005622 intracellular; GO:0005623 cell; GO:0005737 cytoplasm; GO:0005739 mitochondrion; GO:0005740 mitochondrial envelope; GO:0005743 mitochondrial inner membrane; GO:0009507 chloroplast; GO:0009526 plastid envelope; GO:0009536 plastid; GO:0009941 chloroplast envelope; GO:0016020 membrane; GO:0019866 organelle inner membrane; GO:0031090 organelle membrane; GO:0031966 mitochondrial membrane; GO…	GO:0005215 transporter activity; GO:0008381 mechanically-gated ion channel activity; GO:0015267 channel activity; GO:0022803 passive transmembrane transporter activity; GO:0022836 gated channel activity; GO:0022857 transmembrane transporter activity;
TRINITY_DN12121_c0_g2_m.372	184	K	Sodium channel modifier 1 OS=Mus musculus OX=10090 GN=Scnm1 PE=1 SV=1	Scnm1	1	0.03002	67.507	ELK(1)FTAAGWK	2	-13.696	1	nucleus
TRINITY_DN12492_c0_g1_m.485	4	K	Transposon Ty3-I Gag-Pol polyprotein OS=Saccharomyces cerevisiae (strain ATCC 204508 / S288c) OX=559292 GN=TY3B-I PE=3 SV=2	TY3B-I	0.987419	0.0209011	53.878	QK(0.013)K(0.987)K(1)RSR	2	7.5043	1	nucleus									O	KOG0017	FOG: Transposon-encoded proteins with TYA, reverse transcriptase, integrase domains in various combinations
TRINITY_DN12492_c0_g1_m.485	5	K	Transposon Ty3-I Gag-Pol polyprotein OS=Saccharomyces cerevisiae (strain ATCC 204508 / S288c) OX=559292 GN=TY3B-I PE=3 SV=2	TY3B-I	0.99972	0.0209011	53.878	QK(0.013)K(0.987)K(1)RSR	2	7.5043	1	nucleus									O	KOG0017	FOG: Transposon-encoded proteins with TYA, reverse transcriptase, integrase domains in various combinations
TRINITY_DN12526_c0_g1_m.497	128	K	plant/F21F14-40 protein [Medicago truncatula]		1	0.00515572	99.34	TIQNEITELK(1)K	2	-0.50268	1	chloroplast
TRINITY_DN12613_c0_g1_m.529	198	K	"Peptidyl-prolyl cis-trans isomerase FKBP13, chloroplastic OS=Arabidopsis thaliana OX=3702 GN=FKBP13 PE=1 SV=2"	FKBP13	1	0.0179427	45.939	VLK(1)LPPELGYGVR	2	-1.3078	1	chloroplast	GO:0000413 protein peptidyl-prolyl isomerization; GO:0006457 protein folding; GO:0006464 cellular protein modification process; GO:0006807 nitrogen compound metabolic process; GO:0008152 metabolic process; GO:0009987 cellular process; GO:0018193 peptidyl-amino acid modification; GO:0018208 peptidyl-proline modification; GO:0019538 protein metabolic process; GO:0036211 protein modification process…	GO:0005622 intracellular; GO:0005623 cell; GO:0005737 cytoplasm; GO:0009507 chloroplast; GO:0009536 plastid; GO:0009579 thylakoid; GO:0031977 thylakoid lumen; GO:0043226 organelle; GO:0043227 membrane-bounded organelle; GO:0043229 intracellular organelle; GO:0043231 intracellular membrane-bounded organelle; GO:0044424 intracellular part; GO:0044436 thylakoid part; GO:0044444 cytoplasmic part; GO:…	GO:0003755 peptidyl-prolyl cis-trans isomerase activity; GO:0003824 catalytic activity; GO:0005488 binding; GO:0005527 macrolide binding; GO:0005528 FK506 binding; GO:0008144 drug binding; GO:0016853 isomerase activity; GO:0016859 cis-trans isomerase activity; GO:0097159 organic cyclic compound binding; GO:1901363 heterocyclic compound binding;				PF00254	FKBP-type peptidyl-prolyl cis-trans isomerase	O	KOG0549	FKBP-type peptidyl-prolyl cis-trans isomerase
TRINITY_DN12613_c0_g1_m.529	151	K	"Peptidyl-prolyl cis-trans isomerase FKBP13, chloroplastic OS=Arabidopsis thaliana OX=3702 GN=FKBP13 PE=1 SV=2"	FKBP13	1	2.09155e-19	252.75	LENGK(1)VFDSSYNR	2	0.60656	4	chloroplast	GO:0000413 protein peptidyl-prolyl isomerization; GO:0006457 protein folding; GO:0006464 cellular protein modification process; GO:0006807 nitrogen compound metabolic process; GO:0008152 metabolic process; GO:0009987 cellular process; GO:0018193 peptidyl-amino acid modification; GO:0018208 peptidyl-proline modification; GO:0019538 protein metabolic process; GO:0036211 protein modification process…	GO:0005622 intracellular; GO:0005623 cell; GO:0005737 cytoplasm; GO:0009507 chloroplast; GO:0009536 plastid; GO:0009579 thylakoid; GO:0031977 thylakoid lumen; GO:0043226 organelle; GO:0043227 membrane-bounded organelle; GO:0043229 intracellular organelle; GO:0043231 intracellular membrane-bounded organelle; GO:0044424 intracellular part; GO:0044436 thylakoid part; GO:0044444 cytoplasmic part; GO:…	GO:0003755 peptidyl-prolyl cis-trans isomerase activity; GO:0003824 catalytic activity; GO:0005488 binding; GO:0005527 macrolide binding; GO:0005528 FK506 binding; GO:0008144 drug binding; GO:0016853 isomerase activity; GO:0016859 cis-trans isomerase activity; GO:0097159 organic cyclic compound binding; GO:1901363 heterocyclic compound binding;				PF00254	FKBP-type peptidyl-prolyl cis-trans isomerase	O	KOG0549	FKBP-type peptidyl-prolyl cis-trans isomerase
TRINITY_DN12613_c0_g1_m.529	146	K	"Peptidyl-prolyl cis-trans isomerase FKBP13, chloroplastic OS=Arabidopsis thaliana OX=3702 GN=FKBP13 PE=1 SV=2"	FKBP13	1	4.62822e-06	139.02	AHYVGK(1)LENGK	2	-4.6969	2	chloroplast	GO:0000413 protein peptidyl-prolyl isomerization; GO:0006457 protein folding; GO:0006464 cellular protein modification process; GO:0006807 nitrogen compound metabolic process; GO:0008152 metabolic process; GO:0009987 cellular process; GO:0018193 peptidyl-amino acid modification; GO:0018208 peptidyl-proline modification; GO:0019538 protein metabolic process; GO:0036211 protein modification process…	GO:0005622 intracellular; GO:0005623 cell; GO:0005737 cytoplasm; GO:0009507 chloroplast; GO:0009536 plastid; GO:0009579 thylakoid; GO:0031977 thylakoid lumen; GO:0043226 organelle; GO:0043227 membrane-bounded organelle; GO:0043229 intracellular organelle; GO:0043231 intracellular membrane-bounded organelle; GO:0044424 intracellular part; GO:0044436 thylakoid part; GO:0044444 cytoplasmic part; GO:…	GO:0003755 peptidyl-prolyl cis-trans isomerase activity; GO:0003824 catalytic activity; GO:0005488 binding; GO:0005527 macrolide binding; GO:0005528 FK506 binding; GO:0008144 drug binding; GO:0016853 isomerase activity; GO:0016859 cis-trans isomerase activity; GO:0097159 organic cyclic compound binding; GO:1901363 heterocyclic compound binding;				PF00254	FKBP-type peptidyl-prolyl cis-trans isomerase	O	KOG0549	FKBP-type peptidyl-prolyl cis-trans isomerase
TRINITY_DN12613_c0_g1_m.529	135	K	"Peptidyl-prolyl cis-trans isomerase FKBP13, chloroplastic OS=Arabidopsis thaliana OX=3702 GN=FKBP13 PE=1 SV=2"	FKBP13	1	0.00097524	78.043	LVGYGPEAVK(1)GQLIK	2	-0.1276	1	chloroplast	GO:0000413 protein peptidyl-prolyl isomerization; GO:0006457 protein folding; GO:0006464 cellular protein modification process; GO:0006807 nitrogen compound metabolic process; GO:0008152 metabolic process; GO:0009987 cellular process; GO:0018193 peptidyl-amino acid modification; GO:0018208 peptidyl-proline modification; GO:0019538 protein metabolic process; GO:0036211 protein modification process…	GO:0005622 intracellular; GO:0005623 cell; GO:0005737 cytoplasm; GO:0009507 chloroplast; GO:0009536 plastid; GO:0009579 thylakoid; GO:0031977 thylakoid lumen; GO:0043226 organelle; GO:0043227 membrane-bounded organelle; GO:0043229 intracellular organelle; GO:0043231 intracellular membrane-bounded organelle; GO:0044424 intracellular part; GO:0044436 thylakoid part; GO:0044444 cytoplasmic part; GO:…	GO:0003755 peptidyl-prolyl cis-trans isomerase activity; GO:0003824 catalytic activity; GO:0005488 binding; GO:0005527 macrolide binding; GO:0005528 FK506 binding; GO:0008144 drug binding; GO:0016853 isomerase activity; GO:0016859 cis-trans isomerase activity; GO:0097159 organic cyclic compound binding; GO:1901363 heterocyclic compound binding;				PF00254	FKBP-type peptidyl-prolyl cis-trans isomerase	O	KOG0549	FKBP-type peptidyl-prolyl cis-trans isomerase
TRINITY_DN12767_c0_g2_m.586	150	K	Protein EXORDIUM-like 5 OS=Arabidopsis thaliana OX=3702 GN=EXL5 PE=2 SV=1	EXL5	1	2.94823e-05	67.251	SVVVAGEYADLK(1)YSHGTHLTR	3	-1.1633	1	chloroplast
TRINITY_DN12871_c0_g1_m.615	89	K	Hypersensitive-induced reaction 1 protein OS=Capsicum annuum OX=4072 GN=HIR1 PE=1 SV=1	HIR1	1	0.000409075	68.548	ASDAFYK(1)LSNPR	2	7.6607	2	cytoplasm		GO:0005622 intracellular; GO:0005623 cell; GO:0005737 cytoplasm; GO:0005773 vacuole; GO:0005774 vacuolar membrane; GO:0005794 Golgi apparatus; GO:0005886 plasma membrane; GO:0005911 cell-cell junction; GO:0009506 plasmodesma; GO:0012505 endomembrane system; GO:0016020 membrane; GO:0030054 cell junction; GO:0031090 organelle membrane; GO:0043226 organelle; GO:0043227 membrane-bounded organelle; GO…	GO:0005488 binding; GO:0005515 protein binding; GO:0019899 enzyme binding; GO:0019900 kinase binding; GO:0019901 protein kinase binding; GO:0043424 protein histidine kinase binding;						C	KOG2620	Prohibitins and stomatins of the PID superfamily
TRINITY_DN12871_c0_g1_m.615	82	K	Hypersensitive-induced reaction 1 protein OS=Capsicum annuum OX=4072 GN=HIR1 PE=1 SV=1	HIR1	1	0.000462813	119.94	VLINK(1)ASDAFYK	2	-0.98466	1	cytoplasm		GO:0005622 intracellular; GO:0005623 cell; GO:0005737 cytoplasm; GO:0005773 vacuole; GO:0005774 vacuolar membrane; GO:0005794 Golgi apparatus; GO:0005886 plasma membrane; GO:0005911 cell-cell junction; GO:0009506 plasmodesma; GO:0012505 endomembrane system; GO:0016020 membrane; GO:0030054 cell junction; GO:0031090 organelle membrane; GO:0043226 organelle; GO:0043227 membrane-bounded organelle; GO…	GO:0005488 binding; GO:0005515 protein binding; GO:0019899 enzyme binding; GO:0019900 kinase binding; GO:0019901 protein kinase binding; GO:0043424 protein histidine kinase binding;						C	KOG2620	Prohibitins and stomatins of the PID superfamily
TRINITY_DN12871_c0_g1_m.616	27	K	Hypersensitive-induced reaction 1 protein OS=Capsicum annuum OX=4072 GN=HIR1 PE=1 SV=1	HIR1	1	7.55872e-20	123.99	AEGEAESK(1)YLSGVGIAR	2	1.4153	1	nucleus									C	KOG2620	Prohibitins and stomatins of the PID superfamily
TRINITY_DN12976_c1_g3_m.652	96	K	Cytochrome P450 704C1 OS=Pinus taeda OX=3352 GN=CYP704C1 PE=2 SV=1	CYP704C1	1	0.0173993	61.194	NVEHILK(1)TGFDK	2	-1.093	1	chloroplast							PF00067	Cytochrome P450	Q	KOG0157	Cytochrome P450 CYP4/CYP19/CYP26 subfamilies
TRINITY_DN13734_c0_g1_m.766	76	K	Phenylcoumaran benzylic ether reductase Pyrc5 OS=Pyrus communis OX=23211 GN=PYRC5 PE=1 SV=1	PYRC5	1	0.0239311	65.313	FK(1)SLGVK	2	-6.2322	1	chloroplast				K23050
TRINITY_DN13767_c0_g1_m.770	81	K	"Ribulose bisphosphate carboxylase/oxygenase activase, chloroplastic OS=Malus domestica OX=3750 GN=RCA PE=2 SV=1"	RCA	1	0.00533887	93.772	K(1)WVSGIGVENVGKR	2	-3.2475	1	cytoplasm		GO:0005622 intracellular; GO:0005623 cell; GO:0005737 cytoplasm; GO:0009507 chloroplast; GO:0009532 plastid stroma; GO:0009536 plastid; GO:0009570 chloroplast stroma; GO:0043226 organelle; GO:0043227 membrane-bounded organelle; GO:0043229 intracellular organelle; GO:0043231 intracellular membrane-bounded organelle; GO:0044422 organelle part; GO:0044424 intracellular part; GO:0044434 chloroplast p…							O	KOG0651	26S proteasome regulatory complex, ATPase RPT4
TRINITY_DN13767_c0_g1_m.770	130	K	"Ribulose bisphosphate carboxylase/oxygenase activase, chloroplastic OS=Malus domestica OX=3750 GN=RCA PE=2 SV=1"	RCA	0.996771	0.0163363	55.782	LLEYGNMLVK(0.003)EQENVK(0.997)R	2	-13.035	1	cytoplasm		GO:0005622 intracellular; GO:0005623 cell; GO:0005737 cytoplasm; GO:0009507 chloroplast; GO:0009532 plastid stroma; GO:0009536 plastid; GO:0009570 chloroplast stroma; GO:0043226 organelle; GO:0043227 membrane-bounded organelle; GO:0043229 intracellular organelle; GO:0043231 intracellular membrane-bounded organelle; GO:0044422 organelle part; GO:0044424 intracellular part; GO:0044434 chloroplast p…							O	KOG0651	26S proteasome regulatory complex, ATPase RPT4
TRINITY_DN13938_c0_g1_m.803	195	K	Caffeic acid 3-O-methyltransferase OS=Catharanthus roseus OX=4058 GN=COMT1 PE=2 SV=1	COMT1	1	0.0122495	88.35	FNK(1)VFNK	2	-5.0494	1	chloroplast				K13066	E2.1.1.68, COMT; caffeic acid 3-O-methyltransferase [EC:2.1.1.68]	mdm00940 Phenylpropanoid biosynthesis - Malus domestica (apple); mdm01100 Metabolic pathways - Malus domestica (apple); mdm01110 Biosynthesis of secondary metabolites - Malus domestica (apple);	PF08100; PF00891	Dimerisation domain; O-methyltransferase	GM	KOG3178	Hydroxyindole-O-methyltransferase and related SAM-dependent methyltransferases
TRINITY_DN14020_c0_g1_m.819	140	K	"NAD(P)H-quinone oxidoreductase subunit I, chloroplastic OS=Morus indica OX=248361 GN=ndhI PE=3 SV=1"	ndhI	1	0.0167873	69.716	TILNSPQIK(1)K	2	6.6946	1	nucleus	GO:0008152 metabolic process; GO:0009987 cellular process; GO:0015979 photosynthesis; GO:0044237 cellular metabolic process; GO:0055114 oxidation-reduction process;	GO:0005622 intracellular; GO:0005623 cell; GO:0005737 cytoplasm; GO:0009507 chloroplast; GO:0009534 chloroplast thylakoid; GO:0009535 chloroplast thylakoid membrane; GO:0009536 plastid; GO:0009579 thylakoid; GO:0016020 membrane; GO:0031976 plastid thylakoid; GO:0031984 organelle subcompartment; GO:0034357 photosynthetic membrane; GO:0042651 thylakoid membrane; GO:0043226 organelle; GO:0043227 mem…	GO:0003824 catalytic activity; GO:0003959 NADPH dehydrogenase activity; GO:0016491 oxidoreductase activity; GO:0016651 oxidoreductase activity, acting on NAD(P)H;	K05580	ndhI; NAD(P)H-quinone oxidoreductase subunit I [EC:1.6.5.3]				C	KOG3256	NADH:ubiquinone oxidoreductase, NDUFS8/23 kDa subunit
TRINITY_DN14609_c0_g1_m.971	238	K	Subtilisin-like protease SBT1.4 OS=Arabidopsis thaliana OX=3702 GN=SBT1.4 PE=2 SV=1	SBT1.4	1	0.0103642	57.293	NVYPK(1)WSPAAIK	2	-2.2302	1	chloroplast	GO:0001763 morphogenesis of a branching structure; GO:0006508 proteolysis; GO:0006807 nitrogen compound metabolic process; GO:0007275 multicellular organism development; GO:0007568 aging; GO:0008152 metabolic process; GO:0009653 anatomical structure morphogenesis; GO:0010016 shoot system morphogenesis; GO:0010150 leaf senescence; GO:0010223 secondary shoot formation; GO:0010346 shoot axis formati…	GO:0005576 extracellular region; GO:0005618 cell wall; GO:0005622 intracellular; GO:0005623 cell; GO:0005737 cytoplasm; GO:0005773 vacuole; GO:0005774 vacuolar membrane; GO:0009505 plant-type cell wall; GO:0016020 membrane; GO:0030312 external encapsulating structure; GO:0031090 organelle membrane; GO:0043226 organelle; GO:0043227 membrane-bounded organelle; GO:0043229 intracellular organelle; GO…	GO:0003824 catalytic activity; GO:0004175 endopeptidase activity; GO:0004252 serine-type endopeptidase activity; GO:0008233 peptidase activity; GO:0008236 serine-type peptidase activity; GO:0016787 hydrolase activity; GO:0017171 serine hydrolase activity; GO:0070011 peptidase activity, acting on L-amino acid peptides;				PF00082	Subtilase family
TRINITY_DN14609_c0_g1_m.971	259	K	Subtilisin-like protease SBT1.4 OS=Arabidopsis thaliana OX=3702 GN=SBT1.4 PE=2 SV=1	SBT1.4	1	0.0131728	41.87	SALITTAYNSDNSK(1)QNIK	2	-0.52925	1	chloroplast	GO:0001763 morphogenesis of a branching structure; GO:0006508 proteolysis; GO:0006807 nitrogen compound metabolic process; GO:0007275 multicellular organism development; GO:0007568 aging; GO:0008152 metabolic process; GO:0009653 anatomical structure morphogenesis; GO:0010016 shoot system morphogenesis; GO:0010150 leaf senescence; GO:0010223 secondary shoot formation; GO:0010346 shoot axis formati…	GO:0005576 extracellular region; GO:0005618 cell wall; GO:0005622 intracellular; GO:0005623 cell; GO:0005737 cytoplasm; GO:0005773 vacuole; GO:0005774 vacuolar membrane; GO:0009505 plant-type cell wall; GO:0016020 membrane; GO:0030312 external encapsulating structure; GO:0031090 organelle membrane; GO:0043226 organelle; GO:0043227 membrane-bounded organelle; GO:0043229 intracellular organelle; GO…	GO:0003824 catalytic activity; GO:0004175 endopeptidase activity; GO:0004252 serine-type endopeptidase activity; GO:0008233 peptidase activity; GO:0008236 serine-type peptidase activity; GO:0016787 hydrolase activity; GO:0017171 serine hydrolase activity; GO:0070011 peptidase activity, acting on L-amino acid peptides;				PF00082	Subtilase family
TRINITY_DN14691_c0_g1_m.984	103	K	60S ribosomal protein L22-2 OS=Arabidopsis thaliana OX=3702 GN=RPL22B PE=2 SV=1	RPL22B	1	0.0169135	56.014	VIASNK(1)DR	2	-4.7644	1	cytoplasm	GO:0002181 cytoplasmic translation; GO:0006412 translation; GO:0006518 peptide metabolic process; GO:0006807 nitrogen compound metabolic process; GO:0008152 metabolic process; GO:0009058 biosynthetic process; GO:0009059 macromolecule biosynthetic process; GO:0009987 cellular process; GO:0010467 gene expression; GO:0019538 protein metabolic process; GO:0034641 cellular nitrogen compound metabolic …	GO:0005622 intracellular; GO:0005623 cell; GO:0005634 nucleus; GO:0005730 nucleolus; GO:0005737 cytoplasm; GO:0005829 cytosol; GO:0005840 ribosome; GO:0005844 polysome; GO:0005886 plasma membrane; GO:0005911 cell-cell junction; GO:0009506 plasmodesma; GO:0015934 large ribosomal subunit; GO:0016020 membrane; GO:0022625 cytosolic large ribosomal subunit; GO:0022626 cytosolic ribosome; GO:0030054 ce…	GO:0003676 nucleic acid binding; GO:0003723 RNA binding; GO:0003729 mRNA binding; GO:0003735 structural constituent of ribosome; GO:0005198 structural molecule activity; GO:0005488 binding; GO:0097159 organic cyclic compound binding; GO:1901363 heterocyclic compound binding;	K02891	RP-L22e, RPL22; large subunit ribosomal protein L22e	mdm03010 Ribosome - Malus domestica (apple);			J	KOG3434	60S ribosomal protein L22
TRINITY_DN14691_c0_g1_m.984	24	K	60S ribosomal protein L22-2 OS=Arabidopsis thaliana OX=3702 GN=RPL22B PE=2 SV=1	RPL22B	1	3.38436e-06	112.73	GATFVIDCAK(1)PVEDK	2	1.1035	1	cytoplasm	GO:0002181 cytoplasmic translation; GO:0006412 translation; GO:0006518 peptide metabolic process; GO:0006807 nitrogen compound metabolic process; GO:0008152 metabolic process; GO:0009058 biosynthetic process; GO:0009059 macromolecule biosynthetic process; GO:0009987 cellular process; GO:0010467 gene expression; GO:0019538 protein metabolic process; GO:0034641 cellular nitrogen compound metabolic …	GO:0005622 intracellular; GO:0005623 cell; GO:0005634 nucleus; GO:0005730 nucleolus; GO:0005737 cytoplasm; GO:0005829 cytosol; GO:0005840 ribosome; GO:0005844 polysome; GO:0005886 plasma membrane; GO:0005911 cell-cell junction; GO:0009506 plasmodesma; GO:0015934 large ribosomal subunit; GO:0016020 membrane; GO:0022625 cytosolic large ribosomal subunit; GO:0022626 cytosolic ribosome; GO:0030054 ce…	GO:0003676 nucleic acid binding; GO:0003723 RNA binding; GO:0003729 mRNA binding; GO:0003735 structural constituent of ribosome; GO:0005198 structural molecule activity; GO:0005488 binding; GO:0097159 organic cyclic compound binding; GO:1901363 heterocyclic compound binding;	K02891	RP-L22e, RPL22; large subunit ribosomal protein L22e	mdm03010 Ribosome - Malus domestica (apple);			J	KOG3434	60S ribosomal protein L22
TRINITY_DN14691_c0_g1_m.984	76	K	60S ribosomal protein L22-2 OS=Arabidopsis thaliana OX=3702 GN=RPL22B PE=2 SV=1	RPL22B	1	0.00582731	58.889	ITVTSDSTFSK(1)R	2	-3.6675	1	cytoplasm	GO:0002181 cytoplasmic translation; GO:0006412 translation; GO:0006518 peptide metabolic process; GO:0006807 nitrogen compound metabolic process; GO:0008152 metabolic process; GO:0009058 biosynthetic process; GO:0009059 macromolecule biosynthetic process; GO:0009987 cellular process; GO:0010467 gene expression; GO:0019538 protein metabolic process; GO:0034641 cellular nitrogen compound metabolic …	GO:0005622 intracellular; GO:0005623 cell; GO:0005634 nucleus; GO:0005730 nucleolus; GO:0005737 cytoplasm; GO:0005829 cytosol; GO:0005840 ribosome; GO:0005844 polysome; GO:0005886 plasma membrane; GO:0005911 cell-cell junction; GO:0009506 plasmodesma; GO:0015934 large ribosomal subunit; GO:0016020 membrane; GO:0022625 cytosolic large ribosomal subunit; GO:0022626 cytosolic ribosome; GO:0030054 ce…	GO:0003676 nucleic acid binding; GO:0003723 RNA binding; GO:0003729 mRNA binding; GO:0003735 structural constituent of ribosome; GO:0005198 structural molecule activity; GO:0005488 binding; GO:0097159 organic cyclic compound binding; GO:1901363 heterocyclic compound binding;	K02891	RP-L22e, RPL22; large subunit ribosomal protein L22e	mdm03010 Ribosome - Malus domestica (apple);			J	KOG3434	60S ribosomal protein L22
TRINITY_DN14830_c0_g1_m.1005	2	K	DNA (cytosine-5)-methyltransferase 1 OS=Zea mays OX=4577 GN=MET2A PE=1 SV=1	MET2A	1	0.0188301	46.447	GK(1)PRTNFQQYIR	2	12.487	1	cytoplasm	GO:0009292 genetic transfer; GO:0009294 DNA mediated transformation; GO:0009987 cellular process; GO:0044764 multi-organism cellular process; GO:0051704 multi-organism process;			K00558	DNMT1, dcm; DNA (cytosine-5)-methyltransferase 1 [EC:2.1.1.37]	mdm00270 Cysteine and methionine metabolism - Malus domestica (apple); mdm01100 Metabolic pathways - Malus domestica (apple);	PF00145	C-5 cytosine-specific DNA methylase
TRINITY_DN15020_c0_g1_m.1036	22	K	40S ribosomal protein S20-2 OS=Arabidopsis thaliana OX=3702 GN=RPS20B PE=2 SV=1	RPS20B	1	9.14661e-43	148.82	AYAAMKPTKPGLEEPQEQIHK(1)IR	4	-2.3459	2	cytoplasm	GO:0002181 cytoplasmic translation; GO:0006412 translation; GO:0006518 peptide metabolic process; GO:0006807 nitrogen compound metabolic process; GO:0008152 metabolic process; GO:0009058 biosynthetic process; GO:0009059 macromolecule biosynthetic process; GO:0009987 cellular process; GO:0010467 gene expression; GO:0019538 protein metabolic process; GO:0034641 cellular nitrogen compound metabolic …	GO:0005618 cell wall; GO:0005622 intracellular; GO:0005623 cell; GO:0005634 nucleus; GO:0005730 nucleolus; GO:0005737 cytoplasm; GO:0005829 cytosol; GO:0005840 ribosome; GO:0005844 polysome; GO:0005911 cell-cell junction; GO:0009506 plasmodesma; GO:0015935 small ribosomal subunit; GO:0016020 membrane; GO:0022626 cytosolic ribosome; GO:0022627 cytosolic small ribosomal subunit; GO:0030054 cell jun…	GO:0003676 nucleic acid binding; GO:0003723 RNA binding; GO:0003729 mRNA binding; GO:0003735 structural constituent of ribosome; GO:0005198 structural molecule activity; GO:0005488 binding; GO:0097159 organic cyclic compound binding; GO:1901363 heterocyclic compound binding;	K02969	RP-S20e, RPS20; small subunit ribosomal protein S20e	mdm03010 Ribosome - Malus domestica (apple);			J	KOG0900	40S ribosomal protein S20
TRINITY_DN15020_c0_g1_m.1036	30	K	40S ribosomal protein S20-2 OS=Arabidopsis thaliana OX=3702 GN=RPS20B PE=2 SV=1	RPS20B	1	0.0111247	81.642	ITLSSK(1)NVK	2	-3.7284	1	cytoplasm	GO:0002181 cytoplasmic translation; GO:0006412 translation; GO:0006518 peptide metabolic process; GO:0006807 nitrogen compound metabolic process; GO:0008152 metabolic process; GO:0009058 biosynthetic process; GO:0009059 macromolecule biosynthetic process; GO:0009987 cellular process; GO:0010467 gene expression; GO:0019538 protein metabolic process; GO:0034641 cellular nitrogen compound metabolic …	GO:0005618 cell wall; GO:0005622 intracellular; GO:0005623 cell; GO:0005634 nucleus; GO:0005730 nucleolus; GO:0005737 cytoplasm; GO:0005829 cytosol; GO:0005840 ribosome; GO:0005844 polysome; GO:0005911 cell-cell junction; GO:0009506 plasmodesma; GO:0015935 small ribosomal subunit; GO:0016020 membrane; GO:0022626 cytosolic ribosome; GO:0022627 cytosolic small ribosomal subunit; GO:0030054 cell jun…	GO:0003676 nucleic acid binding; GO:0003723 RNA binding; GO:0003729 mRNA binding; GO:0003735 structural constituent of ribosome; GO:0005198 structural molecule activity; GO:0005488 binding; GO:0097159 organic cyclic compound binding; GO:1901363 heterocyclic compound binding;	K02969	RP-S20e, RPS20; small subunit ribosomal protein S20e	mdm03010 Ribosome - Malus domestica (apple);			J	KOG0900	40S ribosomal protein S20
TRINITY_DN15020_c0_g1_m.1036	62	K	40S ribosomal protein S20-2 OS=Arabidopsis thaliana OX=3702 GN=RPS20B PE=2 SV=1	RPS20B	1	0.0201427	47.334	MPTK(1)VLHITTR	3	-6.0973	1	cytoplasm	GO:0002181 cytoplasmic translation; GO:0006412 translation; GO:0006518 peptide metabolic process; GO:0006807 nitrogen compound metabolic process; GO:0008152 metabolic process; GO:0009058 biosynthetic process; GO:0009059 macromolecule biosynthetic process; GO:0009987 cellular process; GO:0010467 gene expression; GO:0019538 protein metabolic process; GO:0034641 cellular nitrogen compound metabolic …	GO:0005618 cell wall; GO:0005622 intracellular; GO:0005623 cell; GO:0005634 nucleus; GO:0005730 nucleolus; GO:0005737 cytoplasm; GO:0005829 cytosol; GO:0005840 ribosome; GO:0005844 polysome; GO:0005911 cell-cell junction; GO:0009506 plasmodesma; GO:0015935 small ribosomal subunit; GO:0016020 membrane; GO:0022626 cytosolic ribosome; GO:0022627 cytosolic small ribosomal subunit; GO:0030054 cell jun…	GO:0003676 nucleic acid binding; GO:0003723 RNA binding; GO:0003729 mRNA binding; GO:0003735 structural constituent of ribosome; GO:0005198 structural molecule activity; GO:0005488 binding; GO:0097159 organic cyclic compound binding; GO:1901363 heterocyclic compound binding;	K02969	RP-S20e, RPS20; small subunit ribosomal protein S20e	mdm03010 Ribosome - Malus domestica (apple);			J	KOG0900	40S ribosomal protein S20
TRINITY_DN15111_c0_g2_m.1050	50	K	Histone H2B.3 (Fragment) OS=Solanum lycopersicum OX=4081 GN=H2B-3 PE=2 SV=1	H2B-3	1	1.10889e-63	281.38	PAAEK(1)APAAEK(0.987)K(0.013)PR	3	-5.0872	39	extracellular				K11252	H2B; histone H2B
TRINITY_DN15111_c0_g2_m.1050	39	K	Histone H2B.3 (Fragment) OS=Solanum lycopersicum OX=4081 GN=H2B-3 PE=2 SV=1	H2B-3	0.999603	0.0002267	112.68	AEK(1)K(1)PAAEK(0.7)K(0.3)PAAEK	3	-1.0164	4	extracellular				K11252	H2B; histone H2B
TRINITY_DN15111_c0_g2_m.1050	57	K	Histone H2B.3 (Fragment) OS=Solanum lycopersicum OX=4081 GN=H2B-3 PE=2 SV=1	H2B-3	1	0.00582193	99.305	APAAEK(1)K(1)PR	2	-3.9033	2	extracellular				K11252	H2B; histone H2B
TRINITY_DN15111_c0_g2_m.1050	38	K	Histone H2B.3 (Fragment) OS=Solanum lycopersicum OX=4081 GN=H2B-3 PE=2 SV=1	H2B-3	0.999993	6.46283e-24	215.61	AEK(1)K(0.999)PAAEK(0.142)K(0.859)PAAEK	2	-0.48171	12	extracellular				K11252	H2B; histone H2B
TRINITY_DN15111_c0_g2_m.1050	56	K	Histone H2B.3 (Fragment) OS=Solanum lycopersicum OX=4081 GN=H2B-3 PE=2 SV=1	H2B-3	1	1.10889e-63	281.38	PAAEK(0.999)K(0.001)PAAEK(1)APAAEK(1)K	3	-0.34445	33	extracellular				K11252	H2B; histone H2B
TRINITY_DN15111_c0_g2_m.1050	45	K	Histone H2B.3 (Fragment) OS=Solanum lycopersicum OX=4081 GN=H2B-3 PE=2 SV=1	H2B-3	0.999999	0.000617739	112.68	AEK(0.921)K(0.079)PAAEK(1)K(1)PAAEK	3	-1.9189	2	extracellular				K11252	H2B; histone H2B
TRINITY_DN15111_c0_g2_m.1050	44	K	Histone H2B.3 (Fragment) OS=Solanum lycopersicum OX=4081 GN=H2B-3 PE=2 SV=1	H2B-3	1	7.77283e-58	260.18	AEK(1)KPAAEK(1)K	2	-2.1086	26	extracellular				K11252	H2B; histone H2B
TRINITY_DN15111_c0_g2_m.1050	62	K	Histone H2B.3 (Fragment) OS=Solanum lycopersicum OX=4081 GN=H2B-3 PE=2 SV=1	H2B-3	0.998702	0.0133713	51.454	APAAEK(0.92)K(0.081)PRAEK(0.999)K	3	-3.4476	1	extracellular				K11252	H2B; histone H2B
TRINITY_DN15152_c0_g1_m.1064	6	K	uncharacterized protein		1	0.0293366	50.297	K(1)K(1)GK(1)NEGK(1)QR	2	6.2712	1	nucleus
TRINITY_DN15152_c0_g1_m.1064	7	K	uncharacterized protein		1	0.0293366	50.297	K(1)K(1)GK(1)NEGK(1)QR	2	6.2712	1	nucleus
TRINITY_DN15152_c0_g1_m.1064	13	K	uncharacterized protein		1	0.0293366	50.297	K(1)K(1)GK(1)NEGK(1)QR	2	6.2712	1	nucleus
TRINITY_DN15152_c0_g1_m.1064	9	K	uncharacterized protein		1	0.0293366	50.297	K(1)K(1)GK(1)NEGK(1)QR	2	6.2712	1	nucleus
TRINITY_DN15198_c0_g1_m.1072	97	K	putative disease resistance protein At3g14460 [Morus notabilis]		1	0.000207474	73.655	SPAPLLEEK(1)HVHGR	3	-5.3198	1	nucleus,plasma membrane
TRINITY_DN15322_c0_g1_m.1104	123	K	forkhead-associated domain protein [Arabidopsis thaliana]		1	0.00105759	114.39	LNEAISHK(1)ER	2	-1.708	1	chloroplast
TRINITY_DN15676_c0_g1_m.1213	169	K	Type IV inositol polyphosphate 5-phosphatase 7 OS=Arabidopsis thaliana OX=3702 GN=IP5P7 PE=1 SV=1	IP5P7	1	0.00220277	77.072	QK(1)NSSFFHR	2	6.5888	2	nucleus	GO:0000003 reproduction; GO:0001101 response to acid chemical; GO:0003002 regionalization; GO:0003006 developmental process involved in reproduction; GO:0005975 carbohydrate metabolic process; GO:0006066 alcohol metabolic process; GO:0006629 lipid metabolic process; GO:0006644 phospholipid metabolic process; GO:0006650 glycerophospholipid metabolic process; GO:0006793 phosphorus metabolic process…	GO:0005622 intracellular; GO:0005623 cell; GO:0005634 nucleus; GO:0005886 plasma membrane; GO:0016020 membrane; GO:0043226 organelle; GO:0043227 membrane-bounded organelle; GO:0043229 intracellular organelle; GO:0043231 intracellular membrane-bounded organelle; GO:0044424 intracellular part; GO:0044464 cell part; GO:0071944 cell periphery;	GO:0003824 catalytic activity; GO:0004439 phosphatidylinositol-4,5-bisphosphate 5-phosphatase activity; GO:0016787 hydrolase activity; GO:0016788 hydrolase activity, acting on ester bonds; GO:0016791 phosphatase activity; GO:0034485 phosphatidylinositol-3,4,5-trisphosphate 5-phosphatase activity; GO:0034593 phosphatidylinositol bisphosphate phosphatase activity; GO:0034594 phosphatidylinositol tr…						T	KOG0565	Inositol polyphosphate 5-phosphatase and related proteins
TRINITY_DN15832_c0_g1_m.1277	51	K	IAA-amino acid hydrolase ILR1-like 4 OS=Arabidopsis thaliana OX=3702 GN=ILL4 PE=1 SV=2	ILL4	1	0.00137031	111.61	NK(1)IHENPELR	2	-2.5388	1	extracellular	GO:0002682 regulation of immune system process; GO:0002831 regulation of response to biotic stimulus; GO:0006950 response to stress; GO:0009611 response to wounding; GO:0010112 regulation of systemic acquired resistance; GO:0031347 regulation of defense response; GO:0032101 regulation of response to external stimulus; GO:0043900 regulation of multi-organism process; GO:0045088 regulation of innat…	GO:0005622 intracellular; GO:0005623 cell; GO:0005737 cytoplasm; GO:0005783 endoplasmic reticulum; GO:0005886 plasma membrane; GO:0012505 endomembrane system; GO:0016020 membrane; GO:0043226 organelle; GO:0043227 membrane-bounded organelle; GO:0043229 intracellular organelle; GO:0043231 intracellular membrane-bounded organelle; GO:0044424 intracellular part; GO:0044444 cytoplasmic part; GO:004446…	GO:0003824 catalytic activity; GO:0010178 IAA-amino acid conjugate hydrolase activity; GO:0010179 IAA-Ala conjugate hydrolase activity; GO:0016787 hydrolase activity; GO:0016810 hydrolase activity, acting on carbon-nitrogen (but not peptide) bonds;	K14664	ILR1; IAA-amino acid hydrolase [EC:3.5.1.-]		PF07687	Peptidase dimerisation domain
TRINITY_DN15935_c0_g1_m.1296	40	K	Replication protein A 14 kDa subunit B OS=Arabidopsis thaliana OX=3702 GN=RPA3B PE=1 SV=1	RPA3B	1	1.0672e-06	83.061	SEGGSVIGK(1)STDDNQIIVK	2	0.79236	1	cytoplasm		GO:0005622 intracellular; GO:0005623 cell; GO:0005737 cytoplasm; GO:0009507 chloroplast; GO:0009526 plastid envelope; GO:0009536 plastid; GO:0009941 chloroplast envelope; GO:0031967 organelle envelope; GO:0031975 envelope; GO:0043226 organelle; GO:0043227 membrane-bounded organelle; GO:0043229 intracellular organelle; GO:0043231 intracellular membrane-bounded organelle; GO:0044422 organelle part;…	GO:0005215 transporter activity;	K10740	RPA3; replication factor A3	mdm03030 DNA replication - Malus domestica (apple); mdm03420 Nucleotide excision repair - Malus domestica (apple); mdm03430 Mismatch repair - Malus domestica (apple); mdm03440 Homologous recombination - Malus domestica (apple);	PF08661	Replication factor A protein 3	U	KOG0058	Peptide exporter, ABC superfamily
TRINITY_DN16085_c0_g1_m.1316	79	K	Geraniol 8-hydroxylase OS=Swertia mussotii OX=137888 GN=CYP76B10 PE=1 SV=1	CYP76B10	1	0.013517	65.404	HNK(1)VQELLR	2	-1.3607	1	chloroplast	GO:0006629 lipid metabolic process; GO:0006720 isoprenoid metabolic process; GO:0006721 terpenoid metabolic process; GO:0008152 metabolic process; GO:0008299 isoprenoid biosynthetic process; GO:0008610 lipid biosynthetic process; GO:0009058 biosynthetic process; GO:0009403 toxin biosynthetic process; GO:0009404 toxin metabolic process; GO:0009987 cellular process; GO:0016101 diterpenoid metabolic…	GO:0016020 membrane;	GO:0003824 catalytic activity; GO:0004497 monooxygenase activity; GO:0016491 oxidoreductase activity; GO:0016705 oxidoreductase activity, acting on paired donors, with incorporation or reduction of molecular oxygen; GO:0016709 oxidoreductase activity, acting on paired donors, with incorporation or reduction of molecular oxygen, NAD(P)H as one donor, and incorporation of one atom of oxygen; GO:003…				PF00067	Cytochrome P450	Q	KOG0156	Cytochrome P450 CYP2 subfamily
TRINITY_DN1646_c0_g1_m.1390	215	K	"ATP synthase subunit beta, chloroplastic OS=Morus indica OX=248361 GN=atpB PE=3 SV=1"	atpB	1	4.38041e-05	83.358	ESGVINEQNIAESK(1)VALVYGQMNEPPGAR	3	0.23978	1	chloroplast	GO:0002376 immune system process; GO:0006950 response to stress; GO:0006952 defense response; GO:0006955 immune response; GO:0009266 response to temperature stimulus; GO:0009409 response to cold; GO:0009605 response to external stimulus; GO:0009607 response to biotic stimulus; GO:0009620 response to fungus; GO:0009628 response to abiotic stimulus; GO:0009814 defense response, incompatible interac…	GO:0005618 cell wall; GO:0005622 intracellular; GO:0005623 cell; GO:0005737 cytoplasm; GO:0009507 chloroplast; GO:0009526 plastid envelope; GO:0009532 plastid stroma; GO:0009534 chloroplast thylakoid; GO:0009535 chloroplast thylakoid membrane; GO:0009536 plastid; GO:0009544 chloroplast ATP synthase complex; GO:0009570 chloroplast stroma; GO:0009579 thylakoid; GO:0010287 plastoglobule; GO:0010319 …	GO:0005488 binding; GO:0008270 zinc ion binding; GO:0043167 ion binding; GO:0043169 cation binding; GO:0046872 metal ion binding; GO:0046914 transition metal ion binding;	K02112	ATPF1B, atpD; F-type H+-transporting ATPase subunit beta [EC:3.6.3.14]		PF02874; PF00006	ATP synthase alpha/beta family, beta-barrel domain; ATP synthase alpha/beta family, nucleotide-binding domain	C	KOG1350	F0F1-type ATP synthase, beta subunit
TRINITY_DN1646_c0_g1_m.1390	34	K	"ATP synthase subunit beta, chloroplastic OS=Morus indica OX=248361 GN=atpB PE=3 SV=1"	atpB	1	3.03653e-08	200.11	MPNIYNALVVK(1)GR	2	0.91604	2	chloroplast	GO:0002376 immune system process; GO:0006950 response to stress; GO:0006952 defense response; GO:0006955 immune response; GO:0009266 response to temperature stimulus; GO:0009409 response to cold; GO:0009605 response to external stimulus; GO:0009607 response to biotic stimulus; GO:0009620 response to fungus; GO:0009628 response to abiotic stimulus; GO:0009814 defense response, incompatible interac…	GO:0005618 cell wall; GO:0005622 intracellular; GO:0005623 cell; GO:0005737 cytoplasm; GO:0009507 chloroplast; GO:0009526 plastid envelope; GO:0009532 plastid stroma; GO:0009534 chloroplast thylakoid; GO:0009535 chloroplast thylakoid membrane; GO:0009536 plastid; GO:0009544 chloroplast ATP synthase complex; GO:0009570 chloroplast stroma; GO:0009579 thylakoid; GO:0010287 plastoglobule; GO:0010319 …	GO:0005488 binding; GO:0008270 zinc ion binding; GO:0043167 ion binding; GO:0043169 cation binding; GO:0046872 metal ion binding; GO:0046914 transition metal ion binding;	K02112	ATPF1B, atpD; F-type H+-transporting ATPase subunit beta [EC:3.6.3.14]		PF02874; PF00006	ATP synthase alpha/beta family, beta-barrel domain; ATP synthase alpha/beta family, nucleotide-binding domain	C	KOG1350	F0F1-type ATP synthase, beta subunit
TRINITY_DN1646_c0_g1_m.1390	376	K	"ATP synthase subunit beta, chloroplastic OS=Morus indica OX=248361 GN=atpB PE=3 SV=1"	atpB	1	0.00678933	85.813	VK(1)QTLQR	2	-3.5268	1	chloroplast	GO:0002376 immune system process; GO:0006950 response to stress; GO:0006952 defense response; GO:0006955 immune response; GO:0009266 response to temperature stimulus; GO:0009409 response to cold; GO:0009605 response to external stimulus; GO:0009607 response to biotic stimulus; GO:0009620 response to fungus; GO:0009628 response to abiotic stimulus; GO:0009814 defense response, incompatible interac…	GO:0005618 cell wall; GO:0005622 intracellular; GO:0005623 cell; GO:0005737 cytoplasm; GO:0009507 chloroplast; GO:0009526 plastid envelope; GO:0009532 plastid stroma; GO:0009534 chloroplast thylakoid; GO:0009535 chloroplast thylakoid membrane; GO:0009536 plastid; GO:0009544 chloroplast ATP synthase complex; GO:0009570 chloroplast stroma; GO:0009579 thylakoid; GO:0010287 plastoglobule; GO:0010319 …	GO:0005488 binding; GO:0008270 zinc ion binding; GO:0043167 ion binding; GO:0043169 cation binding; GO:0046872 metal ion binding; GO:0046914 transition metal ion binding;	K02112	ATPF1B, atpD; F-type H+-transporting ATPase subunit beta [EC:3.6.3.14]		PF02874; PF00006	ATP synthase alpha/beta family, beta-barrel domain; ATP synthase alpha/beta family, nucleotide-binding domain	C	KOG1350	F0F1-type ATP synthase, beta subunit
TRINITY_DN16551_c0_g1_m.1405	75	K	"Ribulose bisphosphate carboxylase/oxygenase activase 2, chloroplastic OS=Larrea tridentata OX=66636 GN=RCA2 PE=2 SV=1"	RCA2	1	0.000670164	71.912	WK(1)GLAYDVSDDQQDITR	2	0.11969	1	chloroplast		GO:0005622 intracellular; GO:0005623 cell; GO:0005737 cytoplasm; GO:0009507 chloroplast; GO:0009532 plastid stroma; GO:0009536 plastid; GO:0009570 chloroplast stroma; GO:0043226 organelle; GO:0043227 membrane-bounded organelle; GO:0043229 intracellular organelle; GO:0043231 intracellular membrane-bounded organelle; GO:0044422 organelle part; GO:0044424 intracellular part; GO:0044434 chloroplast p…							O	KOG0651	26S proteasome regulatory complex, ATPase RPT4
TRINITY_DN16663_c0_g1_m.1453	131	K	Photosystem I P700 chlorophyll a apoprotein A2 OS=Morus indica OX=248361 GN=psaB PE=3 SV=1	psaB	1	1.69522e-72	244.44	PSVSWFK(1)NAESR	2	7.2164	7	cytoplasm		GO:0005622 intracellular; GO:0005623 cell; GO:0005737 cytoplasm; GO:0009507 chloroplast; GO:0009526 plastid envelope; GO:0009532 plastid stroma; GO:0009534 chloroplast thylakoid; GO:0009535 chloroplast thylakoid membrane; GO:0009536 plastid; GO:0009570 chloroplast stroma; GO:0009579 thylakoid; GO:0009941 chloroplast envelope; GO:0010287 plastoglobule; GO:0016020 membrane; GO:0031967 organelle env…		K02690	psaB; photosystem I P700 chlorophyll a apoprotein A2
TRINITY_DN16663_c0_g1_m.1453	513	K	Photosystem I P700 chlorophyll a apoprotein A2 OS=Morus indica OX=248361 GN=psaB PE=3 SV=1	psaB	1	1.44158e-08	176.97	K(1)DFGYSFPCDGPGR	2	-0.52096	4	cytoplasm		GO:0005622 intracellular; GO:0005623 cell; GO:0005737 cytoplasm; GO:0009507 chloroplast; GO:0009526 plastid envelope; GO:0009532 plastid stroma; GO:0009534 chloroplast thylakoid; GO:0009535 chloroplast thylakoid membrane; GO:0009536 plastid; GO:0009570 chloroplast stroma; GO:0009579 thylakoid; GO:0009941 chloroplast envelope; GO:0010287 plastoglobule; GO:0016020 membrane; GO:0031967 organelle env…		K02690	psaB; photosystem I P700 chlorophyll a apoprotein A2
TRINITY_DN16663_c0_g1_m.1453	658	K	Photosystem I P700 chlorophyll a apoprotein A2 OS=Morus indica OX=248361 GN=psaB PE=3 SV=1	psaB	1	0.000154722	167.76	DK(1)PVALSIVQAR	2	0.1059	2	cytoplasm		GO:0005622 intracellular; GO:0005623 cell; GO:0005737 cytoplasm; GO:0009507 chloroplast; GO:0009526 plastid envelope; GO:0009532 plastid stroma; GO:0009534 chloroplast thylakoid; GO:0009535 chloroplast thylakoid membrane; GO:0009536 plastid; GO:0009570 chloroplast stroma; GO:0009579 thylakoid; GO:0009941 chloroplast envelope; GO:0010287 plastoglobule; GO:0016020 membrane; GO:0031967 organelle env…		K02690	psaB; photosystem I P700 chlorophyll a apoprotein A2
TRINITY_DN16663_c0_g1_m.1454	19	K	Photosystem I P700 chlorophyll a apoprotein A2 OS=Morus indica OX=248361 GN=psaB PE=3 SV=1	psaB	1	1.3425e-06	162.8	LEQK(1)YHLIR	2	-0.63456	4	nucleus	GO:0006412 translation; GO:0006518 peptide metabolic process; GO:0006807 nitrogen compound metabolic process; GO:0008152 metabolic process; GO:0009058 biosynthetic process; GO:0009059 macromolecule biosynthetic process; GO:0009987 cellular process; GO:0010467 gene expression; GO:0019538 protein metabolic process; GO:0034641 cellular nitrogen compound metabolic process; GO:0034645 cellular macromo…	GO:0005622 intracellular; GO:0005623 cell; GO:0005737 cytoplasm; GO:0005840 ribosome; GO:0009507 chloroplast; GO:0009536 plastid; GO:0015935 small ribosomal subunit; GO:0032991 macromolecular complex; GO:0043226 organelle; GO:0043227 membrane-bounded organelle; GO:0043228 non-membrane-bounded organelle; GO:0043229 intracellular organelle; GO:0043231 intracellular membrane-bounded organelle; GO:00…	GO:0003735 structural constituent of ribosome; GO:0005198 structural molecule activity;	K02954	RP-S14, MRPS14, rpsN; small subunit ribosomal protein S14	mdm03010 Ribosome - Malus domestica (apple);			J	KOG1741	Mitochondrial/chloroplast ribosomal protein S14/S29
TRINITY_DN16747_c0_g1_m.1494	93	K	Prefoldin subunit 6 OS=Mus musculus OX=10090 GN=Pfdn6 PE=1 SV=1	Pfdn6	1	0.0153279	63.397	IEYISAELK(1)R	2	-5.9303	1	cytoplasm,nucleus	GO:0006457 protein folding; GO:0009987 cellular process; GO:0016043 cellular component organization; GO:0022607 cellular component assembly; GO:0034622 cellular macromolecular complex assembly; GO:0043933 macromolecular complex subunit organization; GO:0044085 cellular component biogenesis; GO:0051131 chaperone-mediated protein complex assembly; GO:0065003 macromolecular complex assembly; GO:0071…	GO:0005622 intracellular; GO:0005623 cell; GO:0005634 nucleus; GO:0005737 cytoplasm; GO:0016272 prefoldin complex; GO:0032991 macromolecular complex; GO:0043226 organelle; GO:0043227 membrane-bounded organelle; GO:0043229 intracellular organelle; GO:0043231 intracellular membrane-bounded organelle; GO:0044424 intracellular part; GO:0044464 cell part;	GO:0005488 binding; GO:0005515 protein binding; GO:0051087 chaperone binding;	K04798	pfdB, PFDN6; prefoldin beta subunit				O	KOG3478	Prefoldin subunit 6, KE2 family
TRINITY_DN16747_c0_g1_m.1494	30	K	Prefoldin subunit 6 OS=Mus musculus OX=10090 GN=Pfdn6 PE=1 SV=1	Pfdn6	1	1.523e-06	81.642	DIAK(1)NHQVR	2	-4.5499	1	cytoplasm,nucleus	GO:0006457 protein folding; GO:0009987 cellular process; GO:0016043 cellular component organization; GO:0022607 cellular component assembly; GO:0034622 cellular macromolecular complex assembly; GO:0043933 macromolecular complex subunit organization; GO:0044085 cellular component biogenesis; GO:0051131 chaperone-mediated protein complex assembly; GO:0065003 macromolecular complex assembly; GO:0071…	GO:0005622 intracellular; GO:0005623 cell; GO:0005634 nucleus; GO:0005737 cytoplasm; GO:0016272 prefoldin complex; GO:0032991 macromolecular complex; GO:0043226 organelle; GO:0043227 membrane-bounded organelle; GO:0043229 intracellular organelle; GO:0043231 intracellular membrane-bounded organelle; GO:0044424 intracellular part; GO:0044464 cell part;	GO:0005488 binding; GO:0005515 protein binding; GO:0051087 chaperone binding;	K04798	pfdB, PFDN6; prefoldin beta subunit				O	KOG3478	Prefoldin subunit 6, KE2 family
TRINITY_DN16845_c0_g1_m.1530	74	K	Peptidyl-prolyl cis-trans isomerase CYP18-2 OS=Arabidopsis thaliana OX=3702 GN=CYP18-2 PE=2 SV=1	CYP18-2	1	0.000212814	90.308	GYYNNVK(1)FHR	2	4.568	2	chloroplast	GO:0000413 protein peptidyl-prolyl isomerization; GO:0006464 cellular protein modification process; GO:0006807 nitrogen compound metabolic process; GO:0008152 metabolic process; GO:0009987 cellular process; GO:0018193 peptidyl-amino acid modification; GO:0018208 peptidyl-proline modification; GO:0019538 protein metabolic process; GO:0036211 protein modification process; GO:0043170 macromolecule m…	GO:0005622 intracellular; GO:0005623 cell; GO:0005737 cytoplasm; GO:0005829 cytosol; GO:0044424 intracellular part; GO:0044444 cytoplasmic part; GO:0044464 cell part;	GO:0003755 peptidyl-prolyl cis-trans isomerase activity; GO:0003824 catalytic activity; GO:0016853 isomerase activity; GO:0016859 cis-trans isomerase activity;				PF00160	Cyclophilin type peptidyl-prolyl cis-trans isomerase/CLD	O	KOG0881	Cyclophilin type peptidyl-prolyl cis-trans isomerase
TRINITY_DN16845_c0_g1_m.1530	103	K	Peptidyl-prolyl cis-trans isomerase CYP18-2 OS=Arabidopsis thaliana OX=3702 GN=CYP18-2 PE=2 SV=1	CYP18-2	0.999944	0.00486919	69.201	GGESIYGSK(1)FDDEIKPELK	3	-2.0031	1	chloroplast	GO:0000413 protein peptidyl-prolyl isomerization; GO:0006464 cellular protein modification process; GO:0006807 nitrogen compound metabolic process; GO:0008152 metabolic process; GO:0009987 cellular process; GO:0018193 peptidyl-amino acid modification; GO:0018208 peptidyl-proline modification; GO:0019538 protein metabolic process; GO:0036211 protein modification process; GO:0043170 macromolecule m…	GO:0005622 intracellular; GO:0005623 cell; GO:0005737 cytoplasm; GO:0005829 cytosol; GO:0044424 intracellular part; GO:0044444 cytoplasmic part; GO:0044464 cell part;	GO:0003755 peptidyl-prolyl cis-trans isomerase activity; GO:0003824 catalytic activity; GO:0016853 isomerase activity; GO:0016859 cis-trans isomerase activity;				PF00160	Cyclophilin type peptidyl-prolyl cis-trans isomerase/CLD	O	KOG0881	Cyclophilin type peptidyl-prolyl cis-trans isomerase
TRINITY_DN16845_c0_g1_m.1530	80	K	Peptidyl-prolyl cis-trans isomerase CYP18-2 OS=Arabidopsis thaliana OX=3702 GN=CYP18-2 PE=2 SV=1	CYP18-2	1	4.8897e-20	183	IIK(1)DFIVQGGDPTGTGR	2	4.7596	1	chloroplast	GO:0000413 protein peptidyl-prolyl isomerization; GO:0006464 cellular protein modification process; GO:0006807 nitrogen compound metabolic process; GO:0008152 metabolic process; GO:0009987 cellular process; GO:0018193 peptidyl-amino acid modification; GO:0018208 peptidyl-proline modification; GO:0019538 protein metabolic process; GO:0036211 protein modification process; GO:0043170 macromolecule m…	GO:0005622 intracellular; GO:0005623 cell; GO:0005737 cytoplasm; GO:0005829 cytosol; GO:0044424 intracellular part; GO:0044444 cytoplasmic part; GO:0044464 cell part;	GO:0003755 peptidyl-prolyl cis-trans isomerase activity; GO:0003824 catalytic activity; GO:0016853 isomerase activity; GO:0016859 cis-trans isomerase activity;				PF00160	Cyclophilin type peptidyl-prolyl cis-trans isomerase/CLD	O	KOG0881	Cyclophilin type peptidyl-prolyl cis-trans isomerase
TRINITY_DN16891_c0_g1_m.1550	91	K	Subtilisin-like protease SBT3.11 OS=Arabidopsis thaliana OX=3702 GN=SBT3.11 PE=2 SV=1	SBT3.11	1	0.001305	99.34	GALIYSYK(1)TAAR	2	-0.086153	1	chloroplast							PF05922	Peptidase inhibitor I9
TRINITY_DN16909_c0_g1_m.1558	26	K	Eukaryotic translation initiation factor 5A-3 OS=Solanum lycopersicum OX=4081 PE=2 SV=1		1	0.00884525	55.782	ADAGASK(1)TYPQQAGTIR	2	-0.71158	1	cytoplasm				K02180	BUB3; cell cycle arrest protein BUB3		PF01287	Eukaryotic elongation factor 5A hypusine, DNA-binding OB fold	J	KOG3271	Translation initiation factor 5A (eIF-5A)
TRINITY_DN17225_c0_g1_m.1680	93	K	60S ribosomal protein L15 OS=Petunia hybrida OX=4102 GN=RPL15 PE=2 SV=1	RPL15	1	2.44687e-06	181.87	PTNQGVTQLK(1)FQR	2	3.6058	5	nucleus				K02877	RP-L15e, RPL15; large subunit ribosomal protein L15e	mdm03010 Ribosome - Malus domestica (apple);			J	KOG1678	60s ribosomal protein L15
TRINITY_DN17230_c0_g2_m.1681	118	K	"Glucan endo-1,3-beta-glucosidase 5 OS=Arabidopsis thaliana OX=3702 GN=At4g31140 PE=2 SV=1"	At4g31140	1	0.000515637	79.889	YVAVGNEPFLK(1)TFK	2	0.13467	1	plasma membrane		GO:0005618 cell wall; GO:0005622 intracellular; GO:0005623 cell; GO:0005737 cytoplasm; GO:0005773 vacuole; GO:0005886 plasma membrane; GO:0005911 cell-cell junction; GO:0009505 plant-type cell wall; GO:0009506 plasmodesma; GO:0016020 membrane; GO:0030054 cell junction; GO:0030312 external encapsulating structure; GO:0031224 intrinsic component of membrane; GO:0031225 anchored component of membran…	GO:0001871 pattern binding; GO:0003824 catalytic activity; GO:0004553 hydrolase activity, hydrolyzing O-glycosyl compounds; GO:0005488 binding; GO:0016787 hydrolase activity; GO:0016798 hydrolase activity, acting on glycosyl bonds; GO:0030246 carbohydrate binding; GO:0030247 polysaccharide binding;				PF00332	Glycosyl hydrolases family 17
TRINITY_DN17262_c0_g1_m.1692	75	K	60S ribosomal protein L36-2 OS=Arabidopsis thaliana OX=3702 GN=RPL36B PE=3 SV=1	RPL36B	1	0.000785625	170.69	EVAGFAPYEK(1)R	2	1.5785	1	cytoplasm	GO:0002181 cytoplasmic translation; GO:0006412 translation; GO:0006518 peptide metabolic process; GO:0006807 nitrogen compound metabolic process; GO:0008152 metabolic process; GO:0009058 biosynthetic process; GO:0009059 macromolecule biosynthetic process; GO:0009987 cellular process; GO:0010467 gene expression; GO:0019538 protein metabolic process; GO:0034641 cellular nitrogen compound metabolic …	GO:0005622 intracellular; GO:0005623 cell; GO:0005737 cytoplasm; GO:0005773 vacuole; GO:0005774 vacuolar membrane; GO:0005829 cytosol; GO:0005840 ribosome; GO:0015934 large ribosomal subunit; GO:0016020 membrane; GO:0022625 cytosolic large ribosomal subunit; GO:0022626 cytosolic ribosome; GO:0031090 organelle membrane; GO:0032991 macromolecular complex; GO:0043226 organelle; GO:0043227 membrane-b…	GO:0003676 nucleic acid binding; GO:0003723 RNA binding; GO:0003735 structural constituent of ribosome; GO:0005198 structural molecule activity; GO:0005488 binding; GO:0097159 organic cyclic compound binding; GO:1901363 heterocyclic compound binding;	K02920	RP-L36e, RPL36; large subunit ribosomal protein L36e	mdm03010 Ribosome - Malus domestica (apple);			J	KOG3452	60S ribosomal protein L36
TRINITY_DN17290_c0_g1_m.1710	127	K	"Thioredoxin X, chloroplastic OS=Arabidopsis thaliana OX=3702 GN=ATHX PE=2 SV=2"	ATHX	1	1.59931e-06	208.03	LTVVK(1)IDHDANPK	2	-0.20606	2	chloroplast	GO:0006950 response to stress; GO:0006979 response to oxidative stress; GO:0008152 metabolic process; GO:0009636 response to toxic substance; GO:0009987 cellular process; GO:0019725 cellular homeostasis; GO:0033554 cellular response to stress; GO:0034599 cellular response to oxidative stress; GO:0042221 response to chemical; GO:0042592 homeostatic process; GO:0043085 positive regulation of cataly…	GO:0005622 intracellular; GO:0005623 cell; GO:0005737 cytoplasm; GO:0009507 chloroplast; GO:0009532 plastid stroma; GO:0009536 plastid; GO:0009570 chloroplast stroma; GO:0043226 organelle; GO:0043227 membrane-bounded organelle; GO:0043229 intracellular organelle; GO:0043231 intracellular membrane-bounded organelle; GO:0044422 organelle part; GO:0044424 intracellular part; GO:0044434 chloroplast p…	GO:0003824 catalytic activity; GO:0004791 thioredoxin-disulfide reductase activity; GO:0008047 enzyme activator activity; GO:0015035 protein disulfide oxidoreductase activity; GO:0015036 disulfide oxidoreductase activity; GO:0016209 antioxidant activity; GO:0016491 oxidoreductase activity; GO:0016651 oxidoreductase activity, acting on NAD(P)H; GO:0016667 oxidoreductase activity, acting on a sulfu…				PF00085	Thioredoxin	O	KOG0910	Thioredoxin-like protein
TRINITY_DN172_c0_g1_m.1715	45	K	Polygalacturonase inhibitor OS=Pyrus communis OX=23211 GN=PGIP PE=1 SV=1	PGIP	1	3.77149e-42	225.89	LEGDASTLFGSEK(1)SAR	2	1.4581	3	nucleus	GO:0043086 negative regulation of catalytic activity; GO:0044092 negative regulation of molecular function; GO:0050790 regulation of catalytic activity; GO:0065007 biological regulation; GO:0065009 regulation of molecular function;	GO:0005618 cell wall; GO:0005622 intracellular; GO:0005623 cell; GO:0005737 cytoplasm; GO:0005794 Golgi apparatus; GO:0005911 cell-cell junction; GO:0009505 plant-type cell wall; GO:0009506 plasmodesma; GO:0012505 endomembrane system; GO:0016020 membrane; GO:0030054 cell junction; GO:0030312 external encapsulating structure; GO:0043226 organelle; GO:0043227 membrane-bounded organelle; GO:0043229 …	GO:0004857 enzyme inhibitor activity; GO:0030234 enzyme regulator activity; GO:0090353 polygalacturonase inhibitor activity; GO:0098772 molecular function regulator;
TRINITY_DN172_c0_g1_m.1715	68	K	Polygalacturonase inhibitor OS=Pyrus communis OX=23211 GN=PGIP PE=1 SV=1	PGIP	1	1.1505e-07	147.19	FWK(1)NLVALEISHNK	3	2.7334	3	nucleus	GO:0043086 negative regulation of catalytic activity; GO:0044092 negative regulation of molecular function; GO:0050790 regulation of catalytic activity; GO:0065007 biological regulation; GO:0065009 regulation of molecular function;	GO:0005618 cell wall; GO:0005622 intracellular; GO:0005623 cell; GO:0005737 cytoplasm; GO:0005794 Golgi apparatus; GO:0005911 cell-cell junction; GO:0009505 plant-type cell wall; GO:0009506 plasmodesma; GO:0012505 endomembrane system; GO:0016020 membrane; GO:0030054 cell junction; GO:0030312 external encapsulating structure; GO:0043226 organelle; GO:0043227 membrane-bounded organelle; GO:0043229 …	GO:0004857 enzyme inhibitor activity; GO:0030234 enzyme regulator activity; GO:0090353 polygalacturonase inhibitor activity; GO:0098772 molecular function regulator;
TRINITY_DN17311_c0_g1_m.1721	167	K	GDSL esterase/lipase At5g45910 OS=Arabidopsis thaliana OX=3702 GN=At5g45910 PE=2 SV=1	At5g45910	1	0.00546747	49.097	SPSK(1)VDYDSNGCLK	2	0.43021	1	cytoplasm
TRINITY_DN17331_c0_g1_m.1736	339	K	Perakine reductase OS=Rauvolfia serpentina OX=4060 GN=PR PE=1 SV=1	PR	1	0.00250679	53.028	YAWK(1)YANTPTK	2	-2.454	1	cytoskeleton							PF00248	Aldo/keto reductase family	C	KOG1575	Voltage-gated shaker-like K+ channel, subunit beta/KCNAB
TRINITY_DN17400_c0_g1_m.1751	72	K	Programmed cell death protein 5 OS=Mus musculus OX=10090 GN=Pdcd5 PE=1 SV=3	Pdcd5	0.999942	0.00481201	65.404	IALVKPEK(1)SR	2	-1.8123	1	cytoplasm	GO:0006915 apoptotic process; GO:0008219 cell death; GO:0008285 negative regulation of cell proliferation; GO:0009719 response to endogenous stimulus; GO:0009893 positive regulation of metabolic process; GO:0009966 regulation of signal transduction; GO:0009967 positive regulation of signal transduction; GO:0009987 cellular process; GO:0010033 response to organic substance; GO:0010468 regulation o…	GO:0005622 intracellular; GO:0005623 cell; GO:0005634 nucleus; GO:0005737 cytoplasm; GO:0005829 cytosol; GO:0043226 organelle; GO:0043227 membrane-bounded organelle; GO:0043229 intracellular organelle; GO:0043231 intracellular membrane-bounded organelle; GO:0044424 intracellular part; GO:0044444 cytoplasmic part; GO:0044464 cell part;	GO:0005488 binding; GO:0005515 protein binding; GO:0005539 glycosaminoglycan binding; GO:0008047 enzyme activator activity; GO:0008092 cytoskeletal protein binding; GO:0008201 heparin binding; GO:0010698 acetyltransferase activator activity; GO:0015631 tubulin binding; GO:0030234 enzyme regulator activity; GO:0043167 ion binding; GO:0043168 anion binding; GO:0048487 beta-tubulin binding; GO:00973…	K06875	PDCD5, TFAR19; programmed cell death protein 5				S	KOG3431	Apoptosis-related protein/predicted DNA-binding protein
TRINITY_DN17491_c0_g1_m.1786	149	K	Putative disease resistance RPP13-like protein 1 OS=Arabidopsis thaliana OX=3702 GN=RPPL1 PE=3 SV=1	RPPL1	1	0.00196196	101.41	QK(1)DFLGLK	1	-0.55273	1	cytoplasm	GO:0002376 immune system process; GO:0006950 response to stress; GO:0006952 defense response; GO:0006955 immune response; GO:0007154 cell communication; GO:0007165 signal transduction; GO:0008219 cell death; GO:0009626 plant-type hypersensitive response; GO:0009987 cellular process; GO:0012501 programmed cell death; GO:0023052 signaling; GO:0033554 cellular response to stress; GO:0034050 host pro…	GO:0005623 cell; GO:0005886 plasma membrane; GO:0016020 membrane; GO:0044464 cell part; GO:0071944 cell periphery;							T	KOG4658	Apoptotic ATPase
TRINITY_DN17538_c0_g1_m.1804	107	K	Non-specific lipid-transfer protein 1 OS=Morus nigra OX=85232 PE=1 SV=1		1	0.00152415	65.12	CGVNIPYK(1)ISPNTDCASVK	2	-0.92253	1	extracellular	GO:0000003 reproduction; GO:0000902 cell morphogenesis; GO:0000904 cell morphogenesis involved in differentiation; GO:0003006 developmental process involved in reproduction; GO:0006810 transport; GO:0006869 lipid transport; GO:0007275 multicellular organism development; GO:0009653 anatomical structure morphogenesis; GO:0009791 post-embryonic development; GO:0009826 unidimensional cell growth; GO:…
TRINITY_DN17552_c0_g1_m.1812	191	K	Heat shock cognate 70 kDa protein OS=Petunia hybrida OX=4102 GN=HSP70 PE=2 SV=1	HSP70	1	8.15458e-05	207.88	LVNHFVAEFK(1)R	2	-0.89819	1	nucleus									O	KOG0101	Molecular chaperones HSP70/HSC70, HSP70 superfamily
TRINITY_DN17589_c0_g1_m.1827	72	K	Vestitone reductase OS=Medicago sativa OX=3879 PE=1 SV=1		1	0.000147276	79.889	AHIFLFEHSEAK(1)GR	2	-0.065258	2	chloroplast									V	KOG1502	Flavonol reductase/cinnamoyl-CoA reductase
TRINITY_DN17589_c0_g1_m.1827	94	K	Vestitone reductase OS=Medicago sativa OX=3879 PE=1 SV=1		1	0.000251684	85.716	AFELLSTK(1)YPR	2	-0.71668	1	chloroplast									V	KOG1502	Flavonol reductase/cinnamoyl-CoA reductase
TRINITY_DN17662_c0_g1_m.1865	74	K	ATPase ARSA1 OS=Chlamydomonas reinhardtii OX=3055 GN=ARSA1 PE=1 SV=2	ARSA1	1	0.0305358	49.325	K(1)YYMLGGK	2	-5.6279	1	chloroplast				K01551	arsA, ASNA1; arsenite-transporting ATPase [EC:3.6.3.16]		PF02374	Anion-transporting ATPase	P	KOG2825	Putative arsenite-translocating ATPase
TRINITY_DN17662_c0_g1_m.1865	86	K	ATPase ARSA1 OS=Chlamydomonas reinhardtii OX=3055 GN=ARSA1 PE=1 SV=2	ARSA1	1	2.80848e-13	175.68	GGVGK(1)TSCAASLAVK	2	-3.1519	1	chloroplast				K01551	arsA, ASNA1; arsenite-transporting ATPase [EC:3.6.3.16]		PF02374	Anion-transporting ATPase	P	KOG2825	Putative arsenite-translocating ATPase
TRINITY_DN17797_c0_g1_m.1918	52	K	60S ribosomal protein L30 OS=Lupinus luteus OX=3873 GN=RPL30 PE=3 SV=1	RPL30	1	0.00256653	69.915	YTLGYK(1)TVLK	2	-3.1046	1	mitochondria	GO:0002181 cytoplasmic translation; GO:0006412 translation; GO:0006518 peptide metabolic process; GO:0006807 nitrogen compound metabolic process; GO:0008152 metabolic process; GO:0009058 biosynthetic process; GO:0009059 macromolecule biosynthetic process; GO:0009987 cellular process; GO:0010467 gene expression; GO:0019538 protein metabolic process; GO:0034641 cellular nitrogen compound metabolic …	GO:0005622 intracellular; GO:0005623 cell; GO:0005737 cytoplasm; GO:0005829 cytosol; GO:0005840 ribosome; GO:0015934 large ribosomal subunit; GO:0022625 cytosolic large ribosomal subunit; GO:0022626 cytosolic ribosome; GO:0032991 macromolecular complex; GO:0043226 organelle; GO:0043228 non-membrane-bounded organelle; GO:0043229 intracellular organelle; GO:0043232 intracellular non-membrane-bounde…	GO:0003676 nucleic acid binding; GO:0003723 RNA binding; GO:0003735 structural constituent of ribosome; GO:0005198 structural molecule activity; GO:0005488 binding; GO:0097159 organic cyclic compound binding; GO:1901363 heterocyclic compound binding;	K02908	RP-L30e, RPL30; large subunit ribosomal protein L30e	mdm03010 Ribosome - Malus domestica (apple);	PF01248	Ribosomal protein L7Ae/L30e/S12e/Gadd45 family	J	KOG2988	60S ribosomal protein L30
TRINITY_DN17797_c0_g1_m.1918	77	K	60S ribosomal protein L30 OS=Lupinus luteus OX=3873 GN=RPL30 PE=3 SV=1	RPL30	1	0.00502741	64.906	K(1)SEIEYYAMLAK	2	0.0017045	1	mitochondria	GO:0002181 cytoplasmic translation; GO:0006412 translation; GO:0006518 peptide metabolic process; GO:0006807 nitrogen compound metabolic process; GO:0008152 metabolic process; GO:0009058 biosynthetic process; GO:0009059 macromolecule biosynthetic process; GO:0009987 cellular process; GO:0010467 gene expression; GO:0019538 protein metabolic process; GO:0034641 cellular nitrogen compound metabolic …	GO:0005622 intracellular; GO:0005623 cell; GO:0005737 cytoplasm; GO:0005829 cytosol; GO:0005840 ribosome; GO:0015934 large ribosomal subunit; GO:0022625 cytosolic large ribosomal subunit; GO:0022626 cytosolic ribosome; GO:0032991 macromolecular complex; GO:0043226 organelle; GO:0043228 non-membrane-bounded organelle; GO:0043229 intracellular organelle; GO:0043232 intracellular non-membrane-bounde…	GO:0003676 nucleic acid binding; GO:0003723 RNA binding; GO:0003735 structural constituent of ribosome; GO:0005198 structural molecule activity; GO:0005488 binding; GO:0097159 organic cyclic compound binding; GO:1901363 heterocyclic compound binding;	K02908	RP-L30e, RPL30; large subunit ribosomal protein L30e	mdm03010 Ribosome - Malus domestica (apple);	PF01248	Ribosomal protein L7Ae/L30e/S12e/Gadd45 family	J	KOG2988	60S ribosomal protein L30
TRINITY_DN17797_c0_g1_m.1918	107	K	60S ribosomal protein L30 OS=Lupinus luteus OX=3873 GN=RPL30 PE=3 SV=1	RPL30	1	7.48736e-05	67.838	VGVHHYNGNNVDLGTACGK(1)YYR	3	0.4073	1	mitochondria	GO:0002181 cytoplasmic translation; GO:0006412 translation; GO:0006518 peptide metabolic process; GO:0006807 nitrogen compound metabolic process; GO:0008152 metabolic process; GO:0009058 biosynthetic process; GO:0009059 macromolecule biosynthetic process; GO:0009987 cellular process; GO:0010467 gene expression; GO:0019538 protein metabolic process; GO:0034641 cellular nitrogen compound metabolic …	GO:0005622 intracellular; GO:0005623 cell; GO:0005737 cytoplasm; GO:0005829 cytosol; GO:0005840 ribosome; GO:0015934 large ribosomal subunit; GO:0022625 cytosolic large ribosomal subunit; GO:0022626 cytosolic ribosome; GO:0032991 macromolecular complex; GO:0043226 organelle; GO:0043228 non-membrane-bounded organelle; GO:0043229 intracellular organelle; GO:0043232 intracellular non-membrane-bounde…	GO:0003676 nucleic acid binding; GO:0003723 RNA binding; GO:0003735 structural constituent of ribosome; GO:0005198 structural molecule activity; GO:0005488 binding; GO:0097159 organic cyclic compound binding; GO:1901363 heterocyclic compound binding;	K02908	RP-L30e, RPL30; large subunit ribosomal protein L30e	mdm03010 Ribosome - Malus domestica (apple);	PF01248	Ribosomal protein L7Ae/L30e/S12e/Gadd45 family	J	KOG2988	60S ribosomal protein L30
TRINITY_DN17900_c0_g1_m.1945	119	K	Serine/threonine-protein kinase BSK1 OS=Arabidopsis thaliana OX=3702 GN=BSK1 PE=1 SV=1	BSK1	1	0.0119504	72.492	APNVVYK(1)GR	2	-3.7002	1	nucleus				K14500	BSK; BR-signaling kinase [EC:2.7.11.1]	mdm04075 Plant hormone signal transduction - Malus domestica (apple);
TRINITY_DN18286_c0_g1_m.2081	277	K	(R)-mandelonitrile lyase 1 OS=Prunus dulcis OX=3755 GN=MDL1 PE=1 SV=1	MDL1	1	0.00295789	76.255	FDK(1)DLQGENGFK	2	-2.1946	1	cytoplasm		GO:0005622 intracellular; GO:0005623 cell; GO:0005737 cytoplasm; GO:0031410 cytoplasmic vesicle; GO:0031982 vesicle; GO:0033095 aleurone grain; GO:0043226 organelle; GO:0043227 membrane-bounded organelle; GO:0043229 intracellular organelle; GO:0044424 intracellular part; GO:0044444 cytoplasmic part; GO:0044464 cell part; GO:0097708 intracellular vesicle;		K08248	MDL3; (R)-mandelonitrile lyase [EC:4.1.2.10]	mdm00460 Cyanoamino acid metabolism - Malus domestica (apple); mdm01100 Metabolic pathways - Malus domestica (apple); mdm01110 Biosynthesis of secondary metabolites - Malus domestica (apple);	PF00732; PF05199	GMC oxidoreductase; GMC oxidoreductase	E	KOG1238	Glucose dehydrogenase/choline dehydrogenase/mandelonitrile lyase (GMC oxidoreductase family)
TRINITY_DN18500_c0_g1_m.2147	124	K	Remorin OS=Solanum tuberosum OX=4113 PE=1 SV=1		1	0.00882569	67.548	LSSVGAWENSK(1)K	2	-4.9665	1	nucleus		GO:0005622 intracellular; GO:0005623 cell; GO:0005737 cytoplasm; GO:0005773 vacuole; GO:0005886 plasma membrane; GO:0005911 cell-cell junction; GO:0009506 plasmodesma; GO:0016020 membrane; GO:0030054 cell junction; GO:0043226 organelle; GO:0043227 membrane-bounded organelle; GO:0043229 intracellular organelle; GO:0043231 intracellular membrane-bounded organelle; GO:0044424 intracellular part; GO:…
TRINITY_DN18693_c0_g1_m.2206	65	K	"Superoxide dismutase [Fe] 2, chloroplastic OS=Arabidopsis thaliana OX=3702 GN=FSD2 PE=1 SV=1"	FSD2	1	0.0145816	69.641	VGNAVSPNPSEEDK(1)K	2	-4.8753	1	chloroplast		GO:0005622 intracellular; GO:0005623 cell; GO:0005737 cytoplasm; GO:0009507 chloroplast; GO:0009536 plastid; GO:0043226 organelle; GO:0043227 membrane-bounded organelle; GO:0043229 intracellular organelle; GO:0043231 intracellular membrane-bounded organelle; GO:0044424 intracellular part; GO:0044444 cytoplasmic part; GO:0044464 cell part;		K04564	SOD2; superoxide dismutase, Fe-Mn family [EC:1.15.1.1]	mdm04146 Peroxisome - Malus domestica (apple);	PF02777	Iron/manganese superoxide dismutases, C-terminal domain	P	KOG0876	Manganese superoxide dismutase
TRINITY_DN18775_c0_g1_m.2236	71	K	Iridoid synthase CYC2 OS=Camptotheca acuminata OX=16922 GN=CYC2 PE=1 SV=1	CYC2	1	6.68305e-06	83.438	K(1)HYVGAFETFR	2	-0.53778	1	cytoplasm
TRINITY_DN18798_c0_g1_m.2244	39	K	60S ribosomal protein L31 OS=Panax ginseng OX=4054 GN=RPL31 PE=2 SV=1	RPL31	1	0.00767391	88.181	APNAIK(1)EIR	2	-3.7282	1	cytoplasm	GO:0002181 cytoplasmic translation; GO:0006412 translation; GO:0006518 peptide metabolic process; GO:0006807 nitrogen compound metabolic process; GO:0008152 metabolic process; GO:0009058 biosynthetic process; GO:0009059 macromolecule biosynthetic process; GO:0009987 cellular process; GO:0010467 gene expression; GO:0019538 protein metabolic process; GO:0034641 cellular nitrogen compound metabolic …	GO:0005618 cell wall; GO:0005622 intracellular; GO:0005623 cell; GO:0005737 cytoplasm; GO:0005829 cytosol; GO:0005840 ribosome; GO:0005844 polysome; GO:0005886 plasma membrane; GO:0005911 cell-cell junction; GO:0009506 plasmodesma; GO:0009507 chloroplast; GO:0009536 plastid; GO:0015934 large ribosomal subunit; GO:0016020 membrane; GO:0022625 cytosolic large ribosomal subunit; GO:0022626 cytosolic…	GO:0003735 structural constituent of ribosome; GO:0005198 structural molecule activity;	K02910	RP-L31e, RPL31; large subunit ribosomal protein L31e	mdm03010 Ribosome - Malus domestica (apple);			J	KOG0893	60S ribosomal protein L31
TRINITY_DN18798_c0_g1_m.2244	23	K	60S ribosomal protein L31 OS=Panax ginseng OX=4054 GN=RPL31 PE=2 SV=1	RPL31	1	1.78182e-06	113.14	EYTINLHK(1)R	2	-0.3362	1	cytoplasm	GO:0002181 cytoplasmic translation; GO:0006412 translation; GO:0006518 peptide metabolic process; GO:0006807 nitrogen compound metabolic process; GO:0008152 metabolic process; GO:0009058 biosynthetic process; GO:0009059 macromolecule biosynthetic process; GO:0009987 cellular process; GO:0010467 gene expression; GO:0019538 protein metabolic process; GO:0034641 cellular nitrogen compound metabolic …	GO:0005618 cell wall; GO:0005622 intracellular; GO:0005623 cell; GO:0005737 cytoplasm; GO:0005829 cytosol; GO:0005840 ribosome; GO:0005844 polysome; GO:0005886 plasma membrane; GO:0005911 cell-cell junction; GO:0009506 plasmodesma; GO:0009507 chloroplast; GO:0009536 plastid; GO:0015934 large ribosomal subunit; GO:0016020 membrane; GO:0022625 cytosolic large ribosomal subunit; GO:0022626 cytosolic…	GO:0003735 structural constituent of ribosome; GO:0005198 structural molecule activity;	K02910	RP-L31e, RPL31; large subunit ribosomal protein L31e	mdm03010 Ribosome - Malus domestica (apple);			J	KOG0893	60S ribosomal protein L31
TRINITY_DN18798_c0_g1_m.2244	62	K	60S ribosomal protein L31 OS=Panax ginseng OX=4054 GN=RPL31 PE=2 SV=1	RPL31	1	0.000136083	137.88	LNK(1)QIWSR	2	-5.1336	1	cytoplasm	GO:0002181 cytoplasmic translation; GO:0006412 translation; GO:0006518 peptide metabolic process; GO:0006807 nitrogen compound metabolic process; GO:0008152 metabolic process; GO:0009058 biosynthetic process; GO:0009059 macromolecule biosynthetic process; GO:0009987 cellular process; GO:0010467 gene expression; GO:0019538 protein metabolic process; GO:0034641 cellular nitrogen compound metabolic …	GO:0005618 cell wall; GO:0005622 intracellular; GO:0005623 cell; GO:0005737 cytoplasm; GO:0005829 cytosol; GO:0005840 ribosome; GO:0005844 polysome; GO:0005886 plasma membrane; GO:0005911 cell-cell junction; GO:0009506 plasmodesma; GO:0009507 chloroplast; GO:0009536 plastid; GO:0015934 large ribosomal subunit; GO:0016020 membrane; GO:0022625 cytosolic large ribosomal subunit; GO:0022626 cytosolic…	GO:0003735 structural constituent of ribosome; GO:0005198 structural molecule activity;	K02910	RP-L31e, RPL31; large subunit ribosomal protein L31e	mdm03010 Ribosome - Malus domestica (apple);			J	KOG0893	60S ribosomal protein L31
TRINITY_DN18798_c0_g1_m.2244	31	K	60S ribosomal protein L31 OS=Panax ginseng OX=4054 GN=RPL31 PE=2 SV=1	RPL31	1	0.00117634	94.806	LHGCTFK(1)K	2	-2.7168	1	cytoplasm	GO:0002181 cytoplasmic translation; GO:0006412 translation; GO:0006518 peptide metabolic process; GO:0006807 nitrogen compound metabolic process; GO:0008152 metabolic process; GO:0009058 biosynthetic process; GO:0009059 macromolecule biosynthetic process; GO:0009987 cellular process; GO:0010467 gene expression; GO:0019538 protein metabolic process; GO:0034641 cellular nitrogen compound metabolic …	GO:0005618 cell wall; GO:0005622 intracellular; GO:0005623 cell; GO:0005737 cytoplasm; GO:0005829 cytosol; GO:0005840 ribosome; GO:0005844 polysome; GO:0005886 plasma membrane; GO:0005911 cell-cell junction; GO:0009506 plasmodesma; GO:0009507 chloroplast; GO:0009536 plastid; GO:0015934 large ribosomal subunit; GO:0016020 membrane; GO:0022625 cytosolic large ribosomal subunit; GO:0022626 cytosolic…	GO:0003735 structural constituent of ribosome; GO:0005198 structural molecule activity;	K02910	RP-L31e, RPL31; large subunit ribosomal protein L31e	mdm03010 Ribosome - Malus domestica (apple);			J	KOG0893	60S ribosomal protein L31
TRINITY_DN18952_c0_g1_m.2294	23	K	Coatomer subunit zeta-1 OS=Arabidopsis thaliana OX=3702 GN=At1g60970 PE=2 SV=1	At1g60970	1	0.00842211	65.933	NILLLDSEGK(1)R	2	-5.9201	1	chloroplast		GO:0005623 cell; GO:0005886 plasma membrane; GO:0016020 membrane; GO:0044464 cell part; GO:0071944 cell periphery;					PF01217	Clathrin adaptor complex small chain	U	KOG3343	Vesicle coat complex COPI, zeta subunit
TRINITY_DN19032_c0_g1_m.2313	116	K	Fatty alcohol:caffeoyl-CoA acyltransferase OS=Arabidopsis thaliana OX=3702 GN=FACT PE=2 SV=1	FACT	1	3.72464e-05	192.14	LSHDNISTLK(1)ER	2	-1.1319	1	cytoplasm	GO:0000271 polysaccharide biosynthetic process; GO:0005975 carbohydrate metabolic process; GO:0005976 polysaccharide metabolic process; GO:0006725 cellular aromatic compound metabolic process; GO:0008152 metabolic process; GO:0009058 biosynthetic process; GO:0009059 macromolecule biosynthetic process; GO:0009664 plant-type cell wall organization; GO:0009698 phenylpropanoid metabolic process; GO:0…		GO:0003824 catalytic activity; GO:0016740 transferase activity; GO:0016746 transferase activity, transferring acyl groups; GO:0016747 transferase activity, transferring acyl groups other than amino-acyl groups; GO:0050734 hydroxycinnamoyltransferase activity;	K15400	HHT1; omega-hydroxypalmitate O-feruloyl transferase [EC:2.3.1.188]	mdm00073 Cutin, suberine and wax biosynthesis - Malus domestica (apple);
TRINITY_DN19079_c0_g1_m.2332	59	K	uncharacterized LOC8278856 [Ricinus communis]		1	0.00224442	74.269	LSK(1)YNWSYNR	2	-5.2594	1	chloroplast		GO:0005576 extracellular region; GO:0005615 extracellular space; GO:0044421 extracellular region part;							I	KOG4569	Predicted lipase
TRINITY_DN19128_c0_g1_m.2345	6	K	60S ribosomal protein L34 OS=Pisum sativum OX=3888 GN=RPL34 PE=2 SV=1	RPL34	1	1.0599e-87	304.34	HSYATK(1)SNQHR	2	1.1724	6	chloroplast				K02915	RP-L34e, RPL34; large subunit ribosomal protein L34e	mdm03010 Ribosome - Malus domestica (apple);			J	KOG1790	60s ribosomal protein L34
TRINITY_DN19128_c0_g1_m.2345	53	K	60S ribosomal protein L34 OS=Pisum sativum OX=3888 GN=RPL34 PE=2 SV=1	RPL34	1	0.00332806	73.655	IQGIPHLRPAEYK(1)R	2	-0.20195	2	chloroplast				K02915	RP-L34e, RPL34; large subunit ribosomal protein L34e	mdm03010 Ribosome - Malus domestica (apple);			J	KOG1790	60s ribosomal protein L34
TRINITY_DN19128_c0_g1_m.2345	19	K	60S ribosomal protein L34 OS=Pisum sativum OX=3888 GN=RPL34 PE=2 SV=1	RPL34	1	0.000746313	95.656	TPGGK(1)LVYQTTK	2	-2.0495	1	chloroplast				K02915	RP-L34e, RPL34; large subunit ribosomal protein L34e	mdm03010 Ribosome - Malus domestica (apple);			J	KOG1790	60s ribosomal protein L34
TRINITY_DN19222_c0_g1_m.2372	127	K	Phenylcoumaran benzylic ether reductase Betv6 OS=Betula pendula OX=3505 GN=BETV6 PE=1 SV=1	BETV6	1	0.00245756	93.162	TNIVEPGK(1)SVFGAK	2	-1.9854	1	cytoplasm				K23050
TRINITY_DN19222_c0_g1_m.2372	51	K	Phenylcoumaran benzylic ether reductase Betv6 OS=Betula pendula OX=3505 GN=BETV6 PE=1 SV=1	BETV6	1	0.00193912	72.492	AELYEK(1)FR	2	-2.8128	1	cytoplasm				K23050
TRINITY_DN19634_c0_g1_m.2546	52	K	Major allergen Pru ar 1 OS=Prunus armeniaca OX=36596 PE=1 SV=1		1	0.000570693	69.327	HVEILEGDGGVGTVK(1)K	2	-3.0861	1	cytoplasm							PF00407	Pathogenesis-related protein Bet v I family
TRINITY_DN19751_c0_g1_m.2595	155	K	Aquaporin PIP1-1 OS=Oryza sativa subsp. japonica OX=39947 GN=PIP1-1 PE=2 SV=1	PIP1-1	1	2.19504e-06	120.33	GFEK(1)NSTYER	2	7.3356	3	plasma membrane				K09872	PIP; aquaporin PIP				G	KOG0223	Aquaporin (major intrinsic protein family)
TRINITY_DN19751_c0_g1_m.2595	9	K	Aquaporin PIP1-1 OS=Oryza sativa subsp. japonica OX=39947 GN=PIP1-1 PE=2 SV=1	PIP1-1	0.999999	3.16758e-07	112.95	MEGKEEDVK(1)LGANK	2	3.4261	1	plasma membrane				K09872	PIP; aquaporin PIP				G	KOG0223	Aquaporin (major intrinsic protein family)
TRINITY_DN19751_c0_g1_m.2595	29	K	Aquaporin PIP1-1 OS=Oryza sativa subsp. japonica OX=39947 GN=PIP1-1 PE=2 SV=1	PIP1-1	1	0.00146077	66.953	QPIGTSAQTDK(1)DYK	2	-5.3949	2	plasma membrane				K09872	PIP; aquaporin PIP				G	KOG0223	Aquaporin (major intrinsic protein family)
TRINITY_DN19768_c0_g1_m.2602	49	K	Putative disease resistance RPP13-like protein 1 OS=Arabidopsis thaliana OX=3702 GN=RPPL1 PE=3 SV=1	RPPL1	1	5.86042e-06	92.747	DATYYCLK(1)GISDECSR	2	3.2021	1	nucleus	GO:0002376 immune system process; GO:0006950 response to stress; GO:0006952 defense response; GO:0006955 immune response; GO:0007154 cell communication; GO:0007165 signal transduction; GO:0008219 cell death; GO:0009626 plant-type hypersensitive response; GO:0009987 cellular process; GO:0012501 programmed cell death; GO:0023052 signaling; GO:0033554 cellular response to stress; GO:0034050 host pro…	GO:0005623 cell; GO:0005886 plasma membrane; GO:0016020 membrane; GO:0044464 cell part; GO:0071944 cell periphery;					PF00931	NB-ARC domain	J	KOG4658	Apoptotic ATPase
TRINITY_DN19956_c0_g1_m.2690	59	K	Ribosome-inactivating protein gelonin OS=Suregada multiflora OX=3979 GN=GEL PE=1 SV=2	GEL	1	0.000832182	51.577	SK(1)IPVLPAQVSIDSNNR	2	-0.44439	2	chloroplast							PF00161	Ribosome inactivating protein
TRINITY_DN19956_c0_g1_m.2690	256	K	Ribosome-inactivating protein gelonin OS=Suregada multiflora OX=3979 GN=GEL PE=1 SV=2	GEL	1	0.000522298	123.42	TYDITLQNK(1)DYK	2	-1.7837	1	chloroplast							PF00161	Ribosome inactivating protein
TRINITY_DN19956_c0_g1_m.2690	143	K	Ribosome-inactivating protein gelonin OS=Suregada multiflora OX=3979 GN=GEL PE=1 SV=2	GEL	1	1.00836e-13	171.09	LPFGGGYPSIESK(1)YK	2	0.40726	2	chloroplast							PF00161	Ribosome inactivating protein
TRINITY_DN19979_c0_g1_m.2701	74	K	Vacuolar protein sorting-associated protein 29 OS=Arabidopsis thaliana OX=3702 GN=VPS29 PE=2 SV=1	VPS29	1	9.61536e-38	114.35	YPETK(1)TLTIGQFK	2	-2.298	2	cytoplasm	GO:0001881 receptor recycling; GO:0006605 protein targeting; GO:0006623 protein targeting to vacuole; GO:0006810 transport; GO:0006886 intracellular protein transport; GO:0007034 vacuolar transport; GO:0008104 protein localization; GO:0008152 metabolic process; GO:0009987 cellular process; GO:0015031 protein transport; GO:0015833 peptide transport; GO:0016192 vesicle-mediated transport; GO:001619…	GO:0000139 Golgi membrane; GO:0005622 intracellular; GO:0005623 cell; GO:0005737 cytoplasm; GO:0005768 endosome; GO:0005770 late endosome; GO:0005771 multivesicular body; GO:0005794 Golgi apparatus; GO:0005802 trans-Golgi network; GO:0010008 endosome membrane; GO:0012505 endomembrane system; GO:0016020 membrane; GO:0030904 retromer complex; GO:0031090 organelle membrane; GO:0031410 cytoplasmic ve…	GO:0005488 binding; GO:0008270 zinc ion binding; GO:0043167 ion binding; GO:0043169 cation binding; GO:0046872 metal ion binding; GO:0046914 transition metal ion binding;	K18467	VPS29; vacuolar protein sorting-associated protein 29	mdm04144 Endocytosis - Malus domestica (apple);	PF12850	Calcineurin-like phosphoesterase superfamily domain	U	KOG3325	Membrane coat complex Retromer, subunit VPS29/PEP11
TRINITY_DN19979_c0_g1_m.2701	22	K	Vacuolar protein sorting-associated protein 29 OS=Arabidopsis thaliana OX=3702 GN=VPS29 PE=2 SV=1	VPS29	1	0.0030534	72.038	APDLPAK(1)FK	2	-5.8355	1	cytoplasm	GO:0001881 receptor recycling; GO:0006605 protein targeting; GO:0006623 protein targeting to vacuole; GO:0006810 transport; GO:0006886 intracellular protein transport; GO:0007034 vacuolar transport; GO:0008104 protein localization; GO:0008152 metabolic process; GO:0009987 cellular process; GO:0015031 protein transport; GO:0015833 peptide transport; GO:0016192 vesicle-mediated transport; GO:001619…	GO:0000139 Golgi membrane; GO:0005622 intracellular; GO:0005623 cell; GO:0005737 cytoplasm; GO:0005768 endosome; GO:0005770 late endosome; GO:0005771 multivesicular body; GO:0005794 Golgi apparatus; GO:0005802 trans-Golgi network; GO:0010008 endosome membrane; GO:0012505 endomembrane system; GO:0016020 membrane; GO:0030904 retromer complex; GO:0031090 organelle membrane; GO:0031410 cytoplasmic ve…	GO:0005488 binding; GO:0008270 zinc ion binding; GO:0043167 ion binding; GO:0043169 cation binding; GO:0046872 metal ion binding; GO:0046914 transition metal ion binding;	K18467	VPS29; vacuolar protein sorting-associated protein 29	mdm04144 Endocytosis - Malus domestica (apple);	PF12850	Calcineurin-like phosphoesterase superfamily domain	U	KOG3325	Membrane coat complex Retromer, subunit VPS29/PEP11
TRINITY_DN20057_c0_g1_m.2731	97	K	Aldehyde oxidase GLOX1 OS=Arabidopsis thaliana OX=3702 GN=GLOX1 PE=2 SV=1	GLOX1	1	0.0283463	41.317	VLK(1)TYPQIPGGDPR	2	-4.1556	1	cytoplasm
TRINITY_DN20325_c0_g1_m.2857	66	K	Precursor of CEP14 OS=Arabidopsis thaliana OX=3702 GN=CEP14 PE=2 SV=1	CEP14	1	0.0231561	62.969	VPSSAPTK(1)K	2	-5.0536	1	chloroplast	GO:0006810 transport; GO:0006811 ion transport; GO:0006820 anion transport; GO:0006950 response to stress; GO:0006970 response to osmotic stress; GO:0009628 response to abiotic stimulus; GO:0009966 regulation of signal transduction; GO:0010033 response to organic substance; GO:0010037 response to carbon dioxide; GO:0010469 regulation of receptor activity; GO:0010646 regulation of cell communicati…	GO:0005576 extracellular region; GO:0048046 apoplast;	GO:0005102 receptor binding; GO:0005179 hormone activity; GO:0005488 binding; GO:0005515 protein binding; GO:0030545 receptor regulator activity; GO:0048018 receptor agonist activity; GO:0098772 molecular function regulator;
TRINITY_DN20370_c0_g1_m.2884	60	K	hypothetical protein GLYMA_02G248800 [Glycine max]		1	0.00679044	61.48	QK(1)VRK(1)ESPPDK	2	9.2977	1	nucleus
TRINITY_DN20370_c0_g1_m.2884	63	K	hypothetical protein GLYMA_02G248800 [Glycine max]		1	0.00679044	61.48	QK(1)VRK(1)ESPPDK	2	9.2977	1	nucleus
TRINITY_DN20479_c0_g1_m.2922	109	K	PREDICTED: thylakoid membrane protein ssl2009-like [Nicotiana tabacum]		0.999593	0.002284	101.45	KLPK(1)FIYDEEK	2	-3.3883	1	chloroplast
TRINITY_DN20530_c0_g1_m.2950	38	K	Histone H2A variant 1 OS=Arabidopsis thaliana OX=3702 GN=H2AV PE=1 SV=1	H2AV	1	1.0138e-24	220.34	GAK(1)GLITGK(1)SPAANK	2	0.7173	10	cytoplasm	GO:0006325 chromatin organization; GO:0006342 chromatin silencing; GO:0006355 regulation of transcription, DNA-templated; GO:0006996 organelle organization; GO:0009889 regulation of biosynthetic process; GO:0009890 negative regulation of biosynthetic process; GO:0009892 negative regulation of metabolic process; GO:0009987 cellular process; GO:0010468 regulation of gene expression; GO:0010556 regu…	GO:0000228 nuclear chromosome; GO:0000785 chromatin; GO:0000790 nuclear chromatin; GO:0005622 intracellular; GO:0005623 cell; GO:0005634 nucleus; GO:0005694 chromosome; GO:0031974 membrane-enclosed lumen; GO:0031981 nuclear lumen; GO:0043226 organelle; GO:0043227 membrane-bounded organelle; GO:0043228 non-membrane-bounded organelle; GO:0043229 intracellular organelle; GO:0043231 intracellular mem…	GO:0003676 nucleic acid binding; GO:0003677 DNA binding; GO:0005488 binding; GO:0097159 organic cyclic compound binding; GO:1901363 heterocyclic compound binding;	K11251	H2A; histone H2A		PF00125	Core histone H2A/H2B/H3/H4	B	KOG1757	Histone 2A
TRINITY_DN20530_c0_g1_m.2950	32	K	Histone H2A variant 1 OS=Arabidopsis thaliana OX=3702 GN=H2AV PE=1 SV=1	H2AV	1	1.0138e-24	220.34	GAK(1)GLITGK(1)SPAANK	2	0.7173	10	cytoplasm	GO:0006325 chromatin organization; GO:0006342 chromatin silencing; GO:0006355 regulation of transcription, DNA-templated; GO:0006996 organelle organization; GO:0009889 regulation of biosynthetic process; GO:0009890 negative regulation of biosynthetic process; GO:0009892 negative regulation of metabolic process; GO:0009987 cellular process; GO:0010468 regulation of gene expression; GO:0010556 regu…	GO:0000228 nuclear chromosome; GO:0000785 chromatin; GO:0000790 nuclear chromatin; GO:0005622 intracellular; GO:0005623 cell; GO:0005634 nucleus; GO:0005694 chromosome; GO:0031974 membrane-enclosed lumen; GO:0031981 nuclear lumen; GO:0043226 organelle; GO:0043227 membrane-bounded organelle; GO:0043228 non-membrane-bounded organelle; GO:0043229 intracellular organelle; GO:0043231 intracellular mem…	GO:0003676 nucleic acid binding; GO:0003677 DNA binding; GO:0005488 binding; GO:0097159 organic cyclic compound binding; GO:1901363 heterocyclic compound binding;	K11251	H2A; histone H2A		PF00125	Core histone H2A/H2B/H3/H4	B	KOG1757	Histone 2A
TRINITY_DN20571_c0_g1_m.2977	65	K	PI-PLC X domain-containing protein At5g67130 OS=Arabidopsis thaliana OX=3702 GN=At5g67130 PE=1 SV=1	At5g67130	1	0.0247681	59.645	IQPIIPTTK(1)VK	2	-2.8417	1	extracellular		GO:0005623 cell; GO:0005886 plasma membrane; GO:0016020 membrane; GO:0031224 intrinsic component of membrane; GO:0031225 anchored component of membrane; GO:0031226 intrinsic component of plasma membrane; GO:0044425 membrane part; GO:0044459 plasma membrane part; GO:0044464 cell part; GO:0046658 anchored component of plasma membrane; GO:0071944 cell periphery;
TRINITY_DN20721_c0_g1_m.3051	103	K	Plasmodesmata-located protein 7 OS=Arabidopsis thaliana OX=3702 GN=PDLP7 PE=1 SV=1	PDLP7	1	0.000656229	78.157	YSTGGTHFYSK(1)AHHDK	3	-1.2901	1	mitochondria		GO:0005911 cell-cell junction; GO:0009506 plasmodesma; GO:0030054 cell junction; GO:0055044 symplast;
TRINITY_DN20863_c0_g1_m.3122	77	K	WD repeat-containing protein 85 [Morus notabilis]		1	0.0111827	48.701	LDDGVASNCK(1)TR	2	-1.5553	1	chloroplast									T	KOG1829	Uncharacterized conserved protein, contains C1, PH and RUN domains
TRINITY_DN20888_c0_g1_m.3134	4	K	Histone H2A variant 1 OS=Arabidopsis thaliana OX=3702 GN=H2AV PE=1 SV=1	H2AV	1	1.19061e-27	177.62	AGK(1)GGK(1)GLLAAK(1)TTAANK	2	-0.42536	6	cytoplasm	GO:0000003 reproduction; GO:0003006 developmental process involved in reproduction; GO:0006325 chromatin organization; GO:0006342 chromatin silencing; GO:0006355 regulation of transcription, DNA-templated; GO:0006950 response to stress; GO:0006952 defense response; GO:0006970 response to osmotic stress; GO:0006996 organelle organization; GO:0007275 multicellular organism development; GO:0009266 r…	GO:0000228 nuclear chromosome; GO:0000785 chromatin; GO:0000790 nuclear chromatin; GO:0005622 intracellular; GO:0005623 cell; GO:0005634 nucleus; GO:0005694 chromosome; GO:0031974 membrane-enclosed lumen; GO:0031981 nuclear lumen; GO:0043226 organelle; GO:0043227 membrane-bounded organelle; GO:0043228 non-membrane-bounded organelle; GO:0043229 intracellular organelle; GO:0043231 intracellular mem…	GO:0003676 nucleic acid binding; GO:0003677 DNA binding; GO:0005488 binding; GO:0097159 organic cyclic compound binding; GO:1901363 heterocyclic compound binding;	K11251	H2A; histone H2A		PF00125	Core histone H2A/H2B/H3/H4	B	KOG1757	Histone 2A
TRINITY_DN20888_c0_g1_m.3134	7	K	Histone H2A variant 1 OS=Arabidopsis thaliana OX=3702 GN=H2AV PE=1 SV=1	H2AV	1	1.19061e-27	177.62	GGK(1)GLLAAK(1)TTAANK	2	2.1782	8	cytoplasm	GO:0000003 reproduction; GO:0003006 developmental process involved in reproduction; GO:0006325 chromatin organization; GO:0006342 chromatin silencing; GO:0006355 regulation of transcription, DNA-templated; GO:0006950 response to stress; GO:0006952 defense response; GO:0006970 response to osmotic stress; GO:0006996 organelle organization; GO:0007275 multicellular organism development; GO:0009266 r…	GO:0000228 nuclear chromosome; GO:0000785 chromatin; GO:0000790 nuclear chromatin; GO:0005622 intracellular; GO:0005623 cell; GO:0005634 nucleus; GO:0005694 chromosome; GO:0031974 membrane-enclosed lumen; GO:0031981 nuclear lumen; GO:0043226 organelle; GO:0043227 membrane-bounded organelle; GO:0043228 non-membrane-bounded organelle; GO:0043229 intracellular organelle; GO:0043231 intracellular mem…	GO:0003676 nucleic acid binding; GO:0003677 DNA binding; GO:0005488 binding; GO:0097159 organic cyclic compound binding; GO:1901363 heterocyclic compound binding;	K11251	H2A; histone H2A		PF00125	Core histone H2A/H2B/H3/H4	B	KOG1757	Histone 2A
TRINITY_DN20888_c0_g1_m.3134	13	K	Histone H2A variant 1 OS=Arabidopsis thaliana OX=3702 GN=H2AV PE=1 SV=1	H2AV	1	1.19061e-27	177.62	GLLAAK(1)TTAANK	2	-3.1238	8	cytoplasm	GO:0000003 reproduction; GO:0003006 developmental process involved in reproduction; GO:0006325 chromatin organization; GO:0006342 chromatin silencing; GO:0006355 regulation of transcription, DNA-templated; GO:0006950 response to stress; GO:0006952 defense response; GO:0006970 response to osmotic stress; GO:0006996 organelle organization; GO:0007275 multicellular organism development; GO:0009266 r…	GO:0000228 nuclear chromosome; GO:0000785 chromatin; GO:0000790 nuclear chromatin; GO:0005622 intracellular; GO:0005623 cell; GO:0005634 nucleus; GO:0005694 chromosome; GO:0031974 membrane-enclosed lumen; GO:0031981 nuclear lumen; GO:0043226 organelle; GO:0043227 membrane-bounded organelle; GO:0043228 non-membrane-bounded organelle; GO:0043229 intracellular organelle; GO:0043231 intracellular mem…	GO:0003676 nucleic acid binding; GO:0003677 DNA binding; GO:0005488 binding; GO:0097159 organic cyclic compound binding; GO:1901363 heterocyclic compound binding;	K11251	H2A; histone H2A		PF00125	Core histone H2A/H2B/H3/H4	B	KOG1757	Histone 2A
TRINITY_DN20893_c0_g1_m.3135	42	K	Beta-hexosaminidase 2 OS=Arabidopsis thaliana OX=3702 GN=HEXO2 PE=1 SV=1	HEXO2	1	0.00234609	107.08	VLK(1)NVINDVAR	2	-2.7154	2	cytoplasm		GO:0005623 cell; GO:0005886 plasma membrane; GO:0016020 membrane; GO:0044464 cell part; GO:0071944 cell periphery;	GO:0003824 catalytic activity; GO:0004553 hydrolase activity, hydrolyzing O-glycosyl compounds; GO:0004563 beta-N-acetylhexosaminidase activity; GO:0008194 UDP-glycosyltransferase activity; GO:0015929 hexosaminidase activity; GO:0016740 transferase activity; GO:0016757 transferase activity, transferring glycosyl groups; GO:0016758 transferase activity, transferring hexosyl groups; GO:0016787 hydr…	K12373	HEXA_B; hexosaminidase [EC:3.2.1.52]	mdm00511 Other glycan degradation - Malus domestica (apple); mdm00513 Various types of N-glycan biosynthesis - Malus domestica (apple); mdm00520 Amino sugar and nucleotide sugar metabolism - Malus domestica (apple); mdm00531 Glycosaminoglycan degradation - Malus domestica (apple); mdm00603 Glycosphingolipid biosynthesis - globo and isoglobo series - Malus domestica (apple); mdm00604 Glycosphingol…	PF00728	Glycosyl hydrolase family 20, catalytic domain	G	KOG2499	Beta-N-acetylhexosaminidase
TRINITY_DN20926_c0_g1_m.3150	175	K	"2,3-dimethylmalate lyase OS=Eubacterium barkeri OX=1528 GN=Dml PE=1 SV=1"	Dml	1	0.0252565	42.229	TVK(1)GYIR	2	-6.6224	1	chloroplast							PF13714	Phosphoenolpyruvate phosphomutase	C	KOG1260	Isocitrate lyase
TRINITY_DN20932_c0_g1_m.3155	62	K	Protein SIEVE ELEMENT OCCLUSION A OS=Arabidopsis thaliana OX=3702 GN=SEOA PE=1 SV=1	SEOA	1	0.00536623	42.446	GSGEHMFK(1)GLTEYGR	3	-5.7287	1	cytoplasm	GO:0009888 tissue development; GO:0010087 phloem or xylem histogenesis; GO:0010088 phloem development; GO:0032502 developmental process; GO:0048856 anatomical structure development;		GO:0005488 binding; GO:0005515 protein binding; GO:0042802 identical protein binding; GO:0042803 protein homodimerization activity; GO:0043621 protein self-association; GO:0046983 protein dimerization activity;
TRINITY_DN20982_c0_g1_m.3185	159	K	"Thioredoxin M4, chloroplastic OS=Arabidopsis thaliana OX=3702 GN=At3g15360 PE=2 SV=2"	At3g15360	1	0.000144983	90.306	SIPTVIMFK(1)GGEK	2	-1.0227	3	chloroplast	GO:0006109 regulation of carbohydrate metabolic process; GO:0006950 response to stress; GO:0006979 response to oxidative stress; GO:0008152 metabolic process; GO:0009636 response to toxic substance; GO:0009719 response to endogenous stimulus; GO:0009725 response to hormone; GO:0009735 response to cytokinin; GO:0009987 cellular process; GO:0010033 response to organic substance; GO:0019222 regulati…	GO:0005618 cell wall; GO:0005622 intracellular; GO:0005623 cell; GO:0005737 cytoplasm; GO:0009507 chloroplast; GO:0009526 plastid envelope; GO:0009532 plastid stroma; GO:0009534 chloroplast thylakoid; GO:0009535 chloroplast thylakoid membrane; GO:0009536 plastid; GO:0009570 chloroplast stroma; GO:0009579 thylakoid; GO:0009941 chloroplast envelope; GO:0016020 membrane; GO:0030312 external encapsul…	GO:0003824 catalytic activity; GO:0004791 thioredoxin-disulfide reductase activity; GO:0004857 enzyme inhibitor activity; GO:0005488 binding; GO:0005515 protein binding; GO:0008047 enzyme activator activity; GO:0015035 protein disulfide oxidoreductase activity; GO:0015036 disulfide oxidoreductase activity; GO:0016209 antioxidant activity; GO:0016491 oxidoreductase activity; GO:0016651 oxidoreduct…	K03671	trxA; thioredoxin 1		PF00085	Thioredoxin	O	KOG0910	Thioredoxin-like protein
TRINITY_DN20982_c0_g1_m.3185	124	K	"Thioredoxin M4, chloroplastic OS=Arabidopsis thaliana OX=3702 GN=At3g15360 PE=2 SV=2"	At3g15360	1	2.3749e-05	102.03	MIHPIVDDLAK(1)QYVGK	2	0.95594	3	chloroplast	GO:0006109 regulation of carbohydrate metabolic process; GO:0006950 response to stress; GO:0006979 response to oxidative stress; GO:0008152 metabolic process; GO:0009636 response to toxic substance; GO:0009719 response to endogenous stimulus; GO:0009725 response to hormone; GO:0009735 response to cytokinin; GO:0009987 cellular process; GO:0010033 response to organic substance; GO:0019222 regulati…	GO:0005618 cell wall; GO:0005622 intracellular; GO:0005623 cell; GO:0005737 cytoplasm; GO:0009507 chloroplast; GO:0009526 plastid envelope; GO:0009532 plastid stroma; GO:0009534 chloroplast thylakoid; GO:0009535 chloroplast thylakoid membrane; GO:0009536 plastid; GO:0009570 chloroplast stroma; GO:0009579 thylakoid; GO:0009941 chloroplast envelope; GO:0016020 membrane; GO:0030312 external encapsul…	GO:0003824 catalytic activity; GO:0004791 thioredoxin-disulfide reductase activity; GO:0004857 enzyme inhibitor activity; GO:0005488 binding; GO:0005515 protein binding; GO:0008047 enzyme activator activity; GO:0015035 protein disulfide oxidoreductase activity; GO:0015036 disulfide oxidoreductase activity; GO:0016209 antioxidant activity; GO:0016491 oxidoreductase activity; GO:0016651 oxidoreduct…	K03671	trxA; thioredoxin 1		PF00085	Thioredoxin	O	KOG0910	Thioredoxin-like protein
TRINITY_DN20982_c0_g1_m.3185	173	K	"Thioredoxin M4, chloroplastic OS=Arabidopsis thaliana OX=3702 GN=At3g15360 PE=2 SV=2"	At3g15360	1	1.46957e-27	191	DAIIGAVPK(1)STLTTSIEK	2	3.4432	4	chloroplast	GO:0006109 regulation of carbohydrate metabolic process; GO:0006950 response to stress; GO:0006979 response to oxidative stress; GO:0008152 metabolic process; GO:0009636 response to toxic substance; GO:0009719 response to endogenous stimulus; GO:0009725 response to hormone; GO:0009735 response to cytokinin; GO:0009987 cellular process; GO:0010033 response to organic substance; GO:0019222 regulati…	GO:0005618 cell wall; GO:0005622 intracellular; GO:0005623 cell; GO:0005737 cytoplasm; GO:0009507 chloroplast; GO:0009526 plastid envelope; GO:0009532 plastid stroma; GO:0009534 chloroplast thylakoid; GO:0009535 chloroplast thylakoid membrane; GO:0009536 plastid; GO:0009570 chloroplast stroma; GO:0009579 thylakoid; GO:0009941 chloroplast envelope; GO:0016020 membrane; GO:0030312 external encapsul…	GO:0003824 catalytic activity; GO:0004791 thioredoxin-disulfide reductase activity; GO:0004857 enzyme inhibitor activity; GO:0005488 binding; GO:0005515 protein binding; GO:0008047 enzyme activator activity; GO:0015035 protein disulfide oxidoreductase activity; GO:0015036 disulfide oxidoreductase activity; GO:0016209 antioxidant activity; GO:0016491 oxidoreductase activity; GO:0016651 oxidoreduct…	K03671	trxA; thioredoxin 1		PF00085	Thioredoxin	O	KOG0910	Thioredoxin-like protein
TRINITY_DN20982_c0_g1_m.3185	134	K	"Thioredoxin M4, chloroplastic OS=Arabidopsis thaliana OX=3702 GN=At3g15360 PE=2 SV=2"	At3g15360	1	7.73138e-46	191.98	FYK(1)VNTDDSPTIATQYGIR	2	-2.2054	4	chloroplast	GO:0006109 regulation of carbohydrate metabolic process; GO:0006950 response to stress; GO:0006979 response to oxidative stress; GO:0008152 metabolic process; GO:0009636 response to toxic substance; GO:0009719 response to endogenous stimulus; GO:0009725 response to hormone; GO:0009735 response to cytokinin; GO:0009987 cellular process; GO:0010033 response to organic substance; GO:0019222 regulati…	GO:0005618 cell wall; GO:0005622 intracellular; GO:0005623 cell; GO:0005737 cytoplasm; GO:0009507 chloroplast; GO:0009526 plastid envelope; GO:0009532 plastid stroma; GO:0009534 chloroplast thylakoid; GO:0009535 chloroplast thylakoid membrane; GO:0009536 plastid; GO:0009570 chloroplast stroma; GO:0009579 thylakoid; GO:0009941 chloroplast envelope; GO:0016020 membrane; GO:0030312 external encapsul…	GO:0003824 catalytic activity; GO:0004791 thioredoxin-disulfide reductase activity; GO:0004857 enzyme inhibitor activity; GO:0005488 binding; GO:0005515 protein binding; GO:0008047 enzyme activator activity; GO:0015035 protein disulfide oxidoreductase activity; GO:0015036 disulfide oxidoreductase activity; GO:0016209 antioxidant activity; GO:0016491 oxidoreductase activity; GO:0016651 oxidoreduct…	K03671	trxA; thioredoxin 1		PF00085	Thioredoxin	O	KOG0910	Thioredoxin-like protein
TRINITY_DN21093_c0_g1_m.3254	38	K	Peptidyl-prolyl cis-trans isomerase FKBP12 OS=Vicia faba OX=3906 GN=FKBP12 PE=1 SV=1	FKBP12	1	0.000113607	176.45	NGDLSQK(1)FWSTK	2	6.7792	3	chloroplast	GO:0000413 protein peptidyl-prolyl isomerization; GO:0006457 protein folding; GO:0006464 cellular protein modification process; GO:0006807 nitrogen compound metabolic process; GO:0008152 metabolic process; GO:0009987 cellular process; GO:0018193 peptidyl-amino acid modification; GO:0018208 peptidyl-proline modification; GO:0019538 protein metabolic process; GO:0036211 protein modification process…	GO:0005622 intracellular; GO:0005623 cell; GO:0005737 cytoplasm; GO:0005829 cytosol; GO:0044424 intracellular part; GO:0044444 cytoplasmic part; GO:0044464 cell part;	GO:0003755 peptidyl-prolyl cis-trans isomerase activity; GO:0003824 catalytic activity; GO:0005488 binding; GO:0005527 macrolide binding; GO:0005528 FK506 binding; GO:0008144 drug binding; GO:0016853 isomerase activity; GO:0016859 cis-trans isomerase activity; GO:0097159 organic cyclic compound binding; GO:1901363 heterocyclic compound binding;				PF00254	FKBP-type peptidyl-prolyl cis-trans isomerase	O	KOG0544	FKBP-type peptidyl-prolyl cis-trans isomerase
TRINITY_DN21093_c0_g1_m.3254	31	K	Peptidyl-prolyl cis-trans isomerase FKBP12 OS=Vicia faba OX=3906 GN=FKBP12 PE=1 SV=1	FKBP12	1	0.00350723	58.794	VTVHCTGYGK(1)NGDLSQK	2	0.30578	1	chloroplast	GO:0000413 protein peptidyl-prolyl isomerization; GO:0006457 protein folding; GO:0006464 cellular protein modification process; GO:0006807 nitrogen compound metabolic process; GO:0008152 metabolic process; GO:0009987 cellular process; GO:0018193 peptidyl-amino acid modification; GO:0018208 peptidyl-proline modification; GO:0019538 protein metabolic process; GO:0036211 protein modification process…	GO:0005622 intracellular; GO:0005623 cell; GO:0005737 cytoplasm; GO:0005829 cytosol; GO:0044424 intracellular part; GO:0044444 cytoplasmic part; GO:0044464 cell part;	GO:0003755 peptidyl-prolyl cis-trans isomerase activity; GO:0003824 catalytic activity; GO:0005488 binding; GO:0005527 macrolide binding; GO:0005528 FK506 binding; GO:0008144 drug binding; GO:0016853 isomerase activity; GO:0016859 cis-trans isomerase activity; GO:0097159 organic cyclic compound binding; GO:1901363 heterocyclic compound binding;				PF00254	FKBP-type peptidyl-prolyl cis-trans isomerase	O	KOG0544	FKBP-type peptidyl-prolyl cis-trans isomerase
TRINITY_DN21093_c0_g1_m.3254	5	K	Peptidyl-prolyl cis-trans isomerase FKBP12 OS=Vicia faba OX=3906 GN=FKBP12 PE=1 SV=1	FKBP12	1	0.00204872	84.102	GVEK(1)EVLRPGTGPK	2	-2.7628	1	chloroplast	GO:0000413 protein peptidyl-prolyl isomerization; GO:0006457 protein folding; GO:0006464 cellular protein modification process; GO:0006807 nitrogen compound metabolic process; GO:0008152 metabolic process; GO:0009987 cellular process; GO:0018193 peptidyl-amino acid modification; GO:0018208 peptidyl-proline modification; GO:0019538 protein metabolic process; GO:0036211 protein modification process…	GO:0005622 intracellular; GO:0005623 cell; GO:0005737 cytoplasm; GO:0005829 cytosol; GO:0044424 intracellular part; GO:0044444 cytoplasmic part; GO:0044464 cell part;	GO:0003755 peptidyl-prolyl cis-trans isomerase activity; GO:0003824 catalytic activity; GO:0005488 binding; GO:0005527 macrolide binding; GO:0005528 FK506 binding; GO:0008144 drug binding; GO:0016853 isomerase activity; GO:0016859 cis-trans isomerase activity; GO:0097159 organic cyclic compound binding; GO:1901363 heterocyclic compound binding;				PF00254	FKBP-type peptidyl-prolyl cis-trans isomerase	O	KOG0544	FKBP-type peptidyl-prolyl cis-trans isomerase
TRINITY_DN21096_c0_g1_m.3257	166	K	"Endo-1,4-beta-xylanase 1 OS=Arabidopsis thaliana OX=3702 GN=XYN1 PE=1 SV=1"	XYN1	1	0.00409739	53.363	IVPQSGK(1)FFASATER	2	-0.82457	1	chloroplast							PF02018	Carbohydrate binding domain
TRINITY_DN21103_c0_g1_m.3266	104	K	SKP1-like protein 1B OS=Arabidopsis thaliana OX=3702 GN=SKP1B PE=1 SV=1	SKP1B	1	0.0156549	61.48	ILSK(1)VIEYCK	2	-2.2681	2	cytoplasm	GO:0000003 reproduction; GO:0000018 regulation of DNA recombination; GO:0000226 microtubule cytoskeleton organization; GO:0003006 developmental process involved in reproduction; GO:0006508 proteolysis; GO:0006511 ubiquitin-dependent protein catabolic process; GO:0006807 nitrogen compound metabolic process; GO:0006996 organelle organization; GO:0007010 cytoskeleton organization; GO:0007017 microtu…	GO:0005622 intracellular; GO:0005623 cell; GO:0005634 nucleus; GO:0005737 cytoplasm; GO:0005819 spindle; GO:0005829 cytosol; GO:0005856 cytoskeleton; GO:0005886 plasma membrane; GO:0009524 phragmoplast; GO:0015630 microtubule cytoskeleton; GO:0016020 membrane; GO:0043226 organelle; GO:0043227 membrane-bounded organelle; GO:0043228 non-membrane-bounded organelle; GO:0043229 intracellular organelle…		K03094	SKP1, CBF3D; S-phase kinase-associated protein 1	mdm04120 Ubiquitin mediated proteolysis - Malus domestica (apple); mdm04141 Protein processing in endoplasmic reticulum - Malus domestica (apple);	PF03931; PF01466	Skp1 family, tetramerisation domain; Skp1 family, dimerisation domain	O	KOG1724	SCF ubiquitin ligase, Skp1 component
TRINITY_DN21103_c0_g1_m.3266	186	K	SKP1-like protein 1B OS=Arabidopsis thaliana OX=3702 GN=SKP1B PE=1 SV=1	SKP1B	1	0.0129852	40.83	TFNIK(1)NDFTPEEEEEVRR	3	3.4714	1	cytoplasm	GO:0000003 reproduction; GO:0000018 regulation of DNA recombination; GO:0000226 microtubule cytoskeleton organization; GO:0003006 developmental process involved in reproduction; GO:0006508 proteolysis; GO:0006511 ubiquitin-dependent protein catabolic process; GO:0006807 nitrogen compound metabolic process; GO:0006996 organelle organization; GO:0007010 cytoskeleton organization; GO:0007017 microtu…	GO:0005622 intracellular; GO:0005623 cell; GO:0005634 nucleus; GO:0005737 cytoplasm; GO:0005819 spindle; GO:0005829 cytosol; GO:0005856 cytoskeleton; GO:0005886 plasma membrane; GO:0009524 phragmoplast; GO:0015630 microtubule cytoskeleton; GO:0016020 membrane; GO:0043226 organelle; GO:0043227 membrane-bounded organelle; GO:0043228 non-membrane-bounded organelle; GO:0043229 intracellular organelle…		K03094	SKP1, CBF3D; S-phase kinase-associated protein 1	mdm04120 Ubiquitin mediated proteolysis - Malus domestica (apple); mdm04141 Protein processing in endoplasmic reticulum - Malus domestica (apple);	PF03931; PF01466	Skp1 family, tetramerisation domain; Skp1 family, dimerisation domain	O	KOG1724	SCF ubiquitin ligase, Skp1 component
TRINITY_DN21103_c0_g1_m.3266	111	K	SKP1-like protein 1B OS=Arabidopsis thaliana OX=3702 GN=SKP1B PE=1 SV=1	SKP1B	1	0.0280651	51.864	K(1)HVEAPK	2	-5.215	1	cytoplasm	GO:0000003 reproduction; GO:0000018 regulation of DNA recombination; GO:0000226 microtubule cytoskeleton organization; GO:0003006 developmental process involved in reproduction; GO:0006508 proteolysis; GO:0006511 ubiquitin-dependent protein catabolic process; GO:0006807 nitrogen compound metabolic process; GO:0006996 organelle organization; GO:0007010 cytoskeleton organization; GO:0007017 microtu…	GO:0005622 intracellular; GO:0005623 cell; GO:0005634 nucleus; GO:0005737 cytoplasm; GO:0005819 spindle; GO:0005829 cytosol; GO:0005856 cytoskeleton; GO:0005886 plasma membrane; GO:0009524 phragmoplast; GO:0015630 microtubule cytoskeleton; GO:0016020 membrane; GO:0043226 organelle; GO:0043227 membrane-bounded organelle; GO:0043228 non-membrane-bounded organelle; GO:0043229 intracellular organelle…		K03094	SKP1, CBF3D; S-phase kinase-associated protein 1	mdm04120 Ubiquitin mediated proteolysis - Malus domestica (apple); mdm04141 Protein processing in endoplasmic reticulum - Malus domestica (apple);	PF03931; PF01466	Skp1 family, tetramerisation domain; Skp1 family, dimerisation domain	O	KOG1724	SCF ubiquitin ligase, Skp1 component
TRINITY_DN21105_c1_g1_m.3267	104	K	60S ribosomal protein L14-2 OS=Arabidopsis thaliana OX=3702 GN=RPL14B PE=1 SV=1	RPL14B	1	0.031213	60.892	K(1)WENSSWGR	2	-2.2062	1	chloroplast				K02875	RP-L14e, RPL14; large subunit ribosomal protein L14e	mdm03010 Ribosome - Malus domestica (apple);			J	KOG3421	60S ribosomal protein L14
TRINITY_DN21105_c1_g1_m.3267	40	K	60S ribosomal protein L14-2 OS=Arabidopsis thaliana OX=3702 GN=RPL14B PE=1 SV=1	RPL14B	1	0.00865174	76.85	VALVNYGK(1)DYGK	2	-1.2484	1	chloroplast				K02875	RP-L14e, RPL14; large subunit ribosomal protein L14e	mdm03010 Ribosome - Malus domestica (apple);			J	KOG3421	60S ribosomal protein L14
TRINITY_DN21105_c1_g1_m.3267	72	K	60S ribosomal protein L14-2 OS=Arabidopsis thaliana OX=3702 GN=RPL14B PE=1 SV=1	RPL14B	1	0.0284397	44.42	SQMNFK(1)R	2	0.71865	1	chloroplast				K02875	RP-L14e, RPL14; large subunit ribosomal protein L14e	mdm03010 Ribosome - Malus domestica (apple);			J	KOG3421	60S ribosomal protein L14
TRINITY_DN21105_c1_g1_m.3267	102	K	60S ribosomal protein L14-2 OS=Arabidopsis thaliana OX=3702 GN=RPL14B PE=1 SV=1	RPL14B	1	1.69496e-05	127.03	ELLAAMEAADVK(1)K	2	-0.62638	2	chloroplast				K02875	RP-L14e, RPL14; large subunit ribosomal protein L14e	mdm03010 Ribosome - Malus domestica (apple);			J	KOG3421	60S ribosomal protein L14
TRINITY_DN21184_c0_g1_m.3317	54	K	Subtilisin-like protease SBT1.3 OS=Arabidopsis thaliana OX=3702 GN=SBT1.3 PE=2 SV=1	SBT1.3	1	0.0275636	50.09	EIK(1)HYALTNPK	2	-2.096	1	chloroplast	GO:0006508 proteolysis; GO:0006807 nitrogen compound metabolic process; GO:0008152 metabolic process; GO:0019538 protein metabolic process; GO:0043170 macromolecule metabolic process; GO:0044238 primary metabolic process; GO:0071704 organic substance metabolic process; GO:1901564 organonitrogen compound metabolic process;		GO:0003824 catalytic activity; GO:0004175 endopeptidase activity; GO:0004252 serine-type endopeptidase activity; GO:0008233 peptidase activity; GO:0008236 serine-type peptidase activity; GO:0016787 hydrolase activity; GO:0017171 serine hydrolase activity; GO:0070011 peptidase activity, acting on L-amino acid peptides;				PF00082	Subtilase family
TRINITY_DN21201_c0_g1_m.3334	130	K	PI-PLC X domain-containing protein At5g67130 OS=Arabidopsis thaliana OX=3702 GN=At5g67130 PE=1 SV=1	At5g67130	1	0.0356579	51.864	TCAEAAGK(1)R	2	-2.6113	1	chloroplast		GO:0005623 cell; GO:0005886 plasma membrane; GO:0016020 membrane; GO:0031224 intrinsic component of membrane; GO:0031225 anchored component of membrane; GO:0031226 intrinsic component of plasma membrane; GO:0044425 membrane part; GO:0044459 plasma membrane part; GO:0044464 cell part; GO:0046658 anchored component of plasma membrane; GO:0071944 cell periphery;
TRINITY_DN21203_c0_g1_m.3335	112	K	RmlC-like cupins superfamily protein [Arabidopsis thaliana]		1	0.00134705	107.08	ETCYLLEGK(1)VK	2	-3.8173	1	chloroplast				K06995	K06995; uncharacterized protein		PF05899	Protein of unknown function (DUF861)
TRINITY_DN21203_c0_g1_m.3335	77	K	RmlC-like cupins superfamily protein [Arabidopsis thaliana]		1	0.0287579	54.27	NPPESK(1)LTQLGVR	2	-2.1416	1	chloroplast				K06995	K06995; uncharacterized protein		PF05899	Protein of unknown function (DUF861)
TRINITY_DN21206_c0_g1_m.3340	23	K	Beta-hexosaminidase 3 OS=Arabidopsis thaliana OX=3702 GN=HEXO3 PE=1 SV=1	HEXO3	1	0.00258227	97.277	VISGILSDFK(1)K	2	-2.0189	1	cytoplasm		GO:0005618 cell wall; GO:0005623 cell; GO:0005886 plasma membrane; GO:0009505 plant-type cell wall; GO:0016020 membrane; GO:0030312 external encapsulating structure; GO:0044464 cell part; GO:0071944 cell periphery;	GO:0003824 catalytic activity; GO:0004553 hydrolase activity, hydrolyzing O-glycosyl compounds; GO:0004563 beta-N-acetylhexosaminidase activity; GO:0015929 hexosaminidase activity; GO:0016787 hydrolase activity; GO:0016798 hydrolase activity, acting on glycosyl bonds;	K12373	HEXA_B; hexosaminidase [EC:3.2.1.52]	mdm00511 Other glycan degradation - Malus domestica (apple); mdm00513 Various types of N-glycan biosynthesis - Malus domestica (apple); mdm00520 Amino sugar and nucleotide sugar metabolism - Malus domestica (apple); mdm00531 Glycosaminoglycan degradation - Malus domestica (apple); mdm00603 Glycosphingolipid biosynthesis - globo and isoglobo series - Malus domestica (apple); mdm00604 Glycosphingol…	PF00728	Glycosyl hydrolase family 20, catalytic domain	G	KOG2499	Beta-N-acetylhexosaminidase
TRINITY_DN21258_c0_g1_m.3380	92	K	Protein SIEVE ELEMENT OCCLUSION B OS=Arabidopsis thaliana OX=3702 GN=SEOB PE=1 SV=1	SEOB	1	6.80023e-06	106.47	TAEYAILQQMYAEK(1)R	2	6.4543	3	cytoplasm	GO:0009888 tissue development; GO:0010087 phloem or xylem histogenesis; GO:0010088 phloem development; GO:0032502 developmental process; GO:0048856 anatomical structure development;		GO:0005488 binding; GO:0005515 protein binding; GO:0042802 identical protein binding; GO:0042803 protein homodimerization activity; GO:0043621 protein self-association; GO:0046983 protein dimerization activity;
TRINITY_DN21283_c0_g1_m.3404	33	K	Guanosine deaminase OS=Arabidopsis thaliana OX=3702 GN=GSDA PE=1 SV=1	GSDA	1	0.000234126	84.102	DHK(1)FLTHAVEEAYK	2	0.79928	1	cytoplasm	GO:0006139 nucleobase-containing compound metabolic process; GO:0006725 cellular aromatic compound metabolic process; GO:0006807 nitrogen compound metabolic process; GO:0008152 metabolic process; GO:0009451 RNA modification; GO:0009987 cellular process; GO:0016070 RNA metabolic process; GO:0034641 cellular nitrogen compound metabolic process; GO:0043170 macromolecule metabolic process; GO:0043412…								F	KOG1018	Cytosine deaminase FCY1 and related enzymes
TRINITY_DN21344_c0_g1_m.3433	62	K	Huntingtin-interacting protein K OS=Mus musculus OX=10090 GN=Hypk PE=1 SV=2	Hypk	1	0.0285641	57.888	DLQQQSK(1)AFDK	2	-2.666	1	mitochondria									S	KOG3450	Huntingtin interacting protein HYPK
TRINITY_DN21351_c0_g1_m.3439	190	K	NAD(P)-linked oxidoreductase-like protein [Medicago truncatula]		1	0.000223583	108.4	YCLSMAEK(1)PVVLK	2	-0.63627	1	chloroplast							PF03703	Bacterial PH domain
TRINITY_DN21351_c0_g1_m.3439	144	K	NAD(P)-linked oxidoreductase-like protein [Medicago truncatula]		1	0.00199589	105.36	VIK(1)DVQVVPR	2	-2.4983	2	chloroplast							PF03703	Bacterial PH domain
TRINITY_DN21360_c0_g1_m.3449	133	K	Putative 4-hydroxy-4-methyl-2-oxoglutarate aldolase 2 OS=Arabidopsis thaliana OX=3702 GN=At5g16450 PE=1 SV=1	At5g16450	1	3.6649e-05	126.21	HGEK(1)HVPITLAGTR	2	-0.88404	4	cytoplasm
TRINITY_DN21379_c0_g4_m.3468	38	K	Glutathione S-transferase F13 OS=Arabidopsis thaliana OX=3702 GN=GSTF13 PE=3 SV=1	GSTF13	1	0.0241543	55.235	ILTCLIEK(1)K	2	-3.0329	1	extracellular	GO:0006518 peptide metabolic process; GO:0006575 cellular modified amino acid metabolic process; GO:0006749 glutathione metabolic process; GO:0006790 sulfur compound metabolic process; GO:0006807 nitrogen compound metabolic process; GO:0006950 response to stress; GO:0006952 defense response; GO:0006970 response to osmotic stress; GO:0008152 metabolic process; GO:0009056 catabolic process; GO:0009…	GO:0005622 intracellular; GO:0005623 cell; GO:0005634 nucleus; GO:0005737 cytoplasm; GO:0005773 vacuole; GO:0005774 vacuolar membrane; GO:0009507 chloroplast; GO:0009526 plastid envelope; GO:0009532 plastid stroma; GO:0009536 plastid; GO:0009570 chloroplast stroma; GO:0009579 thylakoid; GO:0009941 chloroplast envelope; GO:0010319 stromule; GO:0016020 membrane; GO:0031090 organelle membrane; GO:00…	GO:0003824 catalytic activity; GO:0004364 glutathione transferase activity; GO:0005488 binding; GO:0016740 transferase activity; GO:0016765 transferase activity, transferring alkyl or aryl (other than methyl) groups; GO:0033218 amide binding; GO:0042277 peptide binding; GO:0043167 ion binding; GO:0043168 anion binding; GO:0043295 glutathione binding; GO:0048037 cofactor binding; GO:0072341 modifi…				PF13417	Glutathione S-transferase, N-terminal domain	O	KOG0867	Glutathione S-transferase
TRINITY_DN21379_c0_g4_m.3468	89	K	Glutathione S-transferase F13 OS=Arabidopsis thaliana OX=3702 GN=GSTF13 PE=3 SV=1	GSTF13	1	0.0096125	51.43	YICEK(1)HADK	2	-23.37	1	extracellular	GO:0006518 peptide metabolic process; GO:0006575 cellular modified amino acid metabolic process; GO:0006749 glutathione metabolic process; GO:0006790 sulfur compound metabolic process; GO:0006807 nitrogen compound metabolic process; GO:0006950 response to stress; GO:0006952 defense response; GO:0006970 response to osmotic stress; GO:0008152 metabolic process; GO:0009056 catabolic process; GO:0009…	GO:0005622 intracellular; GO:0005623 cell; GO:0005634 nucleus; GO:0005737 cytoplasm; GO:0005773 vacuole; GO:0005774 vacuolar membrane; GO:0009507 chloroplast; GO:0009526 plastid envelope; GO:0009532 plastid stroma; GO:0009536 plastid; GO:0009570 chloroplast stroma; GO:0009579 thylakoid; GO:0009941 chloroplast envelope; GO:0010319 stromule; GO:0016020 membrane; GO:0031090 organelle membrane; GO:00…	GO:0003824 catalytic activity; GO:0004364 glutathione transferase activity; GO:0005488 binding; GO:0016740 transferase activity; GO:0016765 transferase activity, transferring alkyl or aryl (other than methyl) groups; GO:0033218 amide binding; GO:0042277 peptide binding; GO:0043167 ion binding; GO:0043168 anion binding; GO:0043295 glutathione binding; GO:0048037 cofactor binding; GO:0072341 modifi…				PF13417	Glutathione S-transferase, N-terminal domain	O	KOG0867	Glutathione S-transferase
TRINITY_DN21440_c0_g1_m.3511	16	K	Ubiquitin-conjugating enzyme E2 27 OS=Arabidopsis thaliana OX=3702 GN=UBC27 PE=2 SV=1	UBC27	1	1.19529e-11	108.5	ELQECSK(1)DVEGSGIR	2	-0.98476	1	chloroplast	GO:0000209 protein polyubiquitination; GO:0006464 cellular protein modification process; GO:0006508 proteolysis; GO:0006511 ubiquitin-dependent protein catabolic process; GO:0006807 nitrogen compound metabolic process; GO:0008152 metabolic process; GO:0009056 catabolic process; GO:0009057 macromolecule catabolic process; GO:0009987 cellular process; GO:0010498 proteasomal protein catabolic proces…	GO:0005622 intracellular; GO:0005623 cell; GO:0005634 nucleus; GO:0043226 organelle; GO:0043227 membrane-bounded organelle; GO:0043229 intracellular organelle; GO:0043231 intracellular membrane-bounded organelle; GO:0044424 intracellular part; GO:0044464 cell part;	GO:0003824 catalytic activity; GO:0004842 ubiquitin-protein transferase activity; GO:0005488 binding; GO:0005515 protein binding; GO:0016740 transferase activity; GO:0019787 ubiquitin-like protein transferase activity; GO:0019899 enzyme binding; GO:0031625 ubiquitin protein ligase binding; GO:0044389 ubiquitin-like protein ligase binding; GO:0061630 ubiquitin protein ligase activity; GO:0061659 u…	K04649	HIP2, UBC1; ubiquitin-conjugating enzyme (huntingtin interacting protein 2) [EC:2.3.2.23]	mdm04120 Ubiquitin mediated proteolysis - Malus domestica (apple);	PF00179; PF00627	Ubiquitin-conjugating enzyme; UBA/TS-N domain	O	KOG0418	Ubiquitin-protein ligase
TRINITY_DN21494_c0_g1_m.3541	233	K	Auxin-induced protein AUX28 OS=Glycine max OX=3847 GN=AUX28 PE=2 SV=1	AUX28	1	0.0117825	52.837	LRIMK(1)GK(1)EAVGLAPR	3	-20.136	1	nucleus				K14484	IAA; auxin-responsive protein IAA	mdm04075 Plant hormone signal transduction - Malus domestica (apple);
TRINITY_DN21494_c0_g1_m.3541	235	K	Auxin-induced protein AUX28 OS=Glycine max OX=3847 GN=AUX28 PE=2 SV=1	AUX28	1	0.0117825	52.837	LRIMK(1)GK(1)EAVGLAPR	3	-20.136	1	nucleus				K14484	IAA; auxin-responsive protein IAA	mdm04075 Plant hormone signal transduction - Malus domestica (apple);
TRINITY_DN21496_c0_g1_m.3542	46	K	Protein mago nashi homolog 2 OS=Oryza sativa subsp. japonica OX=39947 GN=MAGO2 PE=1 SV=2	MAGO2	1	4.74964e-09	168.05	YANNSNYK(1)NDTIIR	2	5.7585	5	cytoplasm	GO:0000003 reproduction; GO:0003006 developmental process involved in reproduction; GO:0006139 nucleobase-containing compound metabolic process; GO:0006396 RNA processing; GO:0006725 cellular aromatic compound metabolic process; GO:0006807 nitrogen compound metabolic process; GO:0006935 chemotaxis; GO:0007275 multicellular organism development; GO:0008152 metabolic process; GO:0008380 RNA splicin…	GO:0005622 intracellular; GO:0005623 cell; GO:0005634 nucleus; GO:0005654 nucleoplasm; GO:0005730 nucleolus; GO:0005737 cytoplasm; GO:0009507 chloroplast; GO:0009536 plastid; GO:0016604 nuclear body; GO:0016607 nuclear speck; GO:0031974 membrane-enclosed lumen; GO:0031981 nuclear lumen; GO:0032991 macromolecular complex; GO:0035145 exon-exon junction complex; GO:0043226 organelle; GO:0043227 memb…		K12877	MAGOH; protein mago nashi	mdm03013 RNA transport - Malus domestica (apple); mdm03015 mRNA surveillance pathway - Malus domestica (apple); mdm03040 Spliceosome - Malus domestica (apple);			A	KOG3392	Exon-exon junction complex, Magoh component
TRINITY_DN21531_c0_g1_m.3562	138	K	"Photosystem I reaction center subunit N, chloroplastic OS=Arabidopsis thaliana OX=3702 GN=PSAN PE=1 SV=2"	PSAN	1	9.75875e-53	254.47	FPENFTGCQDLAK(1)QK	2	-0.10638	2	chloroplast			GO:0005488 binding; GO:0005515 protein binding; GO:0019904 protein domain specific binding;	K02701	psaN; photosystem I subunit PsaN	mdm00195 Photosynthesis - Malus domestica (apple);
TRINITY_DN21531_c0_g1_m.3562	160	K	"Photosystem I reaction center subunit N, chloroplastic OS=Arabidopsis thaliana OX=3702 GN=PSAN PE=1 SV=2"	PSAN	1	6.43266e-07	186.27	DKYK(1)CGSNVFWK	2	-2.2256	1	chloroplast			GO:0005488 binding; GO:0005515 protein binding; GO:0019904 protein domain specific binding;	K02701	psaN; photosystem I subunit PsaN	mdm00195 Photosynthesis - Malus domestica (apple);
TRINITY_DN21542_c0_g1_m.3568	93	K	Secoisolariciresinol dehydrogenase (Fragment) OS=Podophyllum peltatum OX=35933 PE=1 SV=1		1	1.47947e-17	212.4	SLVDFVVAK(1)HGR	2	-1.3421	1	cytoplasm							PF13561	Enoyl-(Acyl carrier protein) reductase	Q	KOG0725	Reductases with broad range of substrate specificities
TRINITY_DN215_c0_g1_m.3597	4	K	uncharacterized protein		0.995255	0.00400864	81.642	QK(1)K(1)K(0.995)K(0.005)ENK	2	37.33	1	nucleus
TRINITY_DN215_c0_g1_m.3597	3	K	uncharacterized protein		0.99996	0.00400864	81.642	QK(1)K(1)K(0.995)K(0.005)ENK	2	37.33	1	nucleus
TRINITY_DN215_c0_g1_m.3597	2	K	uncharacterized protein		0.999999	0.00400864	81.642	QK(1)K(1)K(0.995)K(0.005)ENK	2	37.33	1	nucleus
TRINITY_DN21606_c0_g1_m.3602	56	K	Mitotic checkpoint protein BUB3.2 OS=Arabidopsis thaliana OX=3702 GN=BUB3.2 PE=2 SV=1	BUB3.2	1	0.0068201	80.294	YAFK(1)CHR	2	-2.5685	1	chloroplast	GO:0000070 mitotic sister chromatid segregation; GO:0000075 cell cycle checkpoint; GO:0000278 mitotic cell cycle; GO:0000280 nuclear division; GO:0000819 sister chromatid segregation; GO:0006996 organelle organization; GO:0007049 cell cycle; GO:0007059 chromosome segregation; GO:0007088 regulation of mitotic nuclear division; GO:0007093 mitotic cell cycle checkpoint; GO:0007094 mitotic spindle as…	GO:0000151 ubiquitin ligase complex; GO:0000775 chromosome, centromeric region; GO:0000776 kinetochore; GO:0000777 condensed chromosome kinetochore; GO:0000779 condensed chromosome, centromeric region; GO:0000793 condensed chromosome; GO:0005622 intracellular; GO:0005623 cell; GO:0005634 nucleus; GO:0005654 nucleoplasm; GO:0005694 chromosome; GO:0005737 cytoplasm; GO:0005819 spindle; GO:0005828 k…	GO:0005488 binding; GO:0005515 protein binding; GO:0032182 ubiquitin-like protein binding; GO:0043130 ubiquitin binding;	K02180	BUB3; cell cycle arrest protein BUB3				D	KOG1036	Mitotic spindle checkpoint protein BUB3, WD repeat superfamily
TRINITY_DN21622_c0_g1_m.3612	198	K	"Fatty-acid-binding protein 3, chloroplastic OS=Arabidopsis thaliana OX=3702 GN=FAP3 PE=1 SV=1"	FAP3	1	5.33836e-14	142.03	IK(1)STTSTDEAALSTFR	2	-0.45977	1	chloroplast	GO:0006082 organic acid metabolic process; GO:0006629 lipid metabolic process; GO:0006631 fatty acid metabolic process; GO:0008152 metabolic process; GO:0009987 cellular process; GO:0019752 carboxylic acid metabolic process; GO:0032787 monocarboxylic acid metabolic process; GO:0043436 oxoacid metabolic process; GO:0044237 cellular metabolic process; GO:0044238 primary metabolic process; GO:004425…	GO:0005622 intracellular; GO:0005623 cell; GO:0005737 cytoplasm; GO:0009507 chloroplast; GO:0009532 plastid stroma; GO:0009536 plastid; GO:0009570 chloroplast stroma; GO:0043226 organelle; GO:0043227 membrane-bounded organelle; GO:0043229 intracellular organelle; GO:0043231 intracellular membrane-bounded organelle; GO:0044422 organelle part; GO:0044424 intracellular part; GO:0044434 chloroplast p…	GO:0005488 binding; GO:0005504 fatty acid binding; GO:0008289 lipid binding; GO:0031406 carboxylic acid binding; GO:0033293 monocarboxylic acid binding; GO:0036094 small molecule binding; GO:0043167 ion binding; GO:0043168 anion binding; GO:0043177 organic acid binding;				PF02431	Chalcone-flavanone isomerase
TRINITY_DN21660_c0_g1_m.3639	103	K	"Protein PROTON GRADIENT REGULATION 5, chloroplastic OS=Arabidopsis thaliana OX=3702 GN=PGR5 PE=1 SV=1"	PGR5	1	0.00223702	84.368	SIGADQK(1)QR	2	-2.9544	1	chloroplast
TRINITY_DN21667_c0_g1_m.3652	22	K	60S ribosomal protein L32-1 OS=Arabidopsis thaliana OX=3702 GN=RPL32A PE=2 SV=2	RPL32A	1	0.00105344	127.94	K(1)FVRPQSDR	2	-1.9785	1	chloroplast		GO:0005622 intracellular; GO:0005623 cell; GO:0005634 nucleus; GO:0005730 nucleolus; GO:0005737 cytoplasm; GO:0005829 cytosol; GO:0005840 ribosome; GO:0005844 polysome; GO:0015934 large ribosomal subunit; GO:0022625 cytosolic large ribosomal subunit; GO:0022626 cytosolic ribosome; GO:0031974 membrane-enclosed lumen; GO:0031981 nuclear lumen; GO:0032991 macromolecular complex; GO:0042788 polysomal…	GO:0003735 structural constituent of ribosome; GO:0005198 structural molecule activity;	K02912	RP-L32e, RPL32; large subunit ribosomal protein L32e	mdm03010 Ribosome - Malus domestica (apple);			J	KOG0878	60S ribosomal protein L32
TRINITY_DN21667_c0_g1_m.3652	109	K	60S ribosomal protein L32-1 OS=Arabidopsis thaliana OX=3702 GN=RPL32A PE=2 SV=2	RPL32A	1	6.76238e-21	214.78	TYCAEIAHNVSTK(1)K	2	0.08475	2	chloroplast		GO:0005622 intracellular; GO:0005623 cell; GO:0005634 nucleus; GO:0005730 nucleolus; GO:0005737 cytoplasm; GO:0005829 cytosol; GO:0005840 ribosome; GO:0005844 polysome; GO:0015934 large ribosomal subunit; GO:0022625 cytosolic large ribosomal subunit; GO:0022626 cytosolic ribosome; GO:0031974 membrane-enclosed lumen; GO:0031981 nuclear lumen; GO:0032991 macromolecular complex; GO:0042788 polysomal…	GO:0003735 structural constituent of ribosome; GO:0005198 structural molecule activity;	K02912	RP-L32e, RPL32; large subunit ribosomal protein L32e	mdm03010 Ribosome - Malus domestica (apple);			J	KOG0878	60S ribosomal protein L32
TRINITY_DN21667_c0_g1_m.3652	67	K	60S ribosomal protein L32-1 OS=Arabidopsis thaliana OX=3702 GN=RPL32A PE=2 SV=2	RPL32A	1	0.0271161	52.863	GCTLMPNIGYGTDK(1)K	2	4.2109	1	chloroplast		GO:0005622 intracellular; GO:0005623 cell; GO:0005634 nucleus; GO:0005730 nucleolus; GO:0005737 cytoplasm; GO:0005829 cytosol; GO:0005840 ribosome; GO:0005844 polysome; GO:0015934 large ribosomal subunit; GO:0022625 cytosolic large ribosomal subunit; GO:0022626 cytosolic ribosome; GO:0031974 membrane-enclosed lumen; GO:0031981 nuclear lumen; GO:0032991 macromolecular complex; GO:0042788 polysomal…	GO:0003735 structural constituent of ribosome; GO:0005198 structural molecule activity;	K02912	RP-L32e, RPL32; large subunit ribosomal protein L32e	mdm03010 Ribosome - Malus domestica (apple);			J	KOG0878	60S ribosomal protein L32
TRINITY_DN21667_c0_g1_m.3652	86	K	60S ribosomal protein L32-1 OS=Arabidopsis thaliana OX=3702 GN=RPL32A PE=2 SV=2	RPL32A	1	0.0156	54.309	FVVHNVK(1)ELEVLMMHNR	3	-1.904	1	chloroplast		GO:0005622 intracellular; GO:0005623 cell; GO:0005634 nucleus; GO:0005730 nucleolus; GO:0005737 cytoplasm; GO:0005829 cytosol; GO:0005840 ribosome; GO:0005844 polysome; GO:0015934 large ribosomal subunit; GO:0022625 cytosolic large ribosomal subunit; GO:0022626 cytosolic ribosome; GO:0031974 membrane-enclosed lumen; GO:0031981 nuclear lumen; GO:0032991 macromolecular complex; GO:0042788 polysomal…	GO:0003735 structural constituent of ribosome; GO:0005198 structural molecule activity;	K02912	RP-L32e, RPL32; large subunit ribosomal protein L32e	mdm03010 Ribosome - Malus domestica (apple);			J	KOG0878	60S ribosomal protein L32
TRINITY_DN21667_c0_g1_m.3652	78	K	60S ribosomal protein L32-1 OS=Arabidopsis thaliana OX=3702 GN=RPL32A PE=2 SV=2	RPL32A	1	0.0180823	67.903	HYLPNGFK(1)K	2	-3.6338	1	chloroplast		GO:0005622 intracellular; GO:0005623 cell; GO:0005634 nucleus; GO:0005730 nucleolus; GO:0005737 cytoplasm; GO:0005829 cytosol; GO:0005840 ribosome; GO:0005844 polysome; GO:0015934 large ribosomal subunit; GO:0022625 cytosolic large ribosomal subunit; GO:0022626 cytosolic ribosome; GO:0031974 membrane-enclosed lumen; GO:0031981 nuclear lumen; GO:0032991 macromolecular complex; GO:0042788 polysomal…	GO:0003735 structural constituent of ribosome; GO:0005198 structural molecule activity;	K02912	RP-L32e, RPL32; large subunit ribosomal protein L32e	mdm03010 Ribosome - Malus domestica (apple);			J	KOG0878	60S ribosomal protein L32
TRINITY_DN21667_c0_g1_m.3652	79	K	60S ribosomal protein L32-1 OS=Arabidopsis thaliana OX=3702 GN=RPL32A PE=2 SV=2	RPL32A	1	0.00014399	117.18	K(1)FVVHNVK	2	-1.8957	1	chloroplast		GO:0005622 intracellular; GO:0005623 cell; GO:0005634 nucleus; GO:0005730 nucleolus; GO:0005737 cytoplasm; GO:0005829 cytosol; GO:0005840 ribosome; GO:0005844 polysome; GO:0015934 large ribosomal subunit; GO:0022625 cytosolic large ribosomal subunit; GO:0022626 cytosolic ribosome; GO:0031974 membrane-enclosed lumen; GO:0031981 nuclear lumen; GO:0032991 macromolecular complex; GO:0042788 polysomal…	GO:0003735 structural constituent of ribosome; GO:0005198 structural molecule activity;	K02912	RP-L32e, RPL32; large subunit ribosomal protein L32e	mdm03010 Ribosome - Malus domestica (apple);			J	KOG0878	60S ribosomal protein L32
TRINITY_DN21672_c0_g1_m.3657	81	K	60S ribosomal protein L37a OS=Gossypium hirsutum OX=3635 GN=RPL37A PE=3 SV=1	RPL37A	1	0.000571859	90.263	AVGIWGCK(1)DCGK	2	-1.6066	1	chloroplast									J	KOG0402	60S ribosomal protein L37
TRINITY_DN21672_c0_g1_m.3657	36	K	60S ribosomal protein L37a OS=Gossypium hirsutum OX=3635 GN=RPL37A PE=3 SV=1	RPL37A	1	0.0111626	60.892	AGIVGK(1)YGTR	2	-2.3022	1	chloroplast									J	KOG0402	60S ribosomal protein L37
TRINITY_DN21699_c0_g1_m.3673	22	K	60S ribosomal protein L35 OS=Euphorbia esula OX=3993 GN=RPL35 PE=2 SV=1	RPL35	1	3.09217e-05	195.09	SKPELLNQLK(1)DLK	2	-0.82027	2	cytoplasm	GO:0000463 maturation of LSU-rRNA from tricistronic rRNA transcript (SSU-rRNA, 5.8S rRNA, LSU-rRNA); GO:0000470 maturation of LSU-rRNA; GO:0006139 nucleobase-containing compound metabolic process; GO:0006364 rRNA processing; GO:0006396 RNA processing; GO:0006412 translation; GO:0006518 peptide metabolic process; GO:0006725 cellular aromatic compound metabolic process; GO:0006807 nitrogen compound…	GO:0005622 intracellular; GO:0005623 cell; GO:0005634 nucleus; GO:0005730 nucleolus; GO:0005737 cytoplasm; GO:0005829 cytosol; GO:0005840 ribosome; GO:0005911 cell-cell junction; GO:0009506 plasmodesma; GO:0015934 large ribosomal subunit; GO:0022625 cytosolic large ribosomal subunit; GO:0022626 cytosolic ribosome; GO:0030054 cell junction; GO:0031974 membrane-enclosed lumen; GO:0031981 nuclear lu…	GO:0003676 nucleic acid binding; GO:0003723 RNA binding; GO:0003729 mRNA binding; GO:0003735 structural constituent of ribosome; GO:0005198 structural molecule activity; GO:0005488 binding; GO:0097159 organic cyclic compound binding; GO:1901363 heterocyclic compound binding;	K02918	RP-L35e, RPL35; large subunit ribosomal protein L35e	mdm03010 Ribosome - Malus domestica (apple);			J	KOG3436	60S ribosomal protein L35
TRINITY_DN21699_c0_g1_m.3673	103	K	60S ribosomal protein L35 OS=Euphorbia esula OX=3993 GN=RPL35 PE=2 SV=1	RPL35	1	1.66699e-06	127.94	HQESLK(1)TER	2	-2.7414	1	cytoplasm	GO:0000463 maturation of LSU-rRNA from tricistronic rRNA transcript (SSU-rRNA, 5.8S rRNA, LSU-rRNA); GO:0000470 maturation of LSU-rRNA; GO:0006139 nucleobase-containing compound metabolic process; GO:0006364 rRNA processing; GO:0006396 RNA processing; GO:0006412 translation; GO:0006518 peptide metabolic process; GO:0006725 cellular aromatic compound metabolic process; GO:0006807 nitrogen compound…	GO:0005622 intracellular; GO:0005623 cell; GO:0005634 nucleus; GO:0005730 nucleolus; GO:0005737 cytoplasm; GO:0005829 cytosol; GO:0005840 ribosome; GO:0005911 cell-cell junction; GO:0009506 plasmodesma; GO:0015934 large ribosomal subunit; GO:0022625 cytosolic large ribosomal subunit; GO:0022626 cytosolic ribosome; GO:0030054 cell junction; GO:0031974 membrane-enclosed lumen; GO:0031981 nuclear lu…	GO:0003676 nucleic acid binding; GO:0003723 RNA binding; GO:0003729 mRNA binding; GO:0003735 structural constituent of ribosome; GO:0005198 structural molecule activity; GO:0005488 binding; GO:0097159 organic cyclic compound binding; GO:1901363 heterocyclic compound binding;	K02918	RP-L35e, RPL35; large subunit ribosomal protein L35e	mdm03010 Ribosome - Malus domestica (apple);			J	KOG3436	60S ribosomal protein L35
TRINITY_DN21699_c0_g1_m.3673	77	K	60S ribosomal protein L35 OS=Euphorbia esula OX=3993 GN=RPL35 PE=2 SV=1	RPL35	1	0.0180681	53.878	K(1)YLPLDLR	2	-3.3199	1	cytoplasm	GO:0000463 maturation of LSU-rRNA from tricistronic rRNA transcript (SSU-rRNA, 5.8S rRNA, LSU-rRNA); GO:0000470 maturation of LSU-rRNA; GO:0006139 nucleobase-containing compound metabolic process; GO:0006364 rRNA processing; GO:0006396 RNA processing; GO:0006412 translation; GO:0006518 peptide metabolic process; GO:0006725 cellular aromatic compound metabolic process; GO:0006807 nitrogen compound…	GO:0005622 intracellular; GO:0005623 cell; GO:0005634 nucleus; GO:0005730 nucleolus; GO:0005737 cytoplasm; GO:0005829 cytosol; GO:0005840 ribosome; GO:0005911 cell-cell junction; GO:0009506 plasmodesma; GO:0015934 large ribosomal subunit; GO:0022625 cytosolic large ribosomal subunit; GO:0022626 cytosolic ribosome; GO:0030054 cell junction; GO:0031974 membrane-enclosed lumen; GO:0031981 nuclear lu…	GO:0003676 nucleic acid binding; GO:0003723 RNA binding; GO:0003729 mRNA binding; GO:0003735 structural constituent of ribosome; GO:0005198 structural molecule activity; GO:0005488 binding; GO:0097159 organic cyclic compound binding; GO:1901363 heterocyclic compound binding;	K02918	RP-L35e, RPL35; large subunit ribosomal protein L35e	mdm03010 Ribosome - Malus domestica (apple);			J	KOG3436	60S ribosomal protein L35
TRINITY_DN21699_c0_g1_m.3673	97	K	60S ribosomal protein L35 OS=Euphorbia esula OX=3993 GN=RPL35 PE=2 SV=1	RPL35	1	5.27459e-07	147.78	RLTK(1)HQESLK	2	-2.7499	2	cytoplasm	GO:0000463 maturation of LSU-rRNA from tricistronic rRNA transcript (SSU-rRNA, 5.8S rRNA, LSU-rRNA); GO:0000470 maturation of LSU-rRNA; GO:0006139 nucleobase-containing compound metabolic process; GO:0006364 rRNA processing; GO:0006396 RNA processing; GO:0006412 translation; GO:0006518 peptide metabolic process; GO:0006725 cellular aromatic compound metabolic process; GO:0006807 nitrogen compound…	GO:0005622 intracellular; GO:0005623 cell; GO:0005634 nucleus; GO:0005730 nucleolus; GO:0005737 cytoplasm; GO:0005829 cytosol; GO:0005840 ribosome; GO:0005911 cell-cell junction; GO:0009506 plasmodesma; GO:0015934 large ribosomal subunit; GO:0022625 cytosolic large ribosomal subunit; GO:0022626 cytosolic ribosome; GO:0030054 cell junction; GO:0031974 membrane-enclosed lumen; GO:0031981 nuclear lu…	GO:0003676 nucleic acid binding; GO:0003723 RNA binding; GO:0003729 mRNA binding; GO:0003735 structural constituent of ribosome; GO:0005198 structural molecule activity; GO:0005488 binding; GO:0097159 organic cyclic compound binding; GO:1901363 heterocyclic compound binding;	K02918	RP-L35e, RPL35; large subunit ribosomal protein L35e	mdm03010 Ribosome - Malus domestica (apple);			J	KOG3436	60S ribosomal protein L35
TRINITY_DN21699_c0_g1_m.3673	14	K	60S ribosomal protein L35 OS=Euphorbia esula OX=3993 GN=RPL35 PE=2 SV=1	RPL35	1	0.0114771	67.507	SK(1)PELLNQLK	2	-0.72176	1	cytoplasm	GO:0000463 maturation of LSU-rRNA from tricistronic rRNA transcript (SSU-rRNA, 5.8S rRNA, LSU-rRNA); GO:0000470 maturation of LSU-rRNA; GO:0006139 nucleobase-containing compound metabolic process; GO:0006364 rRNA processing; GO:0006396 RNA processing; GO:0006412 translation; GO:0006518 peptide metabolic process; GO:0006725 cellular aromatic compound metabolic process; GO:0006807 nitrogen compound…	GO:0005622 intracellular; GO:0005623 cell; GO:0005634 nucleus; GO:0005730 nucleolus; GO:0005737 cytoplasm; GO:0005829 cytosol; GO:0005840 ribosome; GO:0005911 cell-cell junction; GO:0009506 plasmodesma; GO:0015934 large ribosomal subunit; GO:0022625 cytosolic large ribosomal subunit; GO:0022626 cytosolic ribosome; GO:0030054 cell junction; GO:0031974 membrane-enclosed lumen; GO:0031981 nuclear lu…	GO:0003676 nucleic acid binding; GO:0003723 RNA binding; GO:0003729 mRNA binding; GO:0003735 structural constituent of ribosome; GO:0005198 structural molecule activity; GO:0005488 binding; GO:0097159 organic cyclic compound binding; GO:1901363 heterocyclic compound binding;	K02918	RP-L35e, RPL35; large subunit ribosomal protein L35e	mdm03010 Ribosome - Malus domestica (apple);			J	KOG3436	60S ribosomal protein L35
TRINITY_DN21718_c0_g1_m.3686	272	K	60S ribosomal protein L5 OS=Cucumis sativus OX=3659 GN=RPL5 PE=2 SV=1	RPL5	1	0.000597626	110.52	GIEADNLEELYK(1)K	2	-0.90507	1	chloroplast	GO:0000027 ribosomal large subunit assembly; GO:0003002 regionalization; GO:0006412 translation; GO:0006518 peptide metabolic process; GO:0006807 nitrogen compound metabolic process; GO:0006810 transport; GO:0006913 nucleocytoplasmic transport; GO:0006996 organelle organization; GO:0007275 multicellular organism development; GO:0007389 pattern specification process; GO:0008152 metabolic process; …	GO:0005622 intracellular; GO:0005623 cell; GO:0005634 nucleus; GO:0005730 nucleolus; GO:0005737 cytoplasm; GO:0005773 vacuole; GO:0005829 cytosol; GO:0005840 ribosome; GO:0005844 polysome; GO:0005886 plasma membrane; GO:0009507 chloroplast; GO:0009536 plastid; GO:0015934 large ribosomal subunit; GO:0016020 membrane; GO:0022625 cytosolic large ribosomal subunit; GO:0022626 cytosolic ribosome; GO:0…	GO:0003676 nucleic acid binding; GO:0003723 RNA binding; GO:0003735 structural constituent of ribosome; GO:0005198 structural molecule activity; GO:0005488 binding; GO:0008097 5S rRNA binding; GO:0019843 rRNA binding; GO:0097159 organic cyclic compound binding; GO:1901363 heterocyclic compound binding;	K02932	RP-L5e, RPL5; large subunit ribosomal protein L5e	mdm03010 Ribosome - Malus domestica (apple);	PF14204	Ribosomal L18 C-terminal region	J	KOG0875	60S ribosomal protein L5
TRINITY_DN21718_c0_g1_m.3686	209	K	60S ribosomal protein L5 OS=Cucumis sativus OX=3659 GN=RPL5 PE=2 SV=1	RPL5	1	1.46315e-32	252.75	GALDGGLDIPHSEK(1)R	2	-1.2471	3	chloroplast	GO:0000027 ribosomal large subunit assembly; GO:0003002 regionalization; GO:0006412 translation; GO:0006518 peptide metabolic process; GO:0006807 nitrogen compound metabolic process; GO:0006810 transport; GO:0006913 nucleocytoplasmic transport; GO:0006996 organelle organization; GO:0007275 multicellular organism development; GO:0007389 pattern specification process; GO:0008152 metabolic process; …	GO:0005622 intracellular; GO:0005623 cell; GO:0005634 nucleus; GO:0005730 nucleolus; GO:0005737 cytoplasm; GO:0005773 vacuole; GO:0005829 cytosol; GO:0005840 ribosome; GO:0005844 polysome; GO:0005886 plasma membrane; GO:0009507 chloroplast; GO:0009536 plastid; GO:0015934 large ribosomal subunit; GO:0016020 membrane; GO:0022625 cytosolic large ribosomal subunit; GO:0022626 cytosolic ribosome; GO:0…	GO:0003676 nucleic acid binding; GO:0003723 RNA binding; GO:0003735 structural constituent of ribosome; GO:0005198 structural molecule activity; GO:0005488 binding; GO:0008097 5S rRNA binding; GO:0019843 rRNA binding; GO:0097159 organic cyclic compound binding; GO:1901363 heterocyclic compound binding;	K02932	RP-L5e, RPL5; large subunit ribosomal protein L5e	mdm03010 Ribosome - Malus domestica (apple);	PF14204	Ribosomal L18 C-terminal region	J	KOG0875	60S ribosomal protein L5
TRINITY_DN21718_c0_g1_m.3686	259	K	60S ribosomal protein L5 OS=Cucumis sativus OX=3659 GN=RPL5 PE=2 SV=1	RPL5	1	3.95935e-06	139.94	YQSHFSEYIK(1)R	3	-4.4346	2	chloroplast	GO:0000027 ribosomal large subunit assembly; GO:0003002 regionalization; GO:0006412 translation; GO:0006518 peptide metabolic process; GO:0006807 nitrogen compound metabolic process; GO:0006810 transport; GO:0006913 nucleocytoplasmic transport; GO:0006996 organelle organization; GO:0007275 multicellular organism development; GO:0007389 pattern specification process; GO:0008152 metabolic process; …	GO:0005622 intracellular; GO:0005623 cell; GO:0005634 nucleus; GO:0005730 nucleolus; GO:0005737 cytoplasm; GO:0005773 vacuole; GO:0005829 cytosol; GO:0005840 ribosome; GO:0005844 polysome; GO:0005886 plasma membrane; GO:0009507 chloroplast; GO:0009536 plastid; GO:0015934 large ribosomal subunit; GO:0016020 membrane; GO:0022625 cytosolic large ribosomal subunit; GO:0022626 cytosolic ribosome; GO:0…	GO:0003676 nucleic acid binding; GO:0003723 RNA binding; GO:0003735 structural constituent of ribosome; GO:0005198 structural molecule activity; GO:0005488 binding; GO:0008097 5S rRNA binding; GO:0019843 rRNA binding; GO:0097159 organic cyclic compound binding; GO:1901363 heterocyclic compound binding;	K02932	RP-L5e, RPL5; large subunit ribosomal protein L5e	mdm03010 Ribosome - Malus domestica (apple);	PF14204	Ribosomal L18 C-terminal region	J	KOG0875	60S ribosomal protein L5
TRINITY_DN21718_c0_g1_m.3686	75	K	60S ribosomal protein L5 OS=Cucumis sativus OX=3659 GN=RPL5 PE=2 SV=1	RPL5	1	0.0153825	67.903	NK(1)YNTPK	2	-3.7417	1	chloroplast	GO:0000027 ribosomal large subunit assembly; GO:0003002 regionalization; GO:0006412 translation; GO:0006518 peptide metabolic process; GO:0006807 nitrogen compound metabolic process; GO:0006810 transport; GO:0006913 nucleocytoplasmic transport; GO:0006996 organelle organization; GO:0007275 multicellular organism development; GO:0007389 pattern specification process; GO:0008152 metabolic process; …	GO:0005622 intracellular; GO:0005623 cell; GO:0005634 nucleus; GO:0005730 nucleolus; GO:0005737 cytoplasm; GO:0005773 vacuole; GO:0005829 cytosol; GO:0005840 ribosome; GO:0005844 polysome; GO:0005886 plasma membrane; GO:0009507 chloroplast; GO:0009536 plastid; GO:0015934 large ribosomal subunit; GO:0016020 membrane; GO:0022625 cytosolic large ribosomal subunit; GO:0022626 cytosolic ribosome; GO:0…	GO:0003676 nucleic acid binding; GO:0003723 RNA binding; GO:0003735 structural constituent of ribosome; GO:0005198 structural molecule activity; GO:0005488 binding; GO:0008097 5S rRNA binding; GO:0019843 rRNA binding; GO:0097159 organic cyclic compound binding; GO:1901363 heterocyclic compound binding;	K02932	RP-L5e, RPL5; large subunit ribosomal protein L5e	mdm03010 Ribosome - Malus domestica (apple);	PF14204	Ribosomal L18 C-terminal region	J	KOG0875	60S ribosomal protein L5
TRINITY_DN21718_c0_g1_m.3686	183	K	60S ribosomal protein L5 OS=Cucumis sativus OX=3659 GN=RPL5 PE=2 SV=1	RPL5	1	3.7317e-07	108.24	ALLDVGLIK(1)TTTGNR	2	-1.3591	2	chloroplast	GO:0000027 ribosomal large subunit assembly; GO:0003002 regionalization; GO:0006412 translation; GO:0006518 peptide metabolic process; GO:0006807 nitrogen compound metabolic process; GO:0006810 transport; GO:0006913 nucleocytoplasmic transport; GO:0006996 organelle organization; GO:0007275 multicellular organism development; GO:0007389 pattern specification process; GO:0008152 metabolic process; …	GO:0005622 intracellular; GO:0005623 cell; GO:0005634 nucleus; GO:0005730 nucleolus; GO:0005737 cytoplasm; GO:0005773 vacuole; GO:0005829 cytosol; GO:0005840 ribosome; GO:0005844 polysome; GO:0005886 plasma membrane; GO:0009507 chloroplast; GO:0009536 plastid; GO:0015934 large ribosomal subunit; GO:0016020 membrane; GO:0022625 cytosolic large ribosomal subunit; GO:0022626 cytosolic ribosome; GO:0…	GO:0003676 nucleic acid binding; GO:0003723 RNA binding; GO:0003735 structural constituent of ribosome; GO:0005198 structural molecule activity; GO:0005488 binding; GO:0008097 5S rRNA binding; GO:0019843 rRNA binding; GO:0097159 organic cyclic compound binding; GO:1901363 heterocyclic compound binding;	K02932	RP-L5e, RPL5; large subunit ribosomal protein L5e	mdm03010 Ribosome - Malus domestica (apple);	PF14204	Ribosomal L18 C-terminal region	J	KOG0875	60S ribosomal protein L5
TRINITY_DN21731_c0_g2_m.3702	144	K	"Ribulose bisphosphate carboxylase/oxygenase activase, chloroplastic OS=Arabidopsis thaliana OX=3702 GN=RCA PE=1 SV=2"	RCA	1	0.00654674	74.424	SK(1)SEDPLGWK	2	2.0204	1	Golgi apparatus		GO:0005622 intracellular; GO:0005623 cell; GO:0005737 cytoplasm; GO:0009507 chloroplast; GO:0009532 plastid stroma; GO:0009536 plastid; GO:0009570 chloroplast stroma; GO:0043226 organelle; GO:0043227 membrane-bounded organelle; GO:0043229 intracellular organelle; GO:0043231 intracellular membrane-bounded organelle; GO:0044422 organelle part; GO:0044424 intracellular part; GO:0044434 chloroplast p…							O	KOG0651	26S proteasome regulatory complex, ATPase RPT4
TRINITY_DN21731_c0_g2_m.3702	132	K	"Ribulose bisphosphate carboxylase/oxygenase activase, chloroplastic OS=Arabidopsis thaliana OX=3702 GN=RCA PE=1 SV=2"	RCA	1	3.83839e-06	98.895	LEAEPEPEPEAK(1)LK	2	-0.71657	2	Golgi apparatus		GO:0005622 intracellular; GO:0005623 cell; GO:0005737 cytoplasm; GO:0009507 chloroplast; GO:0009532 plastid stroma; GO:0009536 plastid; GO:0009570 chloroplast stroma; GO:0043226 organelle; GO:0043227 membrane-bounded organelle; GO:0043229 intracellular organelle; GO:0043231 intracellular membrane-bounded organelle; GO:0044422 organelle part; GO:0044424 intracellular part; GO:0044434 chloroplast p…							O	KOG0651	26S proteasome regulatory complex, ATPase RPT4
TRINITY_DN21731_c0_g2_m.3702	140	K	"Ribulose bisphosphate carboxylase/oxygenase activase, chloroplastic OS=Arabidopsis thaliana OX=3702 GN=RCA PE=1 SV=2"	RCA	1	0.00742184	106	LKLESESK(1)SK	2	-1.3128	1	Golgi apparatus		GO:0005622 intracellular; GO:0005623 cell; GO:0005737 cytoplasm; GO:0009507 chloroplast; GO:0009532 plastid stroma; GO:0009536 plastid; GO:0009570 chloroplast stroma; GO:0043226 organelle; GO:0043227 membrane-bounded organelle; GO:0043229 intracellular organelle; GO:0043231 intracellular membrane-bounded organelle; GO:0044422 organelle part; GO:0044424 intracellular part; GO:0044434 chloroplast p…							O	KOG0651	26S proteasome regulatory complex, ATPase RPT4
TRINITY_DN21847_c0_g1_m.3786	34	K	NADH dehydrogenase [ubiquinone] 1 alpha subcomplex subunit 2 OS=Arabidopsis thaliana OX=3702 GN=At5g47890 PE=3 SV=1	At5g47890	1	0.00459157	44.57	VFVEK(1)NYTDLK	2	-0.14327	1	chloroplast	GO:0008152 metabolic process; GO:0055114 oxidation-reduction process;	GO:0005622 intracellular; GO:0005623 cell; GO:0005737 cytoplasm; GO:0005739 mitochondrion; GO:0005740 mitochondrial envelope; GO:0005743 mitochondrial inner membrane; GO:0005746 mitochondrial respiratory chain; GO:0005747 mitochondrial respiratory chain complex I; GO:0016020 membrane; GO:0019866 organelle inner membrane; GO:0030964 NADH dehydrogenase complex; GO:0031090 organelle membrane; GO:003…	GO:0003824 catalytic activity; GO:0003954 NADH dehydrogenase activity; GO:0008137 NADH dehydrogenase (ubiquinone) activity; GO:0016491 oxidoreductase activity; GO:0016651 oxidoreductase activity, acting on NAD(P)H; GO:0016655 oxidoreductase activity, acting on NAD(P)H, quinone or similar compound as acceptor; GO:0050136 NADH dehydrogenase (quinone) activity;	K03946	NDUFA2; NADH dehydrogenase (ubiquinone) 1 alpha subcomplex subunit 2	mdm00190 Oxidative phosphorylation - Malus domestica (apple); mdm01100 Metabolic pathways - Malus domestica (apple);	PF05047	Mitochondrial ribosomal protein L51 / S25 / CI-B8 domain	C	KOG3446	NADH:ubiquinone oxidoreductase NDUFA2/B8 subunit
TRINITY_DN21873_c0_g1_m.3805	110	K	late embryogenesis abundant protein [Medicago truncatula]		1	0.00182403	61.194	SYNPNTK(1)VSIYYDK	2	-0.9002	1	chloroplast							PF03168	Late embryogenesis abundant protein
TRINITY_DN21878_c0_g1_m.3807	103	K	Protein BOLA2 OS=Arabidopsis thaliana OX=3702 GN=BOLA2 PE=1 SV=1	BOLA2	1	9.5085e-07	118.06	EIHALSIK(1)K	2	-3.1067	1	nucleus	GO:0006950 response to stress; GO:0006979 response to oxidative stress; GO:0010035 response to inorganic substance; GO:0010038 response to metal ion; GO:0010039 response to iron ion; GO:0042221 response to chemical; GO:0050896 response to stimulus;	GO:0005622 intracellular; GO:0005623 cell; GO:0005634 nucleus; GO:0005737 cytoplasm; GO:0005829 cytosol; GO:0043226 organelle; GO:0043227 membrane-bounded organelle; GO:0043229 intracellular organelle; GO:0043231 intracellular membrane-bounded organelle; GO:0044424 intracellular part; GO:0044444 cytoplasmic part; GO:0044464 cell part;							T	KOG3348	BolA (bacterial stress-induced morphogen)-related protein
TRINITY_DN21880_c0_g1_m.3808	74	K	Ubiquitin-conjugating enzyme E2 variant 1C OS=Arabidopsis thaliana OX=3702 GN=UEV1C PE=1 SV=1	UEV1C	0.999997	0.0015011	75.5	LFCDK(1)DYPEKPPSVR	3	-1.9791	1	cytoplasm	GO:0000209 protein polyubiquitination; GO:0006139 nucleobase-containing compound metabolic process; GO:0006259 DNA metabolic process; GO:0006281 DNA repair; GO:0006301 postreplication repair; GO:0006464 cellular protein modification process; GO:0006725 cellular aromatic compound metabolic process; GO:0006807 nitrogen compound metabolic process; GO:0006950 response to stress; GO:0006974 cellular r…	GO:0005622 intracellular; GO:0005623 cell; GO:0005634 nucleus; GO:0005737 cytoplasm; GO:0005829 cytosol; GO:0043226 organelle; GO:0043227 membrane-bounded organelle; GO:0043229 intracellular organelle; GO:0043231 intracellular membrane-bounded organelle; GO:0044424 intracellular part; GO:0044444 cytoplasmic part; GO:0044464 cell part;	GO:0003824 catalytic activity; GO:0004842 ubiquitin-protein transferase activity; GO:0005488 binding; GO:0005515 protein binding; GO:0016740 transferase activity; GO:0019787 ubiquitin-like protein transferase activity; GO:0019899 enzyme binding; GO:0031625 ubiquitin protein ligase binding; GO:0044389 ubiquitin-like protein ligase binding; GO:0061630 ubiquitin protein ligase activity; GO:0061659 u…	K10704	UBE2V; ubiquitin-conjugating enzyme E2 variant		PF00179	Ubiquitin-conjugating enzyme	O	KOG0896	Ubiquitin-conjugating enzyme E2
TRINITY_DN21880_c0_g1_m.3808	69	K	Ubiquitin-conjugating enzyme E2 variant 1C OS=Arabidopsis thaliana OX=3702 GN=UEV1C PE=1 SV=1	UEV1C	0.999505	0.00122901	56.473	IYQLK(1)LFCDKDYPEKPPSVR	3	3.9878	1	cytoplasm	GO:0000209 protein polyubiquitination; GO:0006139 nucleobase-containing compound metabolic process; GO:0006259 DNA metabolic process; GO:0006281 DNA repair; GO:0006301 postreplication repair; GO:0006464 cellular protein modification process; GO:0006725 cellular aromatic compound metabolic process; GO:0006807 nitrogen compound metabolic process; GO:0006950 response to stress; GO:0006974 cellular r…	GO:0005622 intracellular; GO:0005623 cell; GO:0005634 nucleus; GO:0005737 cytoplasm; GO:0005829 cytosol; GO:0043226 organelle; GO:0043227 membrane-bounded organelle; GO:0043229 intracellular organelle; GO:0043231 intracellular membrane-bounded organelle; GO:0044424 intracellular part; GO:0044444 cytoplasmic part; GO:0044464 cell part;	GO:0003824 catalytic activity; GO:0004842 ubiquitin-protein transferase activity; GO:0005488 binding; GO:0005515 protein binding; GO:0016740 transferase activity; GO:0019787 ubiquitin-like protein transferase activity; GO:0019899 enzyme binding; GO:0031625 ubiquitin protein ligase binding; GO:0044389 ubiquitin-like protein ligase binding; GO:0061630 ubiquitin protein ligase activity; GO:0061659 u…	K10704	UBE2V; ubiquitin-conjugating enzyme E2 variant		PF00179	Ubiquitin-conjugating enzyme	O	KOG0896	Ubiquitin-conjugating enzyme E2
TRINITY_DN21880_c0_g1_m.3808	104	K	Ubiquitin-conjugating enzyme E2 variant 1C OS=Arabidopsis thaliana OX=3702 GN=UEV1C PE=1 SV=1	UEV1C	1	0.000976555	80.379	INMTCVNHETGVVESK(1)K	3	-1.5629	3	cytoplasm	GO:0000209 protein polyubiquitination; GO:0006139 nucleobase-containing compound metabolic process; GO:0006259 DNA metabolic process; GO:0006281 DNA repair; GO:0006301 postreplication repair; GO:0006464 cellular protein modification process; GO:0006725 cellular aromatic compound metabolic process; GO:0006807 nitrogen compound metabolic process; GO:0006950 response to stress; GO:0006974 cellular r…	GO:0005622 intracellular; GO:0005623 cell; GO:0005634 nucleus; GO:0005737 cytoplasm; GO:0005829 cytosol; GO:0043226 organelle; GO:0043227 membrane-bounded organelle; GO:0043229 intracellular organelle; GO:0043231 intracellular membrane-bounded organelle; GO:0044424 intracellular part; GO:0044444 cytoplasmic part; GO:0044464 cell part;	GO:0003824 catalytic activity; GO:0004842 ubiquitin-protein transferase activity; GO:0005488 binding; GO:0005515 protein binding; GO:0016740 transferase activity; GO:0019787 ubiquitin-like protein transferase activity; GO:0019899 enzyme binding; GO:0031625 ubiquitin protein ligase binding; GO:0044389 ubiquitin-like protein ligase binding; GO:0061630 ubiquitin protein ligase activity; GO:0061659 u…	K10704	UBE2V; ubiquitin-conjugating enzyme E2 variant		PF00179	Ubiquitin-conjugating enzyme	O	KOG0896	Ubiquitin-conjugating enzyme E2
TRINITY_DN21880_c0_g1_m.3808	126	K	Ubiquitin-conjugating enzyme E2 variant 1C OS=Arabidopsis thaliana OX=3702 GN=UEV1C PE=1 SV=1	UEV1C	1	0.000914898	72.922	EYTMEDILTQLK(1)K	2	-0.84867	3	cytoplasm	GO:0000209 protein polyubiquitination; GO:0006139 nucleobase-containing compound metabolic process; GO:0006259 DNA metabolic process; GO:0006281 DNA repair; GO:0006301 postreplication repair; GO:0006464 cellular protein modification process; GO:0006725 cellular aromatic compound metabolic process; GO:0006807 nitrogen compound metabolic process; GO:0006950 response to stress; GO:0006974 cellular r…	GO:0005622 intracellular; GO:0005623 cell; GO:0005634 nucleus; GO:0005737 cytoplasm; GO:0005829 cytosol; GO:0043226 organelle; GO:0043227 membrane-bounded organelle; GO:0043229 intracellular organelle; GO:0043231 intracellular membrane-bounded organelle; GO:0044424 intracellular part; GO:0044444 cytoplasmic part; GO:0044464 cell part;	GO:0003824 catalytic activity; GO:0004842 ubiquitin-protein transferase activity; GO:0005488 binding; GO:0005515 protein binding; GO:0016740 transferase activity; GO:0019787 ubiquitin-like protein transferase activity; GO:0019899 enzyme binding; GO:0031625 ubiquitin protein ligase binding; GO:0044389 ubiquitin-like protein ligase binding; GO:0061630 ubiquitin protein ligase activity; GO:0061659 u…	K10704	UBE2V; ubiquitin-conjugating enzyme E2 variant		PF00179	Ubiquitin-conjugating enzyme	O	KOG0896	Ubiquitin-conjugating enzyme E2
TRINITY_DN21917_c1_g1_m.3841	44	K	Nascent polypeptide-associated complex subunit beta OS=Arabidopsis thaliana OX=3702 GN=At1g73230 PE=2 SV=1	At1g73230	1	0.0171626	58.286	LQSTLK(1)R	2	-5.4142	1	chloroplast				K01527	EGD1, BTF3; nascent polypeptide-associated complex subunit beta				K	KOG2240	RNA polymerase II general transcription factor BTF3 and related proteins
TRINITY_DN21976_c1_g1_m.3891	49	K	60S acidic ribosomal protein P2 OS=Parthenium argentatum OX=35935 PE=3 SV=1		1	0.000290974	92.445	GK(1)DITELIACGR	2	-2.3263	1	chloroplast	GO:0002181 cytoplasmic translation; GO:0006412 translation; GO:0006518 peptide metabolic process; GO:0006807 nitrogen compound metabolic process; GO:0006950 response to stress; GO:0008152 metabolic process; GO:0009058 biosynthetic process; GO:0009059 macromolecule biosynthetic process; GO:0009266 response to temperature stimulus; GO:0009409 response to cold; GO:0009628 response to abiotic stimulu…	GO:0005622 intracellular; GO:0005623 cell; GO:0005634 nucleus; GO:0005730 nucleolus; GO:0005737 cytoplasm; GO:0005829 cytosol; GO:0005840 ribosome; GO:0005844 polysome; GO:0005886 plasma membrane; GO:0009507 chloroplast; GO:0009536 plastid; GO:0015934 large ribosomal subunit; GO:0016020 membrane; GO:0022625 cytosolic large ribosomal subunit; GO:0022626 cytosolic ribosome; GO:0031974 membrane-encl…	GO:0003735 structural constituent of ribosome; GO:0005198 structural molecule activity;	K02943	RP-LP2, RPLP2; large subunit ribosomal protein LP2	mdm03010 Ribosome - Malus domestica (apple);			J	KOG3449	60S acidic ribosomal protein P2
TRINITY_DN22008_c0_g1_m.3905	130	K	Thioredoxin-like protein Clot OS=Arabidopsis thaliana OX=3702 GN=At5g42850 PE=2 SV=1	At5g42850	1	4.70402e-07	203.55	LEDHEAHIEK(1)K	2	-1.3568	2	cytoplasm	GO:0008152 metabolic process; GO:0009987 cellular process; GO:0019725 cellular homeostasis; GO:0042592 homeostatic process; GO:0045454 cell redox homeostasis; GO:0050789 regulation of biological process; GO:0050794 regulation of cellular process; GO:0055114 oxidation-reduction process; GO:0065007 biological regulation; GO:0065008 regulation of biological quality;	GO:0005622 intracellular; GO:0005623 cell; GO:0005737 cytoplasm; GO:0005829 cytosol; GO:0044424 intracellular part; GO:0044444 cytoplasmic part; GO:0044464 cell part;	GO:0003824 catalytic activity; GO:0015036 disulfide oxidoreductase activity; GO:0016491 oxidoreductase activity; GO:0016651 oxidoreductase activity, acting on NAD(P)H; GO:0016667 oxidoreductase activity, acting on a sulfur group of donors; GO:0016668 oxidoreductase activity, acting on a sulfur group of donors, NAD(P) as acceptor; GO:0047134 protein-disulfide reductase activity;						S	KOG3425	Uncharacterized conserved protein
TRINITY_DN22058_c0_g1_m.3937	61	K	60S ribosomal protein L30 OS=Lupinus luteus OX=3873 GN=RPL30 PE=3 SV=1	RPL30	1	0.00162523	90.761	YSLGYK(1)TVLR	2	-5.2062	1	chloroplast	GO:0002181 cytoplasmic translation; GO:0006412 translation; GO:0006518 peptide metabolic process; GO:0006807 nitrogen compound metabolic process; GO:0008152 metabolic process; GO:0009058 biosynthetic process; GO:0009059 macromolecule biosynthetic process; GO:0009605 response to external stimulus; GO:0009607 response to biotic stimulus; GO:0009620 response to fungus; GO:0009987 cellular process; G…	GO:0005622 intracellular; GO:0005623 cell; GO:0005737 cytoplasm; GO:0005829 cytosol; GO:0005840 ribosome; GO:0005844 polysome; GO:0005886 plasma membrane; GO:0005911 cell-cell junction; GO:0009506 plasmodesma; GO:0015934 large ribosomal subunit; GO:0016020 membrane; GO:0022625 cytosolic large ribosomal subunit; GO:0022626 cytosolic ribosome; GO:0030054 cell junction; GO:0032991 macromolecular com…	GO:0003676 nucleic acid binding; GO:0003723 RNA binding; GO:0003729 mRNA binding; GO:0003735 structural constituent of ribosome; GO:0005198 structural molecule activity; GO:0005488 binding; GO:0097159 organic cyclic compound binding; GO:1901363 heterocyclic compound binding;	K02908	RP-L30e, RPL30; large subunit ribosomal protein L30e	mdm03010 Ribosome - Malus domestica (apple);	PF01248	Ribosomal protein L7Ae/L30e/S12e/Gadd45 family	J	KOG2988	60S ribosomal protein L30
TRINITY_DN22110_c0_g1_m.3971	102	K	Glycine-rich protein 2 OS=Nicotiana sylvestris OX=4096 GN=GRP-2 PE=2 SV=1	GRP-2	1	0.000954537	112.95	AVDVTGPGGSSLQGIK(1)K	2	6.0162	2	extracellular	GO:0000902 cell morphogenesis; GO:0001101 response to acid chemical; GO:0006139 nucleobase-containing compound metabolic process; GO:0006725 cellular aromatic compound metabolic process; GO:0006807 nitrogen compound metabolic process; GO:0006950 response to stress; GO:0006970 response to osmotic stress; GO:0006996 organelle organization; GO:0008152 metabolic process; GO:0009266 response to temper…	GO:0005622 intracellular; GO:0005623 cell; GO:0005634 nucleus; GO:0005737 cytoplasm; GO:0043226 organelle; GO:0043227 membrane-bounded organelle; GO:0043229 intracellular organelle; GO:0043231 intracellular membrane-bounded organelle; GO:0044424 intracellular part; GO:0044464 cell part;	GO:0003676 nucleic acid binding; GO:0003677 DNA binding; GO:0003690 double-stranded DNA binding; GO:0003697 single-stranded DNA binding; GO:0003723 RNA binding; GO:0003729 mRNA binding; GO:0005488 binding; GO:0097159 organic cyclic compound binding; GO:1901363 heterocyclic compound binding;	K09250	CNBP; cellular nucleic acid-binding protein		PF00313; PF00098	'Cold-shock' DNA-binding domain; Zinc knuckle	J	KOG3070	Predicted RNA-binding protein containing PIN domain and invovled in translation or RNA processing
TRINITY_DN22125_c0_g1_m.3983	65	K	"Calvin cycle protein CP12-2, chloroplastic OS=Arabidopsis thaliana OX=3702 GN=CP12-2 PE=1 SV=1"	CP12-2	1	0.00185039	106.35	LSDK(1)VAESVK	2	-1.1769	1	chloroplast
TRINITY_DN22178_c0_g1_m.4010	8	K	NADPH:quinone oxidoreductase OS=Arabidopsis thaliana OX=3702 GN=NQR PE=1 SV=1	NQR	1	0.000792938	56.202	MEAAVTK(1)PLIK	2	-2.2244	2	chloroplast	GO:0008152 metabolic process; GO:0055114 oxidation-reduction process;	GO:0005622 intracellular; GO:0005623 cell; GO:0005737 cytoplasm; GO:0005829 cytosol; GO:0044424 intracellular part; GO:0044444 cytoplasmic part; GO:0044464 cell part;	GO:0000166 nucleotide binding; GO:0003824 catalytic activity; GO:0005488 binding; GO:0010181 FMN binding; GO:0016491 oxidoreductase activity; GO:0016645 oxidoreductase activity, acting on the CH-NH group of donors; GO:0016646 oxidoreductase activity, acting on the CH-NH group of donors, NAD or NADP as acceptor; GO:0032553 ribonucleotide binding; GO:0036094 small molecule binding; GO:0043167 ion b…	K19784	chrR; chromate reductase		PF03358	NADPH-dependent FMN reductase	S	KOG4530	Predicted flavoprotein
TRINITY_DN22178_c0_g1_m.4010	178	K	NADPH:quinone oxidoreductase OS=Arabidopsis thaliana OX=3702 GN=NQR PE=1 SV=1	NQR	1	4.32772e-12	142.08	FDSEGNLIDPASK(1)ER	2	-0.11923	1	chloroplast	GO:0008152 metabolic process; GO:0055114 oxidation-reduction process;	GO:0005622 intracellular; GO:0005623 cell; GO:0005737 cytoplasm; GO:0005829 cytosol; GO:0044424 intracellular part; GO:0044444 cytoplasmic part; GO:0044464 cell part;	GO:0000166 nucleotide binding; GO:0003824 catalytic activity; GO:0005488 binding; GO:0010181 FMN binding; GO:0016491 oxidoreductase activity; GO:0016645 oxidoreductase activity, acting on the CH-NH group of donors; GO:0016646 oxidoreductase activity, acting on the CH-NH group of donors, NAD or NADP as acceptor; GO:0032553 ribonucleotide binding; GO:0036094 small molecule binding; GO:0043167 ion b…	K19784	chrR; chromate reductase		PF03358	NADPH-dependent FMN reductase	S	KOG4530	Predicted flavoprotein
TRINITY_DN22190_c0_g1_m.4019	53	K	DNA-binding family protein [Populus trichocarpa]		1	0.00124839	94.804	VLTSNTVLQK(1)GR	2	-3.0464	1	cytoplasm				K07466	RFA1, RPA1, rpa; replication factor A1	mdm03030 DNA replication - Malus domestica (apple); mdm03420 Nucleotide excision repair - Malus domestica (apple); mdm03430 Mismatch repair - Malus domestica (apple); mdm03440 Homologous recombination - Malus domestica (apple);
TRINITY_DN22190_c0_g1_m.4019	116	K	DNA-binding family protein [Populus trichocarpa]		1	0.00689968	53.878	LAVDK(1)WGR	2	-5.9122	1	cytoplasm				K07466	RFA1, RPA1, rpa; replication factor A1	mdm03030 DNA replication - Malus domestica (apple); mdm03420 Nucleotide excision repair - Malus domestica (apple); mdm03430 Mismatch repair - Malus domestica (apple); mdm03440 Homologous recombination - Malus domestica (apple);
TRINITY_DN22190_c0_g1_m.4019	107	K	DNA-binding family protein [Populus trichocarpa]		1	0.00231774	74.269	IDMFK(1)GSMR	2	-4.3123	1	cytoplasm				K07466	RFA1, RPA1, rpa; replication factor A1	mdm03030 DNA replication - Malus domestica (apple); mdm03420 Nucleotide excision repair - Malus domestica (apple); mdm03430 Mismatch repair - Malus domestica (apple); mdm03440 Homologous recombination - Malus domestica (apple);
TRINITY_DN22247_c0_g1_m.4054	74	K	"Fructose-1,6-bisphosphatase, cytosolic OS=Spinacia oleracea OX=3562 PE=1 SV=2"		1	3.0002e-31	233.7	LIGLAGETNVQGEEQK(1)K	2	0.85461	2	chloroplast	GO:0000272 polysaccharide catabolic process; GO:0001101 response to acid chemical; GO:0005975 carbohydrate metabolic process; GO:0005976 polysaccharide metabolic process; GO:0005982 starch metabolic process; GO:0005983 starch catabolic process; GO:0005984 disaccharide metabolic process; GO:0005985 sucrose metabolic process; GO:0005986 sucrose biosynthetic process; GO:0005996 monosaccharide metabo…	GO:0005622 intracellular; GO:0005623 cell; GO:0005634 nucleus; GO:0005737 cytoplasm; GO:0005829 cytosol; GO:0043226 organelle; GO:0043227 membrane-bounded organelle; GO:0043229 intracellular organelle; GO:0043231 intracellular membrane-bounded organelle; GO:0044424 intracellular part; GO:0044444 cytoplasmic part; GO:0044464 cell part;	GO:0003824 catalytic activity; GO:0016787 hydrolase activity; GO:0016788 hydrolase activity, acting on ester bonds; GO:0016791 phosphatase activity; GO:0019203 carbohydrate phosphatase activity; GO:0042132 fructose 1,6-bisphosphate 1-phosphatase activity; GO:0042578 phosphoric ester hydrolase activity; GO:0050308 sugar-phosphatase activity;	K03841	FBP, fbp; fructose-1,6-bisphosphatase I [EC:3.1.3.11]	mdm00010 Glycolysis / Gluconeogenesis - Malus domestica (apple); mdm00030 Pentose phosphate pathway - Malus domestica (apple); mdm00051 Fructose and mannose metabolism - Malus domestica (apple); mdm00710 Carbon fixation in photosynthetic organisms - Malus domestica (apple); mdm01100 Metabolic pathways - Malus domestica (apple); mdm01110 Biosynthesis of secondary metabolites - Malus domestica (app…	PF00316	Fructose-1-6-bisphosphatase	G	KOG1458	Fructose-1,6-bisphosphatase
TRINITY_DN22247_c0_g1_m.4054	243	K	"Fructose-1,6-bisphosphatase, cytosolic OS=Spinacia oleracea OX=3562 PE=1 SV=2"		1	0.0327701	50.834	DGSSPK(1)SLR	2	-5.92	1	chloroplast	GO:0000272 polysaccharide catabolic process; GO:0001101 response to acid chemical; GO:0005975 carbohydrate metabolic process; GO:0005976 polysaccharide metabolic process; GO:0005982 starch metabolic process; GO:0005983 starch catabolic process; GO:0005984 disaccharide metabolic process; GO:0005985 sucrose metabolic process; GO:0005986 sucrose biosynthetic process; GO:0005996 monosaccharide metabo…	GO:0005622 intracellular; GO:0005623 cell; GO:0005634 nucleus; GO:0005737 cytoplasm; GO:0005829 cytosol; GO:0043226 organelle; GO:0043227 membrane-bounded organelle; GO:0043229 intracellular organelle; GO:0043231 intracellular membrane-bounded organelle; GO:0044424 intracellular part; GO:0044444 cytoplasmic part; GO:0044464 cell part;	GO:0003824 catalytic activity; GO:0016787 hydrolase activity; GO:0016788 hydrolase activity, acting on ester bonds; GO:0016791 phosphatase activity; GO:0019203 carbohydrate phosphatase activity; GO:0042132 fructose 1,6-bisphosphate 1-phosphatase activity; GO:0042578 phosphoric ester hydrolase activity; GO:0050308 sugar-phosphatase activity;	K03841	FBP, fbp; fructose-1,6-bisphosphatase I [EC:3.1.3.11]	mdm00010 Glycolysis / Gluconeogenesis - Malus domestica (apple); mdm00030 Pentose phosphate pathway - Malus domestica (apple); mdm00051 Fructose and mannose metabolism - Malus domestica (apple); mdm00710 Carbon fixation in photosynthetic organisms - Malus domestica (apple); mdm01100 Metabolic pathways - Malus domestica (apple); mdm01110 Biosynthesis of secondary metabolites - Malus domestica (app…	PF00316	Fructose-1-6-bisphosphatase	G	KOG1458	Fructose-1,6-bisphosphatase
TRINITY_DN22256_c0_g1_m.4062	99	K	Macrophage migration inhibitory factor homolog OS=Trichuris trichiura OX=36087 PE=1 SV=2		1	7.29947e-07	150.17	YFLK(1)FYDTK	2	-3.2238	5	cytoplasm							PF01187	Macrophage migration inhibitory factor (MIF)	V	KOG1759	Macrophage migration inhibitory factor
TRINITY_DN22268_c0_g3_m.4071	33	K	ATP-dependent RNA helicase [Arabidopsis thaliana]		1	0.013893	69.716	ELPNHLK(1)PK	2	-3.8915	2	cytoplasm,endoplasmic reticulum
TRINITY_DN22268_c0_g3_m.4071	55	K	ATP-dependent RNA helicase [Arabidopsis thaliana]		1	1.09728e-05	136.84	GLDNYHAK(1)YIR	2	-1.4513	1	cytoplasm,endoplasmic reticulum
TRINITY_DN22296_c0_g1_m.4090	244	K	mitochondrial glycoprotein [Populus trichocarpa]		1	0.0140321	53.517	WMETVK(1)SFVEK	2	-2.136	1	chloroplast		GO:0005622 intracellular; GO:0005623 cell; GO:0005737 cytoplasm; GO:0005739 mitochondrion; GO:0043226 organelle; GO:0043227 membrane-bounded organelle; GO:0043229 intracellular organelle; GO:0043231 intracellular membrane-bounded organelle; GO:0044424 intracellular part; GO:0044444 cytoplasmic part; GO:0044464 cell part;		K15414	C1QBP; complement component 1 Q subcomponent-binding protein, mitochondrial		PF02330	Mitochondrial glycoprotein	C	KOG2536	MAM33, mitochondrial matrix glycoprotein
TRINITY_DN22307_c0_g1_m.4098	346	K	hypothetical protein L484_008509 [Morus notabilis]		1	0.0181735	78.043	FAEQIQVGEGLEK(1)R	2	-3.0898	1	plasma membrane
TRINITY_DN22354_c0_g1_m.4128	99	K	CDGSH iron-sulfur domain-containing protein NEET OS=Arabidopsis thaliana OX=3702 GN=NEET PE=1 SV=1	NEET	1	1.82548e-25	229.4	SGTFPLCDGSHVK(1)HNK	2	-0.57243	2	chloroplast	GO:0000422 mitophagy; GO:0006914 autophagy; GO:0006996 organelle organization; GO:0007005 mitochondrion organization; GO:0007275 multicellular organism development; GO:0007568 aging; GO:0008152 metabolic process; GO:0009056 catabolic process; GO:0009894 regulation of catabolic process; GO:0009987 cellular process; GO:0010150 leaf senescence; GO:0010259 multicellular organism aging; GO:0010506 reg…	GO:0005622 intracellular; GO:0005623 cell; GO:0005737 cytoplasm; GO:0005739 mitochondrion; GO:0005740 mitochondrial envelope; GO:0005741 mitochondrial outer membrane; GO:0005783 endoplasmic reticulum; GO:0005789 endoplasmic reticulum membrane; GO:0009507 chloroplast; GO:0009532 plastid stroma; GO:0009536 plastid; GO:0009570 chloroplast stroma; GO:0012505 endomembrane system; GO:0016020 membrane; …	GO:0005488 binding; GO:0005515 protein binding; GO:0042802 identical protein binding; GO:0042803 protein homodimerization activity; GO:0046983 protein dimerization activity; GO:0048037 cofactor binding; GO:0051536 iron-sulfur cluster binding; GO:0051537 2 iron, 2 sulfur cluster binding; GO:0051540 metal cluster binding;				PF09360	Iron-binding zinc finger CDGSH type	S	KOG3461	CDGSH-type Zn-finger containing protein
TRINITY_DN22354_c0_g1_m.4128	102	K	CDGSH iron-sulfur domain-containing protein NEET OS=Arabidopsis thaliana OX=3702 GN=NEET PE=1 SV=1	NEET	1	4.76447e-14	146.58	HNK(1)ATGDNVGPLLVK	2	-0.42213	1	chloroplast	GO:0000422 mitophagy; GO:0006914 autophagy; GO:0006996 organelle organization; GO:0007005 mitochondrion organization; GO:0007275 multicellular organism development; GO:0007568 aging; GO:0008152 metabolic process; GO:0009056 catabolic process; GO:0009894 regulation of catabolic process; GO:0009987 cellular process; GO:0010150 leaf senescence; GO:0010259 multicellular organism aging; GO:0010506 reg…	GO:0005622 intracellular; GO:0005623 cell; GO:0005737 cytoplasm; GO:0005739 mitochondrion; GO:0005740 mitochondrial envelope; GO:0005741 mitochondrial outer membrane; GO:0005783 endoplasmic reticulum; GO:0005789 endoplasmic reticulum membrane; GO:0009507 chloroplast; GO:0009532 plastid stroma; GO:0009536 plastid; GO:0009570 chloroplast stroma; GO:0012505 endomembrane system; GO:0016020 membrane; …	GO:0005488 binding; GO:0005515 protein binding; GO:0042802 identical protein binding; GO:0042803 protein homodimerization activity; GO:0046983 protein dimerization activity; GO:0048037 cofactor binding; GO:0051536 iron-sulfur cluster binding; GO:0051537 2 iron, 2 sulfur cluster binding; GO:0051540 metal cluster binding;				PF09360	Iron-binding zinc finger CDGSH type	S	KOG3461	CDGSH-type Zn-finger containing protein
TRINITY_DN22357_c0_g1_m.4130	3	K	Peptidyl-prolyl cis-trans isomerase OS=Allium cepa OX=4679 GN=CYP PE=2 SV=1	CYP	1	4.03796e-07	105.36	HYK(1)GSTFHR	2	-3.1914	1	cytoplasm	GO:0000413 protein peptidyl-prolyl isomerization; GO:0006464 cellular protein modification process; GO:0006807 nitrogen compound metabolic process; GO:0007154 cell communication; GO:0007165 signal transduction; GO:0008152 metabolic process; GO:0009987 cellular process; GO:0018193 peptidyl-amino acid modification; GO:0018208 peptidyl-proline modification; GO:0019538 protein metabolic process; GO:0…	GO:0005576 extracellular region; GO:0005622 intracellular; GO:0005623 cell; GO:0005737 cytoplasm; GO:0005773 vacuole; GO:0005774 vacuolar membrane; GO:0005794 Golgi apparatus; GO:0005829 cytosol; GO:0005886 plasma membrane; GO:0005911 cell-cell junction; GO:0009506 plasmodesma; GO:0009507 chloroplast; GO:0009536 plastid; GO:0012505 endomembrane system; GO:0016020 membrane; GO:0030054 cell junctio…	GO:0003755 peptidyl-prolyl cis-trans isomerase activity; GO:0003824 catalytic activity; GO:0005488 binding; GO:0008144 drug binding; GO:0016018 cyclosporin A binding; GO:0016853 isomerase activity; GO:0016859 cis-trans isomerase activity; GO:0033218 amide binding; GO:0042277 peptide binding;				PF00160	Cyclophilin type peptidyl-prolyl cis-trans isomerase/CLD	O	KOG0865	Cyclophilin type peptidyl-prolyl cis-trans isomerase
TRINITY_DN22374_c0_g1_m.4152	120	K	Biogenesis of lysosome-related organelles complex 1 subunit 2 OS=Arabidopsis thaliana OX=3702 GN=BLOS2 PE=1 SV=1	BLOS2	1	0.033322	51.531	AK(1)SGSFDEYAQK	2	-2.1531	1	nucleus	GO:0008152 metabolic process; GO:0055114 oxidation-reduction process;	GO:0005622 intracellular; GO:0005623 cell; GO:0005737 cytoplasm; GO:0005829 cytosol; GO:0031082 BLOC complex; GO:0031083 BLOC-1 complex; GO:0032991 macromolecular complex; GO:0044424 intracellular part; GO:0044444 cytoplasmic part; GO:0044445 cytosolic part; GO:0044464 cell part;	GO:0003824 catalytic activity; GO:0016491 oxidoreductase activity;						H	KOG4254	Phytoene desaturase
TRINITY_DN22423_c0_g1_m.4173	112	K	Histone deacetylase complex subunit SAP18 OS=Arabidopsis thaliana OX=3702 GN=At2g45640 PE=1 SV=1	At2g45640	1	0.0176791	64.064	EVGK(1)TFSYGNGR	2	1.2114	1	nucleus				K14324	SAP18; histone deacetylase complex subunit SAP18	mdm03013 RNA transport - Malus domestica (apple); mdm03015 mRNA surveillance pathway - Malus domestica (apple);			K	KOG3391	Transcriptional co-repressor component
TRINITY_DN22423_c0_g1_m.4173	40	K	Histone deacetylase complex subunit SAP18 OS=Arabidopsis thaliana OX=3702 GN=At2g45640 PE=1 SV=1	At2g45640	1	2.82783e-10	151.52	VFTK(1)IGGHHANEDFAVR	3	-2.5944	1	nucleus				K14324	SAP18; histone deacetylase complex subunit SAP18	mdm03013 RNA transport - Malus domestica (apple); mdm03015 mRNA surveillance pathway - Malus domestica (apple);			K	KOG3391	Transcriptional co-repressor component
TRINITY_DN22423_c0_g1_m.4173	101	K	Histone deacetylase complex subunit SAP18 OS=Arabidopsis thaliana OX=3702 GN=At2g45640 PE=1 SV=1	At2g45640	1	0.00176107	81.335	LSFAFVYPDK(1)HGR	2	1.3657	1	nucleus				K14324	SAP18; histone deacetylase complex subunit SAP18	mdm03013 RNA transport - Malus domestica (apple); mdm03015 mRNA surveillance pathway - Malus domestica (apple);			K	KOG3391	Transcriptional co-repressor component
TRINITY_DN22423_c0_g1_m.4173	79	K	Histone deacetylase complex subunit SAP18 OS=Arabidopsis thaliana OX=3702 GN=At2g45640 PE=1 SV=1	At2g45640	1	0.00414768	84.999	EITDLVK(1)EVAPAAR	2	-1.407	1	nucleus				K14324	SAP18; histone deacetylase complex subunit SAP18	mdm03013 RNA transport - Malus domestica (apple); mdm03015 mRNA surveillance pathway - Malus domestica (apple);			K	KOG3391	Transcriptional co-repressor component
TRINITY_DN22428_c0_g1_m.4177	120	K	Sm-like protein LSM2 OS=Arabidopsis thaliana OX=3702 GN=LSM2 PE=1 SV=1	LSM2	1	4.85562e-05	83.474	VVDQEK(1)YPHMLSVR	2	6.4899	2	endoplasmic reticulum	GO:0000375 RNA splicing, via transesterification reactions; GO:0000377 RNA splicing, via transesterification reactions with bulged adenosine as nucleophile; GO:0000398 mRNA splicing, via spliceosome; GO:0006139 nucleobase-containing compound metabolic process; GO:0006396 RNA processing; GO:0006397 mRNA processing; GO:0006725 cellular aromatic compound metabolic process; GO:0006807 nitrogen compou…	GO:0000932 P-body; GO:0005622 intracellular; GO:0005623 cell; GO:0005634 nucleus; GO:0005681 spliceosomal complex; GO:0005688 U6 snRNP; GO:0005737 cytoplasm; GO:0005829 cytosol; GO:0030532 small nuclear ribonucleoprotein complex; GO:0032991 macromolecular complex; GO:0035770 ribonucleoprotein granule; GO:0036464 cytoplasmic ribonucleoprotein granule; GO:0043226 organelle; GO:0043227 membrane-boun…		K12621	LSM2; U6 snRNA-associated Sm-like protein LSm2	mdm03018 RNA degradation - Malus domestica (apple); mdm03040 Spliceosome - Malus domestica (apple);	PF01423	LSM domain	A	KOG3448	Predicted snRNP core protein
TRINITY_DN22441_c0_g1_m.4188	40	K	"transmembrane protein, putative [Medicago truncatula]"		1	8.30782e-05	166.66	TLESLK(1)FNALR	2	-1.43	1	nucleus	GO:0000003 reproduction; GO:0000096 sulfur amino acid metabolic process; GO:0000271 polysaccharide biosynthetic process; GO:0000278 mitotic cell cycle; GO:0000281 mitotic cytokinesis; GO:0000746 conjugation; GO:0000747 conjugation with cellular fusion; GO:0000910 cytokinesis; GO:0000917 barrier septum assembly; GO:0003006 developmental process involved in reproduction; GO:0005975 carbohydrate met…	GO:0000148 1,3-beta-D-glucan synthase complex; GO:0000935 barrier septum; GO:0000936 primary cell septum; GO:0005618 cell wall; GO:0005622 intracellular; GO:0005623 cell; GO:0005628 prospore membrane; GO:0005737 cytoplasm; GO:0005739 mitochondrion; GO:0005783 endoplasmic reticulum; GO:0005794 Golgi apparatus; GO:0005826 actomyosin contractile ring; GO:0005856 cytoskeleton; GO:0005886 plasma membr…	GO:0003824 catalytic activity; GO:0003843 1,3-beta-D-glucan synthase activity; GO:0008194 UDP-glycosyltransferase activity; GO:0010309 acireductone dioxygenase [iron(II)-requiring] activity; GO:0016491 oxidoreductase activity; GO:0016701 oxidoreductase activity, acting on single donors with incorporation of molecular oxygen; GO:0016702 oxidoreductase activity, acting on single donors with incorpo…						S	KOG0916	1,3-beta-glucan synthase/callose synthase catalytic subunit
TRINITY_DN22463_c0_g1_m.4216	89	K	Small ubiquitin-related modifier 2 OS=Arabidopsis thaliana OX=3702 GN=SUMO2 PE=1 SV=1	SUMO2	1	0.000275601	125.17	VK(1)GQDGNEVFFR	2	-0.15685	1	nucleus				K12160	SUMO, SMT3; small ubiquitin-related modifier	mdm03013 RNA transport - Malus domestica (apple);			O	KOG1769	Ubiquitin-like proteins
TRINITY_DN22465_c1_g1_m.4217	4	K	Probable histone H2A variant 3 OS=Arabidopsis thaliana OX=3702 GN=At1g52740 PE=1 SV=1	At1g52740	1	0.000172024	169.57	SGK(1)GAK(1)GLITGK	2	-2.1934	7	nucleus	GO:0006325 chromatin organization; GO:0006342 chromatin silencing; GO:0006355 regulation of transcription, DNA-templated; GO:0006996 organelle organization; GO:0009889 regulation of biosynthetic process; GO:0009890 negative regulation of biosynthetic process; GO:0009892 negative regulation of metabolic process; GO:0009987 cellular process; GO:0010468 regulation of gene expression; GO:0010556 regu…	GO:0000228 nuclear chromosome; GO:0000785 chromatin; GO:0000790 nuclear chromatin; GO:0005622 intracellular; GO:0005623 cell; GO:0005634 nucleus; GO:0005694 chromosome; GO:0031974 membrane-enclosed lumen; GO:0031981 nuclear lumen; GO:0043226 organelle; GO:0043227 membrane-bounded organelle; GO:0043228 non-membrane-bounded organelle; GO:0043229 intracellular organelle; GO:0043231 intracellular mem…	GO:0003676 nucleic acid binding; GO:0003677 DNA binding; GO:0005488 binding; GO:0097159 organic cyclic compound binding; GO:1901363 heterocyclic compound binding;	K11251	H2A; histone H2A		PF00125	Core histone H2A/H2B/H3/H4	B	KOG1757	Histone 2A
TRINITY_DN22465_c1_g1_m.4217	7	K	Probable histone H2A variant 3 OS=Arabidopsis thaliana OX=3702 GN=At1g52740 PE=1 SV=1	At1g52740	1	3.72561e-84	270.91	SGK(1)GAK(1)GLITGK	2	-2.1934	18	nucleus	GO:0006325 chromatin organization; GO:0006342 chromatin silencing; GO:0006355 regulation of transcription, DNA-templated; GO:0006996 organelle organization; GO:0009889 regulation of biosynthetic process; GO:0009890 negative regulation of biosynthetic process; GO:0009892 negative regulation of metabolic process; GO:0009987 cellular process; GO:0010468 regulation of gene expression; GO:0010556 regu…	GO:0000228 nuclear chromosome; GO:0000785 chromatin; GO:0000790 nuclear chromatin; GO:0005622 intracellular; GO:0005623 cell; GO:0005634 nucleus; GO:0005694 chromosome; GO:0031974 membrane-enclosed lumen; GO:0031981 nuclear lumen; GO:0043226 organelle; GO:0043227 membrane-bounded organelle; GO:0043228 non-membrane-bounded organelle; GO:0043229 intracellular organelle; GO:0043231 intracellular mem…	GO:0003676 nucleic acid binding; GO:0003677 DNA binding; GO:0005488 binding; GO:0097159 organic cyclic compound binding; GO:1901363 heterocyclic compound binding;	K11251	H2A; histone H2A		PF00125	Core histone H2A/H2B/H3/H4	B	KOG1757	Histone 2A
TRINITY_DN22465_c1_g1_m.4217	13	K	Probable histone H2A variant 3 OS=Arabidopsis thaliana OX=3702 GN=At1g52740 PE=1 SV=1	At1g52740	1	3.72561e-84	270.91	GLITGK(1)TSAANNANK	2	-1.5872	14	nucleus	GO:0006325 chromatin organization; GO:0006342 chromatin silencing; GO:0006355 regulation of transcription, DNA-templated; GO:0006996 organelle organization; GO:0009889 regulation of biosynthetic process; GO:0009890 negative regulation of biosynthetic process; GO:0009892 negative regulation of metabolic process; GO:0009987 cellular process; GO:0010468 regulation of gene expression; GO:0010556 regu…	GO:0000228 nuclear chromosome; GO:0000785 chromatin; GO:0000790 nuclear chromatin; GO:0005622 intracellular; GO:0005623 cell; GO:0005634 nucleus; GO:0005694 chromosome; GO:0031974 membrane-enclosed lumen; GO:0031981 nuclear lumen; GO:0043226 organelle; GO:0043227 membrane-bounded organelle; GO:0043228 non-membrane-bounded organelle; GO:0043229 intracellular organelle; GO:0043231 intracellular mem…	GO:0003676 nucleic acid binding; GO:0003677 DNA binding; GO:0005488 binding; GO:0097159 organic cyclic compound binding; GO:1901363 heterocyclic compound binding;	K11251	H2A; histone H2A		PF00125	Core histone H2A/H2B/H3/H4	B	KOG1757	Histone 2A
TRINITY_DN22465_c1_g1_m.4217	133	K	Probable histone H2A variant 3 OS=Arabidopsis thaliana OX=3702 GN=At1g52740 PE=1 SV=1	At1g52740	1	0.0252962	49.96	SLINK(1)SSK	2	-5.6071	1	nucleus	GO:0006325 chromatin organization; GO:0006342 chromatin silencing; GO:0006355 regulation of transcription, DNA-templated; GO:0006996 organelle organization; GO:0009889 regulation of biosynthetic process; GO:0009890 negative regulation of biosynthetic process; GO:0009892 negative regulation of metabolic process; GO:0009987 cellular process; GO:0010468 regulation of gene expression; GO:0010556 regu…	GO:0000228 nuclear chromosome; GO:0000785 chromatin; GO:0000790 nuclear chromatin; GO:0005622 intracellular; GO:0005623 cell; GO:0005634 nucleus; GO:0005694 chromosome; GO:0031974 membrane-enclosed lumen; GO:0031981 nuclear lumen; GO:0043226 organelle; GO:0043227 membrane-bounded organelle; GO:0043228 non-membrane-bounded organelle; GO:0043229 intracellular organelle; GO:0043231 intracellular mem…	GO:0003676 nucleic acid binding; GO:0003677 DNA binding; GO:0005488 binding; GO:0097159 organic cyclic compound binding; GO:1901363 heterocyclic compound binding;	K11251	H2A; histone H2A		PF00125	Core histone H2A/H2B/H3/H4	B	KOG1757	Histone 2A
TRINITY_DN22474_c0_g1_m.4224	37	K	Alpha-xylosidase 1 OS=Arabidopsis thaliana OX=3702 GN=XYL1 PE=1 SV=1	XYL1	1	0.00859019	60	ITNPPTK(1)IGQGYR	2	-2.5612	1	chloroplast	GO:0000272 polysaccharide catabolic process; GO:0005975 carbohydrate metabolic process; GO:0005976 polysaccharide metabolic process; GO:0006073 cellular glucan metabolic process; GO:0008152 metabolic process; GO:0009056 catabolic process; GO:0009057 macromolecule catabolic process; GO:0009987 cellular process; GO:0010035 response to inorganic substance; GO:0010038 response to metal ion; GO:001038…	GO:0005576 extracellular region; GO:0005618 cell wall; GO:0005622 intracellular; GO:0005623 cell; GO:0005737 cytoplasm; GO:0005911 cell-cell junction; GO:0009505 plant-type cell wall; GO:0009506 plasmodesma; GO:0009507 chloroplast; GO:0009536 plastid; GO:0030054 cell junction; GO:0030312 external encapsulating structure; GO:0043226 organelle; GO:0043227 membrane-bounded organelle; GO:0043229 intr…	GO:0003824 catalytic activity; GO:0004553 hydrolase activity, hydrolyzing O-glycosyl compounds; GO:0009044 xylan 1,4-beta-xylosidase activity; GO:0016787 hydrolase activity; GO:0016798 hydrolase activity, acting on glycosyl bonds; GO:0046556 alpha-L-arabinofuranosidase activity; GO:0080176 xyloglucan 1,6-alpha-xylosidase activity; GO:0097599 xylanase activity;	K15925	XYL1; alpha-D-xyloside xylohydrolase [EC:3.2.1.177]				G	KOG1065	Maltase glucoamylase and related hydrolases, glycosyl hydrolase family 31
TRINITY_DN22474_c0_g1_m.4224	151	K	Alpha-xylosidase 1 OS=Arabidopsis thaliana OX=3702 GN=XYL1 PE=1 SV=1	XYL1	1	0.0114174	72.038	ADPFGFAVK(1)R	2	-3.6881	1	chloroplast	GO:0000272 polysaccharide catabolic process; GO:0005975 carbohydrate metabolic process; GO:0005976 polysaccharide metabolic process; GO:0006073 cellular glucan metabolic process; GO:0008152 metabolic process; GO:0009056 catabolic process; GO:0009057 macromolecule catabolic process; GO:0009987 cellular process; GO:0010035 response to inorganic substance; GO:0010038 response to metal ion; GO:001038…	GO:0005576 extracellular region; GO:0005618 cell wall; GO:0005622 intracellular; GO:0005623 cell; GO:0005737 cytoplasm; GO:0005911 cell-cell junction; GO:0009505 plant-type cell wall; GO:0009506 plasmodesma; GO:0009507 chloroplast; GO:0009536 plastid; GO:0030054 cell junction; GO:0030312 external encapsulating structure; GO:0043226 organelle; GO:0043227 membrane-bounded organelle; GO:0043229 intr…	GO:0003824 catalytic activity; GO:0004553 hydrolase activity, hydrolyzing O-glycosyl compounds; GO:0009044 xylan 1,4-beta-xylosidase activity; GO:0016787 hydrolase activity; GO:0016798 hydrolase activity, acting on glycosyl bonds; GO:0046556 alpha-L-arabinofuranosidase activity; GO:0080176 xyloglucan 1,6-alpha-xylosidase activity; GO:0097599 xylanase activity;	K15925	XYL1; alpha-D-xyloside xylohydrolase [EC:3.2.1.177]				G	KOG1065	Maltase glucoamylase and related hydrolases, glycosyl hydrolase family 31
TRINITY_DN22474_c0_g1_m.4224	62	K	Alpha-xylosidase 1 OS=Arabidopsis thaliana OX=3702 GN=XYL1 PE=1 SV=1	XYL1	1	0.00255617	58.508	LIAAEETPDGGLIGHLQVK(1)QK	3	0.15816	1	chloroplast	GO:0000272 polysaccharide catabolic process; GO:0005975 carbohydrate metabolic process; GO:0005976 polysaccharide metabolic process; GO:0006073 cellular glucan metabolic process; GO:0008152 metabolic process; GO:0009056 catabolic process; GO:0009057 macromolecule catabolic process; GO:0009987 cellular process; GO:0010035 response to inorganic substance; GO:0010038 response to metal ion; GO:001038…	GO:0005576 extracellular region; GO:0005618 cell wall; GO:0005622 intracellular; GO:0005623 cell; GO:0005737 cytoplasm; GO:0005911 cell-cell junction; GO:0009505 plant-type cell wall; GO:0009506 plasmodesma; GO:0009507 chloroplast; GO:0009536 plastid; GO:0030054 cell junction; GO:0030312 external encapsulating structure; GO:0043226 organelle; GO:0043227 membrane-bounded organelle; GO:0043229 intr…	GO:0003824 catalytic activity; GO:0004553 hydrolase activity, hydrolyzing O-glycosyl compounds; GO:0009044 xylan 1,4-beta-xylosidase activity; GO:0016787 hydrolase activity; GO:0016798 hydrolase activity, acting on glycosyl bonds; GO:0046556 alpha-L-arabinofuranosidase activity; GO:0080176 xyloglucan 1,6-alpha-xylosidase activity; GO:0097599 xylanase activity;	K15925	XYL1; alpha-D-xyloside xylohydrolase [EC:3.2.1.177]				G	KOG1065	Maltase glucoamylase and related hydrolases, glycosyl hydrolase family 31
TRINITY_DN22476_c0_g1_m.4225	67	K	Non-specific lipid-transfer protein P5 OS=Vitis sp. OX=3604 PE=1 SV=1		1	2.46137e-05	183.57	NLNGLAK(1)SSQDR	2	-2.995	3	chloroplast	GO:0000003 reproduction; GO:0000902 cell morphogenesis; GO:0000904 cell morphogenesis involved in differentiation; GO:0003006 developmental process involved in reproduction; GO:0006810 transport; GO:0006869 lipid transport; GO:0007275 multicellular organism development; GO:0009653 anatomical structure morphogenesis; GO:0009791 post-embryonic development; GO:0009826 unidimensional cell growth; GO:…
TRINITY_DN22480_c0_g1_m.4228	214	K	"50S ribosomal protein L6, chloroplastic OS=Arabidopsis thaliana OX=3702 GN=RPL6 PE=2 SV=1"	RPL6	1	0.0186417	92.732	K(1)WRPPEPYK	2	-1.8166	1	chloroplast	GO:0000003 reproduction; GO:0003006 developmental process involved in reproduction; GO:0007275 multicellular organism development; GO:0009719 response to endogenous stimulus; GO:0009725 response to hormone; GO:0009735 response to cytokinin; GO:0009790 embryo development; GO:0009791 post-embryonic development; GO:0009793 embryo development ending in seed dormancy; GO:0010033 response to organic su…	GO:0005622 intracellular; GO:0005623 cell; GO:0005737 cytoplasm; GO:0009507 chloroplast; GO:0009526 plastid envelope; GO:0009532 plastid stroma; GO:0009536 plastid; GO:0009570 chloroplast stroma; GO:0009941 chloroplast envelope; GO:0016020 membrane; GO:0031967 organelle envelope; GO:0031975 envelope; GO:0043226 organelle; GO:0043227 membrane-bounded organelle; GO:0043229 intracellular organelle; …	GO:0003676 nucleic acid binding; GO:0003723 RNA binding; GO:0003735 structural constituent of ribosome; GO:0005198 structural molecule activity; GO:0005488 binding; GO:0097159 organic cyclic compound binding; GO:1901363 heterocyclic compound binding;				PF00347	Ribosomal protein L6	J	KOG3254	Mitochondrial/chloroplast ribosomal protein L6
TRINITY_DN22480_c0_g1_m.4228	227	K	"50S ribosomal protein L6, chloroplastic OS=Arabidopsis thaliana OX=3702 GN=RPL6 PE=2 SV=1"	RPL6	1	0.00118362	105.36	GVK(1)YADEVIR	2	-2.1309	1	chloroplast	GO:0000003 reproduction; GO:0003006 developmental process involved in reproduction; GO:0007275 multicellular organism development; GO:0009719 response to endogenous stimulus; GO:0009725 response to hormone; GO:0009735 response to cytokinin; GO:0009790 embryo development; GO:0009791 post-embryonic development; GO:0009793 embryo development ending in seed dormancy; GO:0010033 response to organic su…	GO:0005622 intracellular; GO:0005623 cell; GO:0005737 cytoplasm; GO:0009507 chloroplast; GO:0009526 plastid envelope; GO:0009532 plastid stroma; GO:0009536 plastid; GO:0009570 chloroplast stroma; GO:0009941 chloroplast envelope; GO:0016020 membrane; GO:0031967 organelle envelope; GO:0031975 envelope; GO:0043226 organelle; GO:0043227 membrane-bounded organelle; GO:0043229 intracellular organelle; …	GO:0003676 nucleic acid binding; GO:0003723 RNA binding; GO:0003735 structural constituent of ribosome; GO:0005198 structural molecule activity; GO:0005488 binding; GO:0097159 organic cyclic compound binding; GO:1901363 heterocyclic compound binding;				PF00347	Ribosomal protein L6	J	KOG3254	Mitochondrial/chloroplast ribosomal protein L6
TRINITY_DN22489_c0_g1_m.4232	65	K	"Translation initiation factor IF-1, chloroplastic OS=Daucus carota OX=4039 GN=infA PE=3 SV=1"	infA	1	0.000493743	76.255	APGSK(1)DSIEQQK	2	-1.1989	1	chloroplast		GO:0005622 intracellular; GO:0005623 cell; GO:0005737 cytoplasm; GO:0005829 cytosol; GO:0044424 intracellular part; GO:0044444 cytoplasmic part; GO:0044464 cell part;	GO:0005488 binding; GO:0043021 ribonucleoprotein complex binding; GO:0043022 ribosome binding; GO:0044877 macromolecular complex binding;				PF01176	Translation initiation factor 1A / IF-1
TRINITY_DN22490_c0_g1_m.4234	45	K	Anthocyanidin reductase ((2S)-flavan-3-ol-forming) OS=Vitis vinifera OX=29760 GN=ANR PE=1 SV=1	ANR	1	0.00791029	60	NLDDVSK(1)VSLLK	2	-1.9292	1	nucleus									V	KOG1502	Flavonol reductase/cinnamoyl-CoA reductase
TRINITY_DN22490_c0_g1_m.4234	318	K	Anthocyanidin reductase ((2S)-flavan-3-ol-forming) OS=Vitis vinifera OX=29760 GN=ANR PE=1 SV=1	ANR	1	0.00111139	94.806	GFVYK(1)YNTK	2	-3.0185	1	nucleus									V	KOG1502	Flavonol reductase/cinnamoyl-CoA reductase
TRINITY_DN22497_c0_g1_m.4241	77	K	Snakin-1 OS=Solanum tuberosum OX=4113 GN=SN1 PE=1 SV=1	SN1	1	0.00300854	58.889	CLK(1)YCNICCDK	2	1.744	1	extracellular
TRINITY_DN22498_c0_g1_m.4242	181	K	Ras-related protein RABD1 OS=Arabidopsis thaliana OX=3702 GN=RABD1 PE=1 SV=1	RABD1	1	0.00256723	77.696	MGSQPTASK(1)STGTVQMK	2	0.51025	1	chloroplast	GO:0006810 transport; GO:0006888 ER to Golgi vesicle-mediated transport; GO:0016192 vesicle-mediated transport; GO:0046907 intracellular transport; GO:0048193 Golgi vesicle transport; GO:0051179 localization; GO:0051234 establishment of localization; GO:0051641 cellular localization; GO:0051649 establishment of localization in cell;	GO:0000139 Golgi membrane; GO:0005622 intracellular; GO:0005623 cell; GO:0005737 cytoplasm; GO:0005794 Golgi apparatus; GO:0005802 trans-Golgi network; GO:0005886 plasma membrane; GO:0012505 endomembrane system; GO:0016020 membrane; GO:0031090 organelle membrane; GO:0031984 organelle subcompartment; GO:0032588 trans-Golgi network membrane; GO:0043226 organelle; GO:0043227 membrane-bounded organel…	GO:0005488 binding; GO:0005515 protein binding; GO:0008092 cytoskeletal protein binding; GO:0017022 myosin binding; GO:0030742 GTP-dependent protein binding; GO:0032029 myosin tail binding; GO:0032036 myosin heavy chain binding; GO:0080115 myosin XI tail binding;	K07874	RAB1A; Ras-related protein Rab-1A		PF00071	Ras family	U	KOG0084	GTPase Rab1/YPT1, small G protein superfamily, and related GTP-binding proteins
TRINITY_DN22516_c0_g1_m.4255	332	K	ATP-citrate synthase alpha chain protein 1 OS=Arabidopsis thaliana OX=3702 GN=ACLA-1 PE=1 SV=1	ACLA-1	1	2.39291e-12	148.76	VVIDCATADPDGQK(1)R	2	0.92317	1	mitochondria	GO:0006082 organic acid metabolic process; GO:0006084 acetyl-CoA metabolic process; GO:0006085 acetyl-CoA biosynthetic process; GO:0006139 nucleobase-containing compound metabolic process; GO:0006163 purine nucleotide metabolic process; GO:0006164 purine nucleotide biosynthetic process; GO:0006629 lipid metabolic process; GO:0006631 fatty acid metabolic process; GO:0006633 fatty acid biosynthetic…	GO:0005622 intracellular; GO:0005623 cell; GO:0005737 cytoplasm; GO:0005829 cytosol; GO:0009346 citrate lyase complex; GO:0032991 macromolecular complex; GO:0044424 intracellular part; GO:0044444 cytoplasmic part; GO:0044464 cell part;	GO:0003824 catalytic activity; GO:0003878 ATP citrate synthase activity; GO:0016740 transferase activity; GO:0016746 transferase activity, transferring acyl groups; GO:0046912 transferase activity, transferring acyl groups, acyl groups converted into alkyl on transfer;	K01648	ACLY; ATP citrate (pro-S)-lyase [EC:2.3.3.8]	mdm00020 Citrate cycle (TCA cycle) - Malus domestica (apple); mdm01100 Metabolic pathways - Malus domestica (apple); mdm01110 Biosynthesis of secondary metabolites - Malus domestica (apple);	PF08442	ATP-grasp domain	C	KOG1254	ATP-citrate lyase
TRINITY_DN22526_c0_g1_m.4265	174	K	"Photosynthetic NDH subunit of lumenal location 2, chloroplastic OS=Arabidopsis thaliana OX=3702 GN=PNSL2 PE=1 SV=1"	PNSL2	1	2.24918e-06	147.02	TPK(1)VYESYLFYEK	2	1.575	1	chloroplast	GO:0006091 generation of precursor metabolites and energy; GO:0008152 metabolic process; GO:0009767 photosynthetic electron transport chain; GO:0009987 cellular process; GO:0015979 photosynthesis; GO:0019684 photosynthesis, light reaction; GO:0022900 electron transport chain; GO:0044237 cellular metabolic process; GO:0055114 oxidation-reduction process;	GO:0005622 intracellular; GO:0005623 cell; GO:0005737 cytoplasm; GO:0009344 nitrite reductase complex [NAD(P)H]; GO:0009507 chloroplast; GO:0009534 chloroplast thylakoid; GO:0009535 chloroplast thylakoid membrane; GO:0009536 plastid; GO:0009543 chloroplast thylakoid lumen; GO:0009579 thylakoid; GO:0016020 membrane; GO:0031976 plastid thylakoid; GO:0031977 thylakoid lumen; GO:0031978 plastid thyla…	GO:0003824 catalytic activity; GO:0009055 electron carrier activity; GO:0016491 oxidoreductase activity; GO:0045156 electron transporter, transferring electrons within the cyclic electron transport pathway of photosynthesis activity;
TRINITY_DN22526_c0_g1_m.4265	138	K	"Photosynthetic NDH subunit of lumenal location 2, chloroplastic OS=Arabidopsis thaliana OX=3702 GN=PNSL2 PE=1 SV=1"	PNSL2	1	0.000827031	61.23	SSYLSQDLK(1)NAMTTLPEAR	2	3.5827	2	chloroplast	GO:0006091 generation of precursor metabolites and energy; GO:0008152 metabolic process; GO:0009767 photosynthetic electron transport chain; GO:0009987 cellular process; GO:0015979 photosynthesis; GO:0019684 photosynthesis, light reaction; GO:0022900 electron transport chain; GO:0044237 cellular metabolic process; GO:0055114 oxidation-reduction process;	GO:0005622 intracellular; GO:0005623 cell; GO:0005737 cytoplasm; GO:0009344 nitrite reductase complex [NAD(P)H]; GO:0009507 chloroplast; GO:0009534 chloroplast thylakoid; GO:0009535 chloroplast thylakoid membrane; GO:0009536 plastid; GO:0009543 chloroplast thylakoid lumen; GO:0009579 thylakoid; GO:0016020 membrane; GO:0031976 plastid thylakoid; GO:0031977 thylakoid lumen; GO:0031978 plastid thyla…	GO:0003824 catalytic activity; GO:0009055 electron carrier activity; GO:0016491 oxidoreductase activity; GO:0045156 electron transporter, transferring electrons within the cyclic electron transport pathway of photosynthesis activity;
TRINITY_DN22526_c0_g1_m.4265	129	K	"Photosynthetic NDH subunit of lumenal location 2, chloroplastic OS=Arabidopsis thaliana OX=3702 GN=PNSL2 PE=1 SV=1"	PNSL2	1	0.000433383	130.79	LK(1)SSYLSQDLK	2	-0.93615	2	chloroplast	GO:0006091 generation of precursor metabolites and energy; GO:0008152 metabolic process; GO:0009767 photosynthetic electron transport chain; GO:0009987 cellular process; GO:0015979 photosynthesis; GO:0019684 photosynthesis, light reaction; GO:0022900 electron transport chain; GO:0044237 cellular metabolic process; GO:0055114 oxidation-reduction process;	GO:0005622 intracellular; GO:0005623 cell; GO:0005737 cytoplasm; GO:0009344 nitrite reductase complex [NAD(P)H]; GO:0009507 chloroplast; GO:0009534 chloroplast thylakoid; GO:0009535 chloroplast thylakoid membrane; GO:0009536 plastid; GO:0009543 chloroplast thylakoid lumen; GO:0009579 thylakoid; GO:0016020 membrane; GO:0031976 plastid thylakoid; GO:0031977 thylakoid lumen; GO:0031978 plastid thyla…	GO:0003824 catalytic activity; GO:0009055 electron carrier activity; GO:0016491 oxidoreductase activity; GO:0045156 electron transporter, transferring electrons within the cyclic electron transport pathway of photosynthesis activity;
TRINITY_DN22539_c0_g1_m.4274	87	K	40S ribosomal protein SA OS=Vitis vinifera OX=29760 GN=GSVIVT00034021001 PE=3 SV=1	GSVIVT00034021001	1	0.00197601	89.359	RNDGIYIINLGK(1)TWEK	2	1.4472	2	mitochondria	GO:0000028 ribosomal small subunit assembly; GO:0000447 endonucleolytic cleavage in ITS1 to separate SSU-rRNA from 5.8S rRNA and LSU-rRNA from tricistronic rRNA transcript (SSU-rRNA, 5.8S rRNA, LSU-rRNA); GO:0000460 maturation of 5.8S rRNA; GO:0000461 endonucleolytic cleavage to generate mature 3'-end of SSU-rRNA from (SSU-rRNA, 5.8S rRNA, LSU-rRNA); GO:0000462 maturation of SSU-rRNA from tricist…	GO:0005622 intracellular; GO:0005623 cell; GO:0005634 nucleus; GO:0005737 cytoplasm; GO:0005829 cytosol; GO:0005840 ribosome; GO:0005844 polysome; GO:0005886 plasma membrane; GO:0005911 cell-cell junction; GO:0009506 plasmodesma; GO:0009507 chloroplast; GO:0009536 plastid; GO:0015935 small ribosomal subunit; GO:0016020 membrane; GO:0022626 cytosolic ribosome; GO:0022627 cytosolic small ribosomal …	GO:0003676 nucleic acid binding; GO:0003723 RNA binding; GO:0003729 mRNA binding; GO:0003735 structural constituent of ribosome; GO:0005198 structural molecule activity; GO:0005488 binding; GO:0097159 organic cyclic compound binding; GO:1901363 heterocyclic compound binding;	K02998	RP-SAe, RPSA; small subunit ribosomal protein SAe	mdm03010 Ribosome - Malus domestica (apple);			J	KOG0830	40S ribosomal protein SA (P40)/Laminin receptor 1
TRINITY_DN22539_c0_g1_m.4274	91	K	40S ribosomal protein SA OS=Vitis vinifera OX=29760 GN=GSVIVT00034021001 PE=3 SV=1	GSVIVT00034021001	1	1.73838e-06	119.07	TWEK(1)LQLAAR	2	-2.6244	1	mitochondria	GO:0000028 ribosomal small subunit assembly; GO:0000447 endonucleolytic cleavage in ITS1 to separate SSU-rRNA from 5.8S rRNA and LSU-rRNA from tricistronic rRNA transcript (SSU-rRNA, 5.8S rRNA, LSU-rRNA); GO:0000460 maturation of 5.8S rRNA; GO:0000461 endonucleolytic cleavage to generate mature 3'-end of SSU-rRNA from (SSU-rRNA, 5.8S rRNA, LSU-rRNA); GO:0000462 maturation of SSU-rRNA from tricist…	GO:0005622 intracellular; GO:0005623 cell; GO:0005634 nucleus; GO:0005737 cytoplasm; GO:0005829 cytosol; GO:0005840 ribosome; GO:0005844 polysome; GO:0005886 plasma membrane; GO:0005911 cell-cell junction; GO:0009506 plasmodesma; GO:0009507 chloroplast; GO:0009536 plastid; GO:0015935 small ribosomal subunit; GO:0016020 membrane; GO:0022626 cytosolic ribosome; GO:0022627 cytosolic small ribosomal …	GO:0003676 nucleic acid binding; GO:0003723 RNA binding; GO:0003729 mRNA binding; GO:0003735 structural constituent of ribosome; GO:0005198 structural molecule activity; GO:0005488 binding; GO:0097159 organic cyclic compound binding; GO:1901363 heterocyclic compound binding;	K02998	RP-SAe, RPSA; small subunit ribosomal protein SAe	mdm03010 Ribosome - Malus domestica (apple);			J	KOG0830	40S ribosomal protein SA (P40)/Laminin receptor 1
TRINITY_DN22557_c0_g1_m.4293	74	K	Peptidyl-prolyl cis-trans isomerase E OS=Mus musculus OX=10090 GN=Ppie PE=1 SV=2	Ppie	1	1.29011e-05	77.358	TPLDQATQK(1)HR	2	-1.8158	1	mitochondria				K09564	PPIE; peptidyl-prolyl isomerase E (cyclophilin E) [EC:5.2.1.8]	mdm03040 Spliceosome - Malus domestica (apple);	PF00076	RNA recognition motif. (a.k.a. RRM, RBD, or RNP domain)	A	KOG0111	Cyclophilin-type peptidyl-prolyl cis-trans isomerase
TRINITY_DN22581_c0_g2_m.4314	10	K	hypothetical protein L484_013274 [Morus notabilis]		1	0.00778492	57.032	QRK(1)HNQERTMGR	2	20.985	1	nucleus
TRINITY_DN22587_c0_g1_m.4319	19	K	ESCRT-related protein CHMP1B OS=Arabidopsis thaliana OX=3702 GN=CHMP1B PE=1 SV=1	CHMP1B	1	0.0169135	47.349	FTSK(1)SLQR	2	-3.7753	1	nucleus	GO:0000003 reproduction; GO:0000578 embryonic axis specification; GO:0003006 developmental process involved in reproduction; GO:0006605 protein targeting; GO:0006623 protein targeting to vacuole; GO:0006810 transport; GO:0006886 intracellular protein transport; GO:0007034 vacuolar transport; GO:0007275 multicellular organism development; GO:0007389 pattern specification process; GO:0008104 protei…	GO:0005622 intracellular; GO:0005623 cell; GO:0005737 cytoplasm; GO:0005768 endosome; GO:0005770 late endosome; GO:0012505 endomembrane system; GO:0031410 cytoplasmic vesicle; GO:0031982 vesicle; GO:0043226 organelle; GO:0043227 membrane-bounded organelle; GO:0043229 intracellular organelle; GO:0044424 intracellular part; GO:0044444 cytoplasmic part; GO:0044464 cell part; GO:0097708 intracellular…		K12197	CHMP1, VPS46, DID2; charged multivesicular body protein 1	mdm04144 Endocytosis - Malus domestica (apple);			U	KOG3232	Vacuolar assembly/sorting protein DID2
TRINITY_DN22616_c0_g1_m.4341	191	K	"Triosephosphate isomerase, cytosolic OS=Petunia hybrida OX=4102 GN=TPIP1 PE=2 SV=1"	TPIP1	1	8.78189e-14	167.01	K(1)WLHENVSPEVAATTR	3	5.1691	4	chloroplast	GO:0005975 carbohydrate metabolic process; GO:0005996 monosaccharide metabolic process; GO:0006006 glucose metabolic process; GO:0006066 alcohol metabolic process; GO:0006071 glycerol metabolic process; GO:0006081 cellular aldehyde metabolic process; GO:0006082 organic acid metabolic process; GO:0006090 pyruvate metabolic process; GO:0006091 generation of precursor metabolites and energy; GO:0006…	GO:0005576 extracellular region; GO:0005618 cell wall; GO:0005622 intracellular; GO:0005623 cell; GO:0005737 cytoplasm; GO:0005739 mitochondrion; GO:0005773 vacuole; GO:0005774 vacuolar membrane; GO:0005829 cytosol; GO:0005886 plasma membrane; GO:0005911 cell-cell junction; GO:0009506 plasmodesma; GO:0009507 chloroplast; GO:0009532 plastid stroma; GO:0009536 plastid; GO:0009570 chloroplast stroma…	GO:0003824 catalytic activity; GO:0004807 triose-phosphate isomerase activity; GO:0005488 binding; GO:0005507 copper ion binding; GO:0016853 isomerase activity; GO:0016860 intramolecular oxidoreductase activity; GO:0016861 intramolecular oxidoreductase activity, interconverting aldoses and ketoses; GO:0043167 ion binding; GO:0043169 cation binding; GO:0046872 metal ion binding; GO:0046914 transit…	K01803	TPI, tpiA; triosephosphate isomerase (TIM) [EC:5.3.1.1]	mdm00010 Glycolysis / Gluconeogenesis - Malus domestica (apple); mdm00051 Fructose and mannose metabolism - Malus domestica (apple); mdm00562 Inositol phosphate metabolism - Malus domestica (apple); mdm00710 Carbon fixation in photosynthetic organisms - Malus domestica (apple); mdm01100 Metabolic pathways - Malus domestica (apple); mdm01110 Biosynthesis of secondary metabolites - Malus domestica …	PF00121	Triosephosphate isomerase	G	KOG1643	Triosephosphate isomerase
TRINITY_DN22616_c0_g1_m.4341	120	K	"Triosephosphate isomerase, cytosolic OS=Petunia hybrida OX=4102 GN=TPIP1 PE=2 SV=1"	TPIP1	1	0.00807085	69.915	VAYALSK(1)GLK	2	-4.6103	1	chloroplast	GO:0005975 carbohydrate metabolic process; GO:0005996 monosaccharide metabolic process; GO:0006006 glucose metabolic process; GO:0006066 alcohol metabolic process; GO:0006071 glycerol metabolic process; GO:0006081 cellular aldehyde metabolic process; GO:0006082 organic acid metabolic process; GO:0006090 pyruvate metabolic process; GO:0006091 generation of precursor metabolites and energy; GO:0006…	GO:0005576 extracellular region; GO:0005618 cell wall; GO:0005622 intracellular; GO:0005623 cell; GO:0005737 cytoplasm; GO:0005739 mitochondrion; GO:0005773 vacuole; GO:0005774 vacuolar membrane; GO:0005829 cytosol; GO:0005886 plasma membrane; GO:0005911 cell-cell junction; GO:0009506 plasmodesma; GO:0009507 chloroplast; GO:0009532 plastid stroma; GO:0009536 plastid; GO:0009570 chloroplast stroma…	GO:0003824 catalytic activity; GO:0004807 triose-phosphate isomerase activity; GO:0005488 binding; GO:0005507 copper ion binding; GO:0016853 isomerase activity; GO:0016860 intramolecular oxidoreductase activity; GO:0016861 intramolecular oxidoreductase activity, interconverting aldoses and ketoses; GO:0043167 ion binding; GO:0043169 cation binding; GO:0046872 metal ion binding; GO:0046914 transit…	K01803	TPI, tpiA; triosephosphate isomerase (TIM) [EC:5.3.1.1]	mdm00010 Glycolysis / Gluconeogenesis - Malus domestica (apple); mdm00051 Fructose and mannose metabolism - Malus domestica (apple); mdm00562 Inositol phosphate metabolism - Malus domestica (apple); mdm00710 Carbon fixation in photosynthetic organisms - Malus domestica (apple); mdm01100 Metabolic pathways - Malus domestica (apple); mdm01110 Biosynthesis of secondary metabolites - Malus domestica …	PF00121	Triosephosphate isomerase	G	KOG1643	Triosephosphate isomerase
TRINITY_DN22616_c0_g1_m.4341	12	K	"Triosephosphate isomerase, cytosolic OS=Petunia hybrida OX=4102 GN=TPIP1 PE=2 SV=1"	TPIP1	1	0.00331314	55.604	FFVGGNWK(1)CNGTTEEVK	2	1.5695	1	chloroplast	GO:0005975 carbohydrate metabolic process; GO:0005996 monosaccharide metabolic process; GO:0006006 glucose metabolic process; GO:0006066 alcohol metabolic process; GO:0006071 glycerol metabolic process; GO:0006081 cellular aldehyde metabolic process; GO:0006082 organic acid metabolic process; GO:0006090 pyruvate metabolic process; GO:0006091 generation of precursor metabolites and energy; GO:0006…	GO:0005576 extracellular region; GO:0005618 cell wall; GO:0005622 intracellular; GO:0005623 cell; GO:0005737 cytoplasm; GO:0005739 mitochondrion; GO:0005773 vacuole; GO:0005774 vacuolar membrane; GO:0005829 cytosol; GO:0005886 plasma membrane; GO:0005911 cell-cell junction; GO:0009506 plasmodesma; GO:0009507 chloroplast; GO:0009532 plastid stroma; GO:0009536 plastid; GO:0009570 chloroplast stroma…	GO:0003824 catalytic activity; GO:0004807 triose-phosphate isomerase activity; GO:0005488 binding; GO:0005507 copper ion binding; GO:0016853 isomerase activity; GO:0016860 intramolecular oxidoreductase activity; GO:0016861 intramolecular oxidoreductase activity, interconverting aldoses and ketoses; GO:0043167 ion binding; GO:0043169 cation binding; GO:0046872 metal ion binding; GO:0046914 transit…	K01803	TPI, tpiA; triosephosphate isomerase (TIM) [EC:5.3.1.1]	mdm00010 Glycolysis / Gluconeogenesis - Malus domestica (apple); mdm00051 Fructose and mannose metabolism - Malus domestica (apple); mdm00562 Inositol phosphate metabolism - Malus domestica (apple); mdm00710 Carbon fixation in photosynthetic organisms - Malus domestica (apple); mdm01100 Metabolic pathways - Malus domestica (apple); mdm01110 Biosynthesis of secondary metabolites - Malus domestica …	PF00121	Triosephosphate isomerase	G	KOG1643	Triosephosphate isomerase
TRINITY_DN22641_c0_g1_m.4357	46	K	60S ribosomal protein L35 OS=Euphorbia esula OX=3993 GN=RPL35 PE=2 SV=1	RPL35	1	0.0286104	54.436	GK(1)IELQNQLK	2	-3.0774	1	cytoplasm	GO:0000463 maturation of LSU-rRNA from tricistronic rRNA transcript (SSU-rRNA, 5.8S rRNA, LSU-rRNA); GO:0000470 maturation of LSU-rRNA; GO:0006139 nucleobase-containing compound metabolic process; GO:0006364 rRNA processing; GO:0006396 RNA processing; GO:0006412 translation; GO:0006518 peptide metabolic process; GO:0006725 cellular aromatic compound metabolic process; GO:0006807 nitrogen compound…	GO:0005622 intracellular; GO:0005623 cell; GO:0005634 nucleus; GO:0005730 nucleolus; GO:0005737 cytoplasm; GO:0005829 cytosol; GO:0005840 ribosome; GO:0005911 cell-cell junction; GO:0009506 plasmodesma; GO:0015934 large ribosomal subunit; GO:0022625 cytosolic large ribosomal subunit; GO:0022626 cytosolic ribosome; GO:0030054 cell junction; GO:0031974 membrane-enclosed lumen; GO:0031981 nuclear lu…	GO:0003676 nucleic acid binding; GO:0003723 RNA binding; GO:0003729 mRNA binding; GO:0003735 structural constituent of ribosome; GO:0005198 structural molecule activity; GO:0005488 binding; GO:0097159 organic cyclic compound binding; GO:1901363 heterocyclic compound binding;	K02918	RP-L35e, RPL35; large subunit ribosomal protein L35e	mdm03010 Ribosome - Malus domestica (apple);			J	KOG3436	60S ribosomal protein L35
TRINITY_DN22641_c0_g1_m.4357	54	K	60S ribosomal protein L35 OS=Euphorbia esula OX=3993 GN=RPL35 PE=2 SV=1	RPL35	1	0.00135293	66.664	IELQNQLK(1)DLK	2	-2.2072	1	cytoplasm	GO:0000463 maturation of LSU-rRNA from tricistronic rRNA transcript (SSU-rRNA, 5.8S rRNA, LSU-rRNA); GO:0000470 maturation of LSU-rRNA; GO:0006139 nucleobase-containing compound metabolic process; GO:0006364 rRNA processing; GO:0006396 RNA processing; GO:0006412 translation; GO:0006518 peptide metabolic process; GO:0006725 cellular aromatic compound metabolic process; GO:0006807 nitrogen compound…	GO:0005622 intracellular; GO:0005623 cell; GO:0005634 nucleus; GO:0005730 nucleolus; GO:0005737 cytoplasm; GO:0005829 cytosol; GO:0005840 ribosome; GO:0005911 cell-cell junction; GO:0009506 plasmodesma; GO:0015934 large ribosomal subunit; GO:0022625 cytosolic large ribosomal subunit; GO:0022626 cytosolic ribosome; GO:0030054 cell junction; GO:0031974 membrane-enclosed lumen; GO:0031981 nuclear lu…	GO:0003676 nucleic acid binding; GO:0003723 RNA binding; GO:0003729 mRNA binding; GO:0003735 structural constituent of ribosome; GO:0005198 structural molecule activity; GO:0005488 binding; GO:0097159 organic cyclic compound binding; GO:1901363 heterocyclic compound binding;	K02918	RP-L35e, RPL35; large subunit ribosomal protein L35e	mdm03010 Ribosome - Malus domestica (apple);			J	KOG3436	60S ribosomal protein L35
TRINITY_DN22678_c0_g1_m.4383	52	K	Major allergen Pru av 1 OS=Prunus avium OX=42229 GN=PRUA1 PE=1 SV=1	PRUA1	1	2.57737e-66	252.02	HVEILEGNGGPGTIK(1)K	2	-0.65053	3	cytoplasm							PF00407	Pathogenesis-related protein Bet v I family
TRINITY_DN22678_c0_g1_m.4383	61	K	Major allergen Pru av 1 OS=Prunus avium OX=42229 GN=PRUA1 PE=1 SV=1	PRUA1	1	0.00585098	108.2	INFADGNK(1)FTYAK	2	5.612	4	cytoplasm							PF00407	Pathogenesis-related protein Bet v I family
TRINITY_DN22678_c0_g1_m.4383	66	K	Major allergen Pru av 1 OS=Prunus avium OX=42229 GN=PRUA1 PE=1 SV=1	PRUA1	1	0.00723224	88.35	FTYAK(1)HR	2	-1.7346	1	cytoplasm							PF00407	Pathogenesis-related protein Bet v I family
TRINITY_DN22678_c0_g1_m.4383	117	K	Major allergen Pru av 1 OS=Prunus avium OX=42229 GN=PRUA1 PE=1 SV=1	PRUA1	1	6.63217e-05	120.21	ATNK(1)FYTTGDAGINEEHLK	3	4.342	1	cytoplasm							PF00407	Pathogenesis-related protein Bet v I family
TRINITY_DN22690_c0_g1_m.4394	363	K	"Succinate--CoA ligase [ADP-forming] subunit alpha-1, mitochondrial OS=Solanum lycopersicum OX=4081 GN=SCOA PE=1 SV=1"	SCOA	1	0.0201447	44.57	IGAAMLDVFK(1)QR	2	-2.669	1	cytoplasm	GO:0006082 organic acid metabolic process; GO:0006091 generation of precursor metabolites and energy; GO:0006099 tricarboxylic acid cycle; GO:0006101 citrate metabolic process; GO:0006104 succinyl-CoA metabolic process; GO:0006105 succinate metabolic process; GO:0006139 nucleobase-containing compound metabolic process; GO:0006163 purine nucleotide metabolic process; GO:0006637 acyl-CoA metabolic …	GO:0005618 cell wall; GO:0005622 intracellular; GO:0005623 cell; GO:0005737 cytoplasm; GO:0005739 mitochondrion; GO:0005759 mitochondrial matrix; GO:0030312 external encapsulating structure; GO:0031974 membrane-enclosed lumen; GO:0043226 organelle; GO:0043227 membrane-bounded organelle; GO:0043229 intracellular organelle; GO:0043231 intracellular membrane-bounded organelle; GO:0043233 organelle l…	GO:0003824 catalytic activity; GO:0004774 succinate-CoA ligase activity; GO:0004775 succinate-CoA ligase (ADP-forming) activity; GO:0004776 succinate-CoA ligase (GDP-forming) activity; GO:0005488 binding; GO:0005507 copper ion binding; GO:0016874 ligase activity; GO:0016877 ligase activity, forming carbon-sulfur bonds; GO:0016878 acid-thiol ligase activity; GO:0043167 ion binding; GO:0043169 cati…	K01899	LSC1; succinyl-CoA synthetase alpha subunit [EC:6.2.1.4 6.2.1.5]	mdm00020 Citrate cycle (TCA cycle) - Malus domestica (apple); mdm00640 Propanoate metabolism - Malus domestica (apple); mdm01100 Metabolic pathways - Malus domestica (apple); mdm01110 Biosynthesis of secondary metabolites - Malus domestica (apple); mdm01200 Carbon metabolism - Malus domestica (apple);	PF02629; PF00549	CoA binding domain; CoA-ligase	C	KOG1255	Succinyl-CoA synthetase, alpha subunit
TRINITY_DN22690_c0_g1_m.4394	91	K	"Succinate--CoA ligase [ADP-forming] subunit alpha-1, mitochondrial OS=Solanum lycopersicum OX=4081 GN=SCOA PE=1 SV=1"	SCOA	1	2.31552e-14	57.053	VICQGITGK(1)NGTFHTEQAIEYGTK	3	-0.34594	1	cytoplasm	GO:0006082 organic acid metabolic process; GO:0006091 generation of precursor metabolites and energy; GO:0006099 tricarboxylic acid cycle; GO:0006101 citrate metabolic process; GO:0006104 succinyl-CoA metabolic process; GO:0006105 succinate metabolic process; GO:0006139 nucleobase-containing compound metabolic process; GO:0006163 purine nucleotide metabolic process; GO:0006637 acyl-CoA metabolic …	GO:0005618 cell wall; GO:0005622 intracellular; GO:0005623 cell; GO:0005737 cytoplasm; GO:0005739 mitochondrion; GO:0005759 mitochondrial matrix; GO:0030312 external encapsulating structure; GO:0031974 membrane-enclosed lumen; GO:0043226 organelle; GO:0043227 membrane-bounded organelle; GO:0043229 intracellular organelle; GO:0043231 intracellular membrane-bounded organelle; GO:0043233 organelle l…	GO:0003824 catalytic activity; GO:0004774 succinate-CoA ligase activity; GO:0004775 succinate-CoA ligase (ADP-forming) activity; GO:0004776 succinate-CoA ligase (GDP-forming) activity; GO:0005488 binding; GO:0005507 copper ion binding; GO:0016874 ligase activity; GO:0016877 ligase activity, forming carbon-sulfur bonds; GO:0016878 acid-thiol ligase activity; GO:0043167 ion binding; GO:0043169 cati…	K01899	LSC1; succinyl-CoA synthetase alpha subunit [EC:6.2.1.4 6.2.1.5]	mdm00020 Citrate cycle (TCA cycle) - Malus domestica (apple); mdm00640 Propanoate metabolism - Malus domestica (apple); mdm01100 Metabolic pathways - Malus domestica (apple); mdm01110 Biosynthesis of secondary metabolites - Malus domestica (apple); mdm01200 Carbon metabolism - Malus domestica (apple);	PF02629; PF00549	CoA binding domain; CoA-ligase	C	KOG1255	Succinyl-CoA synthetase, alpha subunit
TRINITY_DN22693_c0_g2_m.4399	308	K	Photosystem II CP47 reaction center protein OS=Morus indica OX=248361 GN=psbB PE=3 SV=1	psbB	1	3.58773e-22	176	IPEK(1)LAFYDYIGNNPAK	2	0.23093	2	plasma membrane	GO:0006091 generation of precursor metabolites and energy; GO:0008152 metabolic process; GO:0009987 cellular process; GO:0010207 photosystem II assembly; GO:0015979 photosynthesis; GO:0016043 cellular component organization; GO:0019684 photosynthesis, light reaction; GO:0022607 cellular component assembly; GO:0034622 cellular macromolecular complex assembly; GO:0043933 macromolecular complex subu…	GO:0005622 intracellular; GO:0005623 cell; GO:0005737 cytoplasm; GO:0009507 chloroplast; GO:0009532 plastid stroma; GO:0009534 chloroplast thylakoid; GO:0009535 chloroplast thylakoid membrane; GO:0009536 plastid; GO:0009570 chloroplast stroma; GO:0009579 thylakoid; GO:0010287 plastoglobule; GO:0016020 membrane; GO:0031976 plastid thylakoid; GO:0031984 organelle subcompartment; GO:0034357 photosyn…		K02704	psbB; photosystem II CP47 chlorophyll apoprotein
TRINITY_DN22693_c0_g2_m.4399	130	K	Photosystem II CP47 reaction center protein OS=Morus indica OX=248361 GN=psbB PE=3 SV=1	psbB	1	0.00270777	97.277	TGK(1)PSLDLPK	2	-2.5541	2	plasma membrane	GO:0006091 generation of precursor metabolites and energy; GO:0008152 metabolic process; GO:0009987 cellular process; GO:0010207 photosystem II assembly; GO:0015979 photosynthesis; GO:0016043 cellular component organization; GO:0019684 photosynthesis, light reaction; GO:0022607 cellular component assembly; GO:0034622 cellular macromolecular complex assembly; GO:0043933 macromolecular complex subu…	GO:0005622 intracellular; GO:0005623 cell; GO:0005737 cytoplasm; GO:0009507 chloroplast; GO:0009532 plastid stroma; GO:0009534 chloroplast thylakoid; GO:0009535 chloroplast thylakoid membrane; GO:0009536 plastid; GO:0009570 chloroplast stroma; GO:0009579 thylakoid; GO:0010287 plastoglobule; GO:0016020 membrane; GO:0031976 plastid thylakoid; GO:0031984 organelle subcompartment; GO:0034357 photosyn…		K02704	psbB; photosystem II CP47 chlorophyll apoprotein
TRINITY_DN22693_c0_g2_m.4399	304	K	Photosystem II CP47 reaction center protein OS=Morus indica OX=248361 GN=psbB PE=3 SV=1	psbB	1	1.94741e-46	252.75	QSLSEAWSK(1)IPEK	2	0.99686	2	plasma membrane	GO:0006091 generation of precursor metabolites and energy; GO:0008152 metabolic process; GO:0009987 cellular process; GO:0010207 photosystem II assembly; GO:0015979 photosynthesis; GO:0016043 cellular component organization; GO:0019684 photosynthesis, light reaction; GO:0022607 cellular component assembly; GO:0034622 cellular macromolecular complex assembly; GO:0043933 macromolecular complex subu…	GO:0005622 intracellular; GO:0005623 cell; GO:0005737 cytoplasm; GO:0009507 chloroplast; GO:0009532 plastid stroma; GO:0009534 chloroplast thylakoid; GO:0009535 chloroplast thylakoid membrane; GO:0009536 plastid; GO:0009570 chloroplast stroma; GO:0009579 thylakoid; GO:0010287 plastoglobule; GO:0016020 membrane; GO:0031976 plastid thylakoid; GO:0031984 organelle subcompartment; GO:0034357 photosyn…		K02704	psbB; photosystem II CP47 chlorophyll apoprotein
TRINITY_DN22693_c0_g2_m.4399	295	K	Photosystem II CP47 reaction center protein OS=Morus indica OX=248361 GN=psbB PE=3 SV=1	psbB	1	8.30217e-20	169.05	VSAGLAEK(1)QSLSEAWSK	2	1.3569	1	plasma membrane	GO:0006091 generation of precursor metabolites and energy; GO:0008152 metabolic process; GO:0009987 cellular process; GO:0010207 photosystem II assembly; GO:0015979 photosynthesis; GO:0016043 cellular component organization; GO:0019684 photosynthesis, light reaction; GO:0022607 cellular component assembly; GO:0034622 cellular macromolecular complex assembly; GO:0043933 macromolecular complex subu…	GO:0005622 intracellular; GO:0005623 cell; GO:0005737 cytoplasm; GO:0009507 chloroplast; GO:0009532 plastid stroma; GO:0009534 chloroplast thylakoid; GO:0009535 chloroplast thylakoid membrane; GO:0009536 plastid; GO:0009570 chloroplast stroma; GO:0009579 thylakoid; GO:0010287 plastoglobule; GO:0016020 membrane; GO:0031976 plastid thylakoid; GO:0031984 organelle subcompartment; GO:0034357 photosyn…		K02704	psbB; photosystem II CP47 chlorophyll apoprotein
TRINITY_DN22693_c0_g2_m.4399	438	K	Photosystem II CP47 reaction center protein OS=Morus indica OX=248361 GN=psbB PE=3 SV=1	psbB	1	0.000581382	100.84	ATLK(1)SDGVFR	2	-3.8667	2	plasma membrane	GO:0006091 generation of precursor metabolites and energy; GO:0008152 metabolic process; GO:0009987 cellular process; GO:0010207 photosystem II assembly; GO:0015979 photosynthesis; GO:0016043 cellular component organization; GO:0019684 photosynthesis, light reaction; GO:0022607 cellular component assembly; GO:0034622 cellular macromolecular complex assembly; GO:0043933 macromolecular complex subu…	GO:0005622 intracellular; GO:0005623 cell; GO:0005737 cytoplasm; GO:0009507 chloroplast; GO:0009532 plastid stroma; GO:0009534 chloroplast thylakoid; GO:0009535 chloroplast thylakoid membrane; GO:0009536 plastid; GO:0009570 chloroplast stroma; GO:0009579 thylakoid; GO:0010287 plastoglobule; GO:0016020 membrane; GO:0031976 plastid thylakoid; GO:0031984 organelle subcompartment; GO:0034357 photosyn…		K02704	psbB; photosystem II CP47 chlorophyll apoprotein
TRINITY_DN22743_c0_g1_m.4448	231	K	L-ascorbate peroxidase 3 OS=Arabidopsis thaliana OX=3702 GN=APX3 PE=1 SV=1	APX3	1	1.12315e-15	216.53	DEDAFFK(1)DYAESHK	2	1.8179	2	cytoplasm	GO:0000302 response to reactive oxygen species; GO:0006950 response to stress; GO:0006979 response to oxidative stress; GO:0008152 metabolic process; GO:0009056 catabolic process; GO:0009636 response to toxic substance; GO:0009719 response to endogenous stimulus; GO:0009725 response to hormone; GO:0009735 response to cytokinin; GO:0009987 cellular process; GO:0010033 response to organic substance…	GO:0005622 intracellular; GO:0005623 cell; GO:0005737 cytoplasm; GO:0005739 mitochondrion; GO:0005773 vacuole; GO:0005774 vacuolar membrane; GO:0005777 peroxisome; GO:0005778 peroxisomal membrane; GO:0005911 cell-cell junction; GO:0009506 plasmodesma; GO:0009507 chloroplast; GO:0009526 plastid envelope; GO:0009536 plastid; GO:0009941 chloroplast envelope; GO:0016020 membrane; GO:0030054 cell junc…	GO:0003824 catalytic activity; GO:0004130 cytochrome-c peroxidase activity; GO:0004601 peroxidase activity; GO:0016209 antioxidant activity; GO:0016491 oxidoreductase activity; GO:0016684 oxidoreductase activity, acting on peroxide as acceptor; GO:0016688 L-ascorbate peroxidase activity;	K00434	E1.11.1.11; L-ascorbate peroxidase [EC:1.11.1.11]	mdm00053 Ascorbate and aldarate metabolism - Malus domestica (apple); mdm00480 Glutathione metabolism - Malus domestica (apple); mdm01100 Metabolic pathways - Malus domestica (apple);	PF00141	Peroxidase
TRINITY_DN22743_c0_g1_m.4448	141	K	L-ascorbate peroxidase 3 OS=Arabidopsis thaliana OX=3702 GN=APX3 PE=1 SV=1	APX3	1	3.32324e-05	148.9	QGVSHLK(1)DIFYR	2	0.22207	4	cytoplasm	GO:0000302 response to reactive oxygen species; GO:0006950 response to stress; GO:0006979 response to oxidative stress; GO:0008152 metabolic process; GO:0009056 catabolic process; GO:0009636 response to toxic substance; GO:0009719 response to endogenous stimulus; GO:0009725 response to hormone; GO:0009735 response to cytokinin; GO:0009987 cellular process; GO:0010033 response to organic substance…	GO:0005622 intracellular; GO:0005623 cell; GO:0005737 cytoplasm; GO:0005739 mitochondrion; GO:0005773 vacuole; GO:0005774 vacuolar membrane; GO:0005777 peroxisome; GO:0005778 peroxisomal membrane; GO:0005911 cell-cell junction; GO:0009506 plasmodesma; GO:0009507 chloroplast; GO:0009526 plastid envelope; GO:0009536 plastid; GO:0009941 chloroplast envelope; GO:0016020 membrane; GO:0030054 cell junc…	GO:0003824 catalytic activity; GO:0004130 cytochrome-c peroxidase activity; GO:0004601 peroxidase activity; GO:0016209 antioxidant activity; GO:0016491 oxidoreductase activity; GO:0016684 oxidoreductase activity, acting on peroxide as acceptor; GO:0016688 L-ascorbate peroxidase activity;	K00434	E1.11.1.11; L-ascorbate peroxidase [EC:1.11.1.11]	mdm00053 Ascorbate and aldarate metabolism - Malus domestica (apple); mdm00480 Glutathione metabolism - Malus domestica (apple); mdm01100 Metabolic pathways - Malus domestica (apple);	PF00141	Peroxidase
TRINITY_DN22743_c0_g1_m.4448	51	K	L-ascorbate peroxidase 3 OS=Arabidopsis thaliana OX=3702 GN=APX3 PE=1 SV=1	APX3	1	0.00209569	46.528	LAWHDAGTYDVNTK(1)TGGPNGSIR	3	-0.58256	1	cytoplasm	GO:0000302 response to reactive oxygen species; GO:0006950 response to stress; GO:0006979 response to oxidative stress; GO:0008152 metabolic process; GO:0009056 catabolic process; GO:0009636 response to toxic substance; GO:0009719 response to endogenous stimulus; GO:0009725 response to hormone; GO:0009735 response to cytokinin; GO:0009987 cellular process; GO:0010033 response to organic substance…	GO:0005622 intracellular; GO:0005623 cell; GO:0005737 cytoplasm; GO:0005739 mitochondrion; GO:0005773 vacuole; GO:0005774 vacuolar membrane; GO:0005777 peroxisome; GO:0005778 peroxisomal membrane; GO:0005911 cell-cell junction; GO:0009506 plasmodesma; GO:0009507 chloroplast; GO:0009526 plastid envelope; GO:0009536 plastid; GO:0009941 chloroplast envelope; GO:0016020 membrane; GO:0030054 cell junc…	GO:0003824 catalytic activity; GO:0004130 cytochrome-c peroxidase activity; GO:0004601 peroxidase activity; GO:0016209 antioxidant activity; GO:0016491 oxidoreductase activity; GO:0016684 oxidoreductase activity, acting on peroxide as acceptor; GO:0016688 L-ascorbate peroxidase activity;	K00434	E1.11.1.11; L-ascorbate peroxidase [EC:1.11.1.11]	mdm00053 Ascorbate and aldarate metabolism - Malus domestica (apple); mdm00480 Glutathione metabolism - Malus domestica (apple); mdm01100 Metabolic pathways - Malus domestica (apple);	PF00141	Peroxidase
TRINITY_DN22743_c0_g1_m.4448	29	K	L-ascorbate peroxidase 3 OS=Arabidopsis thaliana OX=3702 GN=APX3 PE=1 SV=1	APX3	1	0.000379405	84.309	ALISSK(1)NCAPIMLR	2	-0.96904	1	cytoplasm	GO:0000302 response to reactive oxygen species; GO:0006950 response to stress; GO:0006979 response to oxidative stress; GO:0008152 metabolic process; GO:0009056 catabolic process; GO:0009636 response to toxic substance; GO:0009719 response to endogenous stimulus; GO:0009725 response to hormone; GO:0009735 response to cytokinin; GO:0009987 cellular process; GO:0010033 response to organic substance…	GO:0005622 intracellular; GO:0005623 cell; GO:0005737 cytoplasm; GO:0005739 mitochondrion; GO:0005773 vacuole; GO:0005774 vacuolar membrane; GO:0005777 peroxisome; GO:0005778 peroxisomal membrane; GO:0005911 cell-cell junction; GO:0009506 plasmodesma; GO:0009507 chloroplast; GO:0009526 plastid envelope; GO:0009536 plastid; GO:0009941 chloroplast envelope; GO:0016020 membrane; GO:0030054 cell junc…	GO:0003824 catalytic activity; GO:0004130 cytochrome-c peroxidase activity; GO:0004601 peroxidase activity; GO:0016209 antioxidant activity; GO:0016491 oxidoreductase activity; GO:0016684 oxidoreductase activity, acting on peroxide as acceptor; GO:0016688 L-ascorbate peroxidase activity;	K00434	E1.11.1.11; L-ascorbate peroxidase [EC:1.11.1.11]	mdm00053 Ascorbate and aldarate metabolism - Malus domestica (apple); mdm00480 Glutathione metabolism - Malus domestica (apple); mdm01100 Metabolic pathways - Malus domestica (apple);	PF00141	Peroxidase
TRINITY_DN22750_c0_g1_m.4462	45	K	"Glycine--tRNA ligase, chloroplastic/mitochondrial 2 OS=Arabidopsis thaliana OX=3702 GN=EDD1 PE=1 SV=1"	EDD1	1	0.00273887	65.404	FFYK(1)MDTQK	2	-2.6594	1	cytoplasm	GO:0000003 reproduction; GO:0003006 developmental process involved in reproduction; GO:0006082 organic acid metabolic process; GO:0006139 nucleobase-containing compound metabolic process; GO:0006399 tRNA metabolic process; GO:0006412 translation; GO:0006418 tRNA aminoacylation for protein translation; GO:0006426 glycyl-tRNA aminoacylation; GO:0006518 peptide metabolic process; GO:0006520 cellular…	GO:0005622 intracellular; GO:0005623 cell; GO:0005737 cytoplasm; GO:0005739 mitochondrion; GO:0009507 chloroplast; GO:0009532 plastid stroma; GO:0009536 plastid; GO:0009570 chloroplast stroma; GO:0043226 organelle; GO:0043227 membrane-bounded organelle; GO:0043229 intracellular organelle; GO:0043231 intracellular membrane-bounded organelle; GO:0044422 organelle part; GO:0044424 intracellular part…	GO:0003824 catalytic activity; GO:0004812 aminoacyl-tRNA ligase activity; GO:0004820 glycine-tRNA ligase activity; GO:0005488 binding; GO:0005515 protein binding; GO:0016874 ligase activity; GO:0016875 ligase activity, forming carbon-oxygen bonds; GO:0046983 protein dimerization activity;	K14164	glyQS; glycyl-tRNA synthetase [EC:6.1.1.14]	mdm00970 Aminoacyl-tRNA biosynthesis - Malus domestica (apple);
TRINITY_DN22750_c0_g2_m.4463	273	K	"Glycine--tRNA ligase, chloroplastic/mitochondrial 2 OS=Arabidopsis thaliana OX=3702 GN=EDD1 PE=1 SV=1"	EDD1	1	0.000962523	113.46	ILMLLQGVDHFK(1)K	2	-0.31143	1	chloroplast	GO:0000003 reproduction; GO:0003006 developmental process involved in reproduction; GO:0006082 organic acid metabolic process; GO:0006139 nucleobase-containing compound metabolic process; GO:0006399 tRNA metabolic process; GO:0006412 translation; GO:0006418 tRNA aminoacylation for protein translation; GO:0006426 glycyl-tRNA aminoacylation; GO:0006518 peptide metabolic process; GO:0006520 cellular…	GO:0005622 intracellular; GO:0005623 cell; GO:0005737 cytoplasm; GO:0005739 mitochondrion; GO:0009507 chloroplast; GO:0009532 plastid stroma; GO:0009536 plastid; GO:0009570 chloroplast stroma; GO:0043226 organelle; GO:0043227 membrane-bounded organelle; GO:0043229 intracellular organelle; GO:0043231 intracellular membrane-bounded organelle; GO:0044422 organelle part; GO:0044424 intracellular part…	GO:0003824 catalytic activity; GO:0004812 aminoacyl-tRNA ligase activity; GO:0004820 glycine-tRNA ligase activity; GO:0005488 binding; GO:0005515 protein binding; GO:0016874 ligase activity; GO:0016875 ligase activity, forming carbon-oxygen bonds; GO:0046983 protein dimerization activity;	K14164	glyQS; glycyl-tRNA synthetase [EC:6.1.1.14]	mdm00970 Aminoacyl-tRNA biosynthesis - Malus domestica (apple);	PF02091	Glycyl-tRNA synthetase alpha subunit
TRINITY_DN22750_c0_g2_m.4463	497	K	"Glycine--tRNA ligase, chloroplastic/mitochondrial 2 OS=Arabidopsis thaliana OX=3702 GN=EDD1 PE=1 SV=1"	EDD1	1	5.14213e-09	96.27	AFDDQGNLTK(1)AGEGFCR	2	1.3844	1	chloroplast	GO:0000003 reproduction; GO:0003006 developmental process involved in reproduction; GO:0006082 organic acid metabolic process; GO:0006139 nucleobase-containing compound metabolic process; GO:0006399 tRNA metabolic process; GO:0006412 translation; GO:0006418 tRNA aminoacylation for protein translation; GO:0006426 glycyl-tRNA aminoacylation; GO:0006518 peptide metabolic process; GO:0006520 cellular…	GO:0005622 intracellular; GO:0005623 cell; GO:0005737 cytoplasm; GO:0005739 mitochondrion; GO:0009507 chloroplast; GO:0009532 plastid stroma; GO:0009536 plastid; GO:0009570 chloroplast stroma; GO:0043226 organelle; GO:0043227 membrane-bounded organelle; GO:0043229 intracellular organelle; GO:0043231 intracellular membrane-bounded organelle; GO:0044422 organelle part; GO:0044424 intracellular part…	GO:0003824 catalytic activity; GO:0004812 aminoacyl-tRNA ligase activity; GO:0004820 glycine-tRNA ligase activity; GO:0005488 binding; GO:0005515 protein binding; GO:0016874 ligase activity; GO:0016875 ligase activity, forming carbon-oxygen bonds; GO:0046983 protein dimerization activity;	K14164	glyQS; glycyl-tRNA synthetase [EC:6.1.1.14]	mdm00970 Aminoacyl-tRNA biosynthesis - Malus domestica (apple);	PF02091	Glycyl-tRNA synthetase alpha subunit
TRINITY_DN22767_c0_g1_m.4478	168	K	Gamma-glutamylcyclotransferase 2-3 OS=Arabidopsis thaliana OX=3702 GN=GGCT2;3 PE=1 SV=1	GGCT2;3	1	0.00289465	75.5	DK(1)HVIDLATEVR	2	-1.1729	1	cytoplasm	GO:0006518 peptide metabolic process; GO:0006575 cellular modified amino acid metabolic process; GO:0006749 glutathione metabolic process; GO:0006751 glutathione catabolic process; GO:0006790 sulfur compound metabolic process; GO:0006807 nitrogen compound metabolic process; GO:0008152 metabolic process; GO:0009056 catabolic process; GO:0009987 cellular process; GO:0034641 cellular nitrogen compou…	GO:0005622 intracellular; GO:0005623 cell; GO:0005737 cytoplasm; GO:0005829 cytosol; GO:0044424 intracellular part; GO:0044444 cytoplasmic part; GO:0044464 cell part;	GO:0003824 catalytic activity; GO:0003839 gamma-glutamylcyclotransferase activity; GO:0016829 lyase activity; GO:0016840 carbon-nitrogen lyase activity; GO:0016842 amidine-lyase activity;						P	KOG3182	Predicted cation transporter
TRINITY_DN22799_c0_g1_m.4502	93	K	Probable NADH dehydrogenase [ubiquinone] 1 alpha subcomplex subunit 12 OS=Arabidopsis thaliana OX=3702 GN=At3g03100 PE=1 SV=1	At3g03100	1	5.19038e-05	103.8	WVEYAEK(1)SR	2	-2.81	1	cytoplasm	GO:0006950 response to stress; GO:0006979 response to oxidative stress; GO:0009719 response to endogenous stimulus; GO:0009725 response to hormone; GO:0009735 response to cytokinin; GO:0010033 response to organic substance; GO:0042221 response to chemical; GO:0050896 response to stimulus;	GO:0005622 intracellular; GO:0005623 cell; GO:0005737 cytoplasm; GO:0005739 mitochondrion; GO:0005740 mitochondrial envelope; GO:0005743 mitochondrial inner membrane; GO:0005746 mitochondrial respiratory chain; GO:0005747 mitochondrial respiratory chain complex I; GO:0016020 membrane; GO:0019866 organelle inner membrane; GO:0030964 NADH dehydrogenase complex; GO:0031090 organelle membrane; GO:003…	GO:0005488 binding; GO:0043167 ion binding; GO:0043169 cation binding; GO:0046872 metal ion binding; GO:0046914 transition metal ion binding; GO:0050897 cobalt ion binding;	K11352	NDUFA12; NADH dehydrogenase (ubiquinone) 1 alpha subcomplex subunit 12	mdm00190 Oxidative phosphorylation - Malus domestica (apple); mdm01100 Metabolic pathways - Malus domestica (apple);			C	KOG3382	NADH:ubiquinone oxidoreductase, B17.2 subunit
TRINITY_DN22799_c0_g1_m.4502	72	K	Probable NADH dehydrogenase [ubiquinone] 1 alpha subcomplex subunit 12 OS=Arabidopsis thaliana OX=3702 GN=At3g03100 PE=1 SV=1	At3g03100	1	0.0178182	58.426	FGNK(1)YYEK	2	-0.686	1	cytoplasm	GO:0006950 response to stress; GO:0006979 response to oxidative stress; GO:0009719 response to endogenous stimulus; GO:0009725 response to hormone; GO:0009735 response to cytokinin; GO:0010033 response to organic substance; GO:0042221 response to chemical; GO:0050896 response to stimulus;	GO:0005622 intracellular; GO:0005623 cell; GO:0005737 cytoplasm; GO:0005739 mitochondrion; GO:0005740 mitochondrial envelope; GO:0005743 mitochondrial inner membrane; GO:0005746 mitochondrial respiratory chain; GO:0005747 mitochondrial respiratory chain complex I; GO:0016020 membrane; GO:0019866 organelle inner membrane; GO:0030964 NADH dehydrogenase complex; GO:0031090 organelle membrane; GO:003…	GO:0005488 binding; GO:0043167 ion binding; GO:0043169 cation binding; GO:0046872 metal ion binding; GO:0046914 transition metal ion binding; GO:0050897 cobalt ion binding;	K11352	NDUFA12; NADH dehydrogenase (ubiquinone) 1 alpha subcomplex subunit 12	mdm00190 Oxidative phosphorylation - Malus domestica (apple); mdm01100 Metabolic pathways - Malus domestica (apple);			C	KOG3382	NADH:ubiquinone oxidoreductase, B17.2 subunit
TRINITY_DN22799_c0_g1_m.4502	68	K	Probable NADH dehydrogenase [ubiquinone] 1 alpha subcomplex subunit 12 OS=Arabidopsis thaliana OX=3702 GN=At3g03100 PE=1 SV=1	At3g03100	1	1.4806e-113	254.47	IHNIGATLVGVDK(1)FGNK	2	6.0594	7	cytoplasm	GO:0006950 response to stress; GO:0006979 response to oxidative stress; GO:0009719 response to endogenous stimulus; GO:0009725 response to hormone; GO:0009735 response to cytokinin; GO:0010033 response to organic substance; GO:0042221 response to chemical; GO:0050896 response to stimulus;	GO:0005622 intracellular; GO:0005623 cell; GO:0005737 cytoplasm; GO:0005739 mitochondrion; GO:0005740 mitochondrial envelope; GO:0005743 mitochondrial inner membrane; GO:0005746 mitochondrial respiratory chain; GO:0005747 mitochondrial respiratory chain complex I; GO:0016020 membrane; GO:0019866 organelle inner membrane; GO:0030964 NADH dehydrogenase complex; GO:0031090 organelle membrane; GO:003…	GO:0005488 binding; GO:0043167 ion binding; GO:0043169 cation binding; GO:0046872 metal ion binding; GO:0046914 transition metal ion binding; GO:0050897 cobalt ion binding;	K11352	NDUFA12; NADH dehydrogenase (ubiquinone) 1 alpha subcomplex subunit 12	mdm00190 Oxidative phosphorylation - Malus domestica (apple); mdm01100 Metabolic pathways - Malus domestica (apple);			C	KOG3382	NADH:ubiquinone oxidoreductase, B17.2 subunit
TRINITY_DN22799_c0_g1_m.4502	76	K	Probable NADH dehydrogenase [ubiquinone] 1 alpha subcomplex subunit 12 OS=Arabidopsis thaliana OX=3702 GN=At3g03100 PE=1 SV=1	At3g03100	1	0.0131555	64.906	YYEK(1)LEGMQYGR	2	-1.1807	2	cytoplasm	GO:0006950 response to stress; GO:0006979 response to oxidative stress; GO:0009719 response to endogenous stimulus; GO:0009725 response to hormone; GO:0009735 response to cytokinin; GO:0010033 response to organic substance; GO:0042221 response to chemical; GO:0050896 response to stimulus;	GO:0005622 intracellular; GO:0005623 cell; GO:0005737 cytoplasm; GO:0005739 mitochondrion; GO:0005740 mitochondrial envelope; GO:0005743 mitochondrial inner membrane; GO:0005746 mitochondrial respiratory chain; GO:0005747 mitochondrial respiratory chain complex I; GO:0016020 membrane; GO:0019866 organelle inner membrane; GO:0030964 NADH dehydrogenase complex; GO:0031090 organelle membrane; GO:003…	GO:0005488 binding; GO:0043167 ion binding; GO:0043169 cation binding; GO:0046872 metal ion binding; GO:0046914 transition metal ion binding; GO:0050897 cobalt ion binding;	K11352	NDUFA12; NADH dehydrogenase (ubiquinone) 1 alpha subcomplex subunit 12	mdm00190 Oxidative phosphorylation - Malus domestica (apple); mdm01100 Metabolic pathways - Malus domestica (apple);			C	KOG3382	NADH:ubiquinone oxidoreductase, B17.2 subunit
TRINITY_DN22822_c0_g1_m.4531	130	K	GDSL esterase/lipase At3g26430 OS=Arabidopsis thaliana OX=3702 GN=At3g26430 PE=2 SV=1	At3g26430	1	0.000131455	131.22	ACCGHGGK(1)YNYNR	2	-2.5379	2	cytoplasm		GO:0005618 cell wall; GO:0005623 cell; GO:0009505 plant-type cell wall; GO:0030312 external encapsulating structure; GO:0044464 cell part; GO:0071944 cell periphery;	GO:0003824 catalytic activity; GO:0004553 hydrolase activity, hydrolyzing O-glycosyl compounds; GO:0004560 alpha-L-fucosidase activity; GO:0015928 fucosidase activity; GO:0016298 lipase activity; GO:0016787 hydrolase activity; GO:0016788 hydrolase activity, acting on ester bonds; GO:0016798 hydrolase activity, acting on glycosyl bonds;
TRINITY_DN22914_c0_g1_m.4616	138	K	40S ribosomal protein S18 OS=Arabidopsis thaliana OX=3702 GN=RPS18A PE=1 SV=1	RPS18A	1	0.00180268	86.838	YSQVVSNALDMK(1)LR	2	3.1402	1	cytoplasm	GO:0006412 translation; GO:0006413 translational initiation; GO:0006518 peptide metabolic process; GO:0006807 nitrogen compound metabolic process; GO:0008152 metabolic process; GO:0009058 biosynthetic process; GO:0009059 macromolecule biosynthetic process; GO:0009987 cellular process; GO:0010467 gene expression; GO:0019538 protein metabolic process; GO:0022613 ribonucleoprotein complex biogenesis…	GO:0005618 cell wall; GO:0005622 intracellular; GO:0005623 cell; GO:0005634 nucleus; GO:0005730 nucleolus; GO:0005737 cytoplasm; GO:0005773 vacuole; GO:0005774 vacuolar membrane; GO:0005829 cytosol; GO:0005840 ribosome; GO:0005886 plasma membrane; GO:0005911 cell-cell junction; GO:0009506 plasmodesma; GO:0015935 small ribosomal subunit; GO:0016020 membrane; GO:0022626 cytosolic ribosome; GO:00226…	GO:0003676 nucleic acid binding; GO:0003723 RNA binding; GO:0003729 mRNA binding; GO:0003735 structural constituent of ribosome; GO:0005198 structural molecule activity; GO:0005488 binding; GO:0097159 organic cyclic compound binding; GO:1901363 heterocyclic compound binding;						J	KOG3311	Ribosomal protein S18
TRINITY_DN22914_c0_g1_m.4616	78	K	40S ribosomal protein S18 OS=Arabidopsis thaliana OX=3702 GN=RPS18A PE=1 SV=1	RPS18A	1	0.0032243	53.679	FANIVCK(1)K	2	-5.8619	1	cytoplasm	GO:0006412 translation; GO:0006413 translational initiation; GO:0006518 peptide metabolic process; GO:0006807 nitrogen compound metabolic process; GO:0008152 metabolic process; GO:0009058 biosynthetic process; GO:0009059 macromolecule biosynthetic process; GO:0009987 cellular process; GO:0010467 gene expression; GO:0019538 protein metabolic process; GO:0022613 ribonucleoprotein complex biogenesis…	GO:0005618 cell wall; GO:0005622 intracellular; GO:0005623 cell; GO:0005634 nucleus; GO:0005730 nucleolus; GO:0005737 cytoplasm; GO:0005773 vacuole; GO:0005774 vacuolar membrane; GO:0005829 cytosol; GO:0005840 ribosome; GO:0005886 plasma membrane; GO:0005911 cell-cell junction; GO:0009506 plasmodesma; GO:0015935 small ribosomal subunit; GO:0016020 membrane; GO:0022626 cytosolic ribosome; GO:00226…	GO:0003676 nucleic acid binding; GO:0003723 RNA binding; GO:0003729 mRNA binding; GO:0003735 structural constituent of ribosome; GO:0005198 structural molecule activity; GO:0005488 binding; GO:0097159 organic cyclic compound binding; GO:1901363 heterocyclic compound binding;						J	KOG3311	Ribosomal protein S18
TRINITY_DN22914_c0_g1_m.4616	55	K	40S ribosomal protein S18 OS=Arabidopsis thaliana OX=3702 GN=RPS18A PE=1 SV=1	RPS18A	1	0.00375699	72.365	VLNTNVDGK(1)QK	2	-1.6433	1	cytoplasm	GO:0006412 translation; GO:0006413 translational initiation; GO:0006518 peptide metabolic process; GO:0006807 nitrogen compound metabolic process; GO:0008152 metabolic process; GO:0009058 biosynthetic process; GO:0009059 macromolecule biosynthetic process; GO:0009987 cellular process; GO:0010467 gene expression; GO:0019538 protein metabolic process; GO:0022613 ribonucleoprotein complex biogenesis…	GO:0005618 cell wall; GO:0005622 intracellular; GO:0005623 cell; GO:0005634 nucleus; GO:0005730 nucleolus; GO:0005737 cytoplasm; GO:0005773 vacuole; GO:0005774 vacuolar membrane; GO:0005829 cytosol; GO:0005840 ribosome; GO:0005886 plasma membrane; GO:0005911 cell-cell junction; GO:0009506 plasmodesma; GO:0015935 small ribosomal subunit; GO:0016020 membrane; GO:0022626 cytosolic ribosome; GO:00226…	GO:0003676 nucleic acid binding; GO:0003723 RNA binding; GO:0003729 mRNA binding; GO:0003735 structural constituent of ribosome; GO:0005198 structural molecule activity; GO:0005488 binding; GO:0097159 organic cyclic compound binding; GO:1901363 heterocyclic compound binding;						J	KOG3311	Ribosomal protein S18
TRINITY_DN22914_c0_g1_m.4616	126	K	40S ribosomal protein S18 OS=Arabidopsis thaliana OX=3702 GN=RPS18A PE=1 SV=1	RPS18A	1	0.00648273	82.437	DGK(1)YSQVVSNALDMK	2	-0.62264	4	cytoplasm	GO:0006412 translation; GO:0006413 translational initiation; GO:0006518 peptide metabolic process; GO:0006807 nitrogen compound metabolic process; GO:0008152 metabolic process; GO:0009058 biosynthetic process; GO:0009059 macromolecule biosynthetic process; GO:0009987 cellular process; GO:0010467 gene expression; GO:0019538 protein metabolic process; GO:0022613 ribonucleoprotein complex biogenesis…	GO:0005618 cell wall; GO:0005622 intracellular; GO:0005623 cell; GO:0005634 nucleus; GO:0005730 nucleolus; GO:0005737 cytoplasm; GO:0005773 vacuole; GO:0005774 vacuolar membrane; GO:0005829 cytosol; GO:0005840 ribosome; GO:0005886 plasma membrane; GO:0005911 cell-cell junction; GO:0009506 plasmodesma; GO:0015935 small ribosomal subunit; GO:0016020 membrane; GO:0022626 cytosolic ribosome; GO:00226…	GO:0003676 nucleic acid binding; GO:0003723 RNA binding; GO:0003729 mRNA binding; GO:0003735 structural constituent of ribosome; GO:0005198 structural molecule activity; GO:0005488 binding; GO:0097159 organic cyclic compound binding; GO:1901363 heterocyclic compound binding;						J	KOG3311	Ribosomal protein S18
TRINITY_DN22926_c0_g1_m.4623	128	K	60S ribosomal protein L24 OS=Prunus avium OX=42229 GN=RPL24 PE=2 SV=1	RPL24	1	0.00617972	67.507	RTEK(1)PEVR	2	-3.5253	1	nucleus				K02896	RP-L24e, RPL24; large subunit ribosomal protein L24e	mdm03010 Ribosome - Malus domestica (apple);	PF01246	Ribosomal protein L24e	J	KOG1722	60s ribosomal protein L24
TRINITY_DN22926_c0_g1_m.4623	123	K	60S ribosomal protein L24 OS=Prunus avium OX=42229 GN=RPL24 PE=2 SV=1	RPL24	1	3.30284e-06	191.24	AIVGATLEVIQK(1)R	2	0.34155	1	nucleus				K02896	RP-L24e, RPL24; large subunit ribosomal protein L24e	mdm03010 Ribosome - Malus domestica (apple);	PF01246	Ribosomal protein L24e	J	KOG1722	60s ribosomal protein L24
TRINITY_DN22926_c0_g1_m.4623	164	K	60S ribosomal protein L24 OS=Prunus avium OX=42229 GN=RPL24 PE=2 SV=1	RPL24	1	0.0157033	92.445	AEVTSK(1)SQK	2	-1.6128	2	nucleus				K02896	RP-L24e, RPL24; large subunit ribosomal protein L24e	mdm03010 Ribosome - Malus domestica (apple);	PF01246	Ribosomal protein L24e	J	KOG1722	60s ribosomal protein L24
TRINITY_DN22926_c0_g1_m.4623	65	K	60S ribosomal protein L24 OS=Prunus avium OX=42229 GN=RPL24 PE=2 SV=1	RPL24	1	5.32237e-05	87.573	SDSQVFLFANSK(1)CK	2	-0.25548	1	nucleus				K02896	RP-L24e, RPL24; large subunit ribosomal protein L24e	mdm03010 Ribosome - Malus domestica (apple);	PF01246	Ribosomal protein L24e	J	KOG1722	60s ribosomal protein L24
TRINITY_DN22931_c0_g1_m.4629	83	K	Vesicle-associated protein 1-3 OS=Arabidopsis thaliana OX=3702 GN=PVA13 PE=2 SV=1	PVA13	1	0.0309137	56.202	VAPPDLHCK(1)DK	2	-3.0384	1	cytoplasm	GO:0006810 transport; GO:0046907 intracellular transport; GO:0051179 localization; GO:0051234 establishment of localization; GO:0051641 cellular localization; GO:0051649 establishment of localization in cell;	GO:0005622 intracellular; GO:0005623 cell; GO:0005737 cytoplasm; GO:0005783 endoplasmic reticulum; GO:0005789 endoplasmic reticulum membrane; GO:0005886 plasma membrane; GO:0012505 endomembrane system; GO:0016020 membrane; GO:0031984 organelle subcompartment; GO:0042175 nuclear outer membrane-endoplasmic reticulum membrane network; GO:0043226 organelle; GO:0043227 membrane-bounded organelle; GO:0…					PF00635	MSP (Major sperm protein) domain	U	KOG0439	VAMP-associated protein involved in inositol metabolism
TRINITY_DN22937_c0_g1_m.4634	35	K	60S ribosomal protein L21-2 OS=Arabidopsis thaliana OX=3702 GN=RPL21E PE=2 SV=1	RPL21E	1	0.012784	51.531	TYK(1)VGEYVDIK	2	-1.9858	1	nucleus	GO:0006412 translation; GO:0006518 peptide metabolic process; GO:0006807 nitrogen compound metabolic process; GO:0008152 metabolic process; GO:0009058 biosynthetic process; GO:0009059 macromolecule biosynthetic process; GO:0009987 cellular process; GO:0010467 gene expression; GO:0019538 protein metabolic process; GO:0034641 cellular nitrogen compound metabolic process; GO:0034645 cellular macromo…	GO:0005622 intracellular; GO:0005623 cell; GO:0005737 cytoplasm; GO:0005829 cytosol; GO:0005840 ribosome; GO:0015934 large ribosomal subunit; GO:0022625 cytosolic large ribosomal subunit; GO:0022626 cytosolic ribosome; GO:0032991 macromolecular complex; GO:0043226 organelle; GO:0043228 non-membrane-bounded organelle; GO:0043229 intracellular organelle; GO:0043232 intracellular non-membrane-bounde…	GO:0003735 structural constituent of ribosome; GO:0005198 structural molecule activity;	K02889	RP-L21e, RPL21; large subunit ribosomal protein L21e	mdm03010 Ribosome - Malus domestica (apple);			J	KOG1732	60S ribosomal protein L21
TRINITY_DN22937_c0_g1_m.4634	111	K	60S ribosomal protein L21-2 OS=Arabidopsis thaliana OX=3702 GN=RPL21E PE=2 SV=1	RPL21E	1	0.00282841	83.623	IK(1)NDQLK	2	-4.2337	2	nucleus	GO:0006412 translation; GO:0006518 peptide metabolic process; GO:0006807 nitrogen compound metabolic process; GO:0008152 metabolic process; GO:0009058 biosynthetic process; GO:0009059 macromolecule biosynthetic process; GO:0009987 cellular process; GO:0010467 gene expression; GO:0019538 protein metabolic process; GO:0034641 cellular nitrogen compound metabolic process; GO:0034645 cellular macromo…	GO:0005622 intracellular; GO:0005623 cell; GO:0005737 cytoplasm; GO:0005829 cytosol; GO:0005840 ribosome; GO:0015934 large ribosomal subunit; GO:0022625 cytosolic large ribosomal subunit; GO:0022626 cytosolic ribosome; GO:0032991 macromolecular complex; GO:0043226 organelle; GO:0043228 non-membrane-bounded organelle; GO:0043229 intracellular organelle; GO:0043232 intracellular non-membrane-bounde…	GO:0003735 structural constituent of ribosome; GO:0005198 structural molecule activity;	K02889	RP-L21e, RPL21; large subunit ribosomal protein L21e	mdm03010 Ribosome - Malus domestica (apple);			J	KOG1732	60S ribosomal protein L21
TRINITY_DN22937_c0_g1_m.4634	55	K	60S ribosomal protein L21-2 OS=Arabidopsis thaliana OX=3702 GN=RPL21E PE=2 SV=1	RPL21E	1	0.0171494	67.464	GMPHK(1)FYHGR	2	-2.8987	1	nucleus	GO:0006412 translation; GO:0006518 peptide metabolic process; GO:0006807 nitrogen compound metabolic process; GO:0008152 metabolic process; GO:0009058 biosynthetic process; GO:0009059 macromolecule biosynthetic process; GO:0009987 cellular process; GO:0010467 gene expression; GO:0019538 protein metabolic process; GO:0034641 cellular nitrogen compound metabolic process; GO:0034645 cellular macromo…	GO:0005622 intracellular; GO:0005623 cell; GO:0005737 cytoplasm; GO:0005829 cytosol; GO:0005840 ribosome; GO:0015934 large ribosomal subunit; GO:0022625 cytosolic large ribosomal subunit; GO:0022626 cytosolic ribosome; GO:0032991 macromolecular complex; GO:0043226 organelle; GO:0043228 non-membrane-bounded organelle; GO:0043229 intracellular organelle; GO:0043232 intracellular non-membrane-bounde…	GO:0003735 structural constituent of ribosome; GO:0005198 structural molecule activity;	K02889	RP-L21e, RPL21; large subunit ribosomal protein L21e	mdm03010 Ribosome - Malus domestica (apple);			J	KOG1732	60S ribosomal protein L21
TRINITY_DN23023_c0_g1_m.4703	63	K	40S ribosomal protein S13 OS=Glycine max OX=3847 GN=RPS13 PE=2 SV=1	RPS13	1	1.46817e-13	188.88	ISSQDVDENICK(1)FAK	2	9.035	2	nucleus	GO:0000278 mitotic cell cycle; GO:0000281 mitotic cytokinesis; GO:0000902 cell morphogenesis; GO:0000904 cell morphogenesis involved in differentiation; GO:0000910 cytokinesis; GO:0000911 cytokinesis by cell plate formation; GO:0006412 translation; GO:0006518 peptide metabolic process; GO:0006807 nitrogen compound metabolic process; GO:0007049 cell cycle; GO:0007275 multicellular organism develop…	GO:0005618 cell wall; GO:0005622 intracellular; GO:0005623 cell; GO:0005634 nucleus; GO:0005730 nucleolus; GO:0005737 cytoplasm; GO:0005783 endoplasmic reticulum; GO:0005829 cytosol; GO:0005840 ribosome; GO:0009507 chloroplast; GO:0009536 plastid; GO:0012505 endomembrane system; GO:0015935 small ribosomal subunit; GO:0016020 membrane; GO:0022626 cytosolic ribosome; GO:0022627 cytosolic small ribo…	GO:0003676 nucleic acid binding; GO:0003723 RNA binding; GO:0003735 structural constituent of ribosome; GO:0005198 structural molecule activity; GO:0005488 binding; GO:0019843 rRNA binding; GO:0070181 small ribosomal subunit rRNA binding; GO:0097159 organic cyclic compound binding; GO:1901363 heterocyclic compound binding;	K02953	RP-S13e, RPS13; small subunit ribosomal protein S13e	mdm03010 Ribosome - Malus domestica (apple);	PF08069; PF00312	Ribosomal S13/S15 N-terminal domain; Ribosomal protein S15	J	KOG0400	40S ribosomal protein S13
TRINITY_DN23023_c0_g1_m.4703	88	K	40S ribosomal protein S13 OS=Glycine max OX=3847 GN=RPS13 PE=2 SV=1	RPS13	1	3.23356e-13	148.69	DSHGIAQVK(1)SVTGNK	2	-2.0539	1	nucleus	GO:0000278 mitotic cell cycle; GO:0000281 mitotic cytokinesis; GO:0000902 cell morphogenesis; GO:0000904 cell morphogenesis involved in differentiation; GO:0000910 cytokinesis; GO:0000911 cytokinesis by cell plate formation; GO:0006412 translation; GO:0006518 peptide metabolic process; GO:0006807 nitrogen compound metabolic process; GO:0007049 cell cycle; GO:0007275 multicellular organism develop…	GO:0005618 cell wall; GO:0005622 intracellular; GO:0005623 cell; GO:0005634 nucleus; GO:0005730 nucleolus; GO:0005737 cytoplasm; GO:0005783 endoplasmic reticulum; GO:0005829 cytosol; GO:0005840 ribosome; GO:0009507 chloroplast; GO:0009536 plastid; GO:0012505 endomembrane system; GO:0015935 small ribosomal subunit; GO:0016020 membrane; GO:0022626 cytosolic ribosome; GO:0022627 cytosolic small ribo…	GO:0003676 nucleic acid binding; GO:0003723 RNA binding; GO:0003735 structural constituent of ribosome; GO:0005198 structural molecule activity; GO:0005488 binding; GO:0019843 rRNA binding; GO:0070181 small ribosomal subunit rRNA binding; GO:0097159 organic cyclic compound binding; GO:1901363 heterocyclic compound binding;	K02953	RP-S13e, RPS13; small subunit ribosomal protein S13e	mdm03010 Ribosome - Malus domestica (apple);	PF08069; PF00312	Ribosomal S13/S15 N-terminal domain; Ribosomal protein S15	J	KOG0400	40S ribosomal protein S13
TRINITY_DN23023_c0_g1_m.4703	136	K	40S ribosomal protein S13 OS=Glycine max OX=3847 GN=RPS13 PE=2 SV=1	RPS13	1	0.00347621	123.5	DKDSK(1)FR	2	-2.8683	2	nucleus	GO:0000278 mitotic cell cycle; GO:0000281 mitotic cytokinesis; GO:0000902 cell morphogenesis; GO:0000904 cell morphogenesis involved in differentiation; GO:0000910 cytokinesis; GO:0000911 cytokinesis by cell plate formation; GO:0006412 translation; GO:0006518 peptide metabolic process; GO:0006807 nitrogen compound metabolic process; GO:0007049 cell cycle; GO:0007275 multicellular organism develop…	GO:0005618 cell wall; GO:0005622 intracellular; GO:0005623 cell; GO:0005634 nucleus; GO:0005730 nucleolus; GO:0005737 cytoplasm; GO:0005783 endoplasmic reticulum; GO:0005829 cytosol; GO:0005840 ribosome; GO:0009507 chloroplast; GO:0009536 plastid; GO:0012505 endomembrane system; GO:0015935 small ribosomal subunit; GO:0016020 membrane; GO:0022626 cytosolic ribosome; GO:0022627 cytosolic small ribo…	GO:0003676 nucleic acid binding; GO:0003723 RNA binding; GO:0003735 structural constituent of ribosome; GO:0005198 structural molecule activity; GO:0005488 binding; GO:0019843 rRNA binding; GO:0070181 small ribosomal subunit rRNA binding; GO:0097159 organic cyclic compound binding; GO:1901363 heterocyclic compound binding;	K02953	RP-S13e, RPS13; small subunit ribosomal protein S13e	mdm03010 Ribosome - Malus domestica (apple);	PF08069; PF00312	Ribosomal S13/S15 N-terminal domain; Ribosomal protein S15	J	KOG0400	40S ribosomal protein S13
TRINITY_DN23023_c0_g1_m.4703	164	K	40S ribosomal protein S13 OS=Glycine max OX=3847 GN=RPS13 PE=2 SV=1	RPS13	0.955742	0.000975176	65.173	K(0.044)LPPVWK(0.956)YESTTASTLVA	2	4.1436	1	nucleus	GO:0000278 mitotic cell cycle; GO:0000281 mitotic cytokinesis; GO:0000902 cell morphogenesis; GO:0000904 cell morphogenesis involved in differentiation; GO:0000910 cytokinesis; GO:0000911 cytokinesis by cell plate formation; GO:0006412 translation; GO:0006518 peptide metabolic process; GO:0006807 nitrogen compound metabolic process; GO:0007049 cell cycle; GO:0007275 multicellular organism develop…	GO:0005618 cell wall; GO:0005622 intracellular; GO:0005623 cell; GO:0005634 nucleus; GO:0005730 nucleolus; GO:0005737 cytoplasm; GO:0005783 endoplasmic reticulum; GO:0005829 cytosol; GO:0005840 ribosome; GO:0009507 chloroplast; GO:0009536 plastid; GO:0012505 endomembrane system; GO:0015935 small ribosomal subunit; GO:0016020 membrane; GO:0022626 cytosolic ribosome; GO:0022627 cytosolic small ribo…	GO:0003676 nucleic acid binding; GO:0003723 RNA binding; GO:0003735 structural constituent of ribosome; GO:0005198 structural molecule activity; GO:0005488 binding; GO:0019843 rRNA binding; GO:0070181 small ribosomal subunit rRNA binding; GO:0097159 organic cyclic compound binding; GO:1901363 heterocyclic compound binding;	K02953	RP-S13e, RPS13; small subunit ribosomal protein S13e	mdm03010 Ribosome - Malus domestica (apple);	PF08069; PF00312	Ribosomal S13/S15 N-terminal domain; Ribosomal protein S15	J	KOG0400	40S ribosomal protein S13
TRINITY_DN23039_c0_g1_m.4716	162	K	Ras-related protein RABB1b OS=Arabidopsis thaliana OX=3702 GN=RABB1B PE=2 SV=1	RABB1B	1	1.05305e-08	148.69	TAQNVEEAFIK(1)TAAK	2	-0.87467	1	cytoplasm	GO:0030100 regulation of endocytosis; GO:0032879 regulation of localization; GO:0050789 regulation of biological process; GO:0050794 regulation of cellular process; GO:0051049 regulation of transport; GO:0051128 regulation of cellular component organization; GO:0060627 regulation of vesicle-mediated transport; GO:0065007 biological regulation;	GO:0005622 intracellular; GO:0005623 cell; GO:0005737 cytoplasm; GO:0005768 endosome; GO:0009507 chloroplast; GO:0009536 plastid; GO:0012505 endomembrane system; GO:0031410 cytoplasmic vesicle; GO:0031982 vesicle; GO:0043226 organelle; GO:0043227 membrane-bounded organelle; GO:0043229 intracellular organelle; GO:0043231 intracellular membrane-bounded organelle; GO:0044424 intracellular part; GO:0…	GO:0000166 nucleotide binding; GO:0001882 nucleoside binding; GO:0001883 purine nucleoside binding; GO:0005488 binding; GO:0005525 GTP binding; GO:0017076 purine nucleotide binding; GO:0019001 guanyl nucleotide binding; GO:0032549 ribonucleoside binding; GO:0032550 purine ribonucleoside binding; GO:0032553 ribonucleotide binding; GO:0032555 purine ribonucleotide binding; GO:0032561 guanyl ribonuc…	K07877	RAB2A; Ras-related protein Rab-2A		PF00071	Ras family	U	KOG0098	GTPase Rab2, small G protein superfamily
TRINITY_DN23040_c0_g1_m.4720	17	K	Cytochrome c OS=Fritillaria agrestis OX=64177 GN=CYTC PE=3 SV=3	CYTC	1	0.0345862	51.43	VGEK(1)IFK	2	-5.2712	1	mitochondria	GO:0006091 generation of precursor metabolites and energy; GO:0006119 oxidative phosphorylation; GO:0006122 mitochondrial electron transport, ubiquinol to cytochrome c; GO:0006123 mitochondrial electron transport, cytochrome c to oxygen; GO:0006139 nucleobase-containing compound metabolic process; GO:0006163 purine nucleotide metabolic process; GO:0006725 cellular aromatic compound metabolic proc…	GO:0005622 intracellular; GO:0005623 cell; GO:0005737 cytoplasm; GO:0005739 mitochondrion; GO:0005740 mitochondrial envelope; GO:0005758 mitochondrial intermembrane space; GO:0031967 organelle envelope; GO:0031970 organelle envelope lumen; GO:0031974 membrane-enclosed lumen; GO:0031975 envelope; GO:0043226 organelle; GO:0043227 membrane-bounded organelle; GO:0043229 intracellular organelle; GO:00…					PF00034	Cytochrome c	C	KOG3453	Cytochrome c
TRINITY_DN23040_c0_g1_m.4720	82	K	Cytochrome c OS=Fritillaria agrestis OX=64177 GN=CYTC PE=3 SV=3	CYTC	1	0.0327955	56.014	K(1)YIPGTK	2	-7.0881	1	mitochondria	GO:0006091 generation of precursor metabolites and energy; GO:0006119 oxidative phosphorylation; GO:0006122 mitochondrial electron transport, ubiquinol to cytochrome c; GO:0006123 mitochondrial electron transport, cytochrome c to oxygen; GO:0006139 nucleobase-containing compound metabolic process; GO:0006163 purine nucleotide metabolic process; GO:0006725 cellular aromatic compound metabolic proc…	GO:0005622 intracellular; GO:0005623 cell; GO:0005737 cytoplasm; GO:0005739 mitochondrion; GO:0005740 mitochondrial envelope; GO:0005758 mitochondrial intermembrane space; GO:0031967 organelle envelope; GO:0031970 organelle envelope lumen; GO:0031974 membrane-enclosed lumen; GO:0031975 envelope; GO:0043226 organelle; GO:0043227 membrane-bounded organelle; GO:0043229 intracellular organelle; GO:00…					PF00034	Cytochrome c	C	KOG3453	Cytochrome c
TRINITY_DN23068_c0_g1_m.4747	116	K	Heat shock cognate 70 kDa protein 2 OS=Solanum lycopersicum OX=4081 GN=HSC-2 PE=2 SV=1	HSC-2	0.998416	0.00559775	49.485	VIAGPGDK(0.002)PMIVVNYK(0.998)GEEK	3	-1.5816	2	cytoplasm				K03283	HSPA1s; heat shock 70kDa protein 1/2/6/8	mdm03040 Spliceosome - Malus domestica (apple); mdm04141 Protein processing in endoplasmic reticulum - Malus domestica (apple); mdm04144 Endocytosis - Malus domestica (apple);			O	KOG0101	Molecular chaperones HSP70/HSC70, HSP70 superfamily
TRINITY_DN23068_c0_g1_m.4747	108	K	Heat shock cognate 70 kDa protein 2 OS=Solanum lycopersicum OX=4081 GN=HSC-2 PE=2 SV=1	HSC-2	1	3.91905e-06	147.02	VIAGPGDK(1)PMIVVNYK	2	0.73537	3	cytoplasm				K03283	HSPA1s; heat shock 70kDa protein 1/2/6/8	mdm03040 Spliceosome - Malus domestica (apple); mdm04141 Protein processing in endoplasmic reticulum - Malus domestica (apple); mdm04144 Endocytosis - Malus domestica (apple);			O	KOG0101	Molecular chaperones HSP70/HSC70, HSP70 superfamily
TRINITY_DN23068_c0_g1_m.4747	78	K	Heat shock cognate 70 kDa protein 2 OS=Solanum lycopersicum OX=4081 GN=HSC-2 PE=2 SV=1	HSC-2	1	1.52897e-66	226.85	NQVAMNPTNTVFDAK(1)R	2	6.2324	4	cytoplasm				K03283	HSPA1s; heat shock 70kDa protein 1/2/6/8	mdm03040 Spliceosome - Malus domestica (apple); mdm04141 Protein processing in endoplasmic reticulum - Malus domestica (apple); mdm04144 Endocytosis - Malus domestica (apple);			O	KOG0101	Molecular chaperones HSP70/HSC70, HSP70 superfamily
TRINITY_DN23069_c0_g2_m.4748	175	K	"Outer envelope pore protein 24B, chloroplastic OS=Arabidopsis thaliana OX=3702 GN=OEP24B PE=2 SV=1"	OEP24B	1	0.017703	60.892	VK(1)YSYVQGGVR	2	23.244	1	chloroplast
TRINITY_DN23077_c0_g1_m.4753	124	K	Polyadenylate-binding protein 3 OS=Arabidopsis thaliana OX=3702 GN=PABN3 PE=1 SV=1	PABN3	1	0.00242226	90.263	VTILTDK(1)FGQPK	2	6.5185	1	nucleus	GO:0006139 nucleobase-containing compound metabolic process; GO:0006401 RNA catabolic process; GO:0006402 mRNA catabolic process; GO:0006725 cellular aromatic compound metabolic process; GO:0006807 nitrogen compound metabolic process; GO:0008152 metabolic process; GO:0009056 catabolic process; GO:0009057 macromolecule catabolic process; GO:0009892 negative regulation of metabolic process; GO:0009…	GO:0000228 nuclear chromosome; GO:0000785 chromatin; GO:0000790 nuclear chromatin; GO:0005622 intracellular; GO:0005623 cell; GO:0005634 nucleus; GO:0005654 nucleoplasm; GO:0005694 chromosome; GO:0005730 nucleolus; GO:0005737 cytoplasm; GO:0005844 polysome; GO:0016604 nuclear body; GO:0031974 membrane-enclosed lumen; GO:0031981 nuclear lumen; GO:0032991 macromolecular complex; GO:0043226 organell…	GO:0003676 nucleic acid binding; GO:0003723 RNA binding; GO:0003727 single-stranded RNA binding; GO:0005488 binding; GO:0008143 poly(A) binding; GO:0070717 poly-purine tract binding; GO:0097159 organic cyclic compound binding; GO:1901363 heterocyclic compound binding;	K14396	PABPN1, PABP2; polyadenylate-binding protein 2	mdm03015 mRNA surveillance pathway - Malus domestica (apple);	PF00076	RNA recognition motif. (a.k.a. RRM, RBD, or RNP domain)	A	KOG4209	Splicing factor RNPS1, SR protein superfamily
TRINITY_DN23082_c0_g1_m.4759	180	K	"30S ribosomal protein S9, chloroplastic OS=Spinacia oleracea OX=3562 GN=PRPS9 PE=1 SV=2"	PRPS9	1	0.0206698	69.716	ALLK(1)VSEDHR	2	0.51563	1	chloroplast	GO:0000462 maturation of SSU-rRNA from tricistronic rRNA transcript (SSU-rRNA, 5.8S rRNA, LSU-rRNA); GO:0006139 nucleobase-containing compound metabolic process; GO:0006364 rRNA processing; GO:0006396 RNA processing; GO:0006412 translation; GO:0006518 peptide metabolic process; GO:0006725 cellular aromatic compound metabolic process; GO:0006807 nitrogen compound metabolic process; GO:0008152 meta…	GO:0000312 plastid small ribosomal subunit; GO:0000313 organellar ribosome; GO:0000314 organellar small ribosomal subunit; GO:0005622 intracellular; GO:0005623 cell; GO:0005737 cytoplasm; GO:0005840 ribosome; GO:0009507 chloroplast; GO:0009526 plastid envelope; GO:0009532 plastid stroma; GO:0009536 plastid; GO:0009547 plastid ribosome; GO:0009570 chloroplast stroma; GO:0009941 chloroplast envelop…	GO:0003676 nucleic acid binding; GO:0003723 RNA binding; GO:0003735 structural constituent of ribosome; GO:0005198 structural molecule activity; GO:0005488 binding; GO:0097159 organic cyclic compound binding; GO:1901363 heterocyclic compound binding;	K02996	RP-S9, MRPS9, rpsI; small subunit ribosomal protein S9	mdm03010 Ribosome - Malus domestica (apple);			J	KOG1697	Mitochondrial/chloroplast ribosomal protein S9
TRINITY_DN23146_c0_g1_m.4815	39	K	Protein DOWNSTREAM OF FLC OS=Arabidopsis thaliana OX=3702 GN=DFC PE=2 SV=1	DFC	1	0.013099	45.939	VEGK(1)VYCDTCR	2	-2.4863	1	chloroplast
TRINITY_DN23159_c0_g1_m.4827	178	K	"NAD(P)H-quinone oxidoreductase subunit L, chloroplastic OS=Arabidopsis thaliana OX=3702 GN=ndhL PE=2 SV=1"	ndhL	1	0.0203422	61.577	NAYLK(1)YPYADPEDYS	2	6.0223	1	plasma membrane	GO:0006091 generation of precursor metabolites and energy; GO:0008152 metabolic process; GO:0009767 photosynthetic electron transport chain; GO:0009773 photosynthetic electron transport in photosystem I; GO:0009987 cellular process; GO:0010257 NADH dehydrogenase complex assembly; GO:0010258 NADH dehydrogenase complex (plastoquinone) assembly; GO:0015979 photosynthesis; GO:0016043 cellular compone…	GO:0005622 intracellular; GO:0005623 cell; GO:0005737 cytoplasm; GO:0009507 chloroplast; GO:0009534 chloroplast thylakoid; GO:0009535 chloroplast thylakoid membrane; GO:0009536 plastid; GO:0009579 thylakoid; GO:0010598 NAD(P)H dehydrogenase complex (plastoquinone); GO:0016020 membrane; GO:0031976 plastid thylakoid; GO:0031984 organelle subcompartment; GO:0032991 macromolecular complex; GO:0034357…
TRINITY_DN23201_c0_g1_m.4856	125	K	Subtilisin-like protease SBT1.4 OS=Arabidopsis thaliana OX=3702 GN=SBT1.4 PE=2 SV=1	SBT1.4	1	4.85901e-61	248.5	VNYNDGNQIK(1)NYAR	2	5.4306	7	cytoplasm	GO:0001763 morphogenesis of a branching structure; GO:0006508 proteolysis; GO:0006807 nitrogen compound metabolic process; GO:0007275 multicellular organism development; GO:0007568 aging; GO:0008152 metabolic process; GO:0009653 anatomical structure morphogenesis; GO:0010016 shoot system morphogenesis; GO:0010150 leaf senescence; GO:0010223 secondary shoot formation; GO:0010346 shoot axis formati…	GO:0005576 extracellular region; GO:0005618 cell wall; GO:0005622 intracellular; GO:0005623 cell; GO:0005737 cytoplasm; GO:0005773 vacuole; GO:0005774 vacuolar membrane; GO:0009505 plant-type cell wall; GO:0016020 membrane; GO:0030312 external encapsulating structure; GO:0031090 organelle membrane; GO:0043226 organelle; GO:0043227 membrane-bounded organelle; GO:0043229 intracellular organelle; GO…	GO:0003824 catalytic activity; GO:0004175 endopeptidase activity; GO:0004252 serine-type endopeptidase activity; GO:0008233 peptidase activity; GO:0008236 serine-type peptidase activity; GO:0016787 hydrolase activity; GO:0017171 serine hydrolase activity; GO:0070011 peptidase activity, acting on L-amino acid peptides;
TRINITY_DN23227_c0_g1_m.4883	38	K	ribosomal family protein [Populus trichocarpa]		1	7.83311e-05	136.06	PLPHSQNQSQSLK(1)R	2	5.9155	4	nucleus
TRINITY_DN23240_c0_g1_m.4894	183	K	"Organelle RRM domain-containing protein 6, chloroplastic OS=Arabidopsis thaliana OX=3702 GN=ORRM6 PE=1 SV=1"	ORRM6	1	0.0255871	49.097	AIEGMHGK(1)FLDGR	2	-0.59194	1	nucleus	GO:0006139 nucleobase-containing compound metabolic process; GO:0006725 cellular aromatic compound metabolic process; GO:0006807 nitrogen compound metabolic process; GO:0008152 metabolic process; GO:0009451 RNA modification; GO:0009987 cellular process; GO:0016070 RNA metabolic process; GO:0016071 mRNA metabolic process; GO:0016553 base conversion or substitution editing; GO:0016554 cytidine to u…	GO:0005622 intracellular; GO:0005623 cell; GO:0005634 nucleus; GO:0005737 cytoplasm; GO:0009507 chloroplast; GO:0009536 plastid; GO:0043226 organelle; GO:0043227 membrane-bounded organelle; GO:0043229 intracellular organelle; GO:0043231 intracellular membrane-bounded organelle; GO:0044424 intracellular part; GO:0044444 cytoplasmic part; GO:0044464 cell part;					PF00076	RNA recognition motif. (a.k.a. RRM, RBD, or RNP domain)	A	KOG0118	FOG: RRM domain
TRINITY_DN23269_c0_g1_m.4925	178	K	"Ribulose bisphosphate carboxylase small chain, chloroplastic OS=Pyrus pyrifolia OX=3767 GN=RBCS PE=2 SV=1"	RBCS	1	3.31558e-14	142.51	QVQCISFIAYK(1)PPAK	2	0.72568	3	chloroplast		GO:0005622 intracellular; GO:0005623 cell; GO:0005737 cytoplasm; GO:0009507 chloroplast; GO:0009536 plastid; GO:0043226 organelle; GO:0043227 membrane-bounded organelle; GO:0043229 intracellular organelle; GO:0043231 intracellular membrane-bounded organelle; GO:0044424 intracellular part; GO:0044444 cytoplasmic part; GO:0044464 cell part;		K01602	rbcS; ribulose-bisphosphate carboxylase small chain [EC:4.1.1.39]	mdm00630 Glyoxylate and dicarboxylate metabolism - Malus domestica (apple); mdm00710 Carbon fixation in photosynthetic organisms - Malus domestica (apple); mdm01100 Metabolic pathways - Malus domestica (apple); mdm01110 Biosynthesis of secondary metabolites - Malus domestica (apple); mdm01200 Carbon metabolism - Malus domestica (apple);	PF00101	Ribulose bisphosphate carboxylase, small chain
TRINITY_DN23269_c0_g1_m.4925	151	K	"Ribulose bisphosphate carboxylase small chain, chloroplastic OS=Pyrus pyrifolia OX=3767 GN=RBCS PE=2 SV=1"	RBCS	1	3.93399e-06	150.24	K(1)AYPDSHIR	2	-1.864	1	chloroplast		GO:0005622 intracellular; GO:0005623 cell; GO:0005737 cytoplasm; GO:0009507 chloroplast; GO:0009536 plastid; GO:0043226 organelle; GO:0043227 membrane-bounded organelle; GO:0043229 intracellular organelle; GO:0043231 intracellular membrane-bounded organelle; GO:0044424 intracellular part; GO:0044444 cytoplasmic part; GO:0044464 cell part;		K01602	rbcS; ribulose-bisphosphate carboxylase small chain [EC:4.1.1.39]	mdm00630 Glyoxylate and dicarboxylate metabolism - Malus domestica (apple); mdm00710 Carbon fixation in photosynthetic organisms - Malus domestica (apple); mdm01100 Metabolic pathways - Malus domestica (apple); mdm01110 Biosynthesis of secondary metabolites - Malus domestica (apple); mdm01200 Carbon metabolism - Malus domestica (apple);	PF00101	Ribulose bisphosphate carboxylase, small chain
TRINITY_DN23285_c0_g1_m.4949	136	K	"2-C-methyl-D-erythritol 4-phosphate cytidylyltransferase, chloroplastic OS=Arabidopsis thaliana OX=3702 GN=ISPD PE=1 SV=1"	ISPD	1	2.15836e-21	207.12	EANSESFVVK(1)TLDR	2	0.93371	2	chloroplast	GO:0006081 cellular aldehyde metabolic process; GO:0006082 organic acid metabolic process; GO:0006090 pyruvate metabolic process; GO:0006629 lipid metabolic process; GO:0006644 phospholipid metabolic process; GO:0006720 isoprenoid metabolic process; GO:0006793 phosphorus metabolic process; GO:0006796 phosphate-containing compound metabolic process; GO:0008152 metabolic process; GO:0008299 isopren…	GO:0005622 intracellular; GO:0005623 cell; GO:0005737 cytoplasm; GO:0009507 chloroplast; GO:0009532 plastid stroma; GO:0009536 plastid; GO:0009570 chloroplast stroma; GO:0043226 organelle; GO:0043227 membrane-bounded organelle; GO:0043229 intracellular organelle; GO:0043231 intracellular membrane-bounded organelle; GO:0044422 organelle part; GO:0044424 intracellular part; GO:0044434 chloroplast p…	GO:0003824 catalytic activity; GO:0016740 transferase activity; GO:0016772 transferase activity, transferring phosphorus-containing groups; GO:0016779 nucleotidyltransferase activity; GO:0050518 2-C-methyl-D-erythritol 4-phosphate cytidylyltransferase activity; GO:0070567 cytidylyltransferase activity;	K00991	ispD; 2-C-methyl-D-erythritol 4-phosphate cytidylyltransferase [EC:2.7.7.60]	mdm00900 Terpenoid backbone biosynthesis - Malus domestica (apple); mdm01100 Metabolic pathways - Malus domestica (apple); mdm01110 Biosynthesis of secondary metabolites - Malus domestica (apple);
TRINITY_DN23291_c0_g1_m.4959	161	K	"Thioredoxin M-type, chloroplastic OS=Pisum sativum OX=3888 PE=2 SV=1"		0.961864	0.0104338	46.068	SIPTVLFFK(0.038)NGEK(0.962)K	2	-0.62086	1	chloroplast	GO:0006950 response to stress; GO:0006979 response to oxidative stress; GO:0006996 organelle organization; GO:0008152 metabolic process; GO:0009056 catabolic process; GO:0009636 response to toxic substance; GO:0009657 plastid organization; GO:0009987 cellular process; GO:0016043 cellular component organization; GO:0016999 antibiotic metabolic process; GO:0017001 antibiotic catabolic process; GO:0…	GO:0005622 intracellular; GO:0005623 cell; GO:0005737 cytoplasm; GO:0009507 chloroplast; GO:0009536 plastid; GO:0043226 organelle; GO:0043227 membrane-bounded organelle; GO:0043229 intracellular organelle; GO:0043231 intracellular membrane-bounded organelle; GO:0044424 intracellular part; GO:0044444 cytoplasmic part; GO:0044464 cell part;	GO:0003824 catalytic activity; GO:0004791 thioredoxin-disulfide reductase activity; GO:0015035 protein disulfide oxidoreductase activity; GO:0015036 disulfide oxidoreductase activity; GO:0016209 antioxidant activity; GO:0016491 oxidoreductase activity; GO:0016651 oxidoreductase activity, acting on NAD(P)H; GO:0016667 oxidoreductase activity, acting on a sulfur group of donors; GO:0016668 oxidored…	K03671	trxA; thioredoxin 1		PF00085	Thioredoxin	O	KOG0910	Thioredoxin-like protein
TRINITY_DN23291_c0_g1_m.4959	157	K	"Thioredoxin M-type, chloroplastic OS=Pisum sativum OX=3888 PE=2 SV=1"		1	3.96149e-09	141.44	SIPTVLFFK(1)NGEK	2	6.8843	4	chloroplast	GO:0006950 response to stress; GO:0006979 response to oxidative stress; GO:0006996 organelle organization; GO:0008152 metabolic process; GO:0009056 catabolic process; GO:0009636 response to toxic substance; GO:0009657 plastid organization; GO:0009987 cellular process; GO:0016043 cellular component organization; GO:0016999 antibiotic metabolic process; GO:0017001 antibiotic catabolic process; GO:0…	GO:0005622 intracellular; GO:0005623 cell; GO:0005737 cytoplasm; GO:0009507 chloroplast; GO:0009536 plastid; GO:0043226 organelle; GO:0043227 membrane-bounded organelle; GO:0043229 intracellular organelle; GO:0043231 intracellular membrane-bounded organelle; GO:0044424 intracellular part; GO:0044444 cytoplasmic part; GO:0044464 cell part;	GO:0003824 catalytic activity; GO:0004791 thioredoxin-disulfide reductase activity; GO:0015035 protein disulfide oxidoreductase activity; GO:0015036 disulfide oxidoreductase activity; GO:0016209 antioxidant activity; GO:0016491 oxidoreductase activity; GO:0016651 oxidoreductase activity, acting on NAD(P)H; GO:0016667 oxidoreductase activity, acting on a sulfur group of donors; GO:0016668 oxidored…	K03671	trxA; thioredoxin 1		PF00085	Thioredoxin	O	KOG0910	Thioredoxin-like protein
TRINITY_DN23291_c0_g1_m.4959	122	K	"Thioredoxin M-type, chloroplastic OS=Pisum sativum OX=3888 PE=2 SV=1"		1	5.43231e-13	163.93	MIAPVINELAK(1)DYSGK	2	0.3615	4	chloroplast	GO:0006950 response to stress; GO:0006979 response to oxidative stress; GO:0006996 organelle organization; GO:0008152 metabolic process; GO:0009056 catabolic process; GO:0009636 response to toxic substance; GO:0009657 plastid organization; GO:0009987 cellular process; GO:0016043 cellular component organization; GO:0016999 antibiotic metabolic process; GO:0017001 antibiotic catabolic process; GO:0…	GO:0005622 intracellular; GO:0005623 cell; GO:0005737 cytoplasm; GO:0009507 chloroplast; GO:0009536 plastid; GO:0043226 organelle; GO:0043227 membrane-bounded organelle; GO:0043229 intracellular organelle; GO:0043231 intracellular membrane-bounded organelle; GO:0044424 intracellular part; GO:0044444 cytoplasmic part; GO:0044464 cell part;	GO:0003824 catalytic activity; GO:0004791 thioredoxin-disulfide reductase activity; GO:0015035 protein disulfide oxidoreductase activity; GO:0015036 disulfide oxidoreductase activity; GO:0016209 antioxidant activity; GO:0016491 oxidoreductase activity; GO:0016651 oxidoreductase activity, acting on NAD(P)H; GO:0016667 oxidoreductase activity, acting on a sulfur group of donors; GO:0016668 oxidored…	K03671	trxA; thioredoxin 1		PF00085	Thioredoxin	O	KOG0910	Thioredoxin-like protein
TRINITY_DN23291_c0_g1_m.4959	171	K	"Thioredoxin M-type, chloroplastic OS=Pisum sativum OX=3888 PE=2 SV=1"		1	2.1486e-54	242.86	ESVIGAVPK(1)STLSATIEK	2	4.504	4	chloroplast	GO:0006950 response to stress; GO:0006979 response to oxidative stress; GO:0006996 organelle organization; GO:0008152 metabolic process; GO:0009056 catabolic process; GO:0009636 response to toxic substance; GO:0009657 plastid organization; GO:0009987 cellular process; GO:0016043 cellular component organization; GO:0016999 antibiotic metabolic process; GO:0017001 antibiotic catabolic process; GO:0…	GO:0005622 intracellular; GO:0005623 cell; GO:0005737 cytoplasm; GO:0009507 chloroplast; GO:0009536 plastid; GO:0043226 organelle; GO:0043227 membrane-bounded organelle; GO:0043229 intracellular organelle; GO:0043231 intracellular membrane-bounded organelle; GO:0044424 intracellular part; GO:0044444 cytoplasmic part; GO:0044464 cell part;	GO:0003824 catalytic activity; GO:0004791 thioredoxin-disulfide reductase activity; GO:0015035 protein disulfide oxidoreductase activity; GO:0015036 disulfide oxidoreductase activity; GO:0016209 antioxidant activity; GO:0016491 oxidoreductase activity; GO:0016651 oxidoreductase activity, acting on NAD(P)H; GO:0016667 oxidoreductase activity, acting on a sulfur group of donors; GO:0016668 oxidored…	K03671	trxA; thioredoxin 1		PF00085	Thioredoxin	O	KOG0910	Thioredoxin-like protein
TRINITY_DN23299_c0_g1_m.4964	159	K	NAD(P)H dehydrogenase (quinone) FQR1 OS=Arabidopsis thaliana OX=3702 GN=FQR1 PE=1 SV=1	FQR1	1	2.83187e-14	155.28	VK(1)GGSPYGAGTYAGDGSR	2	-0.47638	1	nucleus				K03809	wrbA; NAD(P)H dehydrogenase (quinone) [EC:1.6.5.2]	mdm00130 Ubiquinone and other terpenoid-quinone biosynthesis - Malus domestica (apple); mdm01100 Metabolic pathways - Malus domestica (apple); mdm01110 Biosynthesis of secondary metabolites - Malus domestica (apple);	PF03358	NADPH-dependent FMN reductase	S	KOG3135	1,4-benzoquinone reductase-like; Trp repressor binding protein-like/protoplast-secreted protein
TRINITY_DN23305_c0_g1_m.4970	129	K	Pathogenesis-related protein 1 OS=Arabidopsis thaliana OX=3702 GN=At2g14610 PE=1 SV=1	At2g14610	1	0.0345003	54.056	LGCAK(1)VR	2	-5.9984	1	nucleus							PF00188	Cysteine-rich secretory protein family	L	KOG3017	Defense-related protein containing SCP domain
TRINITY_DN23317_c0_g1_m.4992	164	K	"Ribulose-phosphate 3-epimerase, chloroplastic OS=Spinacia oleracea OX=3562 GN=RPE PE=1 SV=1"	RPE	1	0.0083913	56.202	TLNQIK(1)DLGAK	2	-1.959	1	chloroplast	GO:0005975 carbohydrate metabolic process; GO:0005996 monosaccharide metabolic process; GO:0006081 cellular aldehyde metabolic process; GO:0006098 pentose-phosphate shunt; GO:0006139 nucleobase-containing compound metabolic process; GO:0006725 cellular aromatic compound metabolic process; GO:0006732 coenzyme metabolic process; GO:0006733 oxidoreduction coenzyme metabolic process; GO:0006739 NADP …	GO:0005622 intracellular; GO:0005623 cell; GO:0005737 cytoplasm; GO:0005829 cytosol; GO:0009507 chloroplast; GO:0009534 chloroplast thylakoid; GO:0009535 chloroplast thylakoid membrane; GO:0009536 plastid; GO:0009579 thylakoid; GO:0016020 membrane; GO:0031976 plastid thylakoid; GO:0031984 organelle subcompartment; GO:0034357 photosynthetic membrane; GO:0042651 thylakoid membrane; GO:0043226 organ…	GO:0003824 catalytic activity; GO:0004750 ribulose-phosphate 3-epimerase activity; GO:0005488 binding; GO:0016853 isomerase activity; GO:0016854 racemase and epimerase activity; GO:0016857 racemase and epimerase activity, acting on carbohydrates and derivatives; GO:0043167 ion binding; GO:0043169 cation binding; GO:0046872 metal ion binding;				PF00834	Ribulose-phosphate 3 epimerase family	G	KOG3111	D-ribulose-5-phosphate 3-epimerase
TRINITY_DN23318_c0_g1_m.4994	172	K	"Rhodanese-like/PpiC domain-containing protein 12, chloroplastic OS=Arabidopsis thaliana OX=3702 GN=At5g19370 PE=1 SV=1"	At5g19370	1	2.6223e-05	99.668	TK(1)FGWHLVQVLSER	2	-1.1571	2	chloroplast	GO:0009719 response to endogenous stimulus; GO:0009725 response to hormone; GO:0009735 response to cytokinin; GO:0010033 response to organic substance; GO:0042221 response to chemical; GO:0050896 response to stimulus;	GO:0005622 intracellular; GO:0005623 cell; GO:0005737 cytoplasm; GO:0009507 chloroplast; GO:0009536 plastid; GO:0043226 organelle; GO:0043227 membrane-bounded organelle; GO:0043229 intracellular organelle; GO:0043231 intracellular membrane-bounded organelle; GO:0044424 intracellular part; GO:0044444 cytoplasmic part; GO:0044464 cell part;					PF13616; PF00581	PPIC-type PPIASE domain; Rhodanese-like domain	H	KOG2017	Molybdopterin synthase sulfurylase
TRINITY_DN23320_c1_g1_m.4996	84	K	B-cell receptor-associated-like protein [Medicago truncatula]		1	1.85859e-07	147.78	YEK(1)SIYK	2	-3.5921	2	plasma membrane
TRINITY_DN23326_c0_g1_m.5000	25	K	Ras-related protein RABA2a OS=Arabidopsis thaliana OX=3702 GN=RABA2A PE=2 SV=1	RABA2A	1	8.62318e-20	151.08	VVLIGDSGVGK(1)SNLLSR	2	-0.54009	1	chloroplast	GO:0000278 mitotic cell cycle; GO:0000281 mitotic cytokinesis; GO:0000910 cytokinesis; GO:0000911 cytokinesis by cell plate formation; GO:0007049 cell cycle; GO:0009987 cellular process; GO:0022402 cell cycle process; GO:0032506 cytokinetic process; GO:0051301 cell division; GO:0061640 cytoskeleton-dependent cytokinesis; GO:1902410 mitotic cytokinetic process; GO:1903047 mitotic cell cycle proces…	GO:0005622 intracellular; GO:0005623 cell; GO:0005737 cytoplasm; GO:0005768 endosome; GO:0005829 cytosol; GO:0005886 plasma membrane; GO:0009504 cell plate; GO:0012505 endomembrane system; GO:0016020 membrane; GO:0031410 cytoplasmic vesicle; GO:0031982 vesicle; GO:0043226 organelle; GO:0043227 membrane-bounded organelle; GO:0043229 intracellular organelle; GO:0044424 intracellular part; GO:004444…		K07904	RAB11A; Ras-related protein Rab-11A	mdm04144 Endocytosis - Malus domestica (apple);	PF00071	Ras family	U	KOG0087	GTPase Rab11/YPT3, small G protein superfamily
TRINITY_DN23326_c0_g1_m.5000	130	K	Ras-related protein RABA2a OS=Arabidopsis thaliana OX=3702 GN=RABA2A PE=2 SV=1	RABA2A	1	0.0254708	56.091	TDLK(1)HLR	2	-3.7518	1	chloroplast	GO:0000278 mitotic cell cycle; GO:0000281 mitotic cytokinesis; GO:0000910 cytokinesis; GO:0000911 cytokinesis by cell plate formation; GO:0007049 cell cycle; GO:0009987 cellular process; GO:0022402 cell cycle process; GO:0032506 cytokinetic process; GO:0051301 cell division; GO:0061640 cytoskeleton-dependent cytokinesis; GO:1902410 mitotic cytokinetic process; GO:1903047 mitotic cell cycle proces…	GO:0005622 intracellular; GO:0005623 cell; GO:0005737 cytoplasm; GO:0005768 endosome; GO:0005829 cytosol; GO:0005886 plasma membrane; GO:0009504 cell plate; GO:0012505 endomembrane system; GO:0016020 membrane; GO:0031410 cytoplasmic vesicle; GO:0031982 vesicle; GO:0043226 organelle; GO:0043227 membrane-bounded organelle; GO:0043229 intracellular organelle; GO:0044424 intracellular part; GO:004444…		K07904	RAB11A; Ras-related protein Rab-11A	mdm04144 Endocytosis - Malus domestica (apple);	PF00071	Ras family	U	KOG0087	GTPase Rab11/YPT3, small G protein superfamily
TRINITY_DN23326_c0_g1_m.5000	210	K	Ras-related protein RABA2a OS=Arabidopsis thaliana OX=3702 GN=RABA2A PE=2 SV=1	RABA2A	1	6.31346e-05	101.45	TLVVGGTPEANTK(1)K	2	26.643	1	chloroplast	GO:0000278 mitotic cell cycle; GO:0000281 mitotic cytokinesis; GO:0000910 cytokinesis; GO:0000911 cytokinesis by cell plate formation; GO:0007049 cell cycle; GO:0009987 cellular process; GO:0022402 cell cycle process; GO:0032506 cytokinetic process; GO:0051301 cell division; GO:0061640 cytoskeleton-dependent cytokinesis; GO:1902410 mitotic cytokinetic process; GO:1903047 mitotic cell cycle proces…	GO:0005622 intracellular; GO:0005623 cell; GO:0005737 cytoplasm; GO:0005768 endosome; GO:0005829 cytosol; GO:0005886 plasma membrane; GO:0009504 cell plate; GO:0012505 endomembrane system; GO:0016020 membrane; GO:0031410 cytoplasmic vesicle; GO:0031982 vesicle; GO:0043226 organelle; GO:0043227 membrane-bounded organelle; GO:0043229 intracellular organelle; GO:0044424 intracellular part; GO:004444…		K07904	RAB11A; Ras-related protein Rab-11A	mdm04144 Endocytosis - Malus domestica (apple);	PF00071	Ras family	U	KOG0087	GTPase Rab11/YPT3, small G protein superfamily
TRINITY_DN23326_c0_g1_m.5000	62	K	Ras-related protein RABA2a OS=Arabidopsis thaliana OX=3702 GN=RABA2A PE=2 SV=1	RABA2A	1	4.3358e-09	154.09	TVK(1)SQIWDTAGQER	2	-1.4221	2	chloroplast	GO:0000278 mitotic cell cycle; GO:0000281 mitotic cytokinesis; GO:0000910 cytokinesis; GO:0000911 cytokinesis by cell plate formation; GO:0007049 cell cycle; GO:0009987 cellular process; GO:0022402 cell cycle process; GO:0032506 cytokinetic process; GO:0051301 cell division; GO:0061640 cytoskeleton-dependent cytokinesis; GO:1902410 mitotic cytokinetic process; GO:1903047 mitotic cell cycle proces…	GO:0005622 intracellular; GO:0005623 cell; GO:0005737 cytoplasm; GO:0005768 endosome; GO:0005829 cytosol; GO:0005886 plasma membrane; GO:0009504 cell plate; GO:0012505 endomembrane system; GO:0016020 membrane; GO:0031410 cytoplasmic vesicle; GO:0031982 vesicle; GO:0043226 organelle; GO:0043227 membrane-bounded organelle; GO:0043229 intracellular organelle; GO:0044424 intracellular part; GO:004444…		K07904	RAB11A; Ras-related protein Rab-11A	mdm04144 Endocytosis - Malus domestica (apple);	PF00071	Ras family	U	KOG0087	GTPase Rab11/YPT3, small G protein superfamily
TRINITY_DN23339_c0_g1_m.5006	178	K	Ribosomal RNA small subunit methyltransferase G OS=Alkaliphilus oremlandii (strain OhILAs) OX=350688 GN=rsmG PE=3 SV=1	rsmG	1	0.00223702	84.368	EK(1)FDVAVAR	2	-2.1946	1	chloroplast				K03501	gidB, rsmG; 16S rRNA (guanine527-N7)-methyltransferase [EC:2.1.1.170]
TRINITY_DN23350_c0_g1_m.5017	164	K	"50S ribosomal protein L24, chloroplastic OS=Arabidopsis thaliana OX=3702 GN=RPL24 PE=2 SV=2"	RPL24	1	0.00110032	70.195	FLIK(1)TGEIIDTPDR	2	-0.69086	1	chloroplast	GO:0006412 translation; GO:0006518 peptide metabolic process; GO:0006807 nitrogen compound metabolic process; GO:0006996 organelle organization; GO:0008152 metabolic process; GO:0009058 biosynthetic process; GO:0009059 macromolecule biosynthetic process; GO:0009657 plastid organization; GO:0009987 cellular process; GO:0010467 gene expression; GO:0016043 cellular component organization; GO:0019538…	GO:0005622 intracellular; GO:0005623 cell; GO:0005737 cytoplasm; GO:0009507 chloroplast; GO:0009526 plastid envelope; GO:0009532 plastid stroma; GO:0009536 plastid; GO:0009570 chloroplast stroma; GO:0009941 chloroplast envelope; GO:0031967 organelle envelope; GO:0031975 envelope; GO:0043226 organelle; GO:0043227 membrane-bounded organelle; GO:0043229 intracellular organelle; GO:0043231 intracellu…		K02895	RP-L24, MRPL24, rplX; large subunit ribosomal protein L24	mdm03010 Ribosome - Malus domestica (apple);			J	KOG1708	Mitochondrial/chloroplast ribosomal protein L24
TRINITY_DN23350_c0_g1_m.5017	108	K	"50S ribosomal protein L24, chloroplastic OS=Arabidopsis thaliana OX=3702 GN=RPL24 PE=2 SV=2"	RPL24	1	0.00169292	81.908	HNSTVIVSEINLK(1)TK	2	-0.46575	1	chloroplast	GO:0006412 translation; GO:0006518 peptide metabolic process; GO:0006807 nitrogen compound metabolic process; GO:0006996 organelle organization; GO:0008152 metabolic process; GO:0009058 biosynthetic process; GO:0009059 macromolecule biosynthetic process; GO:0009657 plastid organization; GO:0009987 cellular process; GO:0010467 gene expression; GO:0016043 cellular component organization; GO:0019538…	GO:0005622 intracellular; GO:0005623 cell; GO:0005737 cytoplasm; GO:0009507 chloroplast; GO:0009526 plastid envelope; GO:0009532 plastid stroma; GO:0009536 plastid; GO:0009570 chloroplast stroma; GO:0009941 chloroplast envelope; GO:0031967 organelle envelope; GO:0031975 envelope; GO:0043226 organelle; GO:0043227 membrane-bounded organelle; GO:0043229 intracellular organelle; GO:0043231 intracellu…		K02895	RP-L24, MRPL24, rplX; large subunit ribosomal protein L24	mdm03010 Ribosome - Malus domestica (apple);			J	KOG1708	Mitochondrial/chloroplast ribosomal protein L24
TRINITY_DN23350_c0_g1_m.5017	140	K	"50S ribosomal protein L24, chloroplastic OS=Arabidopsis thaliana OX=3702 GN=RPL24 PE=2 SV=2"	RPL24	1	8.56034e-14	120.75	IEAPIHSSNVMLYSK(1)EK	2	0.0033328	3	chloroplast	GO:0006412 translation; GO:0006518 peptide metabolic process; GO:0006807 nitrogen compound metabolic process; GO:0006996 organelle organization; GO:0008152 metabolic process; GO:0009058 biosynthetic process; GO:0009059 macromolecule biosynthetic process; GO:0009657 plastid organization; GO:0009987 cellular process; GO:0010467 gene expression; GO:0016043 cellular component organization; GO:0019538…	GO:0005622 intracellular; GO:0005623 cell; GO:0005737 cytoplasm; GO:0009507 chloroplast; GO:0009526 plastid envelope; GO:0009532 plastid stroma; GO:0009536 plastid; GO:0009570 chloroplast stroma; GO:0009941 chloroplast envelope; GO:0031967 organelle envelope; GO:0031975 envelope; GO:0043226 organelle; GO:0043227 membrane-bounded organelle; GO:0043229 intracellular organelle; GO:0043231 intracellu…		K02895	RP-L24, MRPL24, rplX; large subunit ribosomal protein L24	mdm03010 Ribosome - Malus domestica (apple);			J	KOG1708	Mitochondrial/chloroplast ribosomal protein L24
TRINITY_DN23351_c0_g1_m.5018	57	K	40S ribosomal protein S11 OS=Euphorbia esula OX=3993 GN=RPS11 PE=2 SV=1	RPS11	1	0.00539752	68.49	EAIEGTYIDK(1)K	2	-1.5848	1	cytoplasm	GO:0006412 translation; GO:0006518 peptide metabolic process; GO:0006807 nitrogen compound metabolic process; GO:0008152 metabolic process; GO:0009058 biosynthetic process; GO:0009059 macromolecule biosynthetic process; GO:0009987 cellular process; GO:0010467 gene expression; GO:0019538 protein metabolic process; GO:0034641 cellular nitrogen compound metabolic process; GO:0034645 cellular macromo…	GO:0005618 cell wall; GO:0005622 intracellular; GO:0005623 cell; GO:0005737 cytoplasm; GO:0005829 cytosol; GO:0005840 ribosome; GO:0005911 cell-cell junction; GO:0009506 plasmodesma; GO:0015935 small ribosomal subunit; GO:0016020 membrane; GO:0022626 cytosolic ribosome; GO:0022627 cytosolic small ribosomal subunit; GO:0030054 cell junction; GO:0030312 external encapsulating structure; GO:0032991 …	GO:0003676 nucleic acid binding; GO:0003723 RNA binding; GO:0003729 mRNA binding; GO:0003735 structural constituent of ribosome; GO:0005198 structural molecule activity; GO:0005488 binding; GO:0097159 organic cyclic compound binding; GO:1901363 heterocyclic compound binding;				PF00366	Ribosomal protein S17	J	KOG1728	40S ribosomal protein S11
TRINITY_DN23352_c1_g1_m.5019	209	K	(R)-mandelonitrile lyase 3 OS=Prunus serotina OX=23207 GN=MDL3 PE=2 SV=1	MDL3	1	5.11254e-05	123.99	IGTK(1)VSGSTFDNTGR	2	-0.053072	1	vacuolar membrane		GO:0005622 intracellular; GO:0005623 cell; GO:0005737 cytoplasm; GO:0031410 cytoplasmic vesicle; GO:0031982 vesicle; GO:0033095 aleurone grain; GO:0043226 organelle; GO:0043227 membrane-bounded organelle; GO:0043229 intracellular organelle; GO:0044424 intracellular part; GO:0044444 cytoplasmic part; GO:0044464 cell part; GO:0097708 intracellular vesicle;		K08248	MDL3; (R)-mandelonitrile lyase [EC:4.1.2.10]	mdm00460 Cyanoamino acid metabolism - Malus domestica (apple); mdm01100 Metabolic pathways - Malus domestica (apple); mdm01110 Biosynthesis of secondary metabolites - Malus domestica (apple);	PF00732; PF05199	GMC oxidoreductase; GMC oxidoreductase	E	KOG1238	Glucose dehydrogenase/choline dehydrogenase/mandelonitrile lyase (GMC oxidoreductase family)
TRINITY_DN23361_c0_g1_m.5022	132	K	60S ribosomal protein L10a OS=Oryza sativa subsp. japonica OX=39947 GN=RPL10A PE=1 SV=1	RPL10A	1	3.40092e-09	127.07	AGK(1)FPTLVTHQESLESK	2	0.57806	3	cytoplasm	GO:0000470 maturation of LSU-rRNA; GO:0006139 nucleobase-containing compound metabolic process; GO:0006364 rRNA processing; GO:0006396 RNA processing; GO:0006412 translation; GO:0006518 peptide metabolic process; GO:0006725 cellular aromatic compound metabolic process; GO:0006807 nitrogen compound metabolic process; GO:0008152 metabolic process; GO:0009058 biosynthetic process; GO:0009059 macromo…	GO:0005622 intracellular; GO:0005623 cell; GO:0005737 cytoplasm; GO:0005829 cytosol; GO:0005840 ribosome; GO:0005844 polysome; GO:0005886 plasma membrane; GO:0005911 cell-cell junction; GO:0009506 plasmodesma; GO:0015934 large ribosomal subunit; GO:0016020 membrane; GO:0022625 cytosolic large ribosomal subunit; GO:0022626 cytosolic ribosome; GO:0030054 cell junction; GO:0032991 macromolecular com…	GO:0003676 nucleic acid binding; GO:0003723 RNA binding; GO:0003735 structural constituent of ribosome; GO:0005198 structural molecule activity; GO:0005488 binding; GO:0097159 organic cyclic compound binding; GO:1901363 heterocyclic compound binding;	K02865	RP-L10Ae, RPL10A; large subunit ribosomal protein L10Ae	mdm03010 Ribosome - Malus domestica (apple);	PF00687	Ribosomal protein L1p/L10e family	J	KOG1570	60S ribosomal protein L10A
TRINITY_DN23361_c0_g1_m.5022	146	K	60S ribosomal protein L10a OS=Oryza sativa subsp. japonica OX=39947 GN=RPL10A PE=1 SV=1	RPL10A	1	1.34722e-34	164.22	FPTLVTHQESLESK(1)VNETK	3	-2.3377	1	cytoplasm	GO:0000470 maturation of LSU-rRNA; GO:0006139 nucleobase-containing compound metabolic process; GO:0006364 rRNA processing; GO:0006396 RNA processing; GO:0006412 translation; GO:0006518 peptide metabolic process; GO:0006725 cellular aromatic compound metabolic process; GO:0006807 nitrogen compound metabolic process; GO:0008152 metabolic process; GO:0009058 biosynthetic process; GO:0009059 macromo…	GO:0005622 intracellular; GO:0005623 cell; GO:0005737 cytoplasm; GO:0005829 cytosol; GO:0005840 ribosome; GO:0005844 polysome; GO:0005886 plasma membrane; GO:0005911 cell-cell junction; GO:0009506 plasmodesma; GO:0015934 large ribosomal subunit; GO:0016020 membrane; GO:0022625 cytosolic large ribosomal subunit; GO:0022626 cytosolic ribosome; GO:0030054 cell junction; GO:0032991 macromolecular com…	GO:0003676 nucleic acid binding; GO:0003723 RNA binding; GO:0003735 structural constituent of ribosome; GO:0005198 structural molecule activity; GO:0005488 binding; GO:0097159 organic cyclic compound binding; GO:1901363 heterocyclic compound binding;	K02865	RP-L10Ae, RPL10A; large subunit ribosomal protein L10Ae	mdm03010 Ribosome - Malus domestica (apple);	PF00687	Ribosomal protein L1p/L10e family	J	KOG1570	60S ribosomal protein L10A
TRINITY_DN23361_c0_g1_m.5022	17	K	60S ribosomal protein L10a OS=Oryza sativa subsp. japonica OX=39947 GN=RPL10A PE=1 SV=1	RPL10A	1	0.00651204	85.622	EAISVIK(1)NESK	2	5.4547	1	cytoplasm	GO:0000470 maturation of LSU-rRNA; GO:0006139 nucleobase-containing compound metabolic process; GO:0006364 rRNA processing; GO:0006396 RNA processing; GO:0006412 translation; GO:0006518 peptide metabolic process; GO:0006725 cellular aromatic compound metabolic process; GO:0006807 nitrogen compound metabolic process; GO:0008152 metabolic process; GO:0009058 biosynthetic process; GO:0009059 macromo…	GO:0005622 intracellular; GO:0005623 cell; GO:0005737 cytoplasm; GO:0005829 cytosol; GO:0005840 ribosome; GO:0005844 polysome; GO:0005886 plasma membrane; GO:0005911 cell-cell junction; GO:0009506 plasmodesma; GO:0015934 large ribosomal subunit; GO:0016020 membrane; GO:0022625 cytosolic large ribosomal subunit; GO:0022626 cytosolic ribosome; GO:0030054 cell junction; GO:0032991 macromolecular com…	GO:0003676 nucleic acid binding; GO:0003723 RNA binding; GO:0003735 structural constituent of ribosome; GO:0005198 structural molecule activity; GO:0005488 binding; GO:0097159 organic cyclic compound binding; GO:1901363 heterocyclic compound binding;	K02865	RP-L10Ae, RPL10A; large subunit ribosomal protein L10Ae	mdm03010 Ribosome - Malus domestica (apple);	PF00687	Ribosomal protein L1p/L10e family	J	KOG1570	60S ribosomal protein L10A
TRINITY_DN23363_c0_g1_m.5025	55	K	Cysteine proteinase inhibitor OS=Vigna unguiculata OX=3917 PE=1 SV=1		1	0.010961	46.447	FAVDEHNK(1)K	2	-3.6495	1	nucleus	GO:0001101 response to acid chemical; GO:0006950 response to stress; GO:0007154 cell communication; GO:0009266 response to temperature stimulus; GO:0009408 response to heat; GO:0009409 response to cold; GO:0009414 response to water deprivation; GO:0009415 response to water; GO:0009605 response to external stimulus; GO:0009611 response to wounding; GO:0009628 response to abiotic stimulus; GO:00098…	GO:0005622 intracellular; GO:0005623 cell; GO:0005737 cytoplasm; GO:0005773 vacuole; GO:0005774 vacuolar membrane; GO:0005783 endoplasmic reticulum; GO:0005829 cytosol; GO:0005886 plasma membrane; GO:0012505 endomembrane system; GO:0016020 membrane; GO:0031090 organelle membrane; GO:0043226 organelle; GO:0043227 membrane-bounded organelle; GO:0043229 intracellular organelle; GO:0043231 intracellu…	GO:0002020 protease binding; GO:0004857 enzyme inhibitor activity; GO:0004866 endopeptidase inhibitor activity; GO:0004869 cysteine-type endopeptidase inhibitor activity; GO:0005488 binding; GO:0005515 protein binding; GO:0019899 enzyme binding; GO:0030234 enzyme regulator activity; GO:0030414 peptidase inhibitor activity; GO:0061134 peptidase regulator activity; GO:0061135 endopeptidase regulato…
TRINITY_DN23365_c0_g1_m.5029	221	K	"50S ribosomal protein L5, chloroplastic OS=Arabidopsis thaliana OX=3702 GN=RPL5 PE=2 SV=1"	RPL5	1	0.00434831	66.953	GMDVCITTTAK(1)TDK	2	0.071692	1	chloroplast	GO:0000027 ribosomal large subunit assembly; GO:0006412 translation; GO:0006518 peptide metabolic process; GO:0006807 nitrogen compound metabolic process; GO:0006996 organelle organization; GO:0008152 metabolic process; GO:0009058 biosynthetic process; GO:0009059 macromolecule biosynthetic process; GO:0009719 response to endogenous stimulus; GO:0009725 response to hormone; GO:0009735 response to …	GO:0005622 intracellular; GO:0005623 cell; GO:0005737 cytoplasm; GO:0005829 cytosol; GO:0005840 ribosome; GO:0009507 chloroplast; GO:0009526 plastid envelope; GO:0009532 plastid stroma; GO:0009536 plastid; GO:0009570 chloroplast stroma; GO:0009941 chloroplast envelope; GO:0016020 membrane; GO:0022626 cytosolic ribosome; GO:0031967 organelle envelope; GO:0031975 envelope; GO:0032991 macromolecular…	GO:0003676 nucleic acid binding; GO:0003723 RNA binding; GO:0003735 structural constituent of ribosome; GO:0005198 structural molecule activity; GO:0005488 binding; GO:0097159 organic cyclic compound binding; GO:1901363 heterocyclic compound binding;	K02931	RP-L5, MRPL5, rplE; large subunit ribosomal protein L5	mdm03010 Ribosome - Malus domestica (apple);	PF00281; PF00673	Ribosomal protein L5; ribosomal L5P family C-terminus	J	KOG0398	Mitochondrial/chloroplast ribosomal protein L5/L7
TRINITY_DN23365_c0_g1_m.5029	71	K	"50S ribosomal protein L5, chloroplastic OS=Arabidopsis thaliana OX=3702 GN=RPL5 PE=2 SV=1"	RPL5	1	0.0227304	49.16	ATYLEK(1)IVPR	2	-1.9025	1	chloroplast	GO:0000027 ribosomal large subunit assembly; GO:0006412 translation; GO:0006518 peptide metabolic process; GO:0006807 nitrogen compound metabolic process; GO:0006996 organelle organization; GO:0008152 metabolic process; GO:0009058 biosynthetic process; GO:0009059 macromolecule biosynthetic process; GO:0009719 response to endogenous stimulus; GO:0009725 response to hormone; GO:0009735 response to …	GO:0005622 intracellular; GO:0005623 cell; GO:0005737 cytoplasm; GO:0005829 cytosol; GO:0005840 ribosome; GO:0009507 chloroplast; GO:0009526 plastid envelope; GO:0009532 plastid stroma; GO:0009536 plastid; GO:0009570 chloroplast stroma; GO:0009941 chloroplast envelope; GO:0016020 membrane; GO:0022626 cytosolic ribosome; GO:0031967 organelle envelope; GO:0031975 envelope; GO:0032991 macromolecular…	GO:0003676 nucleic acid binding; GO:0003723 RNA binding; GO:0003735 structural constituent of ribosome; GO:0005198 structural molecule activity; GO:0005488 binding; GO:0097159 organic cyclic compound binding; GO:1901363 heterocyclic compound binding;	K02931	RP-L5, MRPL5, rplE; large subunit ribosomal protein L5	mdm03010 Ribosome - Malus domestica (apple);	PF00281; PF00673	Ribosomal protein L5; ribosomal L5P family C-terminus	J	KOG0398	Mitochondrial/chloroplast ribosomal protein L5/L7
TRINITY_DN23365_c0_g1_m.5029	260	K	"50S ribosomal protein L5, chloroplastic OS=Arabidopsis thaliana OX=3702 GN=RPL5 PE=2 SV=1"	RPL5	1	0.00884702	74.486	AHHFDSK(1)GK	2	-4.189	1	chloroplast	GO:0000027 ribosomal large subunit assembly; GO:0006412 translation; GO:0006518 peptide metabolic process; GO:0006807 nitrogen compound metabolic process; GO:0006996 organelle organization; GO:0008152 metabolic process; GO:0009058 biosynthetic process; GO:0009059 macromolecule biosynthetic process; GO:0009719 response to endogenous stimulus; GO:0009725 response to hormone; GO:0009735 response to …	GO:0005622 intracellular; GO:0005623 cell; GO:0005737 cytoplasm; GO:0005829 cytosol; GO:0005840 ribosome; GO:0009507 chloroplast; GO:0009526 plastid envelope; GO:0009532 plastid stroma; GO:0009536 plastid; GO:0009570 chloroplast stroma; GO:0009941 chloroplast envelope; GO:0016020 membrane; GO:0022626 cytosolic ribosome; GO:0031967 organelle envelope; GO:0031975 envelope; GO:0032991 macromolecular…	GO:0003676 nucleic acid binding; GO:0003723 RNA binding; GO:0003735 structural constituent of ribosome; GO:0005198 structural molecule activity; GO:0005488 binding; GO:0097159 organic cyclic compound binding; GO:1901363 heterocyclic compound binding;	K02931	RP-L5, MRPL5, rplE; large subunit ribosomal protein L5	mdm03010 Ribosome - Malus domestica (apple);	PF00281; PF00673	Ribosomal protein L5; ribosomal L5P family C-terminus	J	KOG0398	Mitochondrial/chloroplast ribosomal protein L5/L7
TRINITY_DN23384_c0_g1_m.5047	134	K	"50S ribosomal protein L18, chloroplastic OS=Arabidopsis thaliana OX=3702 GN=RPL18 PE=2 SV=1"	RPL18	1	0.00985486	76.605	GITK(1)VAFDR	2	-3.0743	1	chloroplast		GO:0005622 intracellular; GO:0005623 cell; GO:0005634 nucleus; GO:0005730 nucleolus; GO:0005737 cytoplasm; GO:0009507 chloroplast; GO:0009526 plastid envelope; GO:0009532 plastid stroma; GO:0009536 plastid; GO:0009570 chloroplast stroma; GO:0009941 chloroplast envelope; GO:0031967 organelle envelope; GO:0031974 membrane-enclosed lumen; GO:0031975 envelope; GO:0031981 nuclear lumen; GO:0043226 org…	GO:0003676 nucleic acid binding; GO:0003723 RNA binding; GO:0005488 binding; GO:0008097 5S rRNA binding; GO:0019843 rRNA binding; GO:0097159 organic cyclic compound binding; GO:1901363 heterocyclic compound binding;	K02881	RP-L18, MRPL18, rplR; large subunit ribosomal protein L18	mdm03010 Ribosome - Malus domestica (apple);			J	KOG1870	Ubiquitin C-terminal hydrolase
TRINITY_DN23384_c0_g1_m.5047	125	K	"50S ribosomal protein L18, chloroplastic OS=Arabidopsis thaliana OX=3702 GN=RPL18 PE=2 SV=1"	RPL18	1	1.44772e-06	156.02	KIGEVIAK(1)TCLEK	2	-2.3649	1	chloroplast		GO:0005622 intracellular; GO:0005623 cell; GO:0005634 nucleus; GO:0005730 nucleolus; GO:0005737 cytoplasm; GO:0009507 chloroplast; GO:0009526 plastid envelope; GO:0009532 plastid stroma; GO:0009536 plastid; GO:0009570 chloroplast stroma; GO:0009941 chloroplast envelope; GO:0031967 organelle envelope; GO:0031974 membrane-enclosed lumen; GO:0031975 envelope; GO:0031981 nuclear lumen; GO:0043226 org…	GO:0003676 nucleic acid binding; GO:0003723 RNA binding; GO:0005488 binding; GO:0008097 5S rRNA binding; GO:0019843 rRNA binding; GO:0097159 organic cyclic compound binding; GO:1901363 heterocyclic compound binding;	K02881	RP-L18, MRPL18, rplR; large subunit ribosomal protein L18	mdm03010 Ribosome - Malus domestica (apple);			J	KOG1870	Ubiquitin C-terminal hydrolase
TRINITY_DN23384_c0_g1_m.5047	76	K	"50S ribosomal protein L18, chloroplastic OS=Arabidopsis thaliana OX=3702 GN=RPL18 PE=2 SV=1"	RPL18	1	2.58044e-28	218.58	SNK(1)HLYVQVIDDTK	2	0.32845	2	chloroplast		GO:0005622 intracellular; GO:0005623 cell; GO:0005634 nucleus; GO:0005730 nucleolus; GO:0005737 cytoplasm; GO:0009507 chloroplast; GO:0009526 plastid envelope; GO:0009532 plastid stroma; GO:0009536 plastid; GO:0009570 chloroplast stroma; GO:0009941 chloroplast envelope; GO:0031967 organelle envelope; GO:0031974 membrane-enclosed lumen; GO:0031975 envelope; GO:0031981 nuclear lumen; GO:0043226 org…	GO:0003676 nucleic acid binding; GO:0003723 RNA binding; GO:0005488 binding; GO:0008097 5S rRNA binding; GO:0019843 rRNA binding; GO:0097159 organic cyclic compound binding; GO:1901363 heterocyclic compound binding;	K02881	RP-L18, MRPL18, rplR; large subunit ribosomal protein L18	mdm03010 Ribosome - Malus domestica (apple);			J	KOG1870	Ubiquitin C-terminal hydrolase
TRINITY_DN23394_c0_g1_m.5059	67	K	Protein SIEVE ELEMENT OCCLUSION B OS=Arabidopsis thaliana OX=3702 GN=SEOB PE=1 SV=1	SEOB	1	0.0145339	46.033	VIANFDK(1)FEK	2	-5.7289	1	cytoplasm
TRINITY_DN23394_c0_g1_m.5059	366	K	Protein SIEVE ELEMENT OCCLUSION B OS=Arabidopsis thaliana OX=3702 GN=SEOB PE=1 SV=1	SEOB	1	0.0247184	45.939	K(1)FSAFTTEPAFK	2	2.3403	1	cytoplasm
TRINITY_DN23394_c0_g1_m.5059	164	K	Protein SIEVE ELEMENT OCCLUSION B OS=Arabidopsis thaliana OX=3702 GN=SEOB PE=1 SV=1	SEOB	1	0.0120547	50.834	IFSTPK(1)DVVK	2	-2.4668	1	cytoplasm
TRINITY_DN23394_c0_g1_m.5059	377	K	Protein SIEVE ELEMENT OCCLUSION B OS=Arabidopsis thaliana OX=3702 GN=SEOB PE=1 SV=1	SEOB	1	0.0041295	75.5	FSAFTTEPAFK(1)DVK	2	-0.82965	1	cytoplasm
TRINITY_DN23410_c0_g1_m.5076	11	K	5'-nucleotidase SurE OS=Desulfatibacillum alkenivorans (strain AK-01) OX=439235 GN=surE PE=3 SV=1	surE	1	0.0219037	43.168	ENGGGLSSGK(1)R	2	5.8632	1	nucleus				K03787	surE; 5'-nucleotidase [EC:3.1.3.5]	mdm00230 Purine metabolism - Malus domestica (apple); mdm00240 Pyrimidine metabolism - Malus domestica (apple); mdm00760 Nicotinate and nicotinamide metabolism - Malus domestica (apple); mdm01100 Metabolic pathways - Malus domestica (apple); mdm01110 Biosynthesis of secondary metabolites - Malus domestica (apple);
TRINITY_DN23446_c1_g1_m.5112	111	K	Thioredoxin H-type OS=Ricinus communis OX=3988 PE=3 SV=1		1	1.01305e-39	216.38	DGLQHAIAK(1)HTASSASAAK	3	-0.76966	3	chloroplast	GO:0006950 response to stress; GO:0006979 response to oxidative stress; GO:0008152 metabolic process; GO:0009636 response to toxic substance; GO:0009987 cellular process; GO:0019725 cellular homeostasis; GO:0033554 cellular response to stress; GO:0034599 cellular response to oxidative stress; GO:0042221 response to chemical; GO:0042592 homeostatic process; GO:0043085 positive regulation of cataly…	GO:0005576 extracellular region; GO:0005622 intracellular; GO:0005623 cell; GO:0005737 cytoplasm; GO:0005829 cytosol; GO:0044424 intracellular part; GO:0044444 cytoplasmic part; GO:0044464 cell part; GO:0048046 apoplast;	GO:0003824 catalytic activity; GO:0004791 thioredoxin-disulfide reductase activity; GO:0008047 enzyme activator activity; GO:0015035 protein disulfide oxidoreductase activity; GO:0015036 disulfide oxidoreductase activity; GO:0016209 antioxidant activity; GO:0016491 oxidoreductase activity; GO:0016651 oxidoreductase activity, acting on NAD(P)H; GO:0016667 oxidoreductase activity, acting on a sulfu…	K03671	trxA; thioredoxin 1		PF00085	Thioredoxin	O	KOG0907	Thioredoxin
TRINITY_DN23446_c1_g1_m.5112	121	K	Thioredoxin H-type OS=Ricinus communis OX=3988 PE=3 SV=1		1	2.06809e-20	180.49	HTASSASAAK(1)HTASSASA	2	-1.3664	1	chloroplast	GO:0006950 response to stress; GO:0006979 response to oxidative stress; GO:0008152 metabolic process; GO:0009636 response to toxic substance; GO:0009987 cellular process; GO:0019725 cellular homeostasis; GO:0033554 cellular response to stress; GO:0034599 cellular response to oxidative stress; GO:0042221 response to chemical; GO:0042592 homeostatic process; GO:0043085 positive regulation of cataly…	GO:0005576 extracellular region; GO:0005622 intracellular; GO:0005623 cell; GO:0005737 cytoplasm; GO:0005829 cytosol; GO:0044424 intracellular part; GO:0044444 cytoplasmic part; GO:0044464 cell part; GO:0048046 apoplast;	GO:0003824 catalytic activity; GO:0004791 thioredoxin-disulfide reductase activity; GO:0008047 enzyme activator activity; GO:0015035 protein disulfide oxidoreductase activity; GO:0015036 disulfide oxidoreductase activity; GO:0016209 antioxidant activity; GO:0016491 oxidoreductase activity; GO:0016651 oxidoreductase activity, acting on NAD(P)H; GO:0016667 oxidoreductase activity, acting on a sulfu…	K03671	trxA; thioredoxin 1		PF00085	Thioredoxin	O	KOG0907	Thioredoxin
TRINITY_DN23469_c0_g1_m.5139	152	K	"Protein CURVATURE THYLAKOID 1A, chloroplastic OS=Arabidopsis thaliana OX=3702 GN=CURT1A PE=1 SV=1"	CURT1A	1	2.84822e-45	273.75	KELATDIEALK(1)K	2	-0.20166	4	chloroplast							PF14159	Domain of unknown function (DUF4308)
TRINITY_DN23469_c0_g1_m.5139	78	K	"Protein CURVATURE THYLAKOID 1A, chloroplastic OS=Arabidopsis thaliana OX=3702 GN=CURT1A PE=1 SV=1"	CURT1A	1	0.00122727	85.716	EK(1)WDAVENK	2	-3.4977	1	chloroplast							PF14159	Domain of unknown function (DUF4308)
TRINITY_DN23492_c0_g1_m.5161	185	K	"transmembrane protein, putative [Medicago truncatula]"		1	3.12056e-07	139.02	LDLDQFK(1)VVR	2	-2.6206	1	chloroplast
TRINITY_DN23496_c0_g1_m.5168	84	K	"Peptide methionine sulfoxide reductase B1, chloroplastic OS=Arabidopsis thaliana OX=3702 GN=MSRB1 PE=1 SV=1"	MSRB1	1	0.00932777	49.96	SISDEEWK(1)K	2	-3.4242	1	chloroplast	GO:0006950 response to stress; GO:0006979 response to oxidative stress; GO:0008152 metabolic process; GO:0050896 response to stimulus; GO:0055114 oxidation-reduction process;	GO:0005622 intracellular; GO:0005623 cell; GO:0005737 cytoplasm; GO:0009507 chloroplast; GO:0009532 plastid stroma; GO:0009536 plastid; GO:0009570 chloroplast stroma; GO:0043226 organelle; GO:0043227 membrane-bounded organelle; GO:0043229 intracellular organelle; GO:0043231 intracellular membrane-bounded organelle; GO:0044422 organelle part; GO:0044424 intracellular part; GO:0044434 chloroplast p…	GO:0003824 catalytic activity; GO:0016491 oxidoreductase activity; GO:0016667 oxidoreductase activity, acting on a sulfur group of donors; GO:0016671 oxidoreductase activity, acting on a sulfur group of donors, disulfide as acceptor; GO:0033743 peptide-methionine (R)-S-oxide reductase activity;						O	KOG0856	Predicted pilin-like transcription factor
TRINITY_DN23496_c0_g1_m.5168	198	K	"Peptide methionine sulfoxide reductase B1, chloroplastic OS=Arabidopsis thaliana OX=3702 GN=MSRB1 PE=1 SV=1"	MSRB1	1	0.00336503	95.311	YCINSASLK(1)LK	2	1.0603	1	chloroplast	GO:0006950 response to stress; GO:0006979 response to oxidative stress; GO:0008152 metabolic process; GO:0050896 response to stimulus; GO:0055114 oxidation-reduction process;	GO:0005622 intracellular; GO:0005623 cell; GO:0005737 cytoplasm; GO:0009507 chloroplast; GO:0009532 plastid stroma; GO:0009536 plastid; GO:0009570 chloroplast stroma; GO:0043226 organelle; GO:0043227 membrane-bounded organelle; GO:0043229 intracellular organelle; GO:0043231 intracellular membrane-bounded organelle; GO:0044422 organelle part; GO:0044424 intracellular part; GO:0044434 chloroplast p…	GO:0003824 catalytic activity; GO:0016491 oxidoreductase activity; GO:0016667 oxidoreductase activity, acting on a sulfur group of donors; GO:0016671 oxidoreductase activity, acting on a sulfur group of donors, disulfide as acceptor; GO:0033743 peptide-methionine (R)-S-oxide reductase activity;						O	KOG0856	Predicted pilin-like transcription factor
TRINITY_DN23516_c0_g1_m.5184	13	K	Glutathione S-transferase zeta class OS=Euphorbia esula OX=3993 PE=2 SV=1		1	4.00929e-06	147.78	AGCQEK(1)LGWIR	2	-0.04667	2	mitochondria	GO:0006082 organic acid metabolic process; GO:0006725 cellular aromatic compound metabolic process; GO:0008152 metabolic process; GO:0009056 catabolic process; GO:0009404 toxin metabolic process; GO:0009407 toxin catabolic process; GO:0009636 response to toxic substance; GO:0009987 cellular process; GO:0016054 organic acid catabolic process; GO:0018958 phenol-containing compound metabolic process…	GO:0005622 intracellular; GO:0005623 cell; GO:0005737 cytoplasm; GO:0005829 cytosol; GO:0044424 intracellular part; GO:0044444 cytoplasmic part; GO:0044464 cell part;	GO:0003824 catalytic activity; GO:0016034 maleylacetoacetate isomerase activity; GO:0016853 isomerase activity; GO:0016859 cis-trans isomerase activity;	K01800	maiA, GSTZ1; maleylacetoacetate isomerase [EC:5.2.1.2]	mdm00350 Tyrosine metabolism - Malus domestica (apple); mdm01100 Metabolic pathways - Malus domestica (apple);			O	KOG0868	Glutathione S-transferase
TRINITY_DN23518_c0_g1_m.5186	22	K	Cytochrome b-c1 complex subunit 7 OS=Solanum tuberosum OX=4113 PE=1 SV=1		1	0.00773771	62.705	NFLAAQHMK(1)TVSR	2	-1.0815	1	mitochondria	GO:0006091 generation of precursor metabolites and energy; GO:0006119 oxidative phosphorylation; GO:0006122 mitochondrial electron transport, ubiquinol to cytochrome c; GO:0006139 nucleobase-containing compound metabolic process; GO:0006163 purine nucleotide metabolic process; GO:0006725 cellular aromatic compound metabolic process; GO:0006753 nucleoside phosphate metabolic process; GO:0006793 ph…	GO:0005622 intracellular; GO:0005623 cell; GO:0005737 cytoplasm; GO:0005739 mitochondrion; GO:0005740 mitochondrial envelope; GO:0005743 mitochondrial inner membrane; GO:0005746 mitochondrial respiratory chain; GO:0005750 mitochondrial respiratory chain complex III; GO:0005773 vacuole; GO:0005774 vacuolar membrane; GO:0009536 plastid; GO:0016020 membrane; GO:0019866 organelle inner membrane; GO:0…		K00417	QCR7, UQCRB; ubiquinol-cytochrome c reductase subunit 7	mdm00190 Oxidative phosphorylation - Malus domestica (apple); mdm01100 Metabolic pathways - Malus domestica (apple);			C	KOG3440	Ubiquinol cytochrome c reductase, subunit QCR7
TRINITY_DN23518_c0_g1_m.5186	75	K	Cytochrome b-c1 complex subunit 7 OS=Solanum tuberosum OX=4113 PE=1 SV=1		1	5.67971e-05	83.061	AMDLSMK(1)HQYLPEDLQAR	3	-2.0384	4	mitochondria	GO:0006091 generation of precursor metabolites and energy; GO:0006119 oxidative phosphorylation; GO:0006122 mitochondrial electron transport, ubiquinol to cytochrome c; GO:0006139 nucleobase-containing compound metabolic process; GO:0006163 purine nucleotide metabolic process; GO:0006725 cellular aromatic compound metabolic process; GO:0006753 nucleoside phosphate metabolic process; GO:0006793 ph…	GO:0005622 intracellular; GO:0005623 cell; GO:0005737 cytoplasm; GO:0005739 mitochondrion; GO:0005740 mitochondrial envelope; GO:0005743 mitochondrial inner membrane; GO:0005746 mitochondrial respiratory chain; GO:0005750 mitochondrial respiratory chain complex III; GO:0005773 vacuole; GO:0005774 vacuolar membrane; GO:0009536 plastid; GO:0016020 membrane; GO:0019866 organelle inner membrane; GO:0…		K00417	QCR7, UQCRB; ubiquinol-cytochrome c reductase subunit 7	mdm00190 Oxidative phosphorylation - Malus domestica (apple); mdm01100 Metabolic pathways - Malus domestica (apple);			C	KOG3440	Ubiquinol cytochrome c reductase, subunit QCR7
TRINITY_DN23531_c0_g1_m.5194	59	K	Farnesyl pyrophosphate synthase OS=Panax ginseng OX=4054 GN=FPS PE=2 SV=1	FPS	1	0.00210166	60.547	GLSVIDSYK(1)LLK	2	-1.7831	1	cytoplasm				K00787	FDPS; farnesyl diphosphate synthase [EC:2.5.1.1 2.5.1.10]	mdm00900 Terpenoid backbone biosynthesis - Malus domestica (apple); mdm01100 Metabolic pathways - Malus domestica (apple); mdm01110 Biosynthesis of secondary metabolites - Malus domestica (apple);	PF00348	Polyprenyl synthetase	H	KOG0711	Polyprenyl synthetase
TRINITY_DN23531_c0_g1_m.5194	272	K	Farnesyl pyrophosphate synthase OS=Panax ginseng OX=4054 GN=FPS PE=2 SV=1	FPS	1	0.000169144	104.39	ALELSNEEQK(1)K	2	-2.4932	1	cytoplasm				K00787	FDPS; farnesyl diphosphate synthase [EC:2.5.1.1 2.5.1.10]	mdm00900 Terpenoid backbone biosynthesis - Malus domestica (apple); mdm01100 Metabolic pathways - Malus domestica (apple); mdm01110 Biosynthesis of secondary metabolites - Malus domestica (apple);	PF00348	Polyprenyl synthetase	H	KOG0711	Polyprenyl synthetase
TRINITY_DN23533_c0_g1_m.5200	109	K	UDP-glycosyltransferase 72B1 OS=Arabidopsis thaliana OX=3702 GN=UGT72B1 PE=1 SV=1	UGT72B1	1	0.00025207	115.04	SLAEVAQIWK(1)SHK	2	-0.64702	1	cytoplasm									CG	KOG1192	UDP-glucuronosyl and UDP-glucosyl transferase
TRINITY_DN23538_c0_g1_m.5209	172	K	miraculin [Morus notabilis]		1	2.31638e-59	278.37	WQAGQNDIGISK(1)R	2	7.1789	4	chloroplast	GO:0000302 response to reactive oxygen species; GO:0001101 response to acid chemical; GO:0002237 response to molecule of bacterial origin; GO:0002238 response to molecule of fungal origin; GO:0006950 response to stress; GO:0006952 defense response; GO:0006970 response to osmotic stress; GO:0006979 response to oxidative stress; GO:0008219 cell death; GO:0009605 response to external stimulus; GO:00…	GO:0005622 intracellular; GO:0005623 cell; GO:0005737 cytoplasm; GO:0005739 mitochondrion; GO:0043226 organelle; GO:0043227 membrane-bounded organelle; GO:0043229 intracellular organelle; GO:0043231 intracellular membrane-bounded organelle; GO:0044424 intracellular part; GO:0044444 cytoplasmic part; GO:0044464 cell part;	GO:0004857 enzyme inhibitor activity; GO:0004866 endopeptidase inhibitor activity; GO:0030234 enzyme regulator activity; GO:0030414 peptidase inhibitor activity; GO:0061134 peptidase regulator activity; GO:0061135 endopeptidase regulator activity; GO:0098772 molecular function regulator;				PF00197	Trypsin and protease inhibitor
TRINITY_DN23538_c0_g1_m.5209	95	K	miraculin [Morus notabilis]		1	6.06956e-07	95.311	ISQVDGQK(1)IIR	2	-2.0668	1	chloroplast	GO:0000302 response to reactive oxygen species; GO:0001101 response to acid chemical; GO:0002237 response to molecule of bacterial origin; GO:0002238 response to molecule of fungal origin; GO:0006950 response to stress; GO:0006952 defense response; GO:0006970 response to osmotic stress; GO:0006979 response to oxidative stress; GO:0008219 cell death; GO:0009605 response to external stimulus; GO:00…	GO:0005622 intracellular; GO:0005623 cell; GO:0005737 cytoplasm; GO:0005739 mitochondrion; GO:0043226 organelle; GO:0043227 membrane-bounded organelle; GO:0043229 intracellular organelle; GO:0043231 intracellular membrane-bounded organelle; GO:0044424 intracellular part; GO:0044444 cytoplasmic part; GO:0044464 cell part;	GO:0004857 enzyme inhibitor activity; GO:0004866 endopeptidase inhibitor activity; GO:0030234 enzyme regulator activity; GO:0030414 peptidase inhibitor activity; GO:0061134 peptidase regulator activity; GO:0061135 endopeptidase regulator activity; GO:0098772 molecular function regulator;				PF00197	Trypsin and protease inhibitor
TRINITY_DN23538_c0_g1_m.5209	133	K	miraculin [Morus notabilis]		1	6.07434e-05	133.07	VDEFVTLAGVK(1)GDR	2	-1.7986	1	chloroplast	GO:0000302 response to reactive oxygen species; GO:0001101 response to acid chemical; GO:0002237 response to molecule of bacterial origin; GO:0002238 response to molecule of fungal origin; GO:0006950 response to stress; GO:0006952 defense response; GO:0006970 response to osmotic stress; GO:0006979 response to oxidative stress; GO:0008219 cell death; GO:0009605 response to external stimulus; GO:00…	GO:0005622 intracellular; GO:0005623 cell; GO:0005737 cytoplasm; GO:0005739 mitochondrion; GO:0043226 organelle; GO:0043227 membrane-bounded organelle; GO:0043229 intracellular organelle; GO:0043231 intracellular membrane-bounded organelle; GO:0044424 intracellular part; GO:0044444 cytoplasmic part; GO:0044464 cell part;	GO:0004857 enzyme inhibitor activity; GO:0004866 endopeptidase inhibitor activity; GO:0030234 enzyme regulator activity; GO:0030414 peptidase inhibitor activity; GO:0061134 peptidase regulator activity; GO:0061135 endopeptidase regulator activity; GO:0098772 molecular function regulator;				PF00197	Trypsin and protease inhibitor
TRINITY_DN23540_c0_g1_m.5210	67	K	Soluble inorganic pyrophosphatase 1 OS=Arabidopsis thaliana OX=3702 GN=PPA1 PE=1 SV=1	PPA1	1	0.0242465	98.009	VK(1)YELDK	2	-4.634	2	cytoplasm		GO:0005622 intracellular; GO:0005623 cell; GO:0005737 cytoplasm; GO:0044424 intracellular part; GO:0044464 cell part;		K01507	ppa; inorganic pyrophosphatase [EC:3.6.1.1]	mdm00190 Oxidative phosphorylation - Malus domestica (apple);	PF00719	Inorganic pyrophosphatase	C	KOG1626	Inorganic pyrophosphatase/Nucleosome remodeling factor, subunit NURF38
TRINITY_DN23540_c0_g1_m.5210	154	K	Soluble inorganic pyrophosphatase 1 OS=Arabidopsis thaliana OX=3702 GN=PPA1 PE=1 SV=1	PPA1	1	2.2096e-15	144.2	IIAVCADDPEYK(1)HYNDIK	3	-1.9718	1	cytoplasm		GO:0005622 intracellular; GO:0005623 cell; GO:0005737 cytoplasm; GO:0044424 intracellular part; GO:0044464 cell part;		K01507	ppa; inorganic pyrophosphatase [EC:3.6.1.1]	mdm00190 Oxidative phosphorylation - Malus domestica (apple);	PF00719	Inorganic pyrophosphatase	C	KOG1626	Inorganic pyrophosphatase/Nucleosome remodeling factor, subunit NURF38
TRINITY_DN23558_c0_g1_m.5233	67	K	Cysteine proteinase inhibitor 12 OS=Oryza sativa subsp. japonica OX=39947 GN=Os01g0270100 PE=2 SV=1	Os01g0270100	1	5.78951e-08	129.72	FAVQEHNK(1)K	2	-3.83	2	chloroplast	GO:0001101 response to acid chemical; GO:0006950 response to stress; GO:0006970 response to osmotic stress; GO:0006972 hyperosmotic response; GO:0006979 response to oxidative stress; GO:0009266 response to temperature stimulus; GO:0009409 response to cold; GO:0009414 response to water deprivation; GO:0009415 response to water; GO:0009628 response to abiotic stimulus; GO:0009892 negative regulatio…	GO:0005622 intracellular; GO:0005623 cell; GO:0005737 cytoplasm; GO:0005783 endoplasmic reticulum; GO:0005829 cytosol; GO:0012505 endomembrane system; GO:0043226 organelle; GO:0043227 membrane-bounded organelle; GO:0043229 intracellular organelle; GO:0043231 intracellular membrane-bounded organelle; GO:0044424 intracellular part; GO:0044444 cytoplasmic part; GO:0044464 cell part;	GO:0002020 protease binding; GO:0004857 enzyme inhibitor activity; GO:0004866 endopeptidase inhibitor activity; GO:0004869 cysteine-type endopeptidase inhibitor activity; GO:0005488 binding; GO:0005515 protein binding; GO:0019899 enzyme binding; GO:0030234 enzyme regulator activity; GO:0030414 peptidase inhibitor activity; GO:0043167 ion binding; GO:0043169 cation binding; GO:0046872 metal ion bi…
TRINITY_DN23558_c0_g1_m.5233	125	K	Cysteine proteinase inhibitor 12 OS=Oryza sativa subsp. japonica OX=39947 GN=Os01g0270100 PE=2 SV=1	Os01g0270100	1	0.000299734	88.203	ELQEFK(1)HTGDATPSFTPSDLGVK	3	-1.8621	1	chloroplast	GO:0001101 response to acid chemical; GO:0006950 response to stress; GO:0006970 response to osmotic stress; GO:0006972 hyperosmotic response; GO:0006979 response to oxidative stress; GO:0009266 response to temperature stimulus; GO:0009409 response to cold; GO:0009414 response to water deprivation; GO:0009415 response to water; GO:0009628 response to abiotic stimulus; GO:0009892 negative regulatio…	GO:0005622 intracellular; GO:0005623 cell; GO:0005737 cytoplasm; GO:0005783 endoplasmic reticulum; GO:0005829 cytosol; GO:0012505 endomembrane system; GO:0043226 organelle; GO:0043227 membrane-bounded organelle; GO:0043229 intracellular organelle; GO:0043231 intracellular membrane-bounded organelle; GO:0044424 intracellular part; GO:0044444 cytoplasmic part; GO:0044464 cell part;	GO:0002020 protease binding; GO:0004857 enzyme inhibitor activity; GO:0004866 endopeptidase inhibitor activity; GO:0004869 cysteine-type endopeptidase inhibitor activity; GO:0005488 binding; GO:0005515 protein binding; GO:0019899 enzyme binding; GO:0030234 enzyme regulator activity; GO:0030414 peptidase inhibitor activity; GO:0043167 ion binding; GO:0043169 cation binding; GO:0046872 metal ion bi…
TRINITY_DN23558_c0_g1_m.5233	102	K	Cysteine proteinase inhibitor 12 OS=Oryza sativa subsp. japonica OX=39947 GN=Os01g0270100 PE=2 SV=1	Os01g0270100	1	1.74002e-32	140.22	AEEQVVAGTLHHLTLEAIEGGK(1)K	3	-0.8526	1	chloroplast	GO:0001101 response to acid chemical; GO:0006950 response to stress; GO:0006970 response to osmotic stress; GO:0006972 hyperosmotic response; GO:0006979 response to oxidative stress; GO:0009266 response to temperature stimulus; GO:0009409 response to cold; GO:0009414 response to water deprivation; GO:0009415 response to water; GO:0009628 response to abiotic stimulus; GO:0009892 negative regulatio…	GO:0005622 intracellular; GO:0005623 cell; GO:0005737 cytoplasm; GO:0005783 endoplasmic reticulum; GO:0005829 cytosol; GO:0012505 endomembrane system; GO:0043226 organelle; GO:0043227 membrane-bounded organelle; GO:0043229 intracellular organelle; GO:0043231 intracellular membrane-bounded organelle; GO:0044424 intracellular part; GO:0044444 cytoplasmic part; GO:0044464 cell part;	GO:0002020 protease binding; GO:0004857 enzyme inhibitor activity; GO:0004866 endopeptidase inhibitor activity; GO:0004869 cysteine-type endopeptidase inhibitor activity; GO:0005488 binding; GO:0005515 protein binding; GO:0019899 enzyme binding; GO:0030234 enzyme regulator activity; GO:0030414 peptidase inhibitor activity; GO:0043167 ion binding; GO:0043169 cation binding; GO:0046872 metal ion bi…
TRINITY_DN23564_c0_g1_m.5239	32	K	Ras-related protein Rab7 OS=Pisum sativum OX=3888 PE=2 SV=1		1	0.00671056	113.14	K(1)FSNQYK	2	-3.4232	2	chloroplast				K07897	RAB7A; Ras-related protein Rab-7A	mdm04144 Endocytosis - Malus domestica (apple); mdm04145 Phagosome - Malus domestica (apple);	PF00071	Ras family	U	KOG0394	Ras-related GTPase
TRINITY_DN23564_c0_g1_m.5239	31	K	Ras-related protein Rab7 OS=Pisum sativum OX=3888 PE=2 SV=1		1	0.000436679	166.66	TSLMNQYVNK(1)K	2	-1.5201	2	chloroplast				K07897	RAB7A; Ras-related protein Rab-7A	mdm04144 Endocytosis - Malus domestica (apple); mdm04145 Phagosome - Malus domestica (apple);	PF00071	Ras family	U	KOG0394	Ras-related GTPase
TRINITY_DN23572_c0_g1_m.5248	130	K	uncharacterized LOC100274051 [Zea mays]		1	0.00504481	67.548	QPPESQELLSK(1)VK	2	-1.6562	1	cytoplasm
TRINITY_DN23572_c0_g1_m.5248	182	K	uncharacterized LOC100274051 [Zea mays]		1	1.58177e-46	255.11	LLMETCQEAK(1)NLR	2	-1.1773	3	cytoplasm
TRINITY_DN23572_c0_g1_m.5248	118	K	uncharacterized LOC100274051 [Zea mays]		1	0.00264666	102.26	AEKPELLTVILPQSLK(1)K	2	5.1181	2	cytoplasm
TRINITY_DN23572_c0_g1_m.5248	132	K	uncharacterized LOC100274051 [Zea mays]		0.999999	3.05304e-06	100.98	VK(1)NVIEKPHNDHLPLIEASR	3	1.0198	2	cytoplasm
TRINITY_DN23578_c0_g1_m.5255	239	K	Calmodulin-binding protein 60 C OS=Arabidopsis thaliana OX=3702 GN=CBP60C PE=2 SV=1	CBP60C	1	0.00158799	74.269	TEAFTVK(1)DHR	2	-2.6868	1	nucleus
TRINITY_DN23582_c0_g1_m.5263	101	K	Protein LURP-one-related 12 OS=Arabidopsis thaliana OX=3702 GN=At3g15810 PE=2 SV=1	At3g15810	0.999992	0.00994987	75.5	TEGQKPIFSVK(1)R	2	-3.457	1	nucleus							PF04525	Tubby C 2
TRINITY_DN23596_c0_g1_m.5281	81	K	Alpha-amylase OS=Vigna mungo OX=3915 GN=AMY1.1 PE=2 SV=1	AMY1.1	1	0.0110907	62.271	GIK(1)AIADIVLNHR	2	1.2486	2	cytoskeleton	GO:0000272 polysaccharide catabolic process; GO:0005975 carbohydrate metabolic process; GO:0005976 polysaccharide metabolic process; GO:0005982 starch metabolic process; GO:0005983 starch catabolic process; GO:0005984 disaccharide metabolic process; GO:0005985 sucrose metabolic process; GO:0005987 sucrose catabolic process; GO:0006073 cellular glucan metabolic process; GO:0008152 metabolic proces…	GO:0005576 extracellular region; GO:0005615 extracellular space; GO:0044421 extracellular region part;	GO:0003824 catalytic activity; GO:0004553 hydrolase activity, hydrolyzing O-glycosyl compounds; GO:0004556 alpha-amylase activity; GO:0016160 amylase activity; GO:0016787 hydrolase activity; GO:0016798 hydrolase activity, acting on glycosyl bonds;	K01176	AMY, amyA, malS; alpha-amylase [EC:3.2.1.1]	mdm00500 Starch and sucrose metabolism - Malus domestica (apple); mdm01100 Metabolic pathways - Malus domestica (apple);	PF00128	Alpha amylase, catalytic domain	G	KOG0471	Alpha-amylase
TRINITY_DN23602_c0_g1_m.5286	243	K	Extradiol ring-cleavage dioxygenase OS=Arabidopsis thaliana OX=3702 GN=LIGB PE=2 SV=1	LIGB	1	0.0131046	57.888	YEDVNK(1)YLEK	2	-0.30991	1	nucleus							PF02900	Catalytic LigB subunit of aromatic ring-opening dioxygenase
TRINITY_DN23602_c0_g1_m.5286	129	K	Extradiol ring-cleavage dioxygenase OS=Arabidopsis thaliana OX=3702 GN=LIGB PE=2 SV=1	LIGB	1	0.00157877	99.276	VK(1)ELLLASGHDR	2	-0.46491	1	nucleus							PF02900	Catalytic LigB subunit of aromatic ring-opening dioxygenase
TRINITY_DN23602_c0_g1_m.5286	115	K	Extradiol ring-cleavage dioxygenase OS=Arabidopsis thaliana OX=3702 GN=LIGB PE=2 SV=1	LIGB	1	0.000767136	78.043	PMYQLK(1)YPAPGAPQLAK	2	5.643	3	nucleus							PF02900	Catalytic LigB subunit of aromatic ring-opening dioxygenase
TRINITY_DN23612_c0_g1_m.5296	90	K	"NAD(P)H-quinone oxidoreductase subunit O, chloroplastic OS=Arabidopsis thaliana OX=3702 GN=ndhO PE=2 SV=1"	ndhO	0.958517	0.0101638	71.114	VDK(0.041)EK(0.959)YLNSVNYLSVGHPPYYK	3	0.036283	1	chloroplast	GO:0009987 cellular process; GO:0010257 NADH dehydrogenase complex assembly; GO:0010258 NADH dehydrogenase complex (plastoquinone) assembly; GO:0016043 cellular component organization; GO:0022607 cellular component assembly; GO:0034622 cellular macromolecular complex assembly; GO:0043933 macromolecular complex subunit organization; GO:0044085 cellular component biogenesis; GO:0065003 macromolecul…	GO:0005622 intracellular; GO:0005623 cell; GO:0005737 cytoplasm; GO:0009507 chloroplast; GO:0009534 chloroplast thylakoid; GO:0009535 chloroplast thylakoid membrane; GO:0009536 plastid; GO:0009579 thylakoid; GO:0010598 NAD(P)H dehydrogenase complex (plastoquinone); GO:0016020 membrane; GO:0031976 plastid thylakoid; GO:0031984 organelle subcompartment; GO:0032991 macromolecular complex; GO:0034357…
TRINITY_DN23625_c0_g1_m.5308	103	K	"Protein SPA, chloroplastic OS=Solanum lycopersicum OX=4081 GN=SPA PE=2 SV=1"	SPA	1	7.15529e-21	153.05	RENTQPCFPCSGSGAQK(1)CR	3	-1.4544	2	chloroplast	GO:0006091 generation of precursor metabolites and energy; GO:0006807 nitrogen compound metabolic process; GO:0008152 metabolic process; GO:0009765 photosynthesis, light harvesting; GO:0009987 cellular process; GO:0010206 photosystem II repair; GO:0015979 photosynthesis; GO:0019538 protein metabolic process; GO:0019684 photosynthesis, light reaction; GO:0030091 protein repair; GO:0043170 macromol…	GO:0005622 intracellular; GO:0005623 cell; GO:0005737 cytoplasm; GO:0009507 chloroplast; GO:0009532 plastid stroma; GO:0009534 chloroplast thylakoid; GO:0009535 chloroplast thylakoid membrane; GO:0009536 plastid; GO:0009570 chloroplast stroma; GO:0009579 thylakoid; GO:0016020 membrane; GO:0031976 plastid thylakoid; GO:0031984 organelle subcompartment; GO:0034357 photosynthetic membrane; GO:004265…	GO:0003756 protein disulfide isomerase activity; GO:0003824 catalytic activity; GO:0016853 isomerase activity; GO:0016860 intramolecular oxidoreductase activity; GO:0016864 intramolecular oxidoreductase activity, transposing S-S bonds;
TRINITY_DN23650_c0_g1_m.5334	151	K	"Ferredoxin, chloroplastic OS=Capsicum annuum OX=4072 GN=AP1 PE=1 SV=1"	AP1	1	9.57367e-07	175.64	AGSCSSCAGK(1)VK	2	-1.0024	2	chloroplast	GO:0006091 generation of precursor metabolites and energy; GO:0006124 ferredoxin metabolic process; GO:0006807 nitrogen compound metabolic process; GO:0008152 metabolic process; GO:0009314 response to radiation; GO:0009416 response to light stimulus; GO:0009628 response to abiotic stimulus; GO:0009642 response to light intensity; GO:0009643 photosynthetic acclimation; GO:0009767 photosynthetic el…	GO:0005622 intracellular; GO:0005623 cell; GO:0005737 cytoplasm; GO:0009507 chloroplast; GO:0009532 plastid stroma; GO:0009536 plastid; GO:0009570 chloroplast stroma; GO:0043226 organelle; GO:0043227 membrane-bounded organelle; GO:0043229 intracellular organelle; GO:0043231 intracellular membrane-bounded organelle; GO:0044422 organelle part; GO:0044424 intracellular part; GO:0044434 chloroplast p…	GO:0003824 catalytic activity; GO:0005488 binding; GO:0009055 electron carrier activity; GO:0016491 oxidoreductase activity; GO:0048037 cofactor binding; GO:0051536 iron-sulfur cluster binding; GO:0051537 2 iron, 2 sulfur cluster binding; GO:0051540 metal cluster binding;				PF00111	2Fe-2S iron-sulfur cluster binding domain
TRINITY_DN23654_c0_g1_m.5339	155	K	Universal stress protein A-like protein OS=Arabidopsis thaliana OX=3702 GN=At3g01520 PE=1 SV=2	At3g01520	1	5.24708e-13	103.63	AVLGSVSDYCAHHAHCSVMIVK(1)R	3	-0.53402	1	cytoplasm		GO:0005623 cell; GO:0005886 plasma membrane; GO:0016020 membrane; GO:0044464 cell part; GO:0071944 cell periphery;	GO:0000166 nucleotide binding; GO:0005488 binding; GO:0008144 drug binding; GO:0016208 AMP binding; GO:0017076 purine nucleotide binding; GO:0030554 adenyl nucleotide binding; GO:0032553 ribonucleotide binding; GO:0032555 purine ribonucleotide binding; GO:0032559 adenyl ribonucleotide binding; GO:0036094 small molecule binding; GO:0043167 ion binding; GO:0043168 anion binding; GO:0043169 cation b…				PF00582	Universal stress protein family
TRINITY_DN23654_c0_g1_m.5339	132	K	Universal stress protein A-like protein OS=Arabidopsis thaliana OX=3702 GN=At3g01520 PE=1 SV=2	At3g01520	1	1.16108e-22	222.48	HHASALVVGSHGYGAIK(1)R	3	-3.6166	1	cytoplasm		GO:0005623 cell; GO:0005886 plasma membrane; GO:0016020 membrane; GO:0044464 cell part; GO:0071944 cell periphery;	GO:0000166 nucleotide binding; GO:0005488 binding; GO:0008144 drug binding; GO:0016208 AMP binding; GO:0017076 purine nucleotide binding; GO:0030554 adenyl nucleotide binding; GO:0032553 ribonucleotide binding; GO:0032555 purine ribonucleotide binding; GO:0032559 adenyl ribonucleotide binding; GO:0036094 small molecule binding; GO:0043167 ion binding; GO:0043168 anion binding; GO:0043169 cation b…				PF00582	Universal stress protein family
TRINITY_DN23654_c0_g1_m.5339	115	K	Universal stress protein A-like protein OS=Arabidopsis thaliana OX=3702 GN=At3g01520 PE=1 SV=2	At3g01520	1	1.92621e-30	141.09	NVLCEAVDK(1)HHASALVVGSHGYGAIK	3	0.73275	1	cytoplasm		GO:0005623 cell; GO:0005886 plasma membrane; GO:0016020 membrane; GO:0044464 cell part; GO:0071944 cell periphery;	GO:0000166 nucleotide binding; GO:0005488 binding; GO:0008144 drug binding; GO:0016208 AMP binding; GO:0017076 purine nucleotide binding; GO:0030554 adenyl nucleotide binding; GO:0032553 ribonucleotide binding; GO:0032555 purine ribonucleotide binding; GO:0032559 adenyl ribonucleotide binding; GO:0036094 small molecule binding; GO:0043167 ion binding; GO:0043168 anion binding; GO:0043169 cation b…				PF00582	Universal stress protein family
TRINITY_DN23657_c0_g1_m.5341	104	K	"Protein CHLORORESPIRATORY REDUCTION 7, chloroplastic OS=Arabidopsis thaliana OX=3702 GN=CRR7 PE=2 SV=1"	CRR7	1	0.0345077	56.014	GWLEK(1)WPGK	2	-2.717	1	nucleus	GO:0009987 cellular process; GO:0010275 NAD(P)H dehydrogenase complex assembly; GO:0016043 cellular component organization; GO:0022607 cellular component assembly; GO:0034622 cellular macromolecular complex assembly; GO:0043933 macromolecular complex subunit organization; GO:0044085 cellular component biogenesis; GO:0065003 macromolecular complex assembly; GO:0071840 cellular component organizati…	GO:0005622 intracellular; GO:0005623 cell; GO:0005737 cytoplasm; GO:0009507 chloroplast; GO:0009532 plastid stroma; GO:0009536 plastid; GO:0009570 chloroplast stroma; GO:0016020 membrane; GO:0043226 organelle; GO:0043227 membrane-bounded organelle; GO:0043229 intracellular organelle; GO:0043231 intracellular membrane-bounded organelle; GO:0044422 organelle part; GO:0044424 intracellular part; GO:…
TRINITY_DN23675_c0_g1_m.5359	41	K	40S ribosomal protein S15a-1 OS=Arabidopsis thaliana OX=3702 GN=RPS15AA PE=2 SV=2	RPS15AA	1	0.0203502	45.654	ISVLNDALK(1)SMYNAEK	2	-1.2912	1	cytoplasm		GO:0005618 cell wall; GO:0005622 intracellular; GO:0005623 cell; GO:0005737 cytoplasm; GO:0005773 vacuole; GO:0005774 vacuolar membrane; GO:0005829 cytosol; GO:0005840 ribosome; GO:0005844 polysome; GO:0005886 plasma membrane; GO:0005911 cell-cell junction; GO:0009506 plasmodesma; GO:0015935 small ribosomal subunit; GO:0016020 membrane; GO:0022626 cytosolic ribosome; GO:0022627 cytosolic small ri…	GO:0003735 structural constituent of ribosome; GO:0005198 structural molecule activity;	K02957	RP-S15Ae, RPS15A; small subunit ribosomal protein S15Ae	mdm03010 Ribosome - Malus domestica (apple);	PF00410	Ribosomal protein S8	J	KOG1754	40S ribosomal protein S15/S22
TRINITY_DN23675_c0_g1_m.5359	48	K	40S ribosomal protein S15a-1 OS=Arabidopsis thaliana OX=3702 GN=RPS15AA PE=2 SV=2	RPS15AA	1	0.0155831	53.878	SMYNAEK(1)R	2	-3.066	1	cytoplasm		GO:0005618 cell wall; GO:0005622 intracellular; GO:0005623 cell; GO:0005737 cytoplasm; GO:0005773 vacuole; GO:0005774 vacuolar membrane; GO:0005829 cytosol; GO:0005840 ribosome; GO:0005844 polysome; GO:0005886 plasma membrane; GO:0005911 cell-cell junction; GO:0009506 plasmodesma; GO:0015935 small ribosomal subunit; GO:0016020 membrane; GO:0022626 cytosolic ribosome; GO:0022627 cytosolic small ri…	GO:0003735 structural constituent of ribosome; GO:0005198 structural molecule activity;	K02957	RP-S15Ae, RPS15A; small subunit ribosomal protein S15Ae	mdm03010 Ribosome - Malus domestica (apple);	PF00410	Ribosomal protein S8	J	KOG1754	40S ribosomal protein S15/S22
TRINITY_DN23701_c0_g1_m.5379	147	K	"Polyphenol oxidase, chloroplastic OS=Malus domestica OX=3750 PE=2 SV=1"		1	0.0120166	69.093	AYIAK(1)YNR	2	8.3839	2	chloroplast		GO:0005622 intracellular; GO:0005623 cell; GO:0005737 cytoplasm; GO:0009507 chloroplast; GO:0009534 chloroplast thylakoid; GO:0009536 plastid; GO:0009543 chloroplast thylakoid lumen; GO:0009579 thylakoid; GO:0031976 plastid thylakoid; GO:0031977 thylakoid lumen; GO:0031978 plastid thylakoid lumen; GO:0031984 organelle subcompartment; GO:0043226 organelle; GO:0043227 membrane-bounded organelle; GO…		K00422	E1.10.3.1; polyphenol oxidase [EC:1.10.3.1]	mdm00350 Tyrosine metabolism - Malus domestica (apple); mdm00950 Isoquinoline alkaloid biosynthesis - Malus domestica (apple); mdm01100 Metabolic pathways - Malus domestica (apple); mdm01110 Biosynthesis of secondary metabolites - Malus domestica (apple);	PF00264; PF12142; PF12143	Common central domain of tyrosinase; Polyphenol oxidase middle domain; Protein of unknown function (DUF_B2219)
TRINITY_DN23701_c0_g1_m.5379	156	K	"Polyphenol oxidase, chloroplastic OS=Malus domestica OX=3750 PE=2 SV=1"		1	0.000104491	114.93	AVQLMK(1)DLPDSDPR	2	-0.29202	2	chloroplast		GO:0005622 intracellular; GO:0005623 cell; GO:0005737 cytoplasm; GO:0009507 chloroplast; GO:0009534 chloroplast thylakoid; GO:0009536 plastid; GO:0009543 chloroplast thylakoid lumen; GO:0009579 thylakoid; GO:0031976 plastid thylakoid; GO:0031977 thylakoid lumen; GO:0031978 plastid thylakoid lumen; GO:0031984 organelle subcompartment; GO:0043226 organelle; GO:0043227 membrane-bounded organelle; GO…		K00422	E1.10.3.1; polyphenol oxidase [EC:1.10.3.1]	mdm00350 Tyrosine metabolism - Malus domestica (apple); mdm00950 Isoquinoline alkaloid biosynthesis - Malus domestica (apple); mdm01100 Metabolic pathways - Malus domestica (apple); mdm01110 Biosynthesis of secondary metabolites - Malus domestica (apple);	PF00264; PF12142; PF12143	Common central domain of tyrosinase; Polyphenol oxidase middle domain; Protein of unknown function (DUF_B2219)
TRINITY_DN23701_c0_g1_m.5379	543	K	"Polyphenol oxidase, chloroplastic OS=Malus domestica OX=3750 PE=2 SV=1"		1	7.8038e-89	286.54	SEFAGSFVNVPHK(1)R	2	7.6599	3	chloroplast		GO:0005622 intracellular; GO:0005623 cell; GO:0005737 cytoplasm; GO:0009507 chloroplast; GO:0009534 chloroplast thylakoid; GO:0009536 plastid; GO:0009543 chloroplast thylakoid lumen; GO:0009579 thylakoid; GO:0031976 plastid thylakoid; GO:0031977 thylakoid lumen; GO:0031978 plastid thylakoid lumen; GO:0031984 organelle subcompartment; GO:0043226 organelle; GO:0043227 membrane-bounded organelle; GO…		K00422	E1.10.3.1; polyphenol oxidase [EC:1.10.3.1]	mdm00350 Tyrosine metabolism - Malus domestica (apple); mdm00950 Isoquinoline alkaloid biosynthesis - Malus domestica (apple); mdm01100 Metabolic pathways - Malus domestica (apple); mdm01110 Biosynthesis of secondary metabolites - Malus domestica (apple);	PF00264; PF12142; PF12143	Common central domain of tyrosinase; Polyphenol oxidase middle domain; Protein of unknown function (DUF_B2219)
TRINITY_DN23724_c0_g1_m.5403	182	K	Cysteine-rich repeat secretory protein 38 OS=Arabidopsis thaliana OX=3702 GN=CRRSP38 PE=2 SV=1	CRRSP38	1	3.424e-05	117.21	ELLSSVSDK(1)ASSTSK	2	1.606	1	chloroplast	GO:0001101 response to acid chemical; GO:0009719 response to endogenous stimulus; GO:0009725 response to hormone; GO:0009737 response to abscisic acid; GO:0010033 response to organic substance; GO:0033993 response to lipid; GO:0042221 response to chemical; GO:0050896 response to stimulus; GO:0097305 response to alcohol; GO:1901700 response to oxygen-containing compound;	GO:0005618 cell wall; GO:0005622 intracellular; GO:0005623 cell; GO:0005737 cytoplasm; GO:0005773 vacuole; GO:0030312 external encapsulating structure; GO:0043226 organelle; GO:0043227 membrane-bounded organelle; GO:0043229 intracellular organelle; GO:0043231 intracellular membrane-bounded organelle; GO:0044424 intracellular part; GO:0044444 cytoplasmic part; GO:0044464 cell part; GO:0071944 cell…
TRINITY_DN23726_c0_g1_m.5404	96	K	Peptidyl-prolyl cis-trans isomerase NIMA-interacting 4 OS=Mus musculus OX=10090 GN=Pin4 PE=1 SV=1	Pin4	1	0.0195097	58.476	LAQEYSECPSGK(1)K	2	-1.2854	1	mitochondria	GO:0006139 nucleobase-containing compound metabolic process; GO:0006364 rRNA processing; GO:0006396 RNA processing; GO:0006725 cellular aromatic compound metabolic process; GO:0006807 nitrogen compound metabolic process; GO:0008152 metabolic process; GO:0009987 cellular process; GO:0010467 gene expression; GO:0016070 RNA metabolic process; GO:0016072 rRNA metabolic process; GO:0022613 ribonucleop…	GO:0005622 intracellular; GO:0005623 cell; GO:0005634 nucleus; GO:0005730 nucleolus; GO:0005737 cytoplasm; GO:0005739 mitochondrion; GO:0005759 mitochondrial matrix; GO:0005819 spindle; GO:0005856 cytoskeleton; GO:0015630 microtubule cytoskeleton; GO:0030684 preribosome; GO:0031974 membrane-enclosed lumen; GO:0031981 nuclear lumen; GO:0032991 macromolecular complex; GO:0043226 organelle; GO:00432…	GO:0003676 nucleic acid binding; GO:0003677 DNA binding; GO:0003681 bent DNA binding; GO:0003690 double-stranded DNA binding; GO:0005488 binding; GO:0097159 organic cyclic compound binding; GO:1901363 heterocyclic compound binding;	K09579	PIN4; peptidyl-prolyl cis-trans isomerase NIMA-interacting 4 [EC:5.2.1.8]		PF13616	PPIC-type PPIASE domain	O	KOG3258	Parvulin-like peptidyl-prolyl cis-trans isomerase
TRINITY_DN23727_c0_g1_m.5405	151	K	"PREDICTED: nifU-like protein 3, chloroplastic [Nicotiana tomentosiformis]"		1	0.0164733	42.835	LGNYLK(1)QR	2	-3.5066	1	mitochondria
TRINITY_DN23738_c0_g2_m.5419	36	K	Peroxiredoxin-2B OS=Arabidopsis thaliana OX=3702 GN=PRXIIB PE=1 SV=1	PRXIIB	1	1.47098e-06	145.75	SVSVHSLAAGK(1)K	2	-3.4226	1	cytoplasm	GO:0010035 response to inorganic substance; GO:0010038 response to metal ion; GO:0042221 response to chemical; GO:0046686 response to cadmium ion; GO:0050896 response to stimulus;	GO:0005622 intracellular; GO:0005623 cell; GO:0005737 cytoplasm; GO:0005829 cytosol; GO:0005886 plasma membrane; GO:0009507 chloroplast; GO:0009536 plastid; GO:0016020 membrane; GO:0043226 organelle; GO:0043227 membrane-bounded organelle; GO:0043229 intracellular organelle; GO:0043231 intracellular membrane-bounded organelle; GO:0044424 intracellular part; GO:0044444 cytoplasmic part; GO:0044464 …					PF08534	Redoxin	O	KOG0541	Alkyl hydroperoxide reductase/peroxiredoxin
TRINITY_DN23738_c0_g2_m.5419	96	K	Peroxiredoxin-2B OS=Arabidopsis thaliana OX=3702 GN=PRXIIB PE=1 SV=1	PRXIIB	1	2.57524e-07	173.07	AWAQSYPDNK(1)HVK	2	6.0737	11	cytoplasm	GO:0010035 response to inorganic substance; GO:0010038 response to metal ion; GO:0042221 response to chemical; GO:0046686 response to cadmium ion; GO:0050896 response to stimulus;	GO:0005622 intracellular; GO:0005623 cell; GO:0005737 cytoplasm; GO:0005829 cytosol; GO:0005886 plasma membrane; GO:0009507 chloroplast; GO:0009536 plastid; GO:0016020 membrane; GO:0043226 organelle; GO:0043227 membrane-bounded organelle; GO:0043229 intracellular organelle; GO:0043231 intracellular membrane-bounded organelle; GO:0044424 intracellular part; GO:0044444 cytoplasmic part; GO:0044464 …					PF08534	Redoxin	O	KOG0541	Alkyl hydroperoxide reductase/peroxiredoxin
TRINITY_DN23747_c0_g1_m.5430	60	K	Protein LHCP TRANSLOCATION DEFECT OS=Arabidopsis thaliana OX=3702 GN=LTD PE=1 SV=1	LTD	1	4.35343e-29	198.04	FGK(1)SGVDAEGAGIYGSQSR	2	2.3436	2	chloroplast	GO:0006810 transport; GO:0006886 intracellular protein transport; GO:0006996 organelle organization; GO:0008104 protein localization; GO:0009628 response to abiotic stimulus; GO:0009657 plastid organization; GO:0009658 chloroplast organization; GO:0009987 cellular process; GO:0015031 protein transport; GO:0015833 peptide transport; GO:0016043 cellular component organization; GO:0022607 cellular c…	GO:0005622 intracellular; GO:0005623 cell; GO:0005737 cytoplasm; GO:0009507 chloroplast; GO:0009526 plastid envelope; GO:0009532 plastid stroma; GO:0009534 chloroplast thylakoid; GO:0009535 chloroplast thylakoid membrane; GO:0009536 plastid; GO:0009570 chloroplast stroma; GO:0009579 thylakoid; GO:0009941 chloroplast envelope; GO:0016020 membrane; GO:0031967 organelle envelope; GO:0031975 envelope…
TRINITY_DN23762_c0_g1_m.5447	158	K	Superoxide dismutase [Cu-Zn] OS=Spinacia oleracea OX=3562 GN=SODCC PE=2 SV=1	SODCC	1	3.30675e-25	233.7	GGHELSK(1)TTGNAGGR	2	-2.0267	3	chloroplast	GO:0000302 response to reactive oxygen species; GO:0000303 response to superoxide; GO:0000305 response to oxygen radical; GO:0006801 superoxide metabolic process; GO:0006950 response to stress; GO:0006979 response to oxidative stress; GO:0008152 metabolic process; GO:0009636 response to toxic substance; GO:0009987 cellular process; GO:0010035 response to inorganic substance; GO:0019430 removal of…	GO:0005576 extracellular region; GO:0005615 extracellular space; GO:0005622 intracellular; GO:0005623 cell; GO:0005737 cytoplasm; GO:0044421 extracellular region part; GO:0044424 intracellular part; GO:0044464 cell part;	GO:0003824 catalytic activity; GO:0004784 superoxide dismutase activity; GO:0005488 binding; GO:0005507 copper ion binding; GO:0008270 zinc ion binding; GO:0016209 antioxidant activity; GO:0016491 oxidoreductase activity; GO:0016721 oxidoreductase activity, acting on superoxide radicals as acceptor; GO:0043167 ion binding; GO:0043169 cation binding; GO:0046872 metal ion binding; GO:0046914 transi…	K04565	SOD1; superoxide dismutase, Cu-Zn family [EC:1.15.1.1]	mdm04146 Peroxisome - Malus domestica (apple);	PF00080	Copper/zinc superoxide dismutase (SODC)	P	KOG0441	Cu2+/Zn2+ superoxide dismutase SOD1
TRINITY_DN23771_c0_g1_m.5454	43	K	"Chlorophyll a-b binding protein 40, chloroplastic OS=Nicotiana tabacum OX=4097 GN=CAB40 PE=2 SV=1"	CAB40	1	2.52344e-13	197.79	PK(1)PVSSPSPWYGPDR	2	-1.0383	2	chloroplast				K08912	LHCB1; light-harvesting complex II chlorophyll a/b binding protein 1	mdm00196 Photosynthesis - antenna proteins - Malus domestica (apple); mdm01100 Metabolic pathways - Malus domestica (apple);
TRINITY_DN23771_c0_g1_m.5454	126	K	"Chlorophyll a-b binding protein 40, chloroplastic OS=Nicotiana tabacum OX=4097 GN=CAB40 PE=2 SV=1"	CAB40	1	0.00682874	56.202	NGVK(1)FGESVWFK	2	-0.95724	1	chloroplast				K08912	LHCB1; light-harvesting complex II chlorophyll a/b binding protein 1	mdm00196 Photosynthesis - antenna proteins - Malus domestica (apple); mdm01100 Metabolic pathways - Malus domestica (apple);
TRINITY_DN23794_c0_g1_m.5474	38	K	60S ribosomal protein L27a-2 OS=Arabidopsis thaliana OX=3702 GN=RPL27AB PE=2 SV=1	RPL27AB	1	0.000279183	159.93	NK(1)FYCPIVNIDR	2	-2.4418	2	cytoplasm	GO:0000184 nuclear-transcribed mRNA catabolic process, nonsense-mediated decay; GO:0000956 nuclear-transcribed mRNA catabolic process; GO:0002181 cytoplasmic translation; GO:0006139 nucleobase-containing compound metabolic process; GO:0006401 RNA catabolic process; GO:0006402 mRNA catabolic process; GO:0006412 translation; GO:0006413 translational initiation; GO:0006518 peptide metabolic process;…	GO:0005622 intracellular; GO:0005623 cell; GO:0005634 nucleus; GO:0005737 cytoplasm; GO:0005783 endoplasmic reticulum; GO:0005829 cytosol; GO:0005840 ribosome; GO:0012505 endomembrane system; GO:0015934 large ribosomal subunit; GO:0022625 cytosolic large ribosomal subunit; GO:0022626 cytosolic ribosome; GO:0030684 preribosome; GO:0030687 preribosome, large subunit precursor; GO:0032991 macromolec…	GO:0003676 nucleic acid binding; GO:0003723 RNA binding; GO:0003735 structural constituent of ribosome; GO:0005198 structural molecule activity; GO:0005488 binding; GO:0097159 organic cyclic compound binding; GO:1901363 heterocyclic compound binding;	K02900	RP-L27Ae, RPL27A; large subunit ribosomal protein L27Ae	mdm03010 Ribosome - Malus domestica (apple);			J	KOG1742	60s ribosomal protein L15/L27
TRINITY_DN23794_c0_g1_m.5474	58	K	60S ribosomal protein L27a-2 OS=Arabidopsis thaliana OX=3702 GN=RPL27AB PE=2 SV=1	RPL27AB	1	0.00952099	58.889	LWSLVPQEVK(1)DK	2	-3.5336	1	cytoplasm	GO:0000184 nuclear-transcribed mRNA catabolic process, nonsense-mediated decay; GO:0000956 nuclear-transcribed mRNA catabolic process; GO:0002181 cytoplasmic translation; GO:0006139 nucleobase-containing compound metabolic process; GO:0006401 RNA catabolic process; GO:0006402 mRNA catabolic process; GO:0006412 translation; GO:0006413 translational initiation; GO:0006518 peptide metabolic process;…	GO:0005622 intracellular; GO:0005623 cell; GO:0005634 nucleus; GO:0005737 cytoplasm; GO:0005783 endoplasmic reticulum; GO:0005829 cytosol; GO:0005840 ribosome; GO:0012505 endomembrane system; GO:0015934 large ribosomal subunit; GO:0022625 cytosolic large ribosomal subunit; GO:0022626 cytosolic ribosome; GO:0030684 preribosome; GO:0030687 preribosome, large subunit precursor; GO:0032991 macromolec…	GO:0003676 nucleic acid binding; GO:0003723 RNA binding; GO:0003735 structural constituent of ribosome; GO:0005198 structural molecule activity; GO:0005488 binding; GO:0097159 organic cyclic compound binding; GO:1901363 heterocyclic compound binding;	K02900	RP-L27Ae, RPL27A; large subunit ribosomal protein L27Ae	mdm03010 Ribosome - Malus domestica (apple);			J	KOG1742	60s ribosomal protein L15/L27
TRINITY_DN23794_c0_g2_m.5475	123	K	60S ribosomal protein L27a-3 OS=Arabidopsis thaliana OX=3702 GN=RPL27AC PE=2 SV=2	RPL27AC	1	0.00838605	44.82	GVLPENQPVVVK(1)AK	2	-1.2706	1	cytoplasm				K02900	RP-L27Ae, RPL27A; large subunit ribosomal protein L27Ae	mdm03010 Ribosome - Malus domestica (apple);			J	KOG1742	60s ribosomal protein L15/L27
TRINITY_DN23794_c0_g2_m.5475	67	K	60S ribosomal protein L27a-3 OS=Arabidopsis thaliana OX=3702 GN=RPL27AC PE=2 SV=2	RPL27AC	1	1.62628e-07	219.89	NK(1)FYCPIVNIDK	2	7.6649	3	cytoplasm				K02900	RP-L27Ae, RPL27A; large subunit ribosomal protein L27Ae	mdm03010 Ribosome - Malus domestica (apple);			J	KOG1742	60s ribosomal protein L15/L27
TRINITY_DN23794_c0_g2_m.5475	87	K	60S ribosomal protein L27a-3 OS=Arabidopsis thaliana OX=3702 GN=RPL27AC PE=2 SV=2	RPL27AC	1	0.000295334	75.474	LWSLVPQEIK(1)DK	2	-1.0013	1	cytoplasm				K02900	RP-L27Ae, RPL27A; large subunit ribosomal protein L27Ae	mdm03010 Ribosome - Malus domestica (apple);			J	KOG1742	60s ribosomal protein L15/L27
TRINITY_DN23794_c0_g2_m.5475	47	K	60S ribosomal protein L27a-3 OS=Arabidopsis thaliana OX=3702 GN=RPL27AC PE=2 SV=2	RPL27AC	1	5.38908e-08	140.57	ILFDK(1)YHPGYFGK	2	-0.082909	3	cytoplasm				K02900	RP-L27Ae, RPL27A; large subunit ribosomal protein L27Ae	mdm03010 Ribosome - Malus domestica (apple);			J	KOG1742	60s ribosomal protein L15/L27
TRINITY_DN23814_c0_g1_m.5490	42	K	Plasma membrane-associated cation-binding protein 1 OS=Arabidopsis thaliana OX=3702 GN=PCAP1 PE=1 SV=1	PCAP1	0.99994	5.21072e-06	107.6	SFDDSKDEINK(1)QFEEK	3	-1.7973	1	nucleus	GO:0000226 microtubule cytoskeleton organization; GO:0001101 response to acid chemical; GO:0001558 regulation of cell growth; GO:0002237 response to molecule of bacterial origin; GO:0006464 cellular protein modification process; GO:0006497 protein lipidation; GO:0006498 N-terminal protein lipidation; GO:0006499 N-terminal protein myristoylation; GO:0006807 nitrogen compound metabolic process; GO:…	GO:0005622 intracellular; GO:0005623 cell; GO:0005737 cytoplasm; GO:0005773 vacuole; GO:0005856 cytoskeleton; GO:0005874 microtubule; GO:0005881 cytoplasmic microtubule; GO:0005886 plasma membrane; GO:0005911 cell-cell junction; GO:0009506 plasmodesma; GO:0009507 chloroplast; GO:0009536 plastid; GO:0015630 microtubule cytoskeleton; GO:0016020 membrane; GO:0030054 cell junction; GO:0031224 intrins…	GO:0005488 binding; GO:0005507 copper ion binding; GO:0005509 calcium ion binding; GO:0005515 protein binding; GO:0005516 calmodulin binding; GO:0005543 phospholipid binding; GO:0005546 phosphatidylinositol-4,5-bisphosphate binding; GO:0005547 phosphatidylinositol-3,4,5-trisphosphate binding; GO:0008017 microtubule binding; GO:0008092 cytoskeletal protein binding; GO:0008289 lipid binding; GO:001…
TRINITY_DN23814_c0_g1_m.5490	181	K	Plasma membrane-associated cation-binding protein 1 OS=Arabidopsis thaliana OX=3702 GN=PCAP1 PE=1 SV=1	PCAP1	1	2.07341e-05	151.22	KEEIVVEK(1)K	2	-2.2891	1	nucleus	GO:0000226 microtubule cytoskeleton organization; GO:0001101 response to acid chemical; GO:0001558 regulation of cell growth; GO:0002237 response to molecule of bacterial origin; GO:0006464 cellular protein modification process; GO:0006497 protein lipidation; GO:0006498 N-terminal protein lipidation; GO:0006499 N-terminal protein myristoylation; GO:0006807 nitrogen compound metabolic process; GO:…	GO:0005622 intracellular; GO:0005623 cell; GO:0005737 cytoplasm; GO:0005773 vacuole; GO:0005856 cytoskeleton; GO:0005874 microtubule; GO:0005881 cytoplasmic microtubule; GO:0005886 plasma membrane; GO:0005911 cell-cell junction; GO:0009506 plasmodesma; GO:0009507 chloroplast; GO:0009536 plastid; GO:0015630 microtubule cytoskeleton; GO:0016020 membrane; GO:0030054 cell junction; GO:0031224 intrins…	GO:0005488 binding; GO:0005507 copper ion binding; GO:0005509 calcium ion binding; GO:0005515 protein binding; GO:0005516 calmodulin binding; GO:0005543 phospholipid binding; GO:0005546 phosphatidylinositol-4,5-bisphosphate binding; GO:0005547 phosphatidylinositol-3,4,5-trisphosphate binding; GO:0008017 microtubule binding; GO:0008092 cytoskeletal protein binding; GO:0008289 lipid binding; GO:001…
TRINITY_DN23814_c0_g1_m.5490	136	K	Plasma membrane-associated cation-binding protein 1 OS=Arabidopsis thaliana OX=3702 GN=PCAP1 PE=1 SV=1	PCAP1	1	0.0293737	46.068	FSTYIVTEEEK(1)QVK	2	-3.1126	1	nucleus	GO:0000226 microtubule cytoskeleton organization; GO:0001101 response to acid chemical; GO:0001558 regulation of cell growth; GO:0002237 response to molecule of bacterial origin; GO:0006464 cellular protein modification process; GO:0006497 protein lipidation; GO:0006498 N-terminal protein lipidation; GO:0006499 N-terminal protein myristoylation; GO:0006807 nitrogen compound metabolic process; GO:…	GO:0005622 intracellular; GO:0005623 cell; GO:0005737 cytoplasm; GO:0005773 vacuole; GO:0005856 cytoskeleton; GO:0005874 microtubule; GO:0005881 cytoplasmic microtubule; GO:0005886 plasma membrane; GO:0005911 cell-cell junction; GO:0009506 plasmodesma; GO:0009507 chloroplast; GO:0009536 plastid; GO:0015630 microtubule cytoskeleton; GO:0016020 membrane; GO:0030054 cell junction; GO:0031224 intrins…	GO:0005488 binding; GO:0005507 copper ion binding; GO:0005509 calcium ion binding; GO:0005515 protein binding; GO:0005516 calmodulin binding; GO:0005543 phospholipid binding; GO:0005546 phosphatidylinositol-4,5-bisphosphate binding; GO:0005547 phosphatidylinositol-3,4,5-trisphosphate binding; GO:0008017 microtubule binding; GO:0008092 cytoskeletal protein binding; GO:0008289 lipid binding; GO:001…
TRINITY_DN23814_c0_g1_m.5490	101	K	Plasma membrane-associated cation-binding protein 1 OS=Arabidopsis thaliana OX=3702 GN=PCAP1 PE=1 SV=1	PCAP1	1	0.00891642	84.999	IEFPGSK(1)QVTEASSK	2	-5.2399	1	nucleus	GO:0000226 microtubule cytoskeleton organization; GO:0001101 response to acid chemical; GO:0001558 regulation of cell growth; GO:0002237 response to molecule of bacterial origin; GO:0006464 cellular protein modification process; GO:0006497 protein lipidation; GO:0006498 N-terminal protein lipidation; GO:0006499 N-terminal protein myristoylation; GO:0006807 nitrogen compound metabolic process; GO:…	GO:0005622 intracellular; GO:0005623 cell; GO:0005737 cytoplasm; GO:0005773 vacuole; GO:0005856 cytoskeleton; GO:0005874 microtubule; GO:0005881 cytoplasmic microtubule; GO:0005886 plasma membrane; GO:0005911 cell-cell junction; GO:0009506 plasmodesma; GO:0009507 chloroplast; GO:0009536 plastid; GO:0015630 microtubule cytoskeleton; GO:0016020 membrane; GO:0030054 cell junction; GO:0031224 intrins…	GO:0005488 binding; GO:0005507 copper ion binding; GO:0005509 calcium ion binding; GO:0005515 protein binding; GO:0005516 calmodulin binding; GO:0005543 phospholipid binding; GO:0005546 phosphatidylinositol-4,5-bisphosphate binding; GO:0005547 phosphatidylinositol-3,4,5-trisphosphate binding; GO:0008017 microtubule binding; GO:0008092 cytoskeletal protein binding; GO:0008289 lipid binding; GO:001…
TRINITY_DN23814_c0_g1_m.5490	31	K	Plasma membrane-associated cation-binding protein 1 OS=Arabidopsis thaliana OX=3702 GN=PCAP1 PE=1 SV=1	PCAP1	1	3.78787e-38	223.26	AAAAEAVK(1)SFDDSKDEINK	2	-0.3343	3	nucleus	GO:0000226 microtubule cytoskeleton organization; GO:0001101 response to acid chemical; GO:0001558 regulation of cell growth; GO:0002237 response to molecule of bacterial origin; GO:0006464 cellular protein modification process; GO:0006497 protein lipidation; GO:0006498 N-terminal protein lipidation; GO:0006499 N-terminal protein myristoylation; GO:0006807 nitrogen compound metabolic process; GO:…	GO:0005622 intracellular; GO:0005623 cell; GO:0005737 cytoplasm; GO:0005773 vacuole; GO:0005856 cytoskeleton; GO:0005874 microtubule; GO:0005881 cytoplasmic microtubule; GO:0005886 plasma membrane; GO:0005911 cell-cell junction; GO:0009506 plasmodesma; GO:0009507 chloroplast; GO:0009536 plastid; GO:0015630 microtubule cytoskeleton; GO:0016020 membrane; GO:0030054 cell junction; GO:0031224 intrins…	GO:0005488 binding; GO:0005507 copper ion binding; GO:0005509 calcium ion binding; GO:0005515 protein binding; GO:0005516 calmodulin binding; GO:0005543 phospholipid binding; GO:0005546 phosphatidylinositol-4,5-bisphosphate binding; GO:0005547 phosphatidylinositol-3,4,5-trisphosphate binding; GO:0008017 microtubule binding; GO:0008092 cytoskeletal protein binding; GO:0008289 lipid binding; GO:001…
TRINITY_DN23814_c0_g1_m.5490	47	K	Plasma membrane-associated cation-binding protein 1 OS=Arabidopsis thaliana OX=3702 GN=PCAP1 PE=1 SV=1	PCAP1	0.976151	0.00839838	64.906	QFEEK(0.976)K(0.024)DELQPK	2	-0.85873	1	nucleus	GO:0000226 microtubule cytoskeleton organization; GO:0001101 response to acid chemical; GO:0001558 regulation of cell growth; GO:0002237 response to molecule of bacterial origin; GO:0006464 cellular protein modification process; GO:0006497 protein lipidation; GO:0006498 N-terminal protein lipidation; GO:0006499 N-terminal protein myristoylation; GO:0006807 nitrogen compound metabolic process; GO:…	GO:0005622 intracellular; GO:0005623 cell; GO:0005737 cytoplasm; GO:0005773 vacuole; GO:0005856 cytoskeleton; GO:0005874 microtubule; GO:0005881 cytoplasmic microtubule; GO:0005886 plasma membrane; GO:0005911 cell-cell junction; GO:0009506 plasmodesma; GO:0009507 chloroplast; GO:0009536 plastid; GO:0015630 microtubule cytoskeleton; GO:0016020 membrane; GO:0030054 cell junction; GO:0031224 intrins…	GO:0005488 binding; GO:0005507 copper ion binding; GO:0005509 calcium ion binding; GO:0005515 protein binding; GO:0005516 calmodulin binding; GO:0005543 phospholipid binding; GO:0005546 phosphatidylinositol-4,5-bisphosphate binding; GO:0005547 phosphatidylinositol-3,4,5-trisphosphate binding; GO:0008017 microtubule binding; GO:0008092 cytoskeletal protein binding; GO:0008289 lipid binding; GO:001…
TRINITY_DN23818_c0_g1_m.5492	8	K	CS domain protein [Medicago truncatula]		1	3.14716e-06	154.28	HPEVK(1)WAQR	2	-3.2203	3	chloroplast	GO:0007275 multicellular organism development; GO:0009888 tissue development; GO:0009893 positive regulation of metabolic process; GO:0009966 regulation of signal transduction; GO:0009968 negative regulation of signal transduction; GO:0010449 root meristem growth; GO:0010468 regulation of gene expression; GO:0010604 positive regulation of macromolecule metabolic process; GO:0010628 positive regul…	GO:0005622 intracellular; GO:0005623 cell; GO:0005634 nucleus; GO:0005737 cytoplasm; GO:0005829 cytosol; GO:0005886 plasma membrane; GO:0005911 cell-cell junction; GO:0009506 plasmodesma; GO:0016020 membrane; GO:0030054 cell junction; GO:0043226 organelle; GO:0043227 membrane-bounded organelle; GO:0043229 intracellular organelle; GO:0043231 intracellular membrane-bounded organelle; GO:0044424 int…					PF04969	CS domain	O	KOG3158	HSP90 co-chaperone p23
TRINITY_DN23818_c0_g1_m.5492	67	K	CS domain protein [Medicago truncatula]		1	6.99193e-09	192.95	INVEESK(1)INTGVR	2	-0.66235	1	chloroplast	GO:0007275 multicellular organism development; GO:0009888 tissue development; GO:0009893 positive regulation of metabolic process; GO:0009966 regulation of signal transduction; GO:0009968 negative regulation of signal transduction; GO:0010449 root meristem growth; GO:0010468 regulation of gene expression; GO:0010604 positive regulation of macromolecule metabolic process; GO:0010628 positive regul…	GO:0005622 intracellular; GO:0005623 cell; GO:0005634 nucleus; GO:0005737 cytoplasm; GO:0005829 cytosol; GO:0005886 plasma membrane; GO:0005911 cell-cell junction; GO:0009506 plasmodesma; GO:0016020 membrane; GO:0030054 cell junction; GO:0043226 organelle; GO:0043227 membrane-bounded organelle; GO:0043229 intracellular organelle; GO:0043231 intracellular membrane-bounded organelle; GO:0044424 int…					PF04969	CS domain	O	KOG3158	HSP90 co-chaperone p23
TRINITY_DN23818_c0_g1_m.5492	102	K	CS domain protein [Medicago truncatula]		0.993976	0.000382935	95.677	LLHGDGK(0.006)PPHYLK(0.994)VDWDK	3	-2.4135	1	chloroplast	GO:0007275 multicellular organism development; GO:0009888 tissue development; GO:0009893 positive regulation of metabolic process; GO:0009966 regulation of signal transduction; GO:0009968 negative regulation of signal transduction; GO:0010449 root meristem growth; GO:0010468 regulation of gene expression; GO:0010604 positive regulation of macromolecule metabolic process; GO:0010628 positive regul…	GO:0005622 intracellular; GO:0005623 cell; GO:0005634 nucleus; GO:0005737 cytoplasm; GO:0005829 cytosol; GO:0005886 plasma membrane; GO:0005911 cell-cell junction; GO:0009506 plasmodesma; GO:0016020 membrane; GO:0030054 cell junction; GO:0043226 organelle; GO:0043227 membrane-bounded organelle; GO:0043229 intracellular organelle; GO:0043231 intracellular membrane-bounded organelle; GO:0044424 int…					PF04969	CS domain	O	KOG3158	HSP90 co-chaperone p23
TRINITY_DN23818_c0_g1_m.5492	89	K	CS domain protein [Medicago truncatula]		0.99687	0.0160863	42.446	K(0.997)LLHGDGK(0.003)PPHYLK	3	-3.867	1	chloroplast	GO:0007275 multicellular organism development; GO:0009888 tissue development; GO:0009893 positive regulation of metabolic process; GO:0009966 regulation of signal transduction; GO:0009968 negative regulation of signal transduction; GO:0010449 root meristem growth; GO:0010468 regulation of gene expression; GO:0010604 positive regulation of macromolecule metabolic process; GO:0010628 positive regul…	GO:0005622 intracellular; GO:0005623 cell; GO:0005634 nucleus; GO:0005737 cytoplasm; GO:0005829 cytosol; GO:0005886 plasma membrane; GO:0005911 cell-cell junction; GO:0009506 plasmodesma; GO:0016020 membrane; GO:0030054 cell junction; GO:0043226 organelle; GO:0043227 membrane-bounded organelle; GO:0043229 intracellular organelle; GO:0043231 intracellular membrane-bounded organelle; GO:0044424 int…					PF04969	CS domain	O	KOG3158	HSP90 co-chaperone p23
TRINITY_DN23818_c0_g1_m.5492	96	K	CS domain protein [Medicago truncatula]		1	0.028001	53.028	LLHGDGK(1)PPHYLK	3	-5.21	1	chloroplast	GO:0007275 multicellular organism development; GO:0009888 tissue development; GO:0009893 positive regulation of metabolic process; GO:0009966 regulation of signal transduction; GO:0009968 negative regulation of signal transduction; GO:0010449 root meristem growth; GO:0010468 regulation of gene expression; GO:0010604 positive regulation of macromolecule metabolic process; GO:0010628 positive regul…	GO:0005622 intracellular; GO:0005623 cell; GO:0005634 nucleus; GO:0005737 cytoplasm; GO:0005829 cytosol; GO:0005886 plasma membrane; GO:0005911 cell-cell junction; GO:0009506 plasmodesma; GO:0016020 membrane; GO:0030054 cell junction; GO:0043226 organelle; GO:0043227 membrane-bounded organelle; GO:0043229 intracellular organelle; GO:0043231 intracellular membrane-bounded organelle; GO:0044424 int…					PF04969	CS domain	O	KOG3158	HSP90 co-chaperone p23
TRINITY_DN23822_c0_g1_m.5499	191	K	"2-C-methyl-D-erythritol 2,4-cyclodiphosphate synthase, chloroplastic OS=Catharanthus roseus OX=4058 GN=ISPF PE=2 SV=1"	ISPF	1	0.0250982	58.916	LSPHK(1)EAIR	2	-2.6962	1	chloroplast	GO:0006629 lipid metabolic process; GO:0006720 isoprenoid metabolic process; GO:0006721 terpenoid metabolic process; GO:0006725 cellular aromatic compound metabolic process; GO:0006778 porphyrin-containing compound metabolic process; GO:0006779 porphyrin-containing compound biosynthetic process; GO:0006807 nitrogen compound metabolic process; GO:0008152 metabolic process; GO:0008299 isoprenoid bi…	GO:0005622 intracellular; GO:0005623 cell; GO:0005737 cytoplasm; GO:0009507 chloroplast; GO:0009532 plastid stroma; GO:0009536 plastid; GO:0009570 chloroplast stroma; GO:0043226 organelle; GO:0043227 membrane-bounded organelle; GO:0043229 intracellular organelle; GO:0043231 intracellular membrane-bounded organelle; GO:0044422 organelle part; GO:0044424 intracellular part; GO:0044434 chloroplast p…
TRINITY_DN23822_c0_g1_m.5499	160	K	"2-C-methyl-D-erythritol 2,4-cyclodiphosphate synthase, chloroplastic OS=Catharanthus roseus OX=4058 GN=ISPF PE=2 SV=1"	ISPF	1	0.0120547	43.272	SSVFIK(1)EAVR	2	-5.2564	1	chloroplast	GO:0006629 lipid metabolic process; GO:0006720 isoprenoid metabolic process; GO:0006721 terpenoid metabolic process; GO:0006725 cellular aromatic compound metabolic process; GO:0006778 porphyrin-containing compound metabolic process; GO:0006779 porphyrin-containing compound biosynthetic process; GO:0006807 nitrogen compound metabolic process; GO:0008152 metabolic process; GO:0008299 isoprenoid bi…	GO:0005622 intracellular; GO:0005623 cell; GO:0005737 cytoplasm; GO:0009507 chloroplast; GO:0009532 plastid stroma; GO:0009536 plastid; GO:0009570 chloroplast stroma; GO:0043226 organelle; GO:0043227 membrane-bounded organelle; GO:0043229 intracellular organelle; GO:0043231 intracellular membrane-bounded organelle; GO:0044422 organelle part; GO:0044424 intracellular part; GO:0044434 chloroplast p…
TRINITY_DN23826_c0_g1_m.5505	376	K	Uncharacterized acetyltransferase At3g50280 OS=Arabidopsis thaliana OX=3702 GN=At3g50280 PE=3 SV=1	At3g50280	1	0.0033772	67.887	SLEDWAK(1)RPVLPQVGK	2	1.8817	2	cytoplasm	GO:0001101 response to acid chemical; GO:0002831 regulation of response to biotic stimulus; GO:0006082 organic acid metabolic process; GO:0006725 cellular aromatic compound metabolic process; GO:0008152 metabolic process; GO:0009058 biosynthetic process; GO:0009605 response to external stimulus; GO:0009607 response to biotic stimulus; GO:0009617 response to bacterium; GO:0009696 salicylic acid me…
TRINITY_DN23833_c0_g1_m.5514	155	K	26S proteasome non-ATPase regulatory subunit 14 homolog OS=Arabidopsis thaliana OX=3702 GN=RPN11 PE=1 SV=1	RPN11	1	0.00662265	50.116	AVAVVVDPIQSVK(1)GK	2	-2.5549	1	cytoplasm	GO:0006807 nitrogen compound metabolic process; GO:0006950 response to stress; GO:0006970 response to osmotic stress; GO:0008152 metabolic process; GO:0009056 catabolic process; GO:0009057 macromolecule catabolic process; GO:0009628 response to abiotic stimulus; GO:0009651 response to salt stress; GO:0019538 protein metabolic process; GO:0030163 protein catabolic process; GO:0043170 macromolecule…	GO:0000502 proteasome complex; GO:0005622 intracellular; GO:0005623 cell; GO:0005634 nucleus; GO:0005737 cytoplasm; GO:0005829 cytosol; GO:0032991 macromolecular complex; GO:0043226 organelle; GO:0043227 membrane-bounded organelle; GO:0043229 intracellular organelle; GO:0043231 intracellular membrane-bounded organelle; GO:0044424 intracellular part; GO:0044444 cytoplasmic part; GO:0044464 cell pa…		K03030	PSMD14, RPN11, POH1; 26S proteasome regulatory subunit N11	mdm03050 Proteasome - Malus domestica (apple);			O	KOG1555	26S proteasome regulatory complex, subunit RPN11
TRINITY_DN23833_c0_g1_m.5514	227	K	26S proteasome non-ATPase regulatory subunit 14 homolog OS=Arabidopsis thaliana OX=3702 GN=RPN11 PE=1 SV=1	RPN11	1	6.5013e-06	119.07	K(1)WTDGLTLR	2	-3.8079	1	cytoplasm	GO:0006807 nitrogen compound metabolic process; GO:0006950 response to stress; GO:0006970 response to osmotic stress; GO:0008152 metabolic process; GO:0009056 catabolic process; GO:0009057 macromolecule catabolic process; GO:0009628 response to abiotic stimulus; GO:0009651 response to salt stress; GO:0019538 protein metabolic process; GO:0030163 protein catabolic process; GO:0043170 macromolecule…	GO:0000502 proteasome complex; GO:0005622 intracellular; GO:0005623 cell; GO:0005634 nucleus; GO:0005737 cytoplasm; GO:0005829 cytosol; GO:0032991 macromolecular complex; GO:0043226 organelle; GO:0043227 membrane-bounded organelle; GO:0043229 intracellular organelle; GO:0043231 intracellular membrane-bounded organelle; GO:0044424 intracellular part; GO:0044444 cytoplasmic part; GO:0044464 cell pa…		K03030	PSMD14, RPN11, POH1; 26S proteasome regulatory subunit N11	mdm03050 Proteasome - Malus domestica (apple);			O	KOG1555	26S proteasome regulatory complex, subunit RPN11
TRINITY_DN23833_c0_g1_m.5514	236	K	26S proteasome non-ATPase regulatory subunit 14 homolog OS=Arabidopsis thaliana OX=3702 GN=RPN11 PE=1 SV=1	RPN11	1	0.0207643	47.349	K(1)FDTHSK	2	-3.5434	1	cytoplasm	GO:0006807 nitrogen compound metabolic process; GO:0006950 response to stress; GO:0006970 response to osmotic stress; GO:0008152 metabolic process; GO:0009056 catabolic process; GO:0009057 macromolecule catabolic process; GO:0009628 response to abiotic stimulus; GO:0009651 response to salt stress; GO:0019538 protein metabolic process; GO:0030163 protein catabolic process; GO:0043170 macromolecule…	GO:0000502 proteasome complex; GO:0005622 intracellular; GO:0005623 cell; GO:0005634 nucleus; GO:0005737 cytoplasm; GO:0005829 cytosol; GO:0032991 macromolecular complex; GO:0043226 organelle; GO:0043227 membrane-bounded organelle; GO:0043229 intracellular organelle; GO:0043231 intracellular membrane-bounded organelle; GO:0044424 intracellular part; GO:0044444 cytoplasmic part; GO:0044464 cell pa…		K03030	PSMD14, RPN11, POH1; 26S proteasome regulatory subunit N11	mdm03050 Proteasome - Malus domestica (apple);			O	KOG1555	26S proteasome regulatory complex, subunit RPN11
TRINITY_DN23839_c0_g1_m.5522	134	K	"Carotenoid 9,10(9',10')-cleavage dioxygenase 1 OS=Arabidopsis thaliana OX=3702 GN=CCD1 PE=1 SV=2"	CCD1	1	0.000427742	69.641	LKQEECFGGPK(1)FLK	2	-0.75393	1	cytoplasm									Q	KOG1285	Beta, beta-carotene 15,15'-dioxygenase and related enzymes
TRINITY_DN23847_c0_g1_m.5527	105	K	Probable E3 ubiquitin-protein ligase ARI8 OS=Arabidopsis thaliana OX=3702 GN=ARI8 PE=2 SV=1	ARI8	1	0.00239684	66.485	RPENNYIILK(1)NSDIHQR	3	4.1657	1	chloroplast	GO:0000209 protein polyubiquitination; GO:0006464 cellular protein modification process; GO:0006807 nitrogen compound metabolic process; GO:0008152 metabolic process; GO:0009893 positive regulation of metabolic process; GO:0009894 regulation of catabolic process; GO:0009896 positive regulation of catabolic process; GO:0009987 cellular process; GO:0010604 positive regulation of macromolecule metab…	GO:0000151 ubiquitin ligase complex; GO:0005622 intracellular; GO:0005623 cell; GO:0005737 cytoplasm; GO:0032991 macromolecular complex; GO:0044424 intracellular part; GO:0044464 cell part; GO:1902494 catalytic complex; GO:1990234 transferase complex;	GO:0003824 catalytic activity; GO:0004842 ubiquitin-protein transferase activity; GO:0005488 binding; GO:0005515 protein binding; GO:0016740 transferase activity; GO:0019787 ubiquitin-like protein transferase activity; GO:0019899 enzyme binding; GO:0031624 ubiquitin conjugating enzyme binding; GO:0044390 ubiquitin-like protein conjugating enzyme binding; GO:0061630 ubiquitin protein ligase activi…	K11968	ARIH1; ariadne-1 [EC:2.3.2.27]		PF00097	Zinc finger, C3HC4 type (RING finger)	O	KOG1815	Predicted E3 ubiquitin ligase
TRINITY_DN23861_c0_g1_m.5537	95	K	40S ribosomal protein S14-2 OS=Arabidopsis thaliana OX=3702 GN=RPS14B PE=1 SV=1	RPS14B	1	8.10317e-35	248.15	ELGVSALHIK(1)LR	2	-1.6995	1	cytoplasm				K02955	RP-S14e, RPS14; small subunit ribosomal protein S14e	mdm03010 Ribosome - Malus domestica (apple);			J	KOG0407	40S ribosomal protein S14
TRINITY_DN23880_c0_g1_m.5555	75	K	Peptidyl-prolyl cis-trans isomerase Pin1 OS=Malus domestica OX=3750 GN=PIN1 PE=2 SV=1	PIN1	1	8.85523e-08	185.18	ASHILIK(1)HQGSR	2	0.18408	2	nucleus	GO:0000413 protein peptidyl-prolyl isomerization; GO:0006464 cellular protein modification process; GO:0006807 nitrogen compound metabolic process; GO:0008152 metabolic process; GO:0009605 response to external stimulus; GO:0009606 tropism; GO:0009628 response to abiotic stimulus; GO:0009629 response to gravity; GO:0009630 gravitropism; GO:0009909 regulation of flower development; GO:0009987 cellu…	GO:0005622 intracellular; GO:0005623 cell; GO:0005737 cytoplasm; GO:0005783 endoplasmic reticulum; GO:0005829 cytosol; GO:0005886 plasma membrane; GO:0005911 cell-cell junction; GO:0009506 plasmodesma; GO:0012505 endomembrane system; GO:0016020 membrane; GO:0030054 cell junction; GO:0043226 organelle; GO:0043227 membrane-bounded organelle; GO:0043229 intracellular organelle; GO:0043231 intracellu…	GO:0003755 peptidyl-prolyl cis-trans isomerase activity; GO:0003824 catalytic activity; GO:0016853 isomerase activity; GO:0016859 cis-trans isomerase activity;	K09578	PIN1; peptidyl-prolyl cis-trans isomerase NIMA-interacting 1 [EC:5.2.1.8]		PF00639	PPIC-type PPIASE domain	O	KOG3259	Peptidyl-prolyl cis-trans isomerase
TRINITY_DN23880_c0_g1_m.5555	133	K	Peptidyl-prolyl cis-trans isomerase Pin1 OS=Malus domestica OX=3750 GN=PIN1 PE=2 SV=1	PIN1	1	3.26076e-06	163.2	FSDCSSAK(1)R	2	-2.6064	1	nucleus	GO:0000413 protein peptidyl-prolyl isomerization; GO:0006464 cellular protein modification process; GO:0006807 nitrogen compound metabolic process; GO:0008152 metabolic process; GO:0009605 response to external stimulus; GO:0009606 tropism; GO:0009628 response to abiotic stimulus; GO:0009629 response to gravity; GO:0009630 gravitropism; GO:0009909 regulation of flower development; GO:0009987 cellu…	GO:0005622 intracellular; GO:0005623 cell; GO:0005737 cytoplasm; GO:0005783 endoplasmic reticulum; GO:0005829 cytosol; GO:0005886 plasma membrane; GO:0005911 cell-cell junction; GO:0009506 plasmodesma; GO:0012505 endomembrane system; GO:0016020 membrane; GO:0030054 cell junction; GO:0043226 organelle; GO:0043227 membrane-bounded organelle; GO:0043229 intracellular organelle; GO:0043231 intracellu…	GO:0003755 peptidyl-prolyl cis-trans isomerase activity; GO:0003824 catalytic activity; GO:0016853 isomerase activity; GO:0016859 cis-trans isomerase activity;	K09578	PIN1; peptidyl-prolyl cis-trans isomerase NIMA-interacting 1 [EC:5.2.1.8]		PF00639	PPIC-type PPIASE domain	O	KOG3259	Peptidyl-prolyl cis-trans isomerase
TRINITY_DN23884_c0_g2_m.5562	252	K	"Beta-fructofuranosidase, insoluble isoenzyme CWINV1 OS=Arabidopsis thaliana OX=3702 GN=CWINV1 PE=1 SV=1"	CWINV1	1	0.0238905	50.09	FYASK(1)TFYDSAK	2	-0.1511	1	chloroplast	GO:0006950 response to stress; GO:0006952 defense response; GO:0009605 response to external stimulus; GO:0009607 response to biotic stimulus; GO:0009611 response to wounding; GO:0009620 response to fungus; GO:0009628 response to abiotic stimulus; GO:0043207 response to external biotic stimulus; GO:0050832 defense response to fungus; GO:0050896 response to stimulus; GO:0051704 multi-organism proce…	GO:0005618 cell wall; GO:0005623 cell; GO:0005886 plasma membrane; GO:0016020 membrane; GO:0030312 external encapsulating structure; GO:0044464 cell part; GO:0071944 cell periphery;	GO:0003824 catalytic activity; GO:0004553 hydrolase activity, hydrolyzing O-glycosyl compounds; GO:0004564 beta-fructofuranosidase activity; GO:0016787 hydrolase activity; GO:0016798 hydrolase activity, acting on glycosyl bonds;	K01193	INV, sacA; beta-fructofuranosidase [EC:3.2.1.26]	mdm00052 Galactose metabolism - Malus domestica (apple); mdm00500 Starch and sucrose metabolism - Malus domestica (apple); mdm01100 Metabolic pathways - Malus domestica (apple);	PF00251; PF08244	Glycosyl hydrolases family 32 N-terminal domain; Glycosyl hydrolases family 32 C terminal	G	KOG0228	Beta-fructofuranosidase (invertase)
TRINITY_DN23894_c0_g1_m.5574	75	K	Vacuolar protein sorting-associated protein 2 homolog 1 OS=Arabidopsis thaliana OX=3702 GN=VPS2.1 PE=1 SV=2	VPS2.1	1	0.00776579	93.467	HQVEK(1)FYK	2	-1.6567	1	mitochondria				K12191	CHMP2A; charged multivesicular body protein 2A	mdm04144 Endocytosis - Malus domestica (apple);			U	KOG3230	Vacuolar assembly/sorting protein DID4
TRINITY_DN23902_c0_g1_m.5580	163	K	"Phospholipid hydroperoxide glutathione peroxidase 1, chloroplastic OS=Arabidopsis thaliana OX=3702 GN=GPX1 PE=2 SV=2"	GPX1	1	0.000464063	106	FK(1)AEFPIFDK	2	-0.61341	1	chloroplast		GO:0005622 intracellular; GO:0005623 cell; GO:0005737 cytoplasm; GO:0009507 chloroplast; GO:0009526 plastid envelope; GO:0009532 plastid stroma; GO:0009534 chloroplast thylakoid; GO:0009535 chloroplast thylakoid membrane; GO:0009536 plastid; GO:0009570 chloroplast stroma; GO:0009579 thylakoid; GO:0009941 chloroplast envelope; GO:0016020 membrane; GO:0031967 organelle envelope; GO:0031975 envelope…							O	KOG1651	Glutathione peroxidase
TRINITY_DN23902_c0_g1_m.5580	204	K	"Phospholipid hydroperoxide glutathione peroxidase 1, chloroplastic OS=Arabidopsis thaliana OX=3702 GN=GPX1 PE=2 SV=2"	GPX1	1	1.67301e-05	145.08	WNFEK(1)FLVDKNGK	2	0.99885	1	chloroplast		GO:0005622 intracellular; GO:0005623 cell; GO:0005737 cytoplasm; GO:0009507 chloroplast; GO:0009526 plastid envelope; GO:0009532 plastid stroma; GO:0009534 chloroplast thylakoid; GO:0009535 chloroplast thylakoid membrane; GO:0009536 plastid; GO:0009570 chloroplast stroma; GO:0009579 thylakoid; GO:0009941 chloroplast envelope; GO:0016020 membrane; GO:0031967 organelle envelope; GO:0031975 envelope…							O	KOG1651	Glutathione peroxidase
TRINITY_DN23902_c0_g1_m.5580	90	K	"Phospholipid hydroperoxide glutathione peroxidase 1, chloroplastic OS=Arabidopsis thaliana OX=3702 GN=GPX1 PE=2 SV=2"	GPX1	1	0.00196328	101.48	DIDGK(1)DVPLSK	2	-2.7815	1	chloroplast		GO:0005622 intracellular; GO:0005623 cell; GO:0005737 cytoplasm; GO:0009507 chloroplast; GO:0009526 plastid envelope; GO:0009532 plastid stroma; GO:0009534 chloroplast thylakoid; GO:0009535 chloroplast thylakoid membrane; GO:0009536 plastid; GO:0009570 chloroplast stroma; GO:0009579 thylakoid; GO:0009941 chloroplast envelope; GO:0016020 membrane; GO:0031967 organelle envelope; GO:0031975 envelope…							O	KOG1651	Glutathione peroxidase
TRINITY_DN23902_c0_g1_m.5580	77	K	"Phospholipid hydroperoxide glutathione peroxidase 1, chloroplastic OS=Arabidopsis thaliana OX=3702 GN=GPX1 PE=2 SV=2"	GPX1	1	4.6842e-07	140.57	AATEK(1)SLYDFTVK	2	1.1859	1	chloroplast		GO:0005622 intracellular; GO:0005623 cell; GO:0005737 cytoplasm; GO:0009507 chloroplast; GO:0009526 plastid envelope; GO:0009532 plastid stroma; GO:0009534 chloroplast thylakoid; GO:0009535 chloroplast thylakoid membrane; GO:0009536 plastid; GO:0009570 chloroplast stroma; GO:0009579 thylakoid; GO:0009941 chloroplast envelope; GO:0016020 membrane; GO:0031967 organelle envelope; GO:0031975 envelope…							O	KOG1651	Glutathione peroxidase
TRINITY_DN23902_c0_g1_m.5580	228	K	"Phospholipid hydroperoxide glutathione peroxidase 1, chloroplastic OS=Arabidopsis thaliana OX=3702 GN=GPX1 PE=2 SV=2"	GPX1	1	2.81748e-33	245.85	YAPTTSPFQIEK(1)DIQK	2	-0.093149	2	chloroplast		GO:0005622 intracellular; GO:0005623 cell; GO:0005737 cytoplasm; GO:0009507 chloroplast; GO:0009526 plastid envelope; GO:0009532 plastid stroma; GO:0009534 chloroplast thylakoid; GO:0009535 chloroplast thylakoid membrane; GO:0009536 plastid; GO:0009570 chloroplast stroma; GO:0009579 thylakoid; GO:0009941 chloroplast envelope; GO:0016020 membrane; GO:0031967 organelle envelope; GO:0031975 envelope…							O	KOG1651	Glutathione peroxidase
TRINITY_DN23951_c0_g1_m.5613	52	K	"Acyl carrier protein 2, mitochondrial OS=Arabidopsis thaliana OX=3702 GN=MTACP2 PE=1 SV=1"	MTACP2	1	4.56558e-06	108.4	GSFLDK(1)SEVTDR	2	-1.0507	1	mitochondria	GO:0005975 carbohydrate metabolic process; GO:0006082 organic acid metabolic process; GO:0006629 lipid metabolic process; GO:0006631 fatty acid metabolic process; GO:0006633 fatty acid biosynthetic process; GO:0006643 membrane lipid metabolic process; GO:0006644 phospholipid metabolic process; GO:0006664 glycolipid metabolic process; GO:0006793 phosphorus metabolic process; GO:0006796 phosphate-c…	GO:0005622 intracellular; GO:0005623 cell; GO:0005737 cytoplasm; GO:0005739 mitochondrion; GO:0005759 mitochondrial matrix; GO:0005829 cytosol; GO:0031974 membrane-enclosed lumen; GO:0043226 organelle; GO:0043227 membrane-bounded organelle; GO:0043229 intracellular organelle; GO:0043231 intracellular membrane-bounded organelle; GO:0043233 organelle lumen; GO:0044422 organelle part; GO:0044424 int…	GO:0000035 acyl binding; GO:0000036 ACP phosphopantetheine attachment site binding involved in fatty acid biosynthetic process; GO:0005488 binding; GO:0019842 vitamin binding; GO:0031177 phosphopantetheine binding; GO:0033218 amide binding; GO:0036094 small molecule binding; GO:0043167 ion binding; GO:0043168 anion binding; GO:0043169 cation binding; GO:0044620 ACP phosphopantetheine attachment s…	K03955	NDUFAB1; NADH dehydrogenase (ubiquinone) 1 alpha/beta subcomplex 1	mdm00190 Oxidative phosphorylation - Malus domestica (apple); mdm01100 Metabolic pathways - Malus domestica (apple);	PF00550	Phosphopantetheine attachment site	CIQ	KOG1748	Acyl carrier protein/NADH-ubiquinone oxidoreductase, NDUFAB1/SDAP subunit
TRINITY_DN23961_c1_g1_m.5621	421	K	"30S ribosomal protein S1, chloroplastic OS=Spinacia oleracea OX=3562 GN=RPS1 PE=1 SV=1"	RPS1	1	0.00643108	49.487	QVQEIQLTTSLDQEGIK(1)R	2	1.1427	1	chloroplast							PF00575	S1 RNA binding domain
TRINITY_DN23961_c1_g1_m.5621	230	K	"30S ribosomal protein S1, chloroplastic OS=Spinacia oleracea OX=3562 GN=RPS1 PE=1 SV=1"	RPS1	1	0.000891656	81.799	EAEWSK(1)FSEQVK	2	-0.20921	1	chloroplast							PF00575	S1 RNA binding domain
TRINITY_DN23979_c0_g1_m.5642	133	K	actin T1-like protein [Parasponia andersonii]		1	0.00123628	78.043	FK(1)WNEYMDKDHR	3	-4.104	1	nucleus
TRINITY_DN23979_c0_g1_m.5642	121	K	actin T1-like protein [Parasponia andersonii]		1	0.00312332	52.591	AMLFEQYHWK(1)K	2	7.7388	2	nucleus
TRINITY_DN24014_c0_g1_m.5680	52	K	60S ribosomal protein L27-3 OS=Arabidopsis thaliana OX=3702 GN=RPL27C PE=2 SV=2	RPL27C	1	0.0250832	63.301	YPSK(1)VIR	2	-4.5014	1	chloroplast		GO:0005622 intracellular; GO:0005623 cell; GO:0005737 cytoplasm; GO:0005829 cytosol; GO:0005840 ribosome; GO:0005844 polysome; GO:0015934 large ribosomal subunit; GO:0016020 membrane; GO:0022625 cytosolic large ribosomal subunit; GO:0022626 cytosolic ribosome; GO:0032991 macromolecular complex; GO:0042788 polysomal ribosome; GO:0043226 organelle; GO:0043228 non-membrane-bounded organelle; GO:0043…	GO:0003735 structural constituent of ribosome; GO:0005198 structural molecule activity;						J	KOG3418	60S ribosomal protein L27
TRINITY_DN24014_c0_g1_m.5680	103	K	60S ribosomal protein L27-3 OS=Arabidopsis thaliana OX=3702 GN=RPL27C PE=2 SV=2	RPL27C	1	0.000319143	122.51	DVVTVDALQSK(1)DK	2	-0.047214	2	chloroplast		GO:0005622 intracellular; GO:0005623 cell; GO:0005737 cytoplasm; GO:0005829 cytosol; GO:0005840 ribosome; GO:0005844 polysome; GO:0015934 large ribosomal subunit; GO:0016020 membrane; GO:0022625 cytosolic large ribosomal subunit; GO:0022626 cytosolic ribosome; GO:0032991 macromolecular complex; GO:0042788 polysomal ribosome; GO:0043226 organelle; GO:0043228 non-membrane-bounded organelle; GO:0043…	GO:0003735 structural constituent of ribosome; GO:0005198 structural molecule activity;						J	KOG3418	60S ribosomal protein L27
TRINITY_DN24014_c0_g1_m.5680	48	K	60S ribosomal protein L27-3 OS=Arabidopsis thaliana OX=3702 GN=RPL27C PE=2 SV=2	RPL27C	1	0.000129306	155.61	DRPYGHCLVAGINK(1)YPSK	3	3.5789	4	chloroplast		GO:0005622 intracellular; GO:0005623 cell; GO:0005737 cytoplasm; GO:0005829 cytosol; GO:0005840 ribosome; GO:0005844 polysome; GO:0015934 large ribosomal subunit; GO:0016020 membrane; GO:0022625 cytosolic large ribosomal subunit; GO:0022626 cytosolic ribosome; GO:0032991 macromolecular complex; GO:0042788 polysomal ribosome; GO:0043226 organelle; GO:0043228 non-membrane-bounded organelle; GO:0043…	GO:0003735 structural constituent of ribosome; GO:0005198 structural molecule activity;						J	KOG3418	60S ribosomal protein L27
TRINITY_DN24024_c0_g1_m.5690	64	K	60S ribosomal protein L37-3 OS=Arabidopsis thaliana OX=3702 GN=RPL37C PE=3 SV=1	RPL37C	1	0.000143507	119.07	SFHLQK(1)SR	2	-3.4346	1	extracellular	GO:0000184 nuclear-transcribed mRNA catabolic process, nonsense-mediated decay; GO:0000448 cleavage in ITS2 between 5.8S rRNA and LSU-rRNA of tricistronic rRNA transcript (SSU-rRNA, 5.8S rRNA, LSU-rRNA); GO:0000460 maturation of 5.8S rRNA; GO:0000463 maturation of LSU-rRNA from tricistronic rRNA transcript (SSU-rRNA, 5.8S rRNA, LSU-rRNA); GO:0000466 maturation of 5.8S rRNA from tricistronic rRNA …	GO:0005622 intracellular; GO:0005623 cell; GO:0005737 cytoplasm; GO:0005829 cytosol; GO:0005840 ribosome; GO:0015934 large ribosomal subunit; GO:0022625 cytosolic large ribosomal subunit; GO:0022626 cytosolic ribosome; GO:0030684 preribosome; GO:0030687 preribosome, large subunit precursor; GO:0032991 macromolecular complex; GO:0043226 organelle; GO:0043228 non-membrane-bounded organelle; GO:0043…	GO:0003676 nucleic acid binding; GO:0003723 RNA binding; GO:0003729 mRNA binding; GO:0003735 structural constituent of ribosome; GO:0005198 structural molecule activity; GO:0005488 binding; GO:0005515 protein binding; GO:0008270 zinc ion binding; GO:0019838 growth factor binding; GO:0019843 rRNA binding; GO:0043167 ion binding; GO:0043169 cation binding; GO:0046872 metal ion binding; GO:0046914 t…	K02922	RP-L37e, RPL37; large subunit ribosomal protein L37e	mdm03010 Ribosome - Malus domestica (apple);			J	KOG3475	60S ribosomal protein L37
TRINITY_DN24024_c0_g1_m.5690	47	K	60S ribosomal protein L37-3 OS=Arabidopsis thaliana OX=3702 GN=RPL37C PE=3 SV=1	RPL37C	1	4.17794e-14	187.82	NK(1)THTLCVR	2	-3.1821	2	extracellular	GO:0000184 nuclear-transcribed mRNA catabolic process, nonsense-mediated decay; GO:0000448 cleavage in ITS2 between 5.8S rRNA and LSU-rRNA of tricistronic rRNA transcript (SSU-rRNA, 5.8S rRNA, LSU-rRNA); GO:0000460 maturation of 5.8S rRNA; GO:0000463 maturation of LSU-rRNA from tricistronic rRNA transcript (SSU-rRNA, 5.8S rRNA, LSU-rRNA); GO:0000466 maturation of 5.8S rRNA from tricistronic rRNA …	GO:0005622 intracellular; GO:0005623 cell; GO:0005737 cytoplasm; GO:0005829 cytosol; GO:0005840 ribosome; GO:0015934 large ribosomal subunit; GO:0022625 cytosolic large ribosomal subunit; GO:0022626 cytosolic ribosome; GO:0030684 preribosome; GO:0030687 preribosome, large subunit precursor; GO:0032991 macromolecular complex; GO:0043226 organelle; GO:0043228 non-membrane-bounded organelle; GO:0043…	GO:0003676 nucleic acid binding; GO:0003723 RNA binding; GO:0003729 mRNA binding; GO:0003735 structural constituent of ribosome; GO:0005198 structural molecule activity; GO:0005488 binding; GO:0005515 protein binding; GO:0008270 zinc ion binding; GO:0019838 growth factor binding; GO:0019843 rRNA binding; GO:0043167 ion binding; GO:0043169 cation binding; GO:0046872 metal ion binding; GO:0046914 t…	K02922	RP-L37e, RPL37; large subunit ribosomal protein L37e	mdm03010 Ribosome - Malus domestica (apple);			J	KOG3475	60S ribosomal protein L37
TRINITY_DN24033_c0_g1_m.5700	527	K	Heat shock protein 83 OS=Ipomoea nil OX=35883 GN=HSP83A PE=2 SV=1	HSP83A	1	0.00849743	59.645	VEK(1)VVVSDR	2	-4.0712	1	cytoplasm				K04079	HSP90A, htpG; molecular chaperone HtpG	mdm04141 Protein processing in endoplasmic reticulum - Malus domestica (apple); mdm04626 Plant-pathogen interaction - Malus domestica (apple);	PF02518	Histidine kinase-, DNA gyrase B-, and HSP90-like ATPase	O	KOG0019	Molecular chaperone (HSP90 family)
TRINITY_DN24033_c0_g1_m.5700	45	K	Heat shock protein 83 OS=Ipomoea nil OX=35883 GN=HSP83A PE=2 SV=1	HSP83A	1	0.00340321	66.485	ANK(1)TLSIIDSGIGMTK	2	-1.1608	1	cytoplasm				K04079	HSP90A, htpG; molecular chaperone HtpG	mdm04141 Protein processing in endoplasmic reticulum - Malus domestica (apple); mdm04626 Plant-pathogen interaction - Malus domestica (apple);	PF02518	Histidine kinase-, DNA gyrase B-, and HSP90-like ATPase	O	KOG0019	Molecular chaperone (HSP90 family)
TRINITY_DN24033_c0_g1_m.5700	410	K	Heat shock protein 83 OS=Ipomoea nil OX=35883 GN=HSP83A PE=2 SV=1	HSP83A	1	1.1178e-08	163.09	YHSTK(1)SGDEMTSLK	2	0.17142	2	cytoplasm				K04079	HSP90A, htpG; molecular chaperone HtpG	mdm04141 Protein processing in endoplasmic reticulum - Malus domestica (apple); mdm04626 Plant-pathogen interaction - Malus domestica (apple);	PF02518	Histidine kinase-, DNA gyrase B-, and HSP90-like ATPase	O	KOG0019	Molecular chaperone (HSP90 family)
TRINITY_DN24053_c0_g1_m.5718	236	K	"Thioredoxin-like protein AAED1, chloroplastic OS=Arabidopsis thaliana OX=3702 GN=At2g37240 PE=1 SV=2"	At2g37240	1	0.0155309	66.664	TNISYIHK(1)DK	2	-1.8819	1	chloroplast	GO:0008152 metabolic process; GO:0009636 response to toxic substance; GO:0009987 cellular process; GO:0042221 response to chemical; GO:0050896 response to stimulus; GO:0051716 cellular response to stimulus; GO:0055114 oxidation-reduction process; GO:0070887 cellular response to chemical stimulus; GO:0097237 cellular response to toxic substance; GO:0098754 detoxification; GO:0098869 cellular oxida…	GO:0005622 intracellular; GO:0005623 cell; GO:0005737 cytoplasm; GO:0009507 chloroplast; GO:0009536 plastid; GO:0043226 organelle; GO:0043227 membrane-bounded organelle; GO:0043229 intracellular organelle; GO:0043231 intracellular membrane-bounded organelle; GO:0044424 intracellular part; GO:0044444 cytoplasmic part; GO:0044464 cell part;	GO:0016209 antioxidant activity;				PF13911	AhpC/TSA antioxidant enzyme	S	KOG4498	Uncharacterized conserved protein
TRINITY_DN24053_c0_g1_m.5718	208	K	"Thioredoxin-like protein AAED1, chloroplastic OS=Arabidopsis thaliana OX=3702 GN=At2g37240 PE=1 SV=2"	At2g37240	1	0.00124294	90.263	LSFQK(1)DTVSR	2	-2.3473	1	chloroplast	GO:0008152 metabolic process; GO:0009636 response to toxic substance; GO:0009987 cellular process; GO:0042221 response to chemical; GO:0050896 response to stimulus; GO:0051716 cellular response to stimulus; GO:0055114 oxidation-reduction process; GO:0070887 cellular response to chemical stimulus; GO:0097237 cellular response to toxic substance; GO:0098754 detoxification; GO:0098869 cellular oxida…	GO:0005622 intracellular; GO:0005623 cell; GO:0005737 cytoplasm; GO:0009507 chloroplast; GO:0009536 plastid; GO:0043226 organelle; GO:0043227 membrane-bounded organelle; GO:0043229 intracellular organelle; GO:0043231 intracellular membrane-bounded organelle; GO:0044424 intracellular part; GO:0044444 cytoplasmic part; GO:0044464 cell part;	GO:0016209 antioxidant activity;				PF13911	AhpC/TSA antioxidant enzyme	S	KOG4498	Uncharacterized conserved protein
TRINITY_DN24113_c0_g1_m.5776	222	K	Pre-mRNA-splicing factor SPF27 homolog OS=Arabidopsis thaliana OX=3702 GN=MOS4 PE=1 SV=1	MOS4	1	0.000169845	73.891	LAQQQFEK(1)IETVNR	2	-1.1427	1	chloroplast	GO:0002218 activation of innate immune response; GO:0002253 activation of immune response; GO:0002376 immune system process; GO:0002682 regulation of immune system process; GO:0002684 positive regulation of immune system process; GO:0006950 response to stress; GO:0006952 defense response; GO:0007154 cell communication; GO:0007165 signal transduction; GO:0009605 response to external stimulus; GO:0…	GO:0000974 Prp19 complex; GO:0005622 intracellular; GO:0005623 cell; GO:0005634 nucleus; GO:0005681 spliceosomal complex; GO:0005730 nucleolus; GO:0031974 membrane-enclosed lumen; GO:0031981 nuclear lumen; GO:0032991 macromolecular complex; GO:0043226 organelle; GO:0043227 membrane-bounded organelle; GO:0043228 non-membrane-bounded organelle; GO:0043229 intracellular organelle; GO:0043231 intrace…		K12861	BCAS2; pre-mRNA-splicing factor SPF27	mdm03040 Spliceosome - Malus domestica (apple);			A	KOG3096	Spliceosome-associated coiled-coil protein
TRINITY_DN24117_c0_g1_m.5779	134	K	Germin-like protein OS=Morus alba OX=3498 PE=1 SV=1		1	0.00755187	76.833	VYLK(1)NLNK	2	-2.6258	1	extracellular		GO:0005576 extracellular region; GO:0005618 cell wall; GO:0005623 cell; GO:0030312 external encapsulating structure; GO:0044464 cell part; GO:0048046 apoplast; GO:0071944 cell periphery;					PF00190	Cupin
[truncated: 6,674 more rows]
