# Supplementary material for: A comprehensive examination of the lysine acetylation targets in paper mulberry based on proteomics analyses
Source: PLoS One. 2021 Mar 11;16(3):e0240947. doi: 10.1371/journal.pone.0240947 (PMC7951917; doi:10.1371/journal.pone.0240947)
Supplement: S2 Table — (XLSX) [file pone.0240947.s002.xlsx]

## Sheet: motif-x
	Motif Logo				Motif	Motif Score	Foreground		Background		Fold Increase
							Matches	Size	Matches	Size
					xxxxxxxDxx_K_Rxxxxxxxxx	22.35	69	7129	1562	433324	2.7
					xxxxxxxxxx_K_Yxxxxxxxxx	16.00	581	7060	11167	431762	3.2
					xxxxxxxxxx_K_Rxxxxxxxxx	16.00	558	6479	25243	420595	1.4
					xxxxxxxxxY_K_Sxxxxxxxxx	24.78	44	5921	748	395352	3.9
					xxxxxxxxxx_K_Hxxxxxxxxx	16.00	503	5877	9487	394604	3.6
					xxxxxxxxxx_K_Sxxxxxxxxx	16.00	653	5374	32681	385117	1.4
					xxxxxxxxxx_K_Fxxxxxxxxx	16.00	499	4721	15407	352436	2.4
					xxxxxxxxxx_K_Kxxxxxxxxx	16.00	634	4222	34563	337029	1.5
					xxxxxxxxxx_K_Txxxxxxxxx	16.00	449	3588	20610	302466	1.8
					xxxxxxxxxx_K_Nxxxxxxxxx	16.00	421	3139	18827	281856	2.0
					xxxxxxxxxx_K_Dxxxxxxxxx	16.00	409	2718	23213	263029	1.7
					xxxxxxxxxx_K_xRxxxxxxxx	16.00	236	2309	13814	239816	1.8
					xxxxxxxxxY_K_xxxxxxxxxx	16.00	168	2073	5623	226002	3.3
					xxxxxxxxxx_K_Wxxxxxxxxx	16.00	109	1905	5097	220379	2.5
					xxxxxxxxxT_K_xxxxxxxxxx	11.63	150	1796	9805	215282	1.8
					xxxxxxxxxF_K_xxxxxxxxxx	9.60	112	1646	7382	205477	1.9
					xxxxxxxxxx_K_xxxxKxxxxx	8.53	170	1534	13820	198095	1.6
					xxxxxxxxxx_K_Vxxxxxxxxx	7.81	230	1364	21632	184275	1.4
					xxxxxxxxxx_K_xKxxxxxxxx	8.68	151	1134	13207	162643	1.6
					xxxxxxxxxx_K_xxxxxxKxxx	7.54	117	983	10520	149436	1.7

## Sheet: motif annotation
Protein accession	Position	Amino acid	Motif logo
TRINITY_DN33046_c0_g1_m.22023	364	K	xxxxxxxxxx_K_Hxxxxxxxxx
TRINITY_DN25173_c0_g1_m.7043	74	K	xxxxxxxxxx_K_Sxxxxxxxxx
TRINITY_DN32607_c0_g1_m.20935	145	K	xxxxxxxxxx_K_Fxxxxxxxxx
TRINITY_DN27523_c0_g1_m.10628	292	K	xxxxxxxxxx_K_Hxxxxxxxxx
TRINITY_DN24513_c0_g1_m.6224	116	K	xxxxxxxxxx_K_Yxxxxxxxxx
TRINITY_DN32215_c0_g1_m.20026	441	K	xxxxxxxxxx_K_Nxxxxxxxxx
TRINITY_DN28088_c1_g1_m.11637	133	K	xxxxxxxxxY_K_xxxxxxxxxx
TRINITY_DN29495_c0_g1_m.14220	129	K	xxxxxxxxxx_K_Fxxxxxxxxx
TRINITY_DN28824_c0_g1_m.13005	115	K	xxxxxxxxxx_K_Fxxxxxxxxx
TRINITY_DN26955_c0_g2_m.9661	363	K	xxxxxxxxxx_K_Dxxxxxxxxx
TRINITY_DN35159_c0_g1_m.27934	194	K	xxxxxxxxxx_K_Wxxxxxxxxx
TRINITY_DN25573_c0_g1_m.7572	238	K	xxxxxxxxxx_K_Fxxxxxxxxx
TRINITY_DN34979_c0_g2_m.27391	174	K	xxxxxxxxxx_K_Txxxxxxxxx
TRINITY_DN32349_c0_g1_m.20353	406	K	xxxxxxxxxx_K_xxxxxxKxxx
TRINITY_DN27462_c0_g1_m.10520	155	K	xxxxxxxxxx_K_Dxxxxxxxxx
TRINITY_DN31912_c4_g1_m.19361	240	K	xxxxxxxxxY_K_xxxxxxxxxx
TRINITY_DN36408_c0_g2_m.32161	138	K	xxxxxxxxxx_K_xKxxxxxxxx
TRINITY_DN26979_c0_g1_m.9701	180	K	xxxxxxxxxx_K_Yxxxxxxxxx
TRINITY_DN25616_c0_g1_m.7639	33	K	xxxxxxxxxx_K_xRxxxxxxxx
TRINITY_DN30603_c0_g1_m.16453	255	K	xxxxxxxxxx_K_Sxxxxxxxxx
TRINITY_DN35557_c2_g2_m.29141	44	K	xxxxxxxxxx_K_Dxxxxxxxxx
TRINITY_DN25942_c0_g1_m.8087	135	K	xxxxxxxxxF_K_xxxxxxxxxx
TRINITY_DN33046_c0_g1_m.22023	309	K	xxxxxxxxxx_K_xxxxxxKxxx
TRINITY_DN28530_c0_g1_m.12452	275	K	xxxxxxxxxx_K_Vxxxxxxxxx
TRINITY_DN36343_c1_g1_m.31894	161	K	xxxxxxxxxx_K_Sxxxxxxxxx
TRINITY_DN32624_c0_g1_m.20972	89	K	xxxxxxxxxx_K_Yxxxxxxxxx
TRINITY_DN31426_c0_g1_m.18240	468	K	xxxxxxxxxT_K_xxxxxxxxxx
TRINITY_DN34021_c0_g1_m.24654	455	K	xxxxxxxxxx_K_xxxxxxKxxx
TRINITY_DN29358_c0_g1_m.13978	121	K	xxxxxxxxxx_K_xxxxKxxxxx
TRINITY_DN27823_c0_g1_m.11159	234	K	xxxxxxxxxx_K_Hxxxxxxxxx
TRINITY_DN36117_c0_g1_m.31006	201	K	xxxxxxxxxY_K_Sxxxxxxxxx
TRINITY_DN26987_c0_g1_m.9716	390	K	xxxxxxxxxx_K_Txxxxxxxxx
TRINITY_DN35743_c1_g1_m.29751	260	K	xxxxxxxxxx_K_Nxxxxxxxxx
TRINITY_DN34865_c0_g1_m.27052	854	K	xxxxxxxxxx_K_Kxxxxxxxxx
TRINITY_DN27602_c0_g1_m.10751	88	K	xxxxxxxxxx_K_Rxxxxxxxxx
TRINITY_DN19979_c0_g1_m.2701	22	K	xxxxxxxxxx_K_Fxxxxxxxxx
TRINITY_DN31563_c0_g1_m.18549	343	K	xxxxxxxDxx_K_Rxxxxxxxxx
TRINITY_DN29230_c0_g1_m.13741	178	K	xxxxxxxxxx_K_Fxxxxxxxxx
TRINITY_DN35521_c0_g1_m.29013	275	K	xxxxxxxxxx_K_Sxxxxxxxxx
TRINITY_DN33876_c0_g1_m.24258	467	K	xxxxxxxxxx_K_Sxxxxxxxxx
TRINITY_DN25431_c0_g1_m.7377	393	K	xxxxxxxxxx_K_Txxxxxxxxx
TRINITY_DN24777_c0_g1_m.6524	87	K	xxxxxxxxxx_K_Fxxxxxxxxx
TRINITY_DN32325_c0_g1_m.20292	235	K	xxxxxxxxxx_K_xxxxxxKxxx
TRINITY_DN25697_c0_g1_m.7756	140	K	xxxxxxxxxx_K_Rxxxxxxxxx
TRINITY_DN22926_c0_g1_m.4623	164	K	xxxxxxxxxx_K_Sxxxxxxxxx
TRINITY_DN30807_c0_g4_m.16898	190	K	xxxxxxxxxx_K_Yxxxxxxxxx
TRINITY_DN28592_c1_g1_m.12559	117	K	xxxxxxxxxx_K_Dxxxxxxxxx
TRINITY_DN29585_c0_g1_m.14402	100	K	xxxxxxxxxx_K_Yxxxxxxxxx
TRINITY_DN36281_c0_g1_m.31657	2165	K	xxxxxxxxxx_K_Sxxxxxxxxx
TRINITY_DN26240_c1_g1_m.8554	109	K	xxxxxxxDxx_K_Rxxxxxxxxx
TRINITY_DN30093_c0_g1_m.15424	33	K	xxxxxxxxxx_K_xxxxxxKxxx
TRINITY_DN33613_c0_g1_m.23538	482	K	xxxxxxxxxx_K_Txxxxxxxxx
TRINITY_DN29788_c0_g1_m.14783	206	K	xxxxxxxxxx_K_xKxxxxxxxx
TRINITY_DN35011_c0_g1_m.27486	108	K	xxxxxxxxxx_K_Kxxxxxxxxx
TRINITY_DN26425_c1_g1_m.8811	157	K	xxxxxxxxxx_K_Kxxxxxxxxx
TRINITY_DN29752_c0_g1_m.14713	324	K	xxxxxxxxxx_K_xxxxKxxxxx
TRINITY_DN20982_c0_g1_m.3185	159	K	xxxxxxxxxF_K_xxxxxxxxxx
TRINITY_DN31011_c0_g2_m.17342	218	K	xxxxxxxxxx_K_Kxxxxxxxxx
TRINITY_DN26339_c0_g2_m.8697	79	K	xxxxxxxxxx_K_Dxxxxxxxxx
TRINITY_DN31842_c0_g1_m.19213	396	K	xxxxxxxxxx_K_Hxxxxxxxxx
TRINITY_DN35576_c1_g1_m.29211	96	K	xxxxxxxxxY_K_xxxxxxxxxx
TRINITY_DN34415_c0_g5_m.25744	102	K	xxxxxxxxxx_K_Yxxxxxxxxx
TRINITY_DN32685_c1_g1_m.21115	154	K	xxxxxxxDxx_K_Rxxxxxxxxx
TRINITY_DN35753_c1_g1_m.29774	301	K	xxxxxxxxxx_K_Txxxxxxxxx
TRINITY_DN28508_c0_g1_m.12408	326	K	xxxxxxxxxx_K_Sxxxxxxxxx
TRINITY_DN28590_c0_g1_m.12553	63	K	xxxxxxxxxx_K_Txxxxxxxxx
TRINITY_DN33337_c0_g2_m.22811	323	K	xxxxxxxxxx_K_xKxxxxxxxx
TRINITY_DN34962_c2_g1_m.27333	130	K	xxxxxxxxxx_K_Kxxxxxxxxx
TRINITY_DN27788_c0_g1_m.11088	312	K	xxxxxxxxxx_K_Kxxxxxxxxx
TRINITY_DN23291_c0_g1_m.4959	122	K	xxxxxxxxxx_K_Dxxxxxxxxx
TRINITY_DN31532_c0_g1_m.18487	335	K	xxxxxxxxxx_K_Wxxxxxxxxx
TRINITY_DN33847_c0_g1_m.24180	148	K	xxxxxxxxxx_K_Txxxxxxxxx
TRINITY_DN30254_c1_g1_m.15765	68	K	xxxxxxxxxT_K_xxxxxxxxxx
TRINITY_DN27742_c0_g1_m.10999	107	K	xxxxxxxxxx_K_Yxxxxxxxxx
TRINITY_DN33699_c0_g1_m.23787	190	K	xxxxxxxxxx_K_Fxxxxxxxxx
TRINITY_DN32792_c1_g1_m.21377	133	K	xxxxxxxxxx_K_Hxxxxxxxxx
TRINITY_DN25644_c0_g1_m.7679	15	K	xxxxxxxxxx_K_Hxxxxxxxxx
TRINITY_DN28920_c2_g1_m.13174	173	K	xxxxxxxxxY_K_Sxxxxxxxxx
TRINITY_DN30669_c0_g1_m.16605	193	K	xxxxxxxxxx_K_Sxxxxxxxxx
TRINITY_DN25899_c0_g1_m.8034	258	K	xxxxxxxxxx_K_Rxxxxxxxxx
TRINITY_DN30093_c0_g1_m.15424	140	K	xxxxxxxxxT_K_xxxxxxxxxx
TRINITY_DN27794_c0_g1_m.11097	104	K	xxxxxxxxxx_K_Txxxxxxxxx
TRINITY_DN32781_c0_g1_m.21355	161	K	xxxxxxxxxx_K_Yxxxxxxxxx
TRINITY_DN27436_c0_g1_m.10475	82	K	xxxxxxxxxx_K_Kxxxxxxxxx
TRINITY_DN33928_c0_g1_m.24385	152	K	xxxxxxxxxx_K_Nxxxxxxxxx
TRINITY_DN26556_c0_g1_m.9008	63	K	xxxxxxxxxx_K_Rxxxxxxxxx
TRINITY_DN32448_c0_g2_m.20573	439	K	xxxxxxxxxY_K_xxxxxxxxxx
TRINITY_DN32488_c0_g3_m.20664	215	K	xxxxxxxxxx_K_Fxxxxxxxxx
TRINITY_DN29607_c0_g1_m.14450	137	K	xxxxxxxxxx_K_Sxxxxxxxxx
TRINITY_DN30182_c2_g2_m.15612	206	K	xxxxxxxxxx_K_xRxxxxxxxx
TRINITY_DN34049_c1_g1_m.24736	341	K	xxxxxxxxxT_K_xxxxxxxxxx
TRINITY_DN21606_c0_g1_m.3602	56	K	xxxxxxxxxF_K_xxxxxxxxxx
TRINITY_DN34787_c0_g1_m.26830	593	K	xxxxxxxxxx_K_Kxxxxxxxxx
TRINITY_DN27281_c1_g1_m.10170	46	K	xxxxxxxxxx_K_Vxxxxxxxxx
TRINITY_DN32994_c0_g1_m.21910	58	K	xxxxxxxxxx_K_Nxxxxxxxxx
TRINITY_DN26617_c0_g2_m.9103	73	K	xxxxxxxxxx_K_Kxxxxxxxxx
TRINITY_DN29230_c0_g1_m.13741	146	K	xxxxxxxxxx_K_Rxxxxxxxxx
TRINITY_DN28531_c1_g2_m.12456	86	K	xxxxxxxxxx_K_Dxxxxxxxxx
TRINITY_DN26882_c0_g2_m.9535	252	K	xxxxxxxxxx_K_Vxxxxxxxxx
TRINITY_DN35290_c0_g1_m.28353	347	K	xxxxxxxxxx_K_Yxxxxxxxxx
TRINITY_DN31703_c0_g1_m.18880	129	K	xxxxxxxxxx_K_Nxxxxxxxxx
TRINITY_DN31166_c0_g2_m.17688	413	K	xxxxxxxxxx_K_Kxxxxxxxxx
TRINITY_DN34892_c2_g1_m.27116	33	K	xxxxxxxxxx_K_Hxxxxxxxxx
TRINITY_DN33394_c1_g1_m.22976	559	K	xxxxxxxxxx_K_Dxxxxxxxxx
TRINITY_DN27264_c0_g1_m.10145	182	K	xxxxxxxxxF_K_xxxxxxxxxx
TRINITY_DN15020_c0_g1_m.1036	30	K	xxxxxxxxxx_K_Nxxxxxxxxx
TRINITY_DN28360_c0_g1_m.12139	126	K	xxxxxxxxxx_K_Rxxxxxxxxx
TRINITY_DN35858_c0_g1_m.30126	169	K	xxxxxxxxxx_K_Kxxxxxxxxx
TRINITY_DN27794_c0_g1_m.11097	149	K	xxxxxxxxxx_K_Kxxxxxxxxx
TRINITY_DN27699_c0_g1_m.10932	313	K	xxxxxxxxxx_K_Sxxxxxxxxx
TRINITY_DN25730_c0_g1_m.7792	165	K	xxxxxxxxxx_K_Dxxxxxxxxx
TRINITY_DN29513_c1_g1_m.14253	236	K	xxxxxxxxxx_K_Dxxxxxxxxx
TRINITY_DN30395_c0_g1_m.16030	324	K	xxxxxxxxxx_K_Nxxxxxxxxx
TRINITY_DN34069_c1_g1_m.24792	151	K	xxxxxxxxxx_K_Rxxxxxxxxx
TRINITY_DN24451_c0_g1_m.6150	152	K	xxxxxxxxxx_K_Nxxxxxxxxx
TRINITY_DN32067_c0_g8_m.19710	127	K	xxxxxxxxxx_K_xRxxxxxxxx
TRINITY_DN30723_c0_g1_m.16721	533	K	xxxxxxxxxx_K_Nxxxxxxxxx
TRINITY_DN34407_c2_g1_m.25714	670	K	xxxxxxxxxx_K_Wxxxxxxxxx
TRINITY_DN27726_c1_g1_m.10975	120	K	xxxxxxxxxx_K_Dxxxxxxxxx
TRINITY_DN33720_c0_g1_m.23848	449	K	xxxxxxxxxx_K_Yxxxxxxxxx
TRINITY_DN32536_c1_g1_m.20771	213	K	xxxxxxxxxx_K_Hxxxxxxxxx
TRINITY_DN34075_c0_g1_m.24812	414	K	xxxxxxxxxx_K_Fxxxxxxxxx
TRINITY_DN33639_c1_g1_m.23601	429	K	xxxxxxxxxx_K_Kxxxxxxxxx
TRINITY_DN29273_c0_g2_m.13827	318	K	xxxxxxxxxx_K_Yxxxxxxxxx
TRINITY_DN36409_c0_g2_m.32166	3594	K	xxxxxxxxxx_K_Hxxxxxxxxx
TRINITY_DN29980_c0_g1_m.15189	338	K	xxxxxxxxxx_K_Sxxxxxxxxx
TRINITY_DN30529_c0_g1_m.16304	196	K	xxxxxxxxxx_K_Sxxxxxxxxx
TRINITY_DN28302_c2_g1_m.12025	167	K	xxxxxxxxxx_K_xxxxKxxxxx
TRINITY_DN31970_c0_g3_m.19497	370	K	xxxxxxxxxx_K_Rxxxxxxxxx
TRINITY_DN32034_c0_g1_m.19633	163	K	xxxxxxxxxY_K_Sxxxxxxxxx
TRINITY_DN31282_c0_g3_m.17943	52	K	xxxxxxxxxx_K_Nxxxxxxxxx
TRINITY_DN34199_c1_g2_m.25130	50	K	xxxxxxxxxx_K_xxxxxxKxxx
TRINITY_DN35911_c0_g1_m.30293	774	K	xxxxxxxxxx_K_Nxxxxxxxxx
TRINITY_DN15152_c0_g1_m.1064	7	K	xxxxxxxxxx_K_xKxxxxxxxx
TRINITY_DN33812_c0_g1_m.24083	739	K	xxxxxxxxxx_K_Yxxxxxxxxx
TRINITY_DN36381_c1_g1_m.32026	792	K	xxxxxxxxxx_K_Rxxxxxxxxx
TRINITY_DN17331_c0_g1_m.1736	339	K	xxxxxxxxxx_K_Yxxxxxxxxx
TRINITY_DN28055_c0_g1_m.11581	170	K	xxxxxxxxxx_K_xxxxKxxxxx
TRINITY_DN26349_c0_g1_m.8707	124	K	xxxxxxxxxx_K_Kxxxxxxxxx
TRINITY_DN33426_c0_g3_m.23055	152	K	xxxxxxxxxx_K_xxxxKxxxxx
TRINITY_DN36269_c0_g1_m.31608	1399	K	xxxxxxxxxx_K_xxxxKxxxxx
TRINITY_DN33892_c2_g1_m.24305	295	K	xxxxxxxxxx_K_Rxxxxxxxxx
TRINITY_DN31652_c0_g1_m.18750	107	K	xxxxxxxxxx_K_Fxxxxxxxxx
TRINITY_DN27210_c0_g1_m.10051	243	K	xxxxxxxxxx_K_Yxxxxxxxxx
TRINITY_DN22750_c0_g2_m.4463	497	K	xxxxxxxxxT_K_xxxxxxxxxx
TRINITY_DN33798_c0_g2_m.24046	468	K	xxxxxxxxxx_K_Kxxxxxxxxx
TRINITY_DN26969_c0_g4_m.9685	206	K	xxxxxxxxxx_K_Sxxxxxxxxx
TRINITY_DN28287_c0_g1_m.12004	47	K	xxxxxxxxxx_K_Dxxxxxxxxx
TRINITY_DN28906_c0_g1_m.13146	325	K	xxxxxxxxxx_K_Yxxxxxxxxx
TRINITY_DN36116_c0_g2_m.30997	155	K	xxxxxxxxxx_K_Yxxxxxxxxx
TRINITY_DN29239_c0_g1_m.13754	261	K	xxxxxxxxxY_K_xxxxxxxxxx
TRINITY_DN25639_c0_g1_m.7673	175	K	xxxxxxxxxx_K_Dxxxxxxxxx
TRINITY_DN32034_c0_g1_m.19633	443	K	xxxxxxxxxx_K_Sxxxxxxxxx
TRINITY_DN25973_c0_g2_m.8137	264	K	xxxxxxxxxx_K_xxxxKxxxxx
TRINITY_DN35616_c0_g1_m.29340	258	K	xxxxxxxxxx_K_Rxxxxxxxxx
TRINITY_DN29758_c0_g1_m.14727	77	K	xxxxxxxxxx_K_Rxxxxxxxxx
TRINITY_DN29061_c0_g1_m.13446	129	K	xxxxxxxxxx_K_Dxxxxxxxxx
TRINITY_DN29763_c0_g2_m.14736	55	K	xxxxxxxxxx_K_Dxxxxxxxxx
TRINITY_DN26067_c0_g1_m.8292	81	K	xxxxxxxxxT_K_xxxxxxxxxx
TRINITY_DN32575_c3_g1_m.20863	106	K	xxxxxxxxxx_K_Rxxxxxxxxx
TRINITY_DN28292_c0_g2_m.12011	67	K	xxxxxxxxxx_K_xRxxxxxxxx
TRINITY_DN34515_c1_g1_m.26020	446	K	xxxxxxxxxF_K_xxxxxxxxxx
TRINITY_DN29318_c0_g1_m.13902	130	K	xxxxxxxxxx_K_Txxxxxxxxx
TRINITY_DN32663_c0_g2_m.21067	336	K	xxxxxxxxxx_K_Fxxxxxxxxx
TRINITY_DN31323_c0_g1_m.18022	119	K	xxxxxxxxxx_K_Vxxxxxxxxx
TRINITY_DN34039_c0_g1_m.24708	276	K	xxxxxxxxxx_K_Vxxxxxxxxx
TRINITY_DN34484_c2_g1_m.25947	138	K	xxxxxxxxxx_K_Nxxxxxxxxx
TRINITY_DN28329_c0_g1_m.12080	79	K	xxxxxxxxxx_K_Hxxxxxxxxx
TRINITY_DN43543_c0_g1_m.33251	132	K	xxxxxxxxxx_K_xxxxxxKxxx
TRINITY_DN35917_c0_g1_m.30310	909	K	xxxxxxxxxx_K_Fxxxxxxxxx
TRINITY_DN33263_c0_g1_m.22602	282	K	xxxxxxxxxx_K_Fxxxxxxxxx
TRINITY_DN34422_c0_g1_m.25762	163	K	xxxxxxxxxx_K_Sxxxxxxxxx
TRINITY_DN32031_c0_g1_m.19628	75	K	xxxxxxxxxx_K_xKxxxxxxxx
TRINITY_DN30563_c0_g1_m.16361	397	K	xxxxxxxxxx_K_Fxxxxxxxxx
TRINITY_DN35900_c1_g1_m.30251	420	K	xxxxxxxxxx_K_Rxxxxxxxxx
TRINITY_DN35186_c0_g1_m.28025	217	K	xxxxxxxxxx_K_Fxxxxxxxxx
TRINITY_DN35718_c2_g1_m.29672	322	K	xxxxxxxxxx_K_Rxxxxxxxxx
TRINITY_DN34271_c0_g1_m.25341	64	K	xxxxxxxxxx_K_Wxxxxxxxxx
TRINITY_DN33876_c0_g1_m.24258	521	K	xxxxxxxxxx_K_Rxxxxxxxxx
TRINITY_DN31820_c2_g3_m.19155	524	K	xxxxxxxxxx_K_Kxxxxxxxxx
TRINITY_DN27633_c0_g1_m.10809	137	K	xxxxxxxxxx_K_Sxxxxxxxxx
TRINITY_DN33973_c0_g1_m.24525	257	K	xxxxxxxxxx_K_Yxxxxxxxxx
TRINITY_DN34471_c0_g1_m.25905	544	K	xxxxxxxxxx_K_xRxxxxxxxx
TRINITY_DN15935_c0_g1_m.1296	40	K	xxxxxxxxxx_K_Sxxxxxxxxx
TRINITY_DN28060_c0_g1_m.11588	346	K	xxxxxxxxxx_K_Rxxxxxxxxx
TRINITY_DN36189_c0_g1_m.31283	232	K	xxxxxxxxxx_K_Yxxxxxxxxx
TRINITY_DN26693_c0_g1_m.9235	91	K	xxxxxxxxxx_K_Yxxxxxxxxx
TRINITY_DN34367_c0_g1_m.25596	101	K	xxxxxxxxxx_K_Sxxxxxxxxx
TRINITY_DN32685_c1_g1_m.21115	314	K	xxxxxxxxxx_K_Rxxxxxxxxx
TRINITY_DN26221_c0_g1_m.8521	128	K	xxxxxxxxxx_K_Hxxxxxxxxx
TRINITY_DN30210_c0_g1_m.15674	85	K	xxxxxxxxxF_K_xxxxxxxxxx
TRINITY_DN35389_c2_g1_m.28628	168	K	xxxxxxxxxx_K_Hxxxxxxxxx
TRINITY_DN34802_c0_g1_m.26869	199	K	xxxxxxxxxx_K_Nxxxxxxxxx
TRINITY_DN29299_c0_g1_m.13864	57	K	xxxxxxxxxx_K_Vxxxxxxxxx
TRINITY_DN31444_c0_g1_m.18277	19	K	xxxxxxxxxx_K_xKxxxxxxxx
TRINITY_DN28658_c0_g1_m.12682	150	K	xxxxxxxxxx_K_Dxxxxxxxxx
TRINITY_DN32251_c0_g2_m.20117	409	K	xxxxxxxxxx_K_Yxxxxxxxxx
TRINITY_DN27265_c0_g1_m.10146	79	K	xxxxxxxxxx_K_Sxxxxxxxxx
TRINITY_DN34559_c0_g1_m.26156	1312	K	xxxxxxxxxx_K_Yxxxxxxxxx
TRINITY_DN23269_c0_g1_m.4925	178	K	xxxxxxxxxY_K_xxxxxxxxxx
TRINITY_DN35783_c1_g7_m.29875	366	K	xxxxxxxxxT_K_xxxxxxxxxx
TRINITY_DN27844_c0_g5_m.11204	478	K	xxxxxxxxxx_K_Nxxxxxxxxx
TRINITY_DN25812_c1_g1_m.7904	91	K	xxxxxxxxxx_K_Dxxxxxxxxx
TRINITY_DN32624_c0_g1_m.20972	340	K	xxxxxxxxxx_K_Sxxxxxxxxx
TRINITY_DN25933_c0_g8_m.8077	90	K	xxxxxxxxxx_K_xxxxxxKxxx
TRINITY_DN26420_c0_g1_m.8800	139	K	xxxxxxxxxx_K_Txxxxxxxxx
TRINITY_DN27631_c0_g1_m.10806	50	K	xxxxxxxxxx_K_Sxxxxxxxxx
TRINITY_DN36360_c2_g1_m.31947	522	K	xxxxxxxxxx_K_xRxxxxxxxx
TRINITY_DN25464_c0_g1_m.7427	297	K	xxxxxxxxxx_K_Sxxxxxxxxx
TRINITY_DN31588_c0_g2_m.18610	359	K	xxxxxxxxxx_K_Wxxxxxxxxx
TRINITY_DN33913_c0_g1_m.24350	222	K	xxxxxxxxxx_K_Fxxxxxxxxx
TRINITY_DN32345_c0_g1_m.20347	166	K	xxxxxxxxxx_K_Rxxxxxxxxx
TRINITY_DN29165_c0_g1_m.13628	183	K	xxxxxxxxxx_K_Kxxxxxxxxx
TRINITY_DN22474_c0_g1_m.4224	151	K	xxxxxxxxxx_K_Rxxxxxxxxx
TRINITY_DN30092_c1_g2_m.15422	410	K	xxxxxxxxxx_K_Txxxxxxxxx
TRINITY_DN35793_c5_g2_m.29906	965	K	xxxxxxxxxx_K_Txxxxxxxxx
TRINITY_DN27402_c0_g1_m.10418	50	K	xxxxxxxxxx_K_Hxxxxxxxxx
TRINITY_DN12492_c0_g1_m.485	4	K	xxxxxxxxxx_K_Kxxxxxxxxx
TRINITY_DN33268_c0_g3_m.22618	242	K	xxxxxxxxxx_K_Kxxxxxxxxx
TRINITY_DN36269_c0_g1_m.31608	820	K	xxxxxxxxxx_K_Rxxxxxxxxx
TRINITY_DN28166_c1_g1_m.11770	17	K	xxxxxxxxxx_K_Yxxxxxxxxx
TRINITY_DN29829_c2_g7_m.14886	107	K	xxxxxxxxxx_K_Nxxxxxxxxx
TRINITY_DN25099_c0_g1_m.6946	35	K	xxxxxxxxxx_K_Txxxxxxxxx
TRINITY_DN26164_c2_g1_m.8430	135	K	xxxxxxxxxx_K_Nxxxxxxxxx
TRINITY_DN33773_c0_g1_m.23978	123	K	xxxxxxxxxx_K_Rxxxxxxxxx
TRINITY_DN31050_c0_g1_m.17439	102	K	xxxxxxxxxx_K_Vxxxxxxxxx
TRINITY_DN35099_c5_g1_m.27763	191	K	xxxxxxxxxx_K_Kxxxxxxxxx
TRINITY_DN28677_c0_g3_m.12714	28	K	xxxxxxxxxx_K_Yxxxxxxxxx
TRINITY_DN34503_c0_g1_m.25991	179	K	xxxxxxxxxx_K_Rxxxxxxxxx
TRINITY_DN32564_c2_g1_m.20833	55	K	xxxxxxxxxx_K_Yxxxxxxxxx
TRINITY_DN32671_c0_g1_m.21083	171	K	xxxxxxxxxx_K_Txxxxxxxxx
TRINITY_DN30176_c2_g1_m.15598	67	K	xxxxxxxxxx_K_Txxxxxxxxx
TRINITY_DN35399_c1_g1_m.28667	41	K	xxxxxxxxxx_K_Hxxxxxxxxx
TRINITY_DN24876_c0_g1_m.6661	204	K	xxxxxxxxxx_K_Yxxxxxxxxx
TRINITY_DN35290_c1_g2_m.28357	448	K	xxxxxxxxxx_K_Rxxxxxxxxx
TRINITY_DN26183_c0_g1_m.8459	159	K	xxxxxxxxxx_K_Nxxxxxxxxx
TRINITY_DN21103_c0_g1_m.3266	104	K	xxxxxxxxxx_K_Vxxxxxxxxx
TRINITY_DN29287_c0_g1_m.13845	366	K	xxxxxxxxxF_K_xxxxxxxxxx
TRINITY_DN30602_c0_g1_m.16451	32	K	xxxxxxxxxx_K_Yxxxxxxxxx
TRINITY_DN35186_c0_g1_m.28025	265	K	xxxxxxxxxx_K_Vxxxxxxxxx
TRINITY_DN29394_c0_g1_m.14041	573	K	xxxxxxxxxx_K_Dxxxxxxxxx
TRINITY_DN32197_c1_g1_m.19980	432	K	xxxxxxxxxx_K_Kxxxxxxxxx
TRINITY_DN33675_c0_g1_m.23719	599	K	xxxxxxxxxx_K_Kxxxxxxxxx
TRINITY_DN35311_c0_g2_m.28419	375	K	xxxxxxxxxx_K_Yxxxxxxxxx
TRINITY_DN33752_c0_g1_m.23925	482	K	xxxxxxxxxx_K_Nxxxxxxxxx
TRINITY_DN29294_c0_g1_m.13857	664	K	xxxxxxxxxx_K_Yxxxxxxxxx
TRINITY_DN31275_c0_g2_m.17927	411	K	xxxxxxxxxT_K_xxxxxxxxxx
TRINITY_DN30949_c4_g1_m.17184	409	K	xxxxxxxxxx_K_Rxxxxxxxxx
TRINITY_DN35594_c0_g2_m.29264	48	K	xxxxxxxxxx_K_xxxxxxKxxx
TRINITY_DN33066_c0_g1_m.22079	328	K	xxxxxxxxxx_K_Kxxxxxxxxx
TRINITY_DN28990_c0_g1_m.13301	86	K	xxxxxxxxxx_K_Txxxxxxxxx
TRINITY_DN28953_c0_g1_m.13235	155	K	xxxxxxxxxx_K_Fxxxxxxxxx
TRINITY_DN34203_c0_g1_m.25150	712	K	xxxxxxxxxx_K_Sxxxxxxxxx
TRINITY_DN34012_c0_g1_m.24633	521	K	xxxxxxxxxx_K_Nxxxxxxxxx
TRINITY_DN34108_c0_g3_m.24899	251	K	xxxxxxxxxx_K_Fxxxxxxxxx
TRINITY_DN25173_c0_g1_m.7043	132	K	xxxxxxxxxx_K_Sxxxxxxxxx
TRINITY_DN31064_c0_g1_m.17467	313	K	xxxxxxxxxx_K_Nxxxxxxxxx
TRINITY_DN25802_c0_g1_m.7887	100	K	xxxxxxxxxx_K_Hxxxxxxxxx
TRINITY_DN35310_c1_g1_m.28415	72	K	xxxxxxxxxx_K_Rxxxxxxxxx
TRINITY_DN36290_c1_g2_m.31690	1051	K	xxxxxxxxxx_K_Hxxxxxxxxx
TRINITY_DN31309_c0_g1_m.17996	260	K	xxxxxxxxxx_K_Txxxxxxxxx
TRINITY_DN29255_c0_g1_m.13791	316	K	xxxxxxxxxx_K_Hxxxxxxxxx
TRINITY_DN28243_c0_g1_m.11926	215	K	xxxxxxxxxx_K_Kxxxxxxxxx
TRINITY_DN34439_c0_g2_m.25804	58	K	xxxxxxxxxx_K_Fxxxxxxxxx
TRINITY_DN35691_c0_g1_m.29592	341	K	xxxxxxxxxx_K_Nxxxxxxxxx
TRINITY_DN30909_c2_g1_m.17093	49	K	xxxxxxxxxx_K_Kxxxxxxxxx
TRINITY_DN31166_c0_g2_m.17688	511	K	xxxxxxxxxx_K_Sxxxxxxxxx
TRINITY_DN31104_c0_g1_m.17552	252	K	xxxxxxxxxx_K_Rxxxxxxxxx
TRINITY_DN28456_c0_g1_m.12309	196	K	xxxxxxxxxx_K_Sxxxxxxxxx
TRINITY_DN30924_c0_g2_m.17127	547	K	xxxxxxxxxx_K_Rxxxxxxxxx
TRINITY_DN30917_c0_g1_m.17111	549	K	xxxxxxxxxx_K_Rxxxxxxxxx
TRINITY_DN29644_c1_g1_m.14531	108	K	xxxxxxxxxx_K_Hxxxxxxxxx
TRINITY_DN30738_c0_g1_m.16751	159	K	xxxxxxxxxx_K_Fxxxxxxxxx
TRINITY_DN34115_c1_g1_m.24917	91	K	xxxxxxxxxx_K_Nxxxxxxxxx
TRINITY_DN27813_c0_g1_m.11142	74	K	xxxxxxxxxx_K_Txxxxxxxxx
TRINITY_DN27726_c1_g1_m.10975	34	K	xxxxxxxxxx_K_Kxxxxxxxxx
TRINITY_DN28302_c2_g1_m.12025	158	K	xxxxxxxxxT_K_xxxxxxxxxx
TRINITY_DN28302_c3_g1_m.12027	259	K	xxxxxxxxxx_K_Sxxxxxxxxx
TRINITY_DN26491_c0_g1_m.8914	199	K	xxxxxxxxxx_K_Fxxxxxxxxx
TRINITY_DN33555_c0_g3_m.23388	5	K	xxxxxxxxxx_K_Txxxxxxxxx
TRINITY_DN23533_c0_g1_m.5200	109	K	xxxxxxxxxx_K_Sxxxxxxxxx
TRINITY_DN29332_c0_g1_m.13927	138	K	xxxxxxxxxx_K_Rxxxxxxxxx
TRINITY_DN28643_c0_g1_m.12654	125	K	xxxxxxxxxx_K_Sxxxxxxxxx
TRINITY_DN33187_c2_g1_m.22400	190	K	xxxxxxxxxT_K_xxxxxxxxxx
TRINITY_DN28786_c2_g2_m.12925	334	K	xxxxxxxxxx_K_Fxxxxxxxxx
TRINITY_DN31998_c0_g1_m.19560	328	K	xxxxxxxxxT_K_xxxxxxxxxx
TRINITY_DN33394_c1_g1_m.22976	244	K	xxxxxxxxxx_K_Dxxxxxxxxx
TRINITY_DN34445_c2_g9_m.25825	185	K	xxxxxxxxxx_K_Kxxxxxxxxx
TRINITY_DN34117_c0_g1_m.24924	129	K	xxxxxxxxxx_K_Kxxxxxxxxx
TRINITY_DN35789_c0_g2_m.29893	5	K	xxxxxxxxxY_K_xxxxxxxxxx
TRINITY_DN33448_c0_g1_m.23106	80	K	xxxxxxxxxY_K_xxxxxxxxxx
TRINITY_DN27348_c0_g1_m.10326	380	K	xxxxxxxxxx_K_Kxxxxxxxxx
TRINITY_DN32958_c0_g1_m.21819	667	K	xxxxxxxxxx_K_Sxxxxxxxxx
TRINITY_DN26357_c0_g1_m.8721	15	K	xxxxxxxxxx_K_Kxxxxxxxxx
TRINITY_DN29410_c0_g4_m.14066	223	K	xxxxxxxxxx_K_Txxxxxxxxx
TRINITY_DN28088_c0_g2_m.11636	337	K	xxxxxxxxxF_K_xxxxxxxxxx
TRINITY_DN35049_c1_g2_m.27593	3	K	xxxxxxxxxx_K_Dxxxxxxxxx
TRINITY_DN29442_c1_g2_m.14129	113	K	xxxxxxxxxx_K_xxxxKxxxxx
TRINITY_DN32558_c0_g1_m.20824	93	K	xxxxxxxxxx_K_Txxxxxxxxx
TRINITY_DN35687_c0_g1_m.29583	702	K	xxxxxxxxxx_K_Rxxxxxxxxx
TRINITY_DN24305_c0_g1_m.5993	168	K	xxxxxxxxxx_K_Yxxxxxxxxx
TRINITY_DN29423_c0_g1_m.14093	228	K	xxxxxxxxxx_K_Txxxxxxxxx
TRINITY_DN5652_c0_g3_m.34495	32	K	xxxxxxxxxx_K_Rxxxxxxxxx
TRINITY_DN26221_c0_g1_m.8521	127	K	xxxxxxxxxx_K_Kxxxxxxxxx
TRINITY_DN29970_c0_g1_m.15170	603	K	xxxxxxxxxx_K_Fxxxxxxxxx
TRINITY_DN27596_c0_g1_m.10743	217	K	xxxxxxxxxx_K_Rxxxxxxxxx
TRINITY_DN32726_c0_g1_m.21217	430	K	xxxxxxxxxx_K_Kxxxxxxxxx
TRINITY_DN25191_c1_g1_m.7071	138	K	xxxxxxxxxx_K_Vxxxxxxxxx
TRINITY_DN32974_c1_g1_m.21854	245	K	xxxxxxxxxx_K_xRxxxxxxxx
TRINITY_DN28118_c1_g1_m.11679	390	K	xxxxxxxxxx_K_Fxxxxxxxxx
TRINITY_DN33337_c0_g2_m.22811	359	K	xxxxxxxxxx_K_xxxxxxKxxx
TRINITY_DN30072_c0_g1_m.15381	653	K	xxxxxxxxxx_K_Dxxxxxxxxx
TRINITY_DN25990_c0_g1_m.8169	126	K	xxxxxxxxxx_K_xxxxKxxxxx
TRINITY_DN30881_c0_g1_m.17036	90	K	xxxxxxxxxx_K_Fxxxxxxxxx
TRINITY_DN30263_c0_g1_m.15781	217	K	xxxxxxxxxx_K_Rxxxxxxxxx
TRINITY_DN27720_c0_g1_m.10963	55	K	xxxxxxxxxx_K_Vxxxxxxxxx
TRINITY_DN35917_c0_g1_m.30310	168	K	xxxxxxxxxx_K_Kxxxxxxxxx
TRINITY_DN28894_c0_g1_m.13129	157	K	xxxxxxxxxx_K_Yxxxxxxxxx
TRINITY_DN31202_c1_g1_m.17775	233	K	xxxxxxxxxx_K_Hxxxxxxxxx
TRINITY_DN33268_c0_g3_m.22618	212	K	xxxxxxxxxx_K_Txxxxxxxxx
TRINITY_DN35238_c1_g1_m.28184	803	K	xxxxxxxxxx_K_Sxxxxxxxxx
TRINITY_DN24632_c0_g1_m.6362	162	K	xxxxxxxxxx_K_Rxxxxxxxxx
TRINITY_DN35858_c0_g1_m.30126	160	K	xxxxxxxxxx_K_Dxxxxxxxxx
TRINITY_DN29607_c0_g1_m.14450	417	K	xxxxxxxxxx_K_Yxxxxxxxxx
TRINITY_DN28090_c0_g1_m.11642	140	K	xxxxxxxxxx_K_Fxxxxxxxxx
TRINITY_DN25420_c0_g1_m.7361	120	K	xxxxxxxxxx_K_xxxxxxKxxx
TRINITY_DN26683_c0_g1_m.9214	122	K	xxxxxxxxxF_K_xxxxxxxxxx
TRINITY_DN25510_c0_g1_m.7487	276	K	xxxxxxxxxx_K_Wxxxxxxxxx
TRINITY_DN34518_c0_g1_m.26028	332	K	xxxxxxxxxx_K_Dxxxxxxxxx
TRINITY_DN32304_c0_g1_m.20240	39	K	xxxxxxxxxx_K_xRxxxxxxxx
TRINITY_DN32564_c2_g1_m.20833	495	K	xxxxxxxxxx_K_Sxxxxxxxxx
TRINITY_DN32770_c0_g1_m.21328	186	K	xxxxxxxxxx_K_Fxxxxxxxxx
TRINITY_DN33205_c1_g4_m.22449	139	K	xxxxxxxxxx_K_Txxxxxxxxx
TRINITY_DN34302_c0_g1_m.25417	461	K	xxxxxxxxxx_K_xRxxxxxxxx
TRINITY_DN27788_c0_g1_m.11088	231	K	xxxxxxxxxT_K_xxxxxxxxxx
TRINITY_DN30588_c0_g7_m.16419	25	K	xxxxxxxxxx_K_Sxxxxxxxxx
TRINITY_DN24191_c0_g1_m.5873	168	K	xxxxxxxxxx_K_Nxxxxxxxxx
TRINITY_DN29154_c0_g1_m.13612	50	K	xxxxxxxxxx_K_Nxxxxxxxxx
TRINITY_DN33046_c0_g1_m.22023	513	K	xxxxxxxxxx_K_Sxxxxxxxxx
TRINITY_DN25875_c0_g1_m.7995	208	K	xxxxxxxxxx_K_Yxxxxxxxxx
TRINITY_DN25015_c0_g1_m.6848	117	K	xxxxxxxxxx_K_Yxxxxxxxxx
TRINITY_DN33383_c5_g1_m.22941	229	K	xxxxxxxxxx_K_xRxxxxxxxx
TRINITY_DN31426_c0_g1_m.18240	274	K	xxxxxxxxxx_K_xxxxKxxxxx
TRINITY_DN29041_c0_g1_m.13396	100	K	xxxxxxxxxx_K_Sxxxxxxxxx
TRINITY_DN26199_c0_g1_m.8488	41	K	xxxxxxxxxx_K_Txxxxxxxxx
TRINITY_DN27384_c0_g1_m.10386	6	K	xxxxxxxxxx_K_Vxxxxxxxxx
TRINITY_DN35129_c1_g1_m.27858	441	K	xxxxxxxxxx_K_Txxxxxxxxx
TRINITY_DN32866_c1_g2_m.21587	80	K	xxxxxxxxxx_K_Fxxxxxxxxx
TRINITY_DN30598_c0_g1_m.16441	278	K	xxxxxxxxxx_K_xRxxxxxxxx
TRINITY_DN29683_c0_g1_m.14594	249	K	xxxxxxxxxx_K_Rxxxxxxxxx
TRINITY_DN32535_c0_g1_m.20767	328	K	xxxxxxxxxx_K_Hxxxxxxxxx
TRINITY_DN30651_c0_g1_m.16554	182	K	xxxxxxxxxx_K_Vxxxxxxxxx
TRINITY_DN26319_c0_g1_m.8668	78	K	xxxxxxxxxx_K_Yxxxxxxxxx
TRINITY_DN34031_c1_g3_m.24683	45	K	xxxxxxxxxx_K_Nxxxxxxxxx
TRINITY_DN29400_c0_g1_m.14050	146	K	xxxxxxxxxx_K_Dxxxxxxxxx
TRINITY_DN35753_c1_g1_m.29774	538	K	xxxxxxxxxx_K_Txxxxxxxxx
TRINITY_DN32558_c0_g1_m.20824	424	K	xxxxxxxxxx_K_Sxxxxxxxxx
TRINITY_DN24534_c2_g1_m.6245	33	K	xxxxxxxxxY_K_xxxxxxxxxx
TRINITY_DN31733_c0_g1_m.18954	354	K	xxxxxxxxxx_K_xRxxxxxxxx
TRINITY_DN33357_c0_g2_m.22872	134	K	xxxxxxxxxY_K_xxxxxxxxxx
TRINITY_DN29976_c0_g1_m.15181	262	K	xxxxxxxxxx_K_Txxxxxxxxx
TRINITY_DN34549_c1_g1_m.26121	286	K	xxxxxxxxxx_K_Txxxxxxxxx
TRINITY_DN21667_c0_g1_m.3652	67	K	xxxxxxxxxx_K_Kxxxxxxxxx
TRINITY_DN28588_c1_g1_m.12550	63	K	xxxxxxxDxx_K_Rxxxxxxxxx
TRINITY_DN31381_c0_g1_m.18155	74	K	xxxxxxxxxx_K_Yxxxxxxxxx
TRINITY_DN26444_c0_g2_m.8841	107	K	xxxxxxxxxx_K_Vxxxxxxxxx
TRINITY_DN26366_c0_g1_m.8732	189	K	xxxxxxxxxx_K_Dxxxxxxxxx
TRINITY_DN28910_c0_g2_m.13155	124	K	xxxxxxxxxx_K_Yxxxxxxxxx
TRINITY_DN28380_c0_g1_m.12168	300	K	xxxxxxxxxx_K_Rxxxxxxxxx
TRINITY_DN31796_c0_g2_m.19096	85	K	xxxxxxxxxx_K_Rxxxxxxxxx
TRINITY_DN24964_c0_g1_m.6770	93	K	xxxxxxxxxx_K_Wxxxxxxxxx
TRINITY_DN33214_c0_g1_m.22474	179	K	xxxxxxxxxx_K_xxxxKxxxxx
TRINITY_DN28828_c0_g1_m.13009	411	K	xxxxxxxxxx_K_Dxxxxxxxxx
TRINITY_DN27228_c1_g1_m.10087	336	K	xxxxxxxxxx_K_xxxxKxxxxx
TRINITY_DN34124_c0_g1_m.24937	326	K	xxxxxxxxxx_K_Sxxxxxxxxx
TRINITY_DN31071_c1_g1_m.17478	118	K	xxxxxxxxxx_K_Sxxxxxxxxx
TRINITY_DN22581_c0_g2_m.4314	10	K	xxxxxxxxxx_K_Hxxxxxxxxx
TRINITY_DN18798_c0_g1_m.2244	31	K	xxxxxxxxxx_K_Kxxxxxxxxx
TRINITY_DN33470_c0_g1_m.23163	308	K	xxxxxxxxxx_K_Rxxxxxxxxx
TRINITY_DN24242_c0_g1_m.5917	76	K	xxxxxxxxxx_K_Fxxxxxxxxx
TRINITY_DN36277_c0_g1_m.31638	469	K	xxxxxxxxxx_K_Fxxxxxxxxx
TRINITY_DN35691_c0_g1_m.29592	96	K	xxxxxxxxxx_K_Rxxxxxxxxx
TRINITY_DN28099_c0_g1_m.11650	53	K	xxxxxxxxxx_K_xRxxxxxxxx
TRINITY_DN35238_c1_g1_m.28184	83	K	xxxxxxxxxF_K_xxxxxxxxxx
TRINITY_DN26955_c0_g2_m.9661	153	K	xxxxxxxxxx_K_Txxxxxxxxx
TRINITY_DN35667_c0_g1_m.29519	263	K	xxxxxxxxxx_K_Txxxxxxxxx
TRINITY_DN34471_c0_g1_m.25905	322	K	xxxxxxxxxx_K_Yxxxxxxxxx
TRINITY_DN35315_c0_g1_m.28431	682	K	xxxxxxxxxx_K_Sxxxxxxxxx
TRINITY_DN32413_c0_g1_m.20488	308	K	xxxxxxxxxx_K_Hxxxxxxxxx
TRINITY_DN36416_c0_g1_m.32197	611	K	xxxxxxxxxx_K_Kxxxxxxxxx
TRINITY_DN28088_c0_g2_m.11636	131	K	xxxxxxxxxY_K_xxxxxxxxxx
TRINITY_DN29410_c0_g4_m.14066	187	K	xxxxxxxxxx_K_xKxxxxxxxx
TRINITY_DN23531_c0_g1_m.5194	272	K	xxxxxxxxxx_K_Kxxxxxxxxx
TRINITY_DN24233_c1_g1_m.5912	93	K	xxxxxxxxxx_K_Yxxxxxxxxx
TRINITY_DN25164_c0_g1_m.7032	151	K	xxxxxxxxxx_K_xxxxKxxxxx
TRINITY_DN33255_c0_g1_m.22583	455	K	xxxxxxxxxx_K_xRxxxxxxxx
TRINITY_DN25379_c0_g1_m.7308	29	K	xxxxxxxxxx_K_xxxxKxxxxx
TRINITY_DN25504_c0_g1_m.7479	108	K	xxxxxxxxxx_K_Sxxxxxxxxx
TRINITY_DN29400_c0_g1_m.14050	331	K	xxxxxxxxxT_K_xxxxxxxxxx
TRINITY_DN34791_c0_g1_m.26851	519	K	xxxxxxxxxx_K_Kxxxxxxxxx
TRINITY_DN28938_c0_g2_m.13216	155	K	xxxxxxxxxx_K_xxxxKxxxxx
TRINITY_DN34718_c0_g2_m.26629	286	K	xxxxxxxxxx_K_Fxxxxxxxxx
TRINITY_DN23410_c0_g1_m.5076	11	K	xxxxxxxxxx_K_Rxxxxxxxxx
TRINITY_DN28208_c0_g1_m.11858	138	K	xxxxxxxxxx_K_Fxxxxxxxxx
TRINITY_DN34798_c1_g1_m.26863	936	K	xxxxxxxxxx_K_Kxxxxxxxxx
TRINITY_DN31918_c0_g1_m.19381	220	K	xxxxxxxxxx_K_Dxxxxxxxxx
TRINITY_DN28628_c0_g1_m.12626	274	K	xxxxxxxxxx_K_Yxxxxxxxxx
TRINITY_DN28167_c0_g1_m.11773	274	K	xxxxxxxxxF_K_xxxxxxxxxx
TRINITY_DN25469_c0_g1_m.7433	313	K	xxxxxxxxxx_K_Kxxxxxxxxx
TRINITY_DN31855_c1_g1_m.19239	185	K	xxxxxxxxxx_K_Kxxxxxxxxx
TRINITY_DN34686_c0_g1_m.26548	489	K	xxxxxxxxxx_K_Kxxxxxxxxx
TRINITY_DN34483_c0_g2_m.25937	182	K	xxxxxxxxxx_K_Nxxxxxxxxx
TRINITY_DN35369_c2_g1_m.28577	232	K	xxxxxxxxxx_K_Yxxxxxxxxx
TRINITY_DN34847_c0_g1_m.26999	458	K	xxxxxxxxxx_K_Hxxxxxxxxx
TRINITY_DN29653_c0_g1_m.14541	121	K	xxxxxxxxxx_K_xRxxxxxxxx
TRINITY_DN28351_c0_g1_m.12121	308	K	xxxxxxxxxx_K_Sxxxxxxxxx
TRINITY_DN32804_c0_g1_m.21405	111	K	xxxxxxxxxx_K_Rxxxxxxxxx
TRINITY_DN33786_c0_g1_m.24013	210	K	xxxxxxxxxx_K_Rxxxxxxxxx
TRINITY_DN35820_c0_g1_m.30007	162	K	xxxxxxxxxx_K_Yxxxxxxxxx
TRINITY_DN39306_c0_g1_m.32612	155	K	xxxxxxxxxx_K_xxxxxxKxxx
TRINITY_DN34049_c1_g1_m.24736	108	K	xxxxxxxxxx_K_Fxxxxxxxxx
TRINITY_DN27928_c0_g1_m.11349	130	K	xxxxxxxxxx_K_Yxxxxxxxxx
TRINITY_DN28196_c0_g1_m.11831	411	K	xxxxxxxxxx_K_Rxxxxxxxxx
TRINITY_DN24156_c0_g1_m.5832	218	K	xxxxxxxxxY_K_Sxxxxxxxxx
TRINITY_DN27759_c0_g1_m.11028	469	K	xxxxxxxxxx_K_Yxxxxxxxxx
TRINITY_DN24053_c0_g1_m.5718	208	K	xxxxxxxxxx_K_Dxxxxxxxxx
TRINITY_DN31975_c0_g1_m.19512	352	K	xxxxxxxxxx_K_Fxxxxxxxxx
TRINITY_DN33792_c2_g3_m.24025	53	K	xxxxxxxxxx_K_Fxxxxxxxxx
TRINITY_DN33823_c0_g2_m.24118	147	K	xxxxxxxxxx_K_Vxxxxxxxxx
TRINITY_DN36169_c1_g4_m.31217	138	K	xxxxxxxxxx_K_Txxxxxxxxx
TRINITY_DN35950_c0_g1_m.30426	107	K	xxxxxxxxxT_K_xxxxxxxxxx
TRINITY_DN29989_c2_g3_m.15213	481	K	xxxxxxxxxx_K_Wxxxxxxxxx
TRINITY_DN31158_c2_g1_m.17668	143	K	xxxxxxxxxx_K_xxxxKxxxxx
TRINITY_DN29459_c0_g1_m.14161	291	K	xxxxxxxxxx_K_Nxxxxxxxxx
TRINITY_DN32210_c0_g1_m.20019	56	K	xxxxxxxxxx_K_Txxxxxxxxx
TRINITY_DN31095_c1_g1_m.17531	18	K	xxxxxxxxxx_K_Nxxxxxxxxx
TRINITY_DN32587_c0_g1_m.20888	357	K	xxxxxxxxxx_K_Txxxxxxxxx
TRINITY_DN32588_c0_g1_m.20889	87	K	xxxxxxxxxx_K_xKxxxxxxxx
TRINITY_DN28838_c1_g1_m.13032	85	K	xxxxxxxxxx_K_Dxxxxxxxxx
TRINITY_DN34148_c3_g2_m.24996	586	K	xxxxxxxxxx_K_Txxxxxxxxx
TRINITY_DN31592_c0_g1_m.18618	221	K	xxxxxxxxxx_K_Rxxxxxxxxx
TRINITY_DN26803_c0_g1_m.9395	74	K	xxxxxxxxxx_K_Dxxxxxxxxx
TRINITY_DN30536_c0_g1_m.16319	252	K	xxxxxxxxxx_K_Sxxxxxxxxx
TRINITY_DN30183_c0_g1_m.15616	226	K	xxxxxxxxxY_K_xxxxxxxxxx
TRINITY_DN25893_c0_g1_m.8027	95	K	xxxxxxxxxx_K_Kxxxxxxxxx
TRINITY_DN23880_c0_g1_m.5555	133	K	xxxxxxxxxx_K_Rxxxxxxxxx
TRINITY_DN26263_c1_g1_m.8585	201	K	xxxxxxxxxx_K_xKxxxxxxxx
TRINITY_DN29663_c0_g1_m.14555	16	K	xxxxxxxxxx_K_Kxxxxxxxxx
TRINITY_DN33226_c0_g1_m.22505	235	K	xxxxxxxxxx_K_Hxxxxxxxxx
TRINITY_DN29725_c0_g1_m.14662	203	K	xxxxxxxDxx_K_Rxxxxxxxxx
TRINITY_DN27989_c0_g1_m.11455	209	K	xxxxxxxxxx_K_Txxxxxxxxx
TRINITY_DN31600_c0_g1_m.18632	90	K	xxxxxxxxxx_K_Kxxxxxxxxx
TRINITY_DN32676_c0_g3_m.21096	247	K	xxxxxxxxxx_K_Kxxxxxxxxx
TRINITY_DN35404_c0_g1_m.28683	183	K	xxxxxxxxxx_K_Hxxxxxxxxx
TRINITY_DN23861_c0_g1_m.5537	95	K	xxxxxxxxxx_K_xRxxxxxxxx
TRINITY_DN12767_c0_g2_m.586	150	K	xxxxxxxxxx_K_Yxxxxxxxxx
TRINITY_DN35793_c5_g2_m.29906	235	K	xxxxxxxxxx_K_Rxxxxxxxxx
TRINITY_DN23979_c0_g1_m.5642	133	K	xxxxxxxxxx_K_Wxxxxxxxxx
TRINITY_DN35391_c0_g1_m.28634	35	K	xxxxxxxxxx_K_Txxxxxxxxx
TRINITY_DN26144_c0_g1_m.8398	54	K	xxxxxxxxxx_K_Kxxxxxxxxx
TRINITY_DN27280_c0_g1_m.10168	379	K	xxxxxxxxxx_K_xxxxKxxxxx
TRINITY_DN27757_c0_g1_m.11026	166	K	xxxxxxxxxx_K_Fxxxxxxxxx
TRINITY_DN35783_c1_g7_m.29875	30	K	xxxxxxxxxY_K_xxxxxxxxxx
TRINITY_DN31820_c2_g3_m.19155	293	K	xxxxxxxxxx_K_Yxxxxxxxxx
TRINITY_DN28216_c0_g1_m.11876	423	K	xxxxxxxxxx_K_Nxxxxxxxxx
TRINITY_DN23818_c0_g1_m.5492	89	K	xxxxxxxxxx_K_xxxxxxKxxx
TRINITY_DN34549_c1_g1_m.26121	239	K	xxxxxxxxxx_K_xxxxxxKxxx
TRINITY_DN24492_c0_g2_m.6201	136	K	xxxxxxxxxx_K_Kxxxxxxxxx
TRINITY_DN32697_c0_g2_m.21145	576	K	xxxxxxxxxx_K_Hxxxxxxxxx
TRINITY_DN28508_c0_g1_m.12408	236	K	xxxxxxxxxx_K_Nxxxxxxxxx
TRINITY_DN27323_c1_g1_m.10283	36	K	xxxxxxxxxx_K_Fxxxxxxxxx
TRINITY_DN35653_c0_g1_m.29468	71	K	xxxxxxxxxx_K_Fxxxxxxxxx
TRINITY_DN24919_c0_g1_m.6709	376	K	xxxxxxxxxx_K_Kxxxxxxxxx
TRINITY_DN31243_c0_g1_m.17856	179	K	xxxxxxxxxx_K_xRxxxxxxxx
TRINITY_DN29663_c0_g1_m.14555	90	K	xxxxxxxxxx_K_Hxxxxxxxxx
TRINITY_DN24391_c1_g1_m.6084	94	K	xxxxxxxxxY_K_xxxxxxxxxx
TRINITY_DN34549_c1_g1_m.26121	167	K	xxxxxxxxxx_K_xRxxxxxxxx
TRINITY_DN28386_c0_g1_m.12176	124	K	xxxxxxxxxx_K_xRxxxxxxxx
TRINITY_DN30315_c1_g2_m.15874	197	K	xxxxxxxxxx_K_Hxxxxxxxxx
TRINITY_DN29318_c0_g1_m.13903	100	K	xxxxxxxxxx_K_Sxxxxxxxxx
TRINITY_DN23446_c1_g1_m.5112	121	K	xxxxxxxxxx_K_Hxxxxxxxxx
TRINITY_DN27955_c2_g1_m.11402	141	K	xxxxxxxxxx_K_Rxxxxxxxxx
TRINITY_DN25486_c0_g1_m.7454	133	K	xxxxxxxxxY_K_xxxxxxxxxx
TRINITY_DN26970_c0_g4_m.9687	173	K	xxxxxxxxxx_K_Kxxxxxxxxx
TRINITY_DN23572_c0_g1_m.5248	130	K	xxxxxxxxxx_K_Vxxxxxxxxx
TRINITY_DN32604_c2_g3_m.20929	289	K	xxxxxxxxxT_K_xxxxxxxxxx
TRINITY_DN31640_c0_g1_m.18724	116	K	xxxxxxxxxx_K_Vxxxxxxxxx
TRINITY_DN26014_c0_g1_m.8204	71	K	xxxxxxxxxx_K_Yxxxxxxxxx
TRINITY_DN27678_c0_g1_m.10884	159	K	xxxxxxxxxx_K_Sxxxxxxxxx
TRINITY_DN32604_c2_g3_m.20929	550	K	xxxxxxxxxx_K_Fxxxxxxxxx
TRINITY_DN32590_c0_g1_m.20894	181	K	xxxxxxxxxx_K_Fxxxxxxxxx
TRINITY_DN21531_c0_g1_m.3562	160	K	xxxxxxxxxY_K_xxxxxxxxxx
TRINITY_DN33719_c2_g3_m.23847	176	K	xxxxxxxxxx_K_Kxxxxxxxxx
TRINITY_DN11661_c0_g1_m.259	180	K	xxxxxxxxxx_K_xKxxxxxxxx
TRINITY_DN28643_c0_g1_m.12654	119	K	xxxxxxxxxx_K_Dxxxxxxxxx
TRINITY_DN30636_c0_g1_m.16510	409	K	xxxxxxxxxx_K_Kxxxxxxxxx
TRINITY_DN27610_c0_g1_m.10766	267	K	xxxxxxxxxx_K_Hxxxxxxxxx
TRINITY_DN32604_c2_g3_m.20929	559	K	xxxxxxxxxx_K_Dxxxxxxxxx
TRINITY_DN30177_c0_g1_m.15601	429	K	xxxxxxxxxx_K_Vxxxxxxxxx
TRINITY_DN35099_c3_g1_m.27760	97	K	xxxxxxxxxx_K_Yxxxxxxxxx
TRINITY_DN34382_c0_g4_m.25637	138	K	xxxxxxxxxx_K_Fxxxxxxxxx
TRINITY_DN34767_c0_g1_m.26771	129	K	xxxxxxxxxx_K_Vxxxxxxxxx
TRINITY_DN34168_c4_g3_m.25049	337	K	xxxxxxxDxx_K_Rxxxxxxxxx
TRINITY_DN28616_c1_g1_m.12605	126	K	xxxxxxxxxx_K_Yxxxxxxxxx
TRINITY_DN36240_c0_g1_m.31467	602	K	xxxxxxxxxx_K_Sxxxxxxxxx
TRINITY_DN33418_c0_g2_m.23035	1026	K	xxxxxxxxxY_K_xxxxxxxxxx
TRINITY_DN36253_c2_g1_m.31527	219	K	xxxxxxxxxx_K_Kxxxxxxxxx
TRINITY_DN34686_c0_g1_m.26548	6	K	xxxxxxxxxx_K_Fxxxxxxxxx
TRINITY_DN33459_c0_g1_m.23133	114	K	xxxxxxxxxx_K_Nxxxxxxxxx
TRINITY_DN30520_c0_g1_m.16291	213	K	xxxxxxxxxx_K_Sxxxxxxxxx
TRINITY_DN30626_c0_g1_m.16494	210	K	xxxxxxxxxY_K_xxxxxxxxxx
TRINITY_DN22914_c0_g1_m.4616	55	K	xxxxxxxxxx_K_xKxxxxxxxx
TRINITY_DN30129_c0_g1_m.15503	313	K	xxxxxxxxxx_K_Kxxxxxxxxx
TRINITY_DN28653_c0_g1_m.12676	13	K	xxxxxxxxxx_K_xRxxxxxxxx
TRINITY_DN35192_c2_g1_m.28046	636	K	xxxxxxxxxx_K_Yxxxxxxxxx
TRINITY_DN35437_c0_g1_m.28786	470	K	xxxxxxxxxx_K_Sxxxxxxxxx
TRINITY_DN27760_c0_g1_m.11031	193	K	xxxxxxxxxx_K_xRxxxxxxxx
TRINITY_DN30233_c1_g1_m.15722	144	K	xxxxxxxxxx_K_Yxxxxxxxxx
TRINITY_DN31998_c0_g1_m.19560	172	K	xxxxxxxxxY_K_xxxxxxxxxx
TRINITY_DN26947_c0_g1_m.9649	373	K	xxxxxxxxxx_K_Hxxxxxxxxx
TRINITY_DN32023_c0_g1_m.19606	569	K	xxxxxxxxxx_K_Fxxxxxxxxx
TRINITY_DN28921_c0_g1_m.13177	70	K	xxxxxxxxxx_K_Wxxxxxxxxx
TRINITY_DN28786_c2_g2_m.12925	203	K	xxxxxxxxxx_K_Sxxxxxxxxx
TRINITY_DN22489_c0_g1_m.4232	65	K	xxxxxxxxxx_K_Dxxxxxxxxx
TRINITY_DN23880_c0_g1_m.5555	75	K	xxxxxxxxxx_K_Hxxxxxxxxx
TRINITY_DN26786_c0_g1_m.9376	110	K	xxxxxxxxxx_K_Kxxxxxxxxx
TRINITY_DN28227_c0_g1_m.11891	549	K	xxxxxxxxxx_K_Kxxxxxxxxx
TRINITY_DN33363_c0_g1_m.22897	133	K	xxxxxxxxxx_K_Yxxxxxxxxx
TRINITY_DN36117_c0_g1_m.31006	417	K	xxxxxxxxxx_K_Yxxxxxxxxx
TRINITY_DN31306_c0_g1_m.17992	246	K	xxxxxxxxxx_K_xxxxKxxxxx
TRINITY_DN33443_c3_g4_m.23088	146	K	xxxxxxxxxx_K_Kxxxxxxxxx
TRINITY_DN35391_c0_g1_m.28634	75	K	xxxxxxxDxx_K_Rxxxxxxxxx
TRINITY_DN35200_c1_g1_m.28070	62	K	xxxxxxxxxY_K_xxxxxxxxxx
TRINITY_DN36269_c0_g1_m.31608	1404	K	xxxxxxxxxx_K_Txxxxxxxxx
TRINITY_DN36277_c0_g1_m.31638	925	K	xxxxxxxxxx_K_Yxxxxxxxxx
TRINITY_DN27844_c0_g5_m.11204	261	K	xxxxxxxxxx_K_Rxxxxxxxxx
TRINITY_DN26259_c0_g1_m.8581	128	K	xxxxxxxxxx_K_Hxxxxxxxxx
TRINITY_DN25882_c0_g1_m.8005	269	K	xxxxxxxxxF_K_xxxxxxxxxx
TRINITY_DN35471_c0_g1_m.28901	207	K	xxxxxxxxxY_K_xxxxxxxxxx
TRINITY_DN34313_c0_g3_m.25451	290	K	xxxxxxxxxx_K_Rxxxxxxxxx
TRINITY_DN28125_c0_g1_m.11693	61	K	xxxxxxxxxx_K_Kxxxxxxxxx
TRINITY_DN32984_c0_g1_m.21887	158	K	xxxxxxxxxx_K_Sxxxxxxxxx
TRINITY_DN32308_c0_g1_m.20250	287	K	xxxxxxxxxx_K_Dxxxxxxxxx
TRINITY_DN30150_c0_g1_m.15548	309	K	xxxxxxxxxx_K_xxxxxxKxxx
TRINITY_DN36126_c0_g1_m.31034	53	K	xxxxxxxxxx_K_Yxxxxxxxxx
TRINITY_DN27633_c0_g1_m.10809	123	K	xxxxxxxxxF_K_xxxxxxxxxx
TRINITY_DN36139_c0_g1_m.31086	510	K	xxxxxxxxxx_K_Vxxxxxxxxx
TRINITY_DN26101_c0_g1_m.8342	55	K	xxxxxxxxxT_K_xxxxxxxxxx
TRINITY_DN27728_c0_g1_m.10979	85	K	xxxxxxxxxx_K_Nxxxxxxxxx
TRINITY_DN28302_c2_g1_m.12025	54	K	xxxxxxxxxx_K_Dxxxxxxxxx
TRINITY_DN15152_c0_g1_m.1064	13	K	xxxxxxxxxx_K_xRxxxxxxxx
TRINITY_DN28099_c0_g1_m.11651	161	K	xxxxxxxxxx_K_Kxxxxxxxxx
TRINITY_DN35362_c0_g1_m.28556	686	K	xxxxxxxxxx_K_xKxxxxxxxx
TRINITY_DN33603_c0_g1_m.23515	119	K	xxxxxxxxxx_K_xRxxxxxxxx
TRINITY_DN25868_c0_g1_m.7982	144	K	xxxxxxxxxx_K_Vxxxxxxxxx
TRINITY_DN34515_c1_g1_m.26020	396	K	xxxxxxxxxx_K_Rxxxxxxxxx
TRINITY_DN27918_c0_g1_m.11326	62	K	xxxxxxxxxx_K_xxxxxxKxxx
TRINITY_DN34555_c1_g1_m.26145	283	K	xxxxxxxxxx_K_Yxxxxxxxxx
TRINITY_DN32701_c1_g1_m.21155	46	K	xxxxxxxxxx_K_Hxxxxxxxxx
TRINITY_DN27729_c0_g1_m.10980	97	K	xxxxxxxxxx_K_Rxxxxxxxxx
TRINITY_DN29644_c2_g1_m.14532	217	K	xxxxxxxxxx_K_Dxxxxxxxxx
TRINITY_DN27685_c0_g1_m.10901	215	K	xxxxxxxxxx_K_Sxxxxxxxxx
TRINITY_DN36200_c0_g1_m.31327	1149	K	xxxxxxxxxx_K_Sxxxxxxxxx
TRINITY_DN29763_c0_g2_m.14736	60	K	xxxxxxxxxx_K_Yxxxxxxxxx
TRINITY_DN34427_c0_g1_m.25770	369	K	xxxxxxxxxx_K_xRxxxxxxxx
TRINITY_DN34445_c2_g9_m.25825	71	K	xxxxxxxxxx_K_Vxxxxxxxxx
TRINITY_DN29240_c0_g1_m.13756	384	K	xxxxxxxxxx_K_Sxxxxxxxxx
TRINITY_DN33800_c1_g1_m.24052	114	K	xxxxxxxxxx_K_Hxxxxxxxxx
TRINITY_DN34666_c0_g1_m.26497	593	K	xxxxxxxxxx_K_Hxxxxxxxxx
TRINITY_DN35807_c0_g1_m.29967	897	K	xxxxxxxxxx_K_Fxxxxxxxxx
TRINITY_DN35924_c0_g2_m.30337	754	K	xxxxxxxxxx_K_Dxxxxxxxxx
TRINITY_DN30473_c1_g1_m.16194	140	K	xxxxxxxxxx_K_Kxxxxxxxxx
TRINITY_DN34677_c0_g1_m.26522	471	K	xxxxxxxxxx_K_Txxxxxxxxx
TRINITY_DN24227_c0_g1_m.5902	21	K	xxxxxxxxxx_K_Sxxxxxxxxx
TRINITY_DN27054_c0_g1_m.9821	228	K	xxxxxxxxxx_K_Dxxxxxxxxx
TRINITY_DN21622_c0_g1_m.3612	198	K	xxxxxxxxxx_K_Sxxxxxxxxx
TRINITY_DN35340_c0_g9_m.28499	327	K	xxxxxxxxxx_K_Yxxxxxxxxx
TRINITY_DN33304_c0_g1_m.22714	147	K	xxxxxxxxxx_K_Nxxxxxxxxx
TRINITY_DN29176_c1_g1_m.13647	123	K	xxxxxxxxxx_K_Fxxxxxxxxx
TRINITY_DN35429_c2_g1_m.28765	365	K	xxxxxxxxxx_K_Rxxxxxxxxx
TRINITY_DN32902_c0_g1_m.21675	183	K	xxxxxxxxxx_K_Yxxxxxxxxx
TRINITY_DN23818_c0_g1_m.5492	102	K	xxxxxxxxxx_K_xxxxKxxxxx
TRINITY_DN172_c0_g1_m.1715	68	K	xxxxxxxxxx_K_Nxxxxxxxxx
TRINITY_DN36094_c2_g1_m.30919	473	K	xxxxxxxDxx_K_Rxxxxxxxxx
TRINITY_DN29904_c0_g1_m.15042	476	K	xxxxxxxxxx_K_Wxxxxxxxxx
TRINITY_DN36164_c0_g1_m.31201	708	K	xxxxxxxxxx_K_Rxxxxxxxxx
TRINITY_DN29434_c1_g1_m.14112	519	K	xxxxxxxxxx_K_Sxxxxxxxxx
TRINITY_DN35028_c0_g1_m.27527	235	K	xxxxxxxxxx_K_Yxxxxxxxxx
TRINITY_DN26664_c0_g1_m.9184	120	K	xxxxxxxxxx_K_Fxxxxxxxxx
TRINITY_DN29607_c0_g1_m.14450	240	K	xxxxxxxxxx_K_Yxxxxxxxxx
TRINITY_DN34715_c0_g1_m.26623	693	K	xxxxxxxxxx_K_Sxxxxxxxxx
TRINITY_DN25870_c0_g1_m.7986	32	K	xxxxxxxxxx_K_Hxxxxxxxxx
TRINITY_DN31820_c2_g3_m.19155	459	K	xxxxxxxxxx_K_Dxxxxxxxxx
TRINITY_DN34519_c0_g1_m.26030	62	K	xxxxxxxxxF_K_xxxxxxxxxx
TRINITY_DN29954_c0_g1_m.15144	140	K	xxxxxxxxxx_K_Kxxxxxxxxx
TRINITY_DN33823_c0_g2_m.24118	142	K	xxxxxxxxxx_K_Kxxxxxxxxx
TRINITY_DN31506_c1_g1_m.18436	269	K	xxxxxxxxxY_K_xxxxxxxxxx
TRINITY_DN33813_c0_g2_m.24087	124	K	xxxxxxxxxx_K_Dxxxxxxxxx
TRINITY_DN36126_c2_g2_m.31042	363	K	xxxxxxxxxx_K_Hxxxxxxxxx
TRINITY_DN26396_c1_g1_m.8771	298	K	xxxxxxxxxx_K_Dxxxxxxxxx
TRINITY_DN24895_c0_g1_m.6680	180	K	xxxxxxxxxx_K_Dxxxxxxxxx
TRINITY_DN34752_c1_g2_m.26731	492	K	xxxxxxxxxx_K_Nxxxxxxxxx
TRINITY_DN26183_c0_g1_m.8459	38	K	xxxxxxxxxx_K_Fxxxxxxxxx
TRINITY_DN31759_c1_g1_m.19010	267	K	xxxxxxxxxx_K_Fxxxxxxxxx
TRINITY_DN29585_c0_g1_m.14402	291	K	xxxxxxxxxx_K_Txxxxxxxxx
TRINITY_DN22490_c0_g1_m.4234	45	K	xxxxxxxxxx_K_xxxxKxxxxx
TRINITY_DN35339_c0_g1_m.28496	1005	K	xxxxxxxxxx_K_Dxxxxxxxxx
TRINITY_DN31561_c0_g1_m.18546	198	K	xxxxxxxxxx_K_Kxxxxxxxxx
TRINITY_DN28374_c0_g1_m.12158	148	K	xxxxxxxxxx_K_Txxxxxxxxx
TRINITY_DN30177_c0_g1_m.15601	80	K	xxxxxxxxxx_K_Kxxxxxxxxx
TRINITY_DN27613_c0_g1_m.10774	115	K	xxxxxxxxxx_K_Kxxxxxxxxx
TRINITY_DN36116_c0_g2_m.30997	152	K	xxxxxxxxxx_K_xKxxxxxxxx
TRINITY_DN34049_c1_g1_m.24736	115	K	xxxxxxxxxx_K_Kxxxxxxxxx
TRINITY_DN35743_c1_g1_m.29751	268	K	xxxxxxxxxx_K_Rxxxxxxxxx
TRINITY_DN33428_c0_g1_m.23059	353	K	xxxxxxxxxx_K_Vxxxxxxxxx
TRINITY_DN32770_c0_g1_m.21328	475	K	xxxxxxxxxx_K_Fxxxxxxxxx
TRINITY_DN35169_c0_g2_m.27967	183	K	xxxxxxxxxx_K_Hxxxxxxxxx
TRINITY_DN32252_c1_g1_m.20119	198	K	xxxxxxxxxx_K_Dxxxxxxxxx
TRINITY_DN35618_c0_g1_m.29344	216	K	xxxxxxxxxx_K_Rxxxxxxxxx
TRINITY_DN34192_c0_g1_m.25118	7	K	xxxxxxxxxx_K_Yxxxxxxxxx
TRINITY_DN29752_c0_g1_m.14713	342	K	xxxxxxxxxx_K_Txxxxxxxxx
TRINITY_DN34758_c1_g4_m.26744	294	K	xxxxxxxxxx_K_Yxxxxxxxxx
TRINITY_DN31743_c0_g1_m.18976	113	K	xxxxxxxxxx_K_Kxxxxxxxxx
TRINITY_DN26923_c0_g2_m.9606	211	K	xxxxxxxxxx_K_Kxxxxxxxxx
TRINITY_DN35115_c0_g1_m.27807	541	K	xxxxxxxxxT_K_xxxxxxxxxx
TRINITY_DN35115_c0_g1_m.27807	853	K	xxxxxxxxxx_K_Sxxxxxxxxx
TRINITY_DN29644_c2_g1_m.14532	109	K	xxxxxxxxxx_K_xxxxxxKxxx
TRINITY_DN32252_c1_g1_m.20119	184	K	xxxxxxxxxx_K_Kxxxxxxxxx
TRINITY_DN31703_c0_g1_m.18880	125	K	xxxxxxxxxY_K_xxxxxxxxxx
TRINITY_DN36293_c0_g1_m.31705	1508	K	xxxxxxxxxx_K_Hxxxxxxxxx
TRINITY_DN25635_c0_g1_m.7665	71	K	xxxxxxxxxx_K_Sxxxxxxxxx
TRINITY_DN26210_c0_g1_m.8502	281	K	xxxxxxxxxx_K_Nxxxxxxxxx
TRINITY_DN35870_c0_g3_m.30166	90	K	xxxxxxxxxx_K_Txxxxxxxxx
TRINITY_DN35202_c0_g1_m.28077	422	K	xxxxxxxxxx_K_Kxxxxxxxxx
TRINITY_DN31759_c1_g1_m.19010	288	K	xxxxxxxxxF_K_xxxxxxxxxx
TRINITY_DN31532_c0_g1_m.18487	96	K	xxxxxxxxxx_K_Dxxxxxxxxx
TRINITY_DN32067_c0_g8_m.19710	514	K	xxxxxxxxxx_K_Rxxxxxxxxx
TRINITY_DN27689_c0_g1_m.10911	115	K	xxxxxxxxxx_K_Rxxxxxxxxx
TRINITY_DN35718_c2_g1_m.29672	243	K	xxxxxxxxxx_K_Sxxxxxxxxx
TRINITY_DN33639_c1_g2_m.23602	445	K	xxxxxxxxxx_K_Kxxxxxxxxx
TRINITY_DN28055_c0_g1_m.11581	220	K	xxxxxxxxxx_K_xxxxKxxxxx
TRINITY_DN35858_c0_g1_m.30126	863	K	xxxxxxxDxx_K_Rxxxxxxxxx
TRINITY_DN26513_c0_g1_m.8947	169	K	xxxxxxxxxx_K_Vxxxxxxxxx
TRINITY_DN36385_c0_g1_m.32044	2035	K	xxxxxxxxxx_K_Sxxxxxxxxx
TRINITY_DN23602_c0_g1_m.5286	115	K	xxxxxxxxxx_K_Yxxxxxxxxx
TRINITY_DN35446_c0_g1_m.28813	62	K	xxxxxxxxxT_K_xxxxxxxxxx
TRINITY_DN30961_c0_g1_m.17213	345	K	xxxxxxxxxx_K_Hxxxxxxxxx
TRINITY_DN32922_c0_g1_m.21722	15	K	xxxxxxxxxx_K_Hxxxxxxxxx
TRINITY_DN27504_c0_g1_m.10593	687	K	xxxxxxxxxT_K_xxxxxxxxxx
TRINITY_DN33985_c0_g2_m.24554	60	K	xxxxxxxxxx_K_Txxxxxxxxx
TRINITY_DN34489_c1_g4_m.25957	173	K	xxxxxxxxxx_K_Nxxxxxxxxx
TRINITY_DN31556_c0_g1_m.18536	257	K	xxxxxxxxxx_K_Txxxxxxxxx
TRINITY_DN30869_c0_g1_m.17017	642	K	xxxxxxxxxx_K_Hxxxxxxxxx
TRINITY_DN30636_c0_g1_m.16510	20	K	xxxxxxxxxx_K_Sxxxxxxxxx
TRINITY_DN34576_c0_g1_m.26222	144	K	xxxxxxxxxx_K_Yxxxxxxxxx
TRINITY_DN35380_c0_g1_m.28598	327	K	xxxxxxxxxx_K_Hxxxxxxxxx
TRINITY_DN29980_c0_g1_m.15189	102	K	xxxxxxxxxx_K_xxxxKxxxxx
TRINITY_DN26113_c0_g1_m.8362	187	K	xxxxxxxxxx_K_Txxxxxxxxx
TRINITY_DN30247_c0_g1_m.15747	567	K	xxxxxxxxxx_K_Nxxxxxxxxx
TRINITY_DN28580_c0_g1_m.12535	312	K	xxxxxxxxxx_K_Hxxxxxxxxx
TRINITY_DN33339_c0_g1_m.22818	411	K	xxxxxxxxxx_K_Vxxxxxxxxx
TRINITY_DN30957_c0_g1_m.17203	229	K	xxxxxxxxxx_K_Fxxxxxxxxx
TRINITY_DN28252_c0_g1_m.11941	351	K	xxxxxxxxxx_K_xRxxxxxxxx
TRINITY_DN30659_c0_g3_m.16575	119	K	xxxxxxxxxx_K_Fxxxxxxxxx
TRINITY_DN28194_c1_g1_m.11828	174	K	xxxxxxxxxT_K_xxxxxxxxxx
TRINITY_DN34893_c0_g1_m.27120	719	K	xxxxxxxxxx_K_Txxxxxxxxx
TRINITY_DN35625_c0_g1_m.29365	501	K	xxxxxxxxxx_K_Yxxxxxxxxx
TRINITY_DN26910_c0_g5_m.9583	75	K	xxxxxxxxxx_K_Vxxxxxxxxx
TRINITY_DN29175_c0_g1_m.13645	322	K	xxxxxxxxxx_K_xxxxKxxxxx
TRINITY_DN26083_c0_g1_m.8316	216	K	xxxxxxxxxx_K_Kxxxxxxxxx
TRINITY_DN28588_c1_g1_m.12550	119	K	xxxxxxxxxx_K_Txxxxxxxxx
TRINITY_DN26112_c0_g1_m.8361	107	K	xxxxxxxxxY_K_xxxxxxxxxx
TRINITY_DN24965_c0_g1_m.6773	33	K	xxxxxxxxxY_K_xxxxxxxxxx
TRINITY_DN26090_c0_g1_m.8325	52	K	xxxxxxxxxx_K_Kxxxxxxxxx
TRINITY_DN26722_c0_g1_m.9279	188	K	xxxxxxxxxx_K_Kxxxxxxxxx
TRINITY_DN34452_c0_g1_m.25847	384	K	xxxxxxxxxx_K_Hxxxxxxxxx
TRINITY_DN13767_c0_g1_m.770	130	K	xxxxxxxxxx_K_Rxxxxxxxxx
TRINITY_DN28303_c0_g1_m.12032	110	K	xxxxxxxxxx_K_xxxxKxxxxx
TRINITY_DN33424_c0_g1_m.23049	295	K	xxxxxxxxxx_K_Fxxxxxxxxx
TRINITY_DN22914_c0_g1_m.4616	78	K	xxxxxxxxxx_K_Kxxxxxxxxx
TRINITY_DN26616_c0_g1_m.9100	164	K	xxxxxxxxxF_K_xxxxxxxxxx
TRINITY_DN27396_c0_g1_m.10410	142	K	xxxxxxxxxx_K_Dxxxxxxxxx
TRINITY_DN32618_c0_g1_m.20962	379	K	xxxxxxxxxx_K_Dxxxxxxxxx
TRINITY_DN24175_c0_g1_m.5844	194	K	xxxxxxxxxx_K_Kxxxxxxxxx
TRINITY_DN34075_c0_g1_m.24812	577	K	xxxxxxxxxx_K_Hxxxxxxxxx
TRINITY_DN27462_c0_g1_m.10520	146	K	xxxxxxxxxY_K_xxxxxxxxxx
TRINITY_DN26977_c1_g3_m.9697	145	K	xxxxxxxxxx_K_Txxxxxxxxx
TRINITY_DN29187_c0_g1_m.13671	45	K	xxxxxxxxxx_K_Nxxxxxxxxx
TRINITY_DN33928_c0_g1_m.24385	556	K	xxxxxxxxxx_K_Yxxxxxxxxx
TRINITY_DN29401_c0_g1_m.14053	95	K	xxxxxxxxxx_K_Sxxxxxxxxx
TRINITY_DN35496_c0_g1_m.28953	1102	K	xxxxxxxxxx_K_Sxxxxxxxxx
TRINITY_DN34654_c0_g1_m.26457	175	K	xxxxxxxxxx_K_Dxxxxxxxxx
TRINITY_DN28001_c2_g2_m.11471	55	K	xxxxxxxxxx_K_xRxxxxxxxx
TRINITY_DN30870_c0_g1_m.17019	61	K	xxxxxxxxxx_K_Sxxxxxxxxx
TRINITY_DN25097_c0_g1_m.6943	156	K	xxxxxxxxxx_K_Yxxxxxxxxx
TRINITY_DN31279_c0_g1_m.17932	133	K	xxxxxxxxxx_K_Yxxxxxxxxx
TRINITY_DN23350_c0_g1_m.5017	108	K	xxxxxxxxxx_K_Txxxxxxxxx
TRINITY_DN28788_c0_g1_m.12931	26	K	xxxxxxxxxx_K_Rxxxxxxxxx
TRINITY_DN31914_c1_g1_m.19369	394	K	xxxxxxxxxx_K_Kxxxxxxxxx
TRINITY_DN30036_c0_g1_m.15312	248	K	xxxxxxxxxx_K_Dxxxxxxxxx
TRINITY_DN24898_c0_g2_m.6685	34	K	xxxxxxxxxY_K_xxxxxxxxxx
TRINITY_DN27357_c0_g1_m.10343	85	K	xxxxxxxxxx_K_Rxxxxxxxxx
TRINITY_DN30529_c0_g1_m.16304	324	K	xxxxxxxxxx_K_Yxxxxxxxxx
TRINITY_DN31203_c0_g1_m.17778	109	K	xxxxxxxxxx_K_Hxxxxxxxxx
TRINITY_DN32621_c0_g1_m.20967	307	K	xxxxxxxxxx_K_Kxxxxxxxxx
TRINITY_DN23727_c0_g1_m.5405	151	K	xxxxxxxxxx_K_xRxxxxxxxx
TRINITY_DN28324_c0_g1_m.12070	145	K	xxxxxxxxxx_K_Rxxxxxxxxx
TRINITY_DN35710_c0_g1_m.29637	221	K	xxxxxxxxxx_K_Sxxxxxxxxx
TRINITY_DN29495_c0_g1_m.14220	195	K	xxxxxxxxxx_K_xKxxxxxxxx
TRINITY_DN34471_c0_g1_m.25905	479	K	xxxxxxxxxx_K_Kxxxxxxxxx
TRINITY_DN32590_c0_g1_m.20894	313	K	xxxxxxxxxT_K_xxxxxxxxxx
TRINITY_DN29525_c0_g1_m.14281	283	K	xxxxxxxxxx_K_Wxxxxxxxxx
TRINITY_DN32977_c5_g2_m.21873	311	K	xxxxxxxxxx_K_Yxxxxxxxxx
TRINITY_DN28419_c0_g1_m.12235	199	K	xxxxxxxxxx_K_Dxxxxxxxxx
TRINITY_DN35917_c0_g1_m.30310	942	K	xxxxxxxxxx_K_Sxxxxxxxxx
TRINITY_DN24353_c0_g1_m.6040	21	K	xxxxxxxxxx_K_Kxxxxxxxxx
TRINITY_DN30924_c0_g2_m.17127	58	K	xxxxxxxxxx_K_Sxxxxxxxxx
TRINITY_DN36200_c0_g1_m.31327	109	K	xxxxxxxxxx_K_Hxxxxxxxxx
TRINITY_DN28125_c0_g1_m.11693	180	K	xxxxxxxxxF_K_xxxxxxxxxx
TRINITY_DN34086_c0_g1_m.24848	473	K	xxxxxxxxxx_K_Kxxxxxxxxx
TRINITY_DN22693_c0_g2_m.4399	438	K	xxxxxxxxxx_K_Sxxxxxxxxx
TRINITY_DN30856_c0_g1_m.16999	192	K	xxxxxxxxxx_K_Txxxxxxxxx
TRINITY_DN29288_c0_g1_m.13846	290	K	xxxxxxxxxx_K_Sxxxxxxxxx
TRINITY_DN34174_c0_g1_m.25066	85	K	xxxxxxxxxx_K_Sxxxxxxxxx
TRINITY_DN31159_c0_g2_m.17670	103	K	xxxxxxxxxx_K_Sxxxxxxxxx
TRINITY_DN24451_c0_g1_m.6150	106	K	xxxxxxxxxx_K_Nxxxxxxxxx
TRINITY_DN27172_c0_g4_m.9987	19	K	xxxxxxxxxx_K_Txxxxxxxxx
TRINITY_DN34893_c0_g1_m.27120	100	K	xxxxxxxxxx_K_Hxxxxxxxxx
TRINITY_DN32421_c1_g2_m.20515	10	K	xxxxxxxxxx_K_Wxxxxxxxxx
TRINITY_DN25812_c1_g1_m.7904	158	K	xxxxxxxxxx_K_xRxxxxxxxx
TRINITY_DN24974_c0_g2_m.6790	187	K	xxxxxxxxxY_K_xxxxxxxxxx
TRINITY_DN26527_c0_g1_m.8975	228	K	xxxxxxxxxx_K_Yxxxxxxxxx
TRINITY_DN35961_c0_g1_m.30469	661	K	xxxxxxxxxx_K_Hxxxxxxxxx
TRINITY_DN29577_c1_g1_m.14387	233	K	xxxxxxxxxx_K_Sxxxxxxxxx
TRINITY_DN36004_c1_g1_m.30625	22	K	xxxxxxxxxx_K_Txxxxxxxxx
TRINITY_DN31826_c0_g2_m.19168	487	K	xxxxxxxxxx_K_Sxxxxxxxxx
TRINITY_DN35008_c0_g1_m.27477	90	K	xxxxxxxxxx_K_Rxxxxxxxxx
TRINITY_DN25138_c0_g1_m.6990	299	K	xxxxxxxxxx_K_xxxxKxxxxx
TRINITY_DN27372_c1_g1_m.10365	130	K	xxxxxxxxxx_K_Hxxxxxxxxx
TRINITY_DN34039_c0_g1_m.24708	227	K	xxxxxxxxxx_K_Fxxxxxxxxx
TRINITY_DN28000_c0_g1_m.11468	82	K	xxxxxxxxxx_K_Dxxxxxxxxx
TRINITY_DN29410_c0_g4_m.14066	113	K	xxxxxxxxxx_K_Dxxxxxxxxx
TRINITY_DN34124_c0_g1_m.24937	375	K	xxxxxxxxxx_K_Yxxxxxxxxx
TRINITY_DN31375_c0_g1_m.18143	613	K	xxxxxxxxxx_K_Txxxxxxxxx
TRINITY_DN35930_c0_g2_m.30355	114	K	xxxxxxxDxx_K_Rxxxxxxxxx
TRINITY_DN35288_c1_g1_m.28348	149	K	xxxxxxxxxx_K_Yxxxxxxxxx
TRINITY_DN35166_c0_g1_m.27956	192	K	xxxxxxxxxx_K_Rxxxxxxxxx
TRINITY_DN27800_c0_g1_m.11110	112	K	xxxxxxxxxx_K_Vxxxxxxxxx
TRINITY_DN35148_c1_g2_m.27905	654	K	xxxxxxxxxx_K_Hxxxxxxxxx
TRINITY_DN35411_c0_g1_m.28694	235	K	xxxxxxxxxx_K_Kxxxxxxxxx
TRINITY_DN32112_c0_g2_m.19811	131	K	xxxxxxxxxx_K_Yxxxxxxxxx
TRINITY_DN28010_c1_g2_m.11494	99	K	xxxxxxxxxx_K_Yxxxxxxxxx
TRINITY_DN35521_c0_g1_m.29013	675	K	xxxxxxxxxx_K_Hxxxxxxxxx
TRINITY_DN27343_c0_g2_m.10314	90	K	xxxxxxxxxx_K_xRxxxxxxxx
TRINITY_DN31532_c0_g1_m.18487	437	K	xxxxxxxxxx_K_xxxxxxKxxx
TRINITY_DN34012_c0_g1_m.24633	418	K	xxxxxxxxxx_K_Rxxxxxxxxx
TRINITY_DN30967_c0_g1_m.17229	273	K	xxxxxxxxxx_K_Sxxxxxxxxx
TRINITY_DN31601_c0_g1_m.18633	329	K	xxxxxxxxxx_K_Hxxxxxxxxx
TRINITY_DN23675_c0_g1_m.5359	48	K	xxxxxxxxxx_K_Rxxxxxxxxx
TRINITY_DN30092_c1_g2_m.15422	304	K	xxxxxxxxxx_K_xxxxxxKxxx
TRINITY_DN34654_c0_g1_m.26457	311	K	xxxxxxxxxx_K_Sxxxxxxxxx
TRINITY_DN27204_c0_g1_m.10043	198	K	xxxxxxxxxx_K_xxxxKxxxxx
TRINITY_DN28561_c0_g2_m.12500	318	K	xxxxxxxxxx_K_Yxxxxxxxxx
TRINITY_DN28479_c0_g1_m.12358	199	K	xxxxxxxxxx_K_Kxxxxxxxxx
TRINITY_DN34212_c1_g8_m.25175	336	K	xxxxxxxxxx_K_Txxxxxxxxx
TRINITY_DN33908_c4_g1_m.24339	153	K	xxxxxxxxxx_K_Vxxxxxxxxx
TRINITY_DN21667_c0_g1_m.3652	79	K	xxxxxxxxxx_K_Fxxxxxxxxx
TRINITY_DN26823_c1_g3_m.9435	382	K	xxxxxxxxxx_K_Dxxxxxxxxx
TRINITY_DN28845_c0_g1_m.13044	324	K	xxxxxxxxxx_K_Kxxxxxxxxx
TRINITY_DN24942_c0_g1_m.6741	27	K	xxxxxxxxxx_K_Nxxxxxxxxx
TRINITY_DN29443_c0_g1_m.14130	249	K	xxxxxxxxxx_K_Nxxxxxxxxx
TRINITY_DN26664_c0_g1_m.9184	30	K	xxxxxxxxxx_K_xxxxxxKxxx
TRINITY_DN31236_c1_g1_m.17844	52	K	xxxxxxxxxx_K_Hxxxxxxxxx
TRINITY_DN22190_c0_g1_m.4019	53	K	xxxxxxxxxx_K_xRxxxxxxxx
TRINITY_DN27607_c0_g1_m.10759	289	K	xxxxxxxxxx_K_Sxxxxxxxxx
TRINITY_DN33623_c1_g1_m.23560	130	K	xxxxxxxxxx_K_Yxxxxxxxxx
TRINITY_DN35714_c3_g1_m.29664	33	K	xxxxxxxxxx_K_Hxxxxxxxxx
TRINITY_DN32522_c0_g1_m.20740	659	K	xxxxxxxxxx_K_Yxxxxxxxxx
TRINITY_DN27424_c0_g1_m.10453	441	K	xxxxxxxxxx_K_Kxxxxxxxxx
TRINITY_DN24845_c0_g1_m.6610	80	K	xxxxxxxxxx_K_Vxxxxxxxxx
TRINITY_DN29990_c0_g1_m.15215	357	K	xxxxxxxxxx_K_Rxxxxxxxxx
TRINITY_DN31506_c1_g1_m.18436	199	K	xxxxxxxxxx_K_Yxxxxxxxxx
TRINITY_DN26804_c0_g1_m.9397	81	K	xxxxxxxxxx_K_Dxxxxxxxxx
TRINITY_DN32553_c0_g1_m.20814	102	K	xxxxxxxxxx_K_Hxxxxxxxxx
TRINITY_DN30959_c1_g1_m.17209	130	K	xxxxxxxxxx_K_Yxxxxxxxxx
TRINITY_DN28051_c0_g1_m.11575	87	K	xxxxxxxxxx_K_Hxxxxxxxxx
TRINITY_DN26422_c0_g2_m.8803	141	K	xxxxxxxxxx_K_xxxxKxxxxx
TRINITY_DN29530_c0_g1_m.14291	107	K	xxxxxxxxxx_K_Nxxxxxxxxx
TRINITY_DN34358_c0_g1_m.25569	142	K	xxxxxxxxxx_K_Yxxxxxxxxx
TRINITY_DN26939_c0_g1_m.9637	85	K	xxxxxxxxxx_K_Txxxxxxxxx
TRINITY_DN36056_c1_g1_m.30797	26	K	xxxxxxxxxx_K_Rxxxxxxxxx
TRINITY_DN32498_c0_g1_m.20682	276	K	xxxxxxxxxx_K_Rxxxxxxxxx
TRINITY_DN34120_c0_g1_m.24929	40	K	xxxxxxxxxx_K_Yxxxxxxxxx
TRINITY_DN32511_c0_g1_m.20713	52	K	xxxxxxxxxx_K_Hxxxxxxxxx
TRINITY_DN35399_c2_g1_m.28668	171	K	xxxxxxxxxx_K_Hxxxxxxxxx
TRINITY_DN30513_c0_g2_m.16274	135	K	xxxxxxxxxF_K_xxxxxxxxxx
TRINITY_DN29191_c0_g1_m.13675	118	K	xxxxxxxxxx_K_Dxxxxxxxxx
TRINITY_DN35641_c0_g1_m.29417	247	K	xxxxxxxxxx_K_Nxxxxxxxxx
TRINITY_DN28902_c0_g1_m.13137	150	K	xxxxxxxxxx_K_Sxxxxxxxxx
TRINITY_DN33819_c0_g1_m.24106	681	K	xxxxxxxxxx_K_Kxxxxxxxxx
TRINITY_DN30896_c1_g1_m.17066	199	K	xxxxxxxxxx_K_Fxxxxxxxxx
TRINITY_DN28288_c0_g1_m.12005	277	K	xxxxxxxxxx_K_Sxxxxxxxxx
TRINITY_DN36291_c1_g1_m.31692	237	K	xxxxxxxxxx_K_Txxxxxxxxx
TRINITY_DN34471_c0_g1_m.25905	128	K	xxxxxxxxxx_K_Sxxxxxxxxx
TRINITY_DN34132_c0_g1_m.24958	372	K	xxxxxxxxxx_K_Hxxxxxxxxx
TRINITY_DN19079_c0_g1_m.2332	59	K	xxxxxxxxxx_K_Yxxxxxxxxx
TRINITY_DN36412_c0_g1_m.32177	2258	K	xxxxxxxxxx_K_Rxxxxxxxxx
TRINITY_DN31640_c0_g1_m.18724	592	K	xxxxxxxxxx_K_Yxxxxxxxxx
TRINITY_DN28938_c0_g2_m.13216	239	K	xxxxxxxxxx_K_Vxxxxxxxxx
TRINITY_DN31957_c1_g1_m.19476	154	K	xxxxxxxxxx_K_Fxxxxxxxxx
TRINITY_DN35153_c0_g1_m.27917	960	K	xxxxxxxxxx_K_Kxxxxxxxxx
TRINITY_DN28443_c0_g1_m.12284	403	K	xxxxxxxxxx_K_Nxxxxxxxxx
TRINITY_DN35912_c0_g1_m.30295	377	K	xxxxxxxxxx_K_Kxxxxxxxxx
TRINITY_DN35422_c0_g1_m.28743	264	K	xxxxxxxxxx_K_Rxxxxxxxxx
TRINITY_DN35061_c6_g2_m.27633	355	K	xxxxxxxxxx_K_Txxxxxxxxx
TRINITY_DN35078_c0_g1_m.27695	668	K	xxxxxxxxxx_K_Rxxxxxxxxx
TRINITY_DN26078_c0_g1_m.8310	99	K	xxxxxxxxxx_K_Fxxxxxxxxx
TRINITY_DN30784_c0_g1_m.16842	278	K	xxxxxxxxxx_K_Dxxxxxxxxx
TRINITY_DN35763_c1_g1_m.29808	249	K	xxxxxxxxxx_K_Nxxxxxxxxx
TRINITY_DN27596_c0_g1_m.10743	198	K	xxxxxxxxxx_K_Rxxxxxxxxx
TRINITY_DN29309_c0_g1_m.13883	20	K	xxxxxxxxxx_K_xRxxxxxxxx
TRINITY_DN34669_c0_g2_m.26503	199	K	xxxxxxxxxx_K_Txxxxxxxxx
TRINITY_DN27607_c0_g1_m.10759	127	K	xxxxxxxxxx_K_Sxxxxxxxxx
TRINITY_DN35056_c0_g1_m.27612	354	K	xxxxxxxxxx_K_Hxxxxxxxxx
TRINITY_DN28628_c0_g1_m.12626	125	K	xxxxxxxxxx_K_Hxxxxxxxxx
TRINITY_DN34407_c1_g1_m.25713	559	K	xxxxxxxxxx_K_Rxxxxxxxxx
TRINITY_DN35238_c1_g1_m.28184	488	K	xxxxxxxxxx_K_Sxxxxxxxxx
TRINITY_DN32453_c0_g2_m.20584	274	K	xxxxxxxxxx_K_Hxxxxxxxxx
TRINITY_DN34370_c0_g1_m.25600	666	K	xxxxxxxxxx_K_Kxxxxxxxxx
TRINITY_DN36293_c0_g1_m.31705	107	K	xxxxxxxxxx_K_Hxxxxxxxxx
TRINITY_DN27180_c0_g1_m.9999	245	K	xxxxxxxxxx_K_Hxxxxxxxxx
TRINITY_DN25191_c1_g1_m.7071	203	K	xxxxxxxxxT_K_xxxxxxxxxx
TRINITY_DN36094_c3_g1_m.30922	66	K	xxxxxxxxxx_K_Rxxxxxxxxx
TRINITY_DN23826_c0_g1_m.5505	376	K	xxxxxxxDxx_K_Rxxxxxxxxx
TRINITY_DN35858_c0_g1_m.30126	1056	K	xxxxxxxxxx_K_Kxxxxxxxxx
TRINITY_DN31733_c0_g1_m.18954	65	K	xxxxxxxxxx_K_Hxxxxxxxxx
TRINITY_DN25875_c0_g1_m.7995	126	K	xxxxxxxxxF_K_xxxxxxxxxx
TRINITY_DN35162_c1_g1_m.27944	359	K	xxxxxxxxxx_K_Txxxxxxxxx
TRINITY_DN29401_c0_g1_m.14052	93	K	xxxxxxxxxx_K_Txxxxxxxxx
TRINITY_DN32083_c2_g1_m.19748	317	K	xxxxxxxxxx_K_Nxxxxxxxxx
TRINITY_DN33693_c1_g1_m.23767	238	K	xxxxxxxxxx_K_Fxxxxxxxxx
TRINITY_DN23068_c0_g1_m.4747	78	K	xxxxxxxxxx_K_Rxxxxxxxxx
TRINITY_DN32781_c0_g1_m.21355	357	K	xxxxxxxxxx_K_Nxxxxxxxxx
TRINITY_DN34602_c0_g1_m.26296	200	K	xxxxxxxxxx_K_Nxxxxxxxxx
TRINITY_DN29791_c1_g1_m.14789	133	K	xxxxxxxxxF_K_xxxxxxxxxx
TRINITY_DN31166_c0_g2_m.17688	621	K	xxxxxxxxxx_K_xKxxxxxxxx
TRINITY_DN31847_c0_g1_m.19221	511	K	xxxxxxxxxx_K_Nxxxxxxxxx
TRINITY_DN36200_c0_g1_m.31327	1254	K	xxxxxxxxxx_K_Hxxxxxxxxx
TRINITY_DN26918_c0_g2_m.9598	226	K	xxxxxxxxxx_K_Dxxxxxxxxx
TRINITY_DN30243_c1_g1_m.15739	90	K	xxxxxxxxxx_K_Hxxxxxxxxx
TRINITY_DN34835_c0_g1_m.26967	767	K	xxxxxxxxxY_K_xxxxxxxxxx
TRINITY_DN34049_c0_g1_m.24735	133	K	xxxxxxxxxx_K_Yxxxxxxxxx
TRINITY_DN27849_c0_g1_m.11212	143	K	xxxxxxxxxx_K_xxxxxxKxxx
TRINITY_DN28368_c1_g1_m.12147	89	K	xxxxxxxxxY_K_xxxxxxxxxx
TRINITY_DN34573_c0_g1_m.26207	144	K	xxxxxxxxxx_K_Fxxxxxxxxx
TRINITY_DN28045_c0_g1_m.11564	271	K	xxxxxxxxxx_K_Sxxxxxxxxx
TRINITY_DN34291_c0_g1_m.25397	231	K	xxxxxxxxxx_K_Rxxxxxxxxx
TRINITY_DN17311_c0_g1_m.1721	167	K	xxxxxxxxxx_K_Vxxxxxxxxx
TRINITY_DN30366_c0_g1_m.15976	171	K	xxxxxxxxxx_K_Yxxxxxxxxx
TRINITY_DN36269_c0_g1_m.31608	945	K	xxxxxxxxxx_K_Sxxxxxxxxx
TRINITY_DN32954_c1_g1_m.21814	186	K	xxxxxxxxxx_K_Sxxxxxxxxx
TRINITY_DN33798_c0_g2_m.24046	239	K	xxxxxxxxxY_K_Sxxxxxxxxx
TRINITY_DN31906_c0_g1_m.19345	292	K	xxxxxxxxxx_K_Dxxxxxxxxx
TRINITY_DN35791_c0_g2_m.29904	469	K	xxxxxxxxxx_K_Dxxxxxxxxx
TRINITY_DN27280_c0_g1_m.10168	101	K	xxxxxxxxxx_K_Yxxxxxxxxx
TRINITY_DN29901_c0_g1_m.15038	331	K	xxxxxxxxxx_K_Dxxxxxxxxx
TRINITY_DN26740_c0_g1_m.9308	56	K	xxxxxxxxxx_K_Fxxxxxxxxx
TRINITY_DN32588_c0_g1_m.20889	236	K	xxxxxxxxxx_K_Fxxxxxxxxx
TRINITY_DN35900_c1_g1_m.30251	885	K	xxxxxxxxxx_K_Dxxxxxxxxx
TRINITY_DN34004_c0_g1_m.24614	480	K	xxxxxxxxxx_K_Yxxxxxxxxx
TRINITY_DN35471_c0_g1_m.28901	131	K	xxxxxxxxxx_K_Hxxxxxxxxx
TRINITY_DN35844_c0_g2_m.30085	1212	K	xxxxxxxxxx_K_Rxxxxxxxxx
TRINITY_DN35016_c1_g1_m.27493	324	K	xxxxxxxxxx_K_Kxxxxxxxxx
TRINITY_DN31453_c0_g1_m.18296	348	K	xxxxxxxxxx_K_Fxxxxxxxxx
TRINITY_DN32702_c0_g1_m.21156	119	K	xxxxxxxxxx_K_Yxxxxxxxxx
TRINITY_DN33325_c2_g1_m.22766	233	K	xxxxxxxxxx_K_Txxxxxxxxx
TRINITY_DN30922_c0_g1_m.17123	458	K	xxxxxxxxxx_K_Dxxxxxxxxx
TRINITY_DN29566_c0_g1_m.14363	146	K	xxxxxxxxxx_K_Rxxxxxxxxx
TRINITY_DN32182_c0_g1_m.19944	364	K	xxxxxxxxxx_K_Sxxxxxxxxx
TRINITY_DN29501_c0_g1_m.14230	149	K	xxxxxxxxxx_K_Hxxxxxxxxx
TRINITY_DN33606_c0_g1_m.23522	301	K	xxxxxxxxxx_K_Hxxxxxxxxx
TRINITY_DN32190_c0_g1_m.19968	287	K	xxxxxxxxxx_K_Nxxxxxxxxx
TRINITY_DN36101_c0_g1_m.30940	773	K	xxxxxxxxxx_K_Sxxxxxxxxx
TRINITY_DN35176_c0_g3_m.27999	132	K	xxxxxxxDxx_K_Rxxxxxxxxx
TRINITY_DN30522_c0_g1_m.16293	81	K	xxxxxxxxxx_K_Yxxxxxxxxx
TRINITY_DN25019_c0_g1_m.6852	166	K	xxxxxxxxxx_K_Yxxxxxxxxx
TRINITY_DN31592_c0_g1_m.18618	390	K	xxxxxxxxxx_K_Dxxxxxxxxx
TRINITY_DN19128_c0_g1_m.2345	6	K	xxxxxxxxxx_K_Sxxxxxxxxx
TRINITY_DN26155_c0_g1_m.8412	61	K	xxxxxxxxxx_K_xxxxxxKxxx
TRINITY_DN27744_c0_g1_m.11005	173	K	xxxxxxxxxY_K_Sxxxxxxxxx
TRINITY_DN27668_c0_g1_m.10867	276	K	xxxxxxxxxx_K_xKxxxxxxxx
TRINITY_DN21880_c0_g1_m.3808	104	K	xxxxxxxxxx_K_Kxxxxxxxxx
TRINITY_DN34725_c0_g1_m.26652	821	K	xxxxxxxxxx_K_Hxxxxxxxxx
TRINITY_DN26405_c0_g1_m.8785	432	K	xxxxxxxxxx_K_Hxxxxxxxxx
TRINITY_DN33076_c0_g1_m.22102	620	K	xxxxxxxxxx_K_Fxxxxxxxxx
TRINITY_DN34489_c1_g4_m.25957	934	K	xxxxxxxxxx_K_Rxxxxxxxxx
TRINITY_DN33418_c0_g2_m.23035	930	K	xxxxxxxxxx_K_Yxxxxxxxxx
TRINITY_DN33182_c1_g1_m.22382	65	K	xxxxxxxxxx_K_Kxxxxxxxxx
TRINITY_DN24305_c0_g1_m.5993	177	K	xxxxxxxxxx_K_Sxxxxxxxxx
TRINITY_DN32259_c2_g1_m.20134	58	K	xxxxxxxxxx_K_xxxxxxKxxx
TRINITY_DN32273_c0_g1_m.20181	263	K	xxxxxxxxxY_K_xxxxxxxxxx
TRINITY_DN33508_c0_g1_m.23258	310	K	xxxxxxxxxx_K_Fxxxxxxxxx
TRINITY_DN24845_c0_g1_m.6610	111	K	xxxxxxxxxY_K_xxxxxxxxxx
TRINITY_DN34559_c0_g1_m.26156	1223	K	xxxxxxxxxx_K_Txxxxxxxxx
TRINITY_DN16747_c0_g1_m.1494	30	K	xxxxxxxxxx_K_Nxxxxxxxxx
TRINITY_DN27454_c0_g1_m.10506	159	K	xxxxxxxxxx_K_Nxxxxxxxxx
TRINITY_DN29509_c0_g1_m.14249	356	K	xxxxxxxxxx_K_Dxxxxxxxxx
TRINITY_DN28060_c0_g1_m.11588	798	K	xxxxxxxxxx_K_Dxxxxxxxxx
TRINITY_DN27975_c0_g1_m.11434	225	K	xxxxxxxxxx_K_Kxxxxxxxxx
TRINITY_DN34559_c0_g1_m.26156	1021	K	xxxxxxxxxx_K_Dxxxxxxxxx
TRINITY_DN29212_c1_g1_m.13715	231	K	xxxxxxxxxx_K_Kxxxxxxxxx
TRINITY_DN27531_c0_g1_m.10649	172	K	xxxxxxxxxx_K_Hxxxxxxxxx
TRINITY_DN27747_c0_g3_m.11014	21	K	xxxxxxxxxx_K_Dxxxxxxxxx
TRINITY_DN35490_c0_g1_m.28941	321	K	xxxxxxxxxx_K_Kxxxxxxxxx
TRINITY_DN32779_c0_g1_m.21350	172	K	xxxxxxxxxx_K_Nxxxxxxxxx
TRINITY_DN27855_c0_g1_m.11225	80	K	xxxxxxxxxx_K_xRxxxxxxxx
TRINITY_DN14691_c0_g1_m.984	103	K	xxxxxxxxxx_K_Dxxxxxxxxx
TRINITY_DN36344_c2_g1_m.31898	150	K	xxxxxxxxxx_K_Hxxxxxxxxx
TRINITY_DN35115_c0_g1_m.27807	595	K	xxxxxxxxxx_K_xxxxKxxxxx
TRINITY_DN28653_c0_g1_m.12676	87	K	xxxxxxxxxx_K_Fxxxxxxxxx
TRINITY_DN30098_c1_g1_m.15440	210	K	xxxxxxxxxx_K_Hxxxxxxxxx
TRINITY_DN28391_c0_g1_m.12184	108	K	xxxxxxxxxx_K_Nxxxxxxxxx
TRINITY_DN31532_c0_g1_m.18487	165	K	xxxxxxxxxx_K_Nxxxxxxxxx
TRINITY_DN35336_c0_g1_m.28486	611	K	xxxxxxxxxx_K_Nxxxxxxxxx
TRINITY_DN35710_c1_g1_m.29639	281	K	xxxxxxxxxx_K_Yxxxxxxxxx
TRINITY_DN25160_c1_g3_m.7024	33	K	xxxxxxxxxx_K_Wxxxxxxxxx
TRINITY_DN33315_c0_g1_m.22741	314	K	xxxxxxxxxx_K_Fxxxxxxxxx
TRINITY_DN12976_c1_g3_m.652	96	K	xxxxxxxxxx_K_Txxxxxxxxx
TRINITY_DN30590_c0_g1_m.16422	282	K	xxxxxxxxxx_K_Hxxxxxxxxx
TRINITY_DN30164_c0_g1_m.15578	340	K	xxxxxxxxxx_K_Fxxxxxxxxx
TRINITY_DN32424_c0_g1_m.20522	113	K	xxxxxxxxxx_K_Rxxxxxxxxx
TRINITY_DN29644_c2_g1_m.14532	116	K	xxxxxxxxxx_K_Sxxxxxxxxx
TRINITY_DN16891_c0_g1_m.1550	91	K	xxxxxxxxxx_K_Txxxxxxxxx
TRINITY_DN30395_c0_g1_m.16030	327	K	xxxxxxxxxx_K_Fxxxxxxxxx
TRINITY_DN33613_c0_g1_m.23538	430	K	xxxxxxxxxx_K_Sxxxxxxxxx
TRINITY_DN29432_c0_g1_m.14105	134	K	xxxxxxxxxx_K_xxxxxxKxxx
TRINITY_DN27747_c0_g2_m.11012	63	K	xxxxxxxxxx_K_Nxxxxxxxxx
TRINITY_DN34066_c1_g5_m.24782	223	K	xxxxxxxxxx_K_Sxxxxxxxxx
TRINITY_DN33556_c0_g1_m.23390	385	K	xxxxxxxxxx_K_Rxxxxxxxxx
TRINITY_DN31426_c0_g1_m.18240	476	K	xxxxxxxxxx_K_Nxxxxxxxxx
TRINITY_DN27736_c0_g1_m.10993	130	K	xxxxxxxxxx_K_Sxxxxxxxxx
TRINITY_DN34857_c3_g1_m.27033	276	K	xxxxxxxxxx_K_Sxxxxxxxxx
TRINITY_DN22743_c0_g1_m.4448	231	K	xxxxxxxxxx_K_Dxxxxxxxxx
TRINITY_DN33606_c0_g1_m.23522	687	K	xxxxxxxxxx_K_xRxxxxxxxx
TRINITY_DN33193_c0_g1_m.22415	368	K	xxxxxxxxxx_K_Dxxxxxxxxx
TRINITY_DN30275_c0_g1_m.15797	157	K	xxxxxxxxxx_K_Yxxxxxxxxx
TRINITY_DN31268_c0_g1_m.17915	619	K	xxxxxxxxxY_K_xxxxxxxxxx
TRINITY_DN28617_c0_g1_m.12606	210	K	xxxxxxxxxx_K_Sxxxxxxxxx
TRINITY_DN24964_c0_g1_m.6770	52	K	xxxxxxxxxx_K_Sxxxxxxxxx
TRINITY_DN26536_c0_g1_m.8984	80	K	xxxxxxxxxx_K_Dxxxxxxxxx
TRINITY_DN29957_c0_g1_m.15150	80	K	xxxxxxxxxx_K_Dxxxxxxxxx
TRINITY_DN32958_c0_g1_m.21819	174	K	xxxxxxxxxx_K_Kxxxxxxxxx
TRINITY_DN33523_c0_g1_m.23312	359	K	xxxxxxxxxx_K_Nxxxxxxxxx
TRINITY_DN34419_c0_g1_m.25753	392	K	xxxxxxxxxx_K_Hxxxxxxxxx
TRINITY_DN36116_c0_g2_m.30997	115	K	xxxxxxxxxx_K_Rxxxxxxxxx
TRINITY_DN30814_c1_g2_m.16917	286	K	xxxxxxxxxY_K_xxxxxxxxxx
TRINITY_DN33145_c1_g1_m.22288	129	K	xxxxxxxxxx_K_Wxxxxxxxxx
TRINITY_DN28510_c0_g1_m.12412	91	K	xxxxxxxxxx_K_Txxxxxxxxx
TRINITY_DN26014_c0_g1_m.8204	19	K	xxxxxxxxxx_K_Txxxxxxxxx
TRINITY_DN35217_c2_g1_m.28121	416	K	xxxxxxxxxY_K_xxxxxxxxxx
TRINITY_DN31261_c0_g1_m.17902	530	K	xxxxxxxxxx_K_Dxxxxxxxxx
TRINITY_DN26043_c0_g1_m.8256	96	K	xxxxxxxxxx_K_xRxxxxxxxx
TRINITY_DN34519_c0_g1_m.26030	49	K	xxxxxxxxxx_K_Rxxxxxxxxx
TRINITY_DN24339_c0_g2_m.6028	48	K	xxxxxxxxxx_K_Yxxxxxxxxx
TRINITY_DN29361_c0_g1_m.13987	117	K	xxxxxxxxxx_K_xRxxxxxxxx
TRINITY_DN28479_c0_g1_m.12358	170	K	xxxxxxxxxx_K_Yxxxxxxxxx
TRINITY_DN30633_c0_g1_m.16502	789	K	xxxxxxxxxx_K_Yxxxxxxxxx
TRINITY_DN31064_c0_g1_m.17467	189	K	xxxxxxxxxx_K_Nxxxxxxxxx
TRINITY_DN27366_c0_g1_m.10358	179	K	xxxxxxxxxx_K_Sxxxxxxxxx
TRINITY_DN36269_c0_g1_m.31608	790	K	xxxxxxxxxx_K_Sxxxxxxxxx
TRINITY_DN32030_c0_g1_m.19626	523	K	xxxxxxxxxx_K_Yxxxxxxxxx
TRINITY_DN25412_c0_g1_m.7351	239	K	xxxxxxxxxx_K_Kxxxxxxxxx
TRINITY_DN33285_c0_g2_m.22673	140	K	xxxxxxxDxx_K_Rxxxxxxxxx
TRINITY_DN35166_c0_g1_m.27957	110	K	xxxxxxxxxx_K_Kxxxxxxxxx
TRINITY_DN32534_c0_g1_m.20766	636	K	xxxxxxxxxx_K_Yxxxxxxxxx
TRINITY_DN31339_c0_g1_m.18053	215	K	xxxxxxxxxx_K_Txxxxxxxxx
TRINITY_DN33522_c0_g1_m.23310	242	K	xxxxxxxxxx_K_Kxxxxxxxxx
TRINITY_DN24750_c0_g1_m.6502	81	K	xxxxxxxxxx_K_Kxxxxxxxxx
TRINITY_DN24670_c0_g1_m.6391	187	K	xxxxxxxxxx_K_Sxxxxxxxxx
TRINITY_DN31218_c0_g1_m.17810	403	K	xxxxxxxxxx_K_Rxxxxxxxxx
TRINITY_DN31796_c0_g2_m.19096	180	K	xxxxxxxxxx_K_Fxxxxxxxxx
TRINITY_DN34708_c0_g1_m.26610	170	K	xxxxxxxxxx_K_Kxxxxxxxxx
TRINITY_DN35130_c0_g1_m.27860	748	K	xxxxxxxxxT_K_xxxxxxxxxx
TRINITY_DN29513_c1_g1_m.14253	178	K	xxxxxxxxxx_K_Txxxxxxxxx
TRINITY_DN30713_c0_g1_m.16700	118	K	xxxxxxxxxx_K_xRxxxxxxxx
TRINITY_DN27521_c0_g1_m.10625	79	K	xxxxxxxxxx_K_xxxxKxxxxx
TRINITY_DN29451_c0_g1_m.14144	262	K	xxxxxxxxxx_K_Txxxxxxxxx
TRINITY_DN28252_c0_g1_m.11941	314	K	xxxxxxxxxx_K_Yxxxxxxxxx
TRINITY_DN32681_c0_g1_m.21109	322	K	xxxxxxxxxx_K_Fxxxxxxxxx
TRINITY_DN29332_c0_g1_m.13927	18	K	xxxxxxxxxx_K_Fxxxxxxxxx
TRINITY_DN34497_c0_g1_m.25979	106	K	xxxxxxxxxx_K_Sxxxxxxxxx
TRINITY_DN35115_c0_g1_m.27807	880	K	xxxxxxxxxx_K_Dxxxxxxxxx
TRINITY_DN29431_c1_g1_m.14104	108	K	xxxxxxxxxx_K_Sxxxxxxxxx
TRINITY_DN21699_c0_g1_m.3673	22	K	xxxxxxxxxx_K_Dxxxxxxxxx
TRINITY_DN31102_c0_g1_m.17549	115	K	xxxxxxxxxx_K_Txxxxxxxxx
TRINITY_DN26263_c1_g1_m.8585	154	K	xxxxxxxxxx_K_Vxxxxxxxxx
TRINITY_DN35290_c0_g1_m.28353	300	K	xxxxxxxxxx_K_Yxxxxxxxxx
TRINITY_DN30002_c1_g1_m.15241	238	K	xxxxxxxxxF_K_xxxxxxxxxx
TRINITY_DN32564_c2_g1_m.20833	11	K	xxxxxxxxxx_K_Kxxxxxxxxx
TRINITY_DN25573_c0_g1_m.7572	163	K	xxxxxxxxxx_K_Nxxxxxxxxx
TRINITY_DN23159_c0_g1_m.4827	178	K	xxxxxxxxxx_K_Yxxxxxxxxx
TRINITY_DN23285_c0_g1_m.4949	136	K	xxxxxxxxxx_K_Txxxxxxxxx
TRINITY_DN32902_c0_g1_m.21675	135	K	xxxxxxxxxx_K_Hxxxxxxxxx
TRINITY_DN32489_c0_g1_m.20665	340	K	xxxxxxxxxx_K_Hxxxxxxxxx
TRINITY_DN35340_c0_g8_m.28498	319	K	xxxxxxxxxx_K_Yxxxxxxxxx
TRINITY_DN33551_c0_g1_m.23383	273	K	xxxxxxxxxx_K_Sxxxxxxxxx
TRINITY_DN25716_c1_g1_m.7776	276	K	xxxxxxxxxx_K_Hxxxxxxxxx
TRINITY_DN26405_c0_g1_m.8785	271	K	xxxxxxxxxx_K_Hxxxxxxxxx
TRINITY_DN29576_c0_g1_m.14386	426	K	xxxxxxxxxx_K_Dxxxxxxxxx
TRINITY_DN21542_c0_g1_m.3568	93	K	xxxxxxxxxx_K_Hxxxxxxxxx
TRINITY_DN31166_c0_g2_m.17688	193	K	xxxxxxxxxx_K_Fxxxxxxxxx
TRINITY_DN34190_c0_g1_m.25111	348	K	xxxxxxxxxx_K_Kxxxxxxxxx
TRINITY_DN21103_c0_g1_m.3266	111	K	xxxxxxxxxx_K_Hxxxxxxxxx
TRINITY_DN21105_c1_g1_m.3267	72	K	xxxxxxxxxx_K_Rxxxxxxxxx
TRINITY_DN28761_c1_g1_m.12873	436	K	xxxxxxxxxx_K_Sxxxxxxxxx
TRINITY_DN32146_c0_g1_m.19877	299	K	xxxxxxxxxx_K_Dxxxxxxxxx
TRINITY_DN33897_c0_g1_m.24317	379	K	xxxxxxxxxx_K_Rxxxxxxxxx
TRINITY_DN26086_c0_g1_m.8320	74	K	xxxxxxxxxx_K_Yxxxxxxxxx
TRINITY_DN28099_c0_g1_m.11650	131	K	xxxxxxxxxx_K_Rxxxxxxxxx
TRINITY_DN25333_c0_g1_m.7250	104	K	xxxxxxxxxx_K_Nxxxxxxxxx
TRINITY_DN24419_c0_g1_m.6110	154	K	xxxxxxxxxx_K_Sxxxxxxxxx
TRINITY_DN33813_c0_g2_m.24087	80	K	xxxxxxxxxx_K_Fxxxxxxxxx
TRINITY_DN26155_c0_g1_m.8412	47	K	xxxxxxxxxx_K_Txxxxxxxxx
TRINITY_DN35869_c0_g1_m.30161	667	K	xxxxxxxxxx_K_Sxxxxxxxxx
TRINITY_DN31439_c0_g1_m.18266	268	K	xxxxxxxxxx_K_Dxxxxxxxxx
TRINITY_DN29068_c0_g1_m.13453	17	K	xxxxxxxxxx_K_xRxxxxxxxx
TRINITY_DN30002_c1_g1_m.15241	197	K	xxxxxxxxxx_K_Yxxxxxxxxx
TRINITY_DN34758_c1_g4_m.26744	614	K	xxxxxxxxxx_K_Yxxxxxxxxx
TRINITY_DN27295_c0_g1_m.10216	285	K	xxxxxxxxxx_K_Nxxxxxxxxx
TRINITY_DN34212_c1_g8_m.25175	60	K	xxxxxxxxxx_K_Hxxxxxxxxx
TRINITY_DN33795_c0_g1_m.24039	617	K	xxxxxxxxxx_K_Sxxxxxxxxx
TRINITY_DN35761_c1_g1_m.29798	245	K	xxxxxxxxxx_K_xKxxxxxxxx
TRINITY_DN28482_c0_g1_m.12361	183	K	xxxxxxxxxx_K_Sxxxxxxxxx
TRINITY_DN35290_c0_g1_m.28353	338	K	xxxxxxxxxx_K_Nxxxxxxxxx
TRINITY_DN50550_c0_g1_m.34099	60	K	xxxxxxxxxx_K_Rxxxxxxxxx
TRINITY_DN33761_c2_g1_m.23946	591	K	xxxxxxxxxx_K_xRxxxxxxxx
TRINITY_DN36148_c0_g1_m.31119	977	K	xxxxxxxxxx_K_Rxxxxxxxxx
TRINITY_DN28544_c0_g1_m.12478	118	K	xxxxxxxxxx_K_xRxxxxxxxx
TRINITY_DN28749_c0_g1_m.12847	217	K	xxxxxxxxxx_K_Sxxxxxxxxx
TRINITY_DN24830_c0_g1_m.6588	169	K	xxxxxxxxxx_K_Sxxxxxxxxx
TRINITY_DN31115_c0_g1_m.17573	372	K	xxxxxxxxxx_K_Rxxxxxxxxx
TRINITY_DN36093_c0_g1_m.30916	596	K	xxxxxxxxxx_K_Kxxxxxxxxx
TRINITY_DN35858_c0_g1_m.30126	579	K	xxxxxxxxxx_K_xRxxxxxxxx
TRINITY_DN25420_c0_g1_m.7361	209	K	xxxxxxxxxx_K_Fxxxxxxxxx
TRINITY_DN35846_c0_g1_m.30090	526	K	xxxxxxxxxx_K_Hxxxxxxxxx
TRINITY_DN30236_c0_g1_m.15729	427	K	xxxxxxxxxT_K_xxxxxxxxxx
TRINITY_DN30601_c1_g2_m.16449	277	K	xxxxxxxxxx_K_Sxxxxxxxxx
TRINITY_DN17662_c0_g1_m.1865	74	K	xxxxxxxxxx_K_Yxxxxxxxxx
TRINITY_DN15676_c0_g1_m.1213	169	K	xxxxxxxxxx_K_Nxxxxxxxxx
TRINITY_DN31381_c0_g1_m.18155	81	K	xxxxxxxxxx_K_Txxxxxxxxx
TRINITY_DN27579_c0_g1_m.10716	160	K	xxxxxxxxxx_K_Nxxxxxxxxx
TRINITY_DN23814_c0_g1_m.5490	47	K	xxxxxxxxxx_K_Kxxxxxxxxx
TRINITY_DN25635_c0_g1_m.7665	282	K	xxxxxxxxxx_K_Nxxxxxxxxx
TRINITY_DN27562_c0_g1_m.10696	144	K	xxxxxxxxxx_K_Kxxxxxxxxx
TRINITY_DN29607_c0_g1_m.14450	309	K	xxxxxxxxxx_K_Yxxxxxxxxx
TRINITY_DN34962_c2_g1_m.27333	137	K	xxxxxxxxxx_K_Dxxxxxxxxx
TRINITY_DN30453_c0_g1_m.16151	133	K	xxxxxxxxxx_K_Sxxxxxxxxx
TRINITY_DN33606_c0_g1_m.23522	147	K	xxxxxxxxxx_K_Hxxxxxxxxx
TRINITY_DN34908_c0_g1_m.27163	178	K	xxxxxxxxxx_K_Kxxxxxxxxx
TRINITY_DN33426_c0_g3_m.23055	238	K	xxxxxxxxxx_K_Yxxxxxxxxx
TRINITY_DN35861_c0_g1_m.30134	705	K	xxxxxxxxxx_K_Wxxxxxxxxx
TRINITY_DN34798_c1_g1_m.26863	617	K	xxxxxxxxxx_K_Txxxxxxxxx
TRINITY_DN35216_c0_g1_m.28115	166	K	xxxxxxxxxx_K_Txxxxxxxxx
TRINITY_DN29177_c0_g1_m.13648	183	K	xxxxxxxxxx_K_Yxxxxxxxxx
TRINITY_DN26383_c0_g1_m.8751	81	K	xxxxxxxxxx_K_Kxxxxxxxxx
TRINITY_DN27788_c0_g1_m.11088	77	K	xxxxxxxxxx_K_Wxxxxxxxxx
TRINITY_DN27746_c0_g1_m.11010	123	K	xxxxxxxxxx_K_Yxxxxxxxxx
TRINITY_DN24966_c0_g1_m.6774	258	K	xxxxxxxxxx_K_Vxxxxxxxxx
TRINITY_DN31718_c0_g1_m.18915	725	K	xxxxxxxxxx_K_Fxxxxxxxxx
TRINITY_DN26969_c0_g4_m.9685	38	K	xxxxxxxxxx_K_Fxxxxxxxxx
TRINITY_DN32033_c0_g1_m.19630	390	K	xxxxxxxxxx_K_Kxxxxxxxxx
TRINITY_DN36129_c0_g1_m.31055	1141	K	xxxxxxxxxx_K_Hxxxxxxxxx
TRINITY_DN26509_c0_g1_m.8942	179	K	xxxxxxxxxx_K_Sxxxxxxxxx
TRINITY_DN27018_c0_g1_m.9761	37	K	xxxxxxxxxx_K_Txxxxxxxxx
TRINITY_DN32282_c0_g1_m.20202	141	K	xxxxxxxxxx_K_Fxxxxxxxxx
TRINITY_DN35743_c1_g1_m.29751	16	K	xxxxxxxxxx_K_Hxxxxxxxxx
TRINITY_DN34749_c0_g1_m.26727	479	K	xxxxxxxxxx_K_Sxxxxxxxxx
TRINITY_DN35540_c0_g2_m.29082	478	K	xxxxxxxxxx_K_Vxxxxxxxxx
TRINITY_DN32708_c1_g1_m.21172	317	K	xxxxxxxxxx_K_Sxxxxxxxxx
TRINITY_DN17230_c0_g2_m.1681	118	K	xxxxxxxxxx_K_Txxxxxxxxx
TRINITY_DN33814_c0_g1_m.24094	397	K	xxxxxxxxxx_K_xxxxKxxxxx
TRINITY_DN35988_c0_g1_m.30546	1030	K	xxxxxxxxxx_K_Sxxxxxxxxx
TRINITY_DN28897_c0_g1_m.13133	349	K	xxxxxxxxxx_K_Fxxxxxxxxx
TRINITY_DN26955_c0_g2_m.9661	171	K	xxxxxxxxxx_K_Yxxxxxxxxx
TRINITY_DN35911_c0_g1_m.30293	969	K	xxxxxxxxxx_K_Kxxxxxxxxx
TRINITY_DN26003_c0_g1_m.8186	367	K	xxxxxxxxxY_K_xxxxxxxxxx
TRINITY_DN34963_c1_g2_m.27342	403	K	xxxxxxxxxx_K_Rxxxxxxxxx
TRINITY_DN31755_c0_g1_m.19003	70	K	xxxxxxxxxx_K_Sxxxxxxxxx
TRINITY_DN33813_c1_g2_m.24088	50	K	xxxxxxxxxx_K_Yxxxxxxxxx
TRINITY_DN34066_c1_g5_m.24782	312	K	xxxxxxxxxx_K_Fxxxxxxxxx
TRINITY_DN36139_c0_g1_m.31086	390	K	xxxxxxxxxx_K_xRxxxxxxxx
TRINITY_DN36309_c0_g1_m.31759	1261	K	xxxxxxxxxx_K_Yxxxxxxxxx
TRINITY_DN33782_c1_g1_m.24001	19	K	xxxxxxxxxx_K_Vxxxxxxxxx
TRINITY_DN35207_c0_g3_m.28091	375	K	xxxxxxxxxx_K_Kxxxxxxxxx
TRINITY_DN29144_c1_g2_m.13587	106	K	xxxxxxxxxx_K_Fxxxxxxxxx
TRINITY_DN27668_c0_g1_m.10867	262	K	xxxxxxxxxx_K_Yxxxxxxxxx
TRINITY_DN33892_c2_g1_m.24305	350	K	xxxxxxxxxx_K_Hxxxxxxxxx
TRINITY_DN36261_c0_g1_m.31572	250	K	xxxxxxxDxx_K_Rxxxxxxxxx
TRINITY_DN24156_c0_g1_m.5832	212	K	xxxxxxxxxx_K_Txxxxxxxxx
TRINITY_DN23951_c0_g1_m.5613	52	K	xxxxxxxxxx_K_Sxxxxxxxxx
TRINITY_DN29315_c0_g1_m.13895	229	K	xxxxxxxxxx_K_Kxxxxxxxxx
TRINITY_DN32182_c0_g1_m.19944	461	K	xxxxxxxxxx_K_Rxxxxxxxxx
TRINITY_DN32122_c1_g1_m.19830	238	K	xxxxxxxxxx_K_Yxxxxxxxxx
TRINITY_DN30697_c0_g1_m.16665	63	K	xxxxxxxxxx_K_Rxxxxxxxxx
TRINITY_DN34964_c6_g1_m.27354	78	K	xxxxxxxxxx_K_Fxxxxxxxxx
TRINITY_DN34573_c0_g1_m.26207	719	K	xxxxxxxxxx_K_xRxxxxxxxx
TRINITY_DN29099_c0_g1_m.13509	223	K	xxxxxxxxxx_K_Hxxxxxxxxx
TRINITY_DN28163_c0_g2_m.11764	132	K	xxxxxxxxxx_K_Sxxxxxxxxx
TRINITY_DN29486_c0_g1_m.14205	283	K	xxxxxxxxxx_K_Dxxxxxxxxx
TRINITY_DN34463_c0_g2_m.25880	617	K	xxxxxxxxxx_K_Nxxxxxxxxx
TRINITY_DN30659_c0_g3_m.16575	269	K	xxxxxxxxxx_K_Yxxxxxxxxx
TRINITY_DN33015_c0_g1_m.21954	495	K	xxxxxxxxxx_K_Txxxxxxxxx
TRINITY_DN35858_c0_g1_m.30126	924	K	xxxxxxxxxx_K_Sxxxxxxxxx
TRINITY_DN25874_c0_g1_m.7994	68	K	xxxxxxxxxx_K_xKxxxxxxxx
TRINITY_DN33635_c0_g1_m.23590	89	K	xxxxxxxxxx_K_Hxxxxxxxxx
TRINITY_DN31556_c0_g1_m.18536	278	K	xxxxxxxxxx_K_Kxxxxxxxxx
TRINITY_DN33466_c0_g1_m.23155	182	K	xxxxxxxxxY_K_xxxxxxxxxx
TRINITY_DN27052_c0_g1_m.9820	115	K	xxxxxxxxxx_K_Vxxxxxxxxx
TRINITY_DN33508_c0_g1_m.23258	712	K	xxxxxxxxxx_K_Fxxxxxxxxx
TRINITY_DN31054_c0_g3_m.17446	275	K	xxxxxxxxxx_K_xKxxxxxxxx
TRINITY_DN27809_c0_g1_m.11127	210	K	xxxxxxxxxx_K_Kxxxxxxxxx
TRINITY_DN35099_c5_g1_m.27763	334	K	xxxxxxxxxx_K_Sxxxxxxxxx
TRINITY_DN31912_c4_g1_m.19361	290	K	xxxxxxxxxx_K_Hxxxxxxxxx
TRINITY_DN27491_c0_g1_m.10569	209	K	xxxxxxxxxx_K_Sxxxxxxxxx
TRINITY_DN35720_c0_g1_m.29681	294	K	xxxxxxxxxx_K_Hxxxxxxxxx
TRINITY_DN25697_c0_g1_m.7756	120	K	xxxxxxxxxx_K_Txxxxxxxxx
TRINITY_DN29310_c0_g1_m.13884	543	K	xxxxxxxxxx_K_Hxxxxxxxxx
TRINITY_DN34559_c0_g1_m.26156	245	K	xxxxxxxxxx_K_Hxxxxxxxxx
TRINITY_DN23794_c0_g1_m.5474	38	K	xxxxxxxxxx_K_Fxxxxxxxxx
TRINITY_DN25077_c0_g1_m.6921	359	K	xxxxxxxxxx_K_Yxxxxxxxxx
TRINITY_DN25412_c0_g1_m.7351	321	K	xxxxxxxxxx_K_Nxxxxxxxxx
TRINITY_DN27008_c0_g1_m.9746	89	K	xxxxxxxxxx_K_Fxxxxxxxxx
TRINITY_DN29859_c0_g1_m.14941	341	K	xxxxxxxxxx_K_Yxxxxxxxxx
TRINITY_DN32564_c2_g1_m.20833	147	K	xxxxxxxxxx_K_Txxxxxxxxx
TRINITY_DN24327_c1_g1_m.6017	107	K	xxxxxxxxxx_K_Dxxxxxxxxx
TRINITY_DN33635_c0_g1_m.23590	74	K	xxxxxxxxxx_K_Rxxxxxxxxx
TRINITY_DN28808_c2_g1_m.12968	54	K	xxxxxxxxxx_K_xxxxKxxxxx
TRINITY_DN29897_c0_g1_m.15031	212	K	xxxxxxxxxx_K_Kxxxxxxxxx
TRINITY_DN32604_c2_g3_m.20929	482	K	xxxxxxxxxx_K_Kxxxxxxxxx
TRINITY_DN27729_c0_g1_m.10980	190	K	xxxxxxxxxT_K_xxxxxxxxxx
TRINITY_DN23320_c1_g1_m.4996	84	K	xxxxxxxxxx_K_Sxxxxxxxxx
TRINITY_DN29175_c0_g1_m.13645	165	K	xxxxxxxxxx_K_Fxxxxxxxxx
TRINITY_DN29154_c0_g1_m.13612	335	K	xxxxxxxxxx_K_Yxxxxxxxxx
TRINITY_DN29536_c1_g3_m.14308	158	K	xxxxxxxxxx_K_Rxxxxxxxxx
TRINITY_DN31118_c0_g1_m.17578	229	K	xxxxxxxxxx_K_Sxxxxxxxxx
TRINITY_DN33813_c0_g1_m.24086	120	K	xxxxxxxxxx_K_Dxxxxxxxxx
TRINITY_DN35321_c0_g1_m.28445	746	K	xxxxxxxxxx_K_Hxxxxxxxxx
TRINITY_DN27955_c2_g1_m.11402	170	K	xxxxxxxxxx_K_Txxxxxxxxx
TRINITY_DN35840_c1_g11_m.30073	561	K	xxxxxxxxxx_K_Fxxxxxxxxx
TRINITY_DN28720_c0_g1_m.12792	431	K	xxxxxxxxxF_K_xxxxxxxxxx
TRINITY_DN27204_c0_g1_m.10043	268	K	xxxxxxxxxF_K_xxxxxxxxxx
TRINITY_DN31876_c0_g1_m.19281	171	K	xxxxxxxxxx_K_Wxxxxxxxxx
TRINITY_DN29315_c0_g1_m.13895	168	K	xxxxxxxxxF_K_xxxxxxxxxx
TRINITY_DN25173_c0_g1_m.7043	104	K	xxxxxxxxxx_K_Rxxxxxxxxx
TRINITY_DN36062_c0_g1_m.30810	166	K	xxxxxxxxxx_K_Fxxxxxxxxx
TRINITY_DN33254_c3_g1_m.22581	72	K	xxxxxxxxxx_K_Txxxxxxxxx
TRINITY_DN26910_c0_g5_m.9583	26	K	xxxxxxxxxx_K_Kxxxxxxxxx
TRINITY_DN26315_c0_g1_m.8661	273	K	xxxxxxxxxx_K_Sxxxxxxxxx
TRINITY_DN32791_c2_g1_m.21375	114	K	xxxxxxxxxx_K_Vxxxxxxxxx
TRINITY_DN33613_c0_g1_m.23538	283	K	xxxxxxxxxx_K_xKxxxxxxxx
TRINITY_DN36293_c0_g1_m.31705	225	K	xxxxxxxxxx_K_Hxxxxxxxxx
TRINITY_DN30483_c0_g1_m.16211	258	K	xxxxxxxxxx_K_Hxxxxxxxxx
TRINITY_DN28194_c1_g1_m.11828	143	K	xxxxxxxxxx_K_xKxxxxxxxx
TRINITY_DN32033_c0_g1_m.19630	380	K	xxxxxxxxxx_K_Rxxxxxxxxx
TRINITY_DN36338_c0_g1_m.31876	737	K	xxxxxxxxxx_K_Hxxxxxxxxx
TRINITY_DN34859_c0_g1_m.27036	509	K	xxxxxxxxxx_K_Rxxxxxxxxx
TRINITY_DN30678_c0_g1_m.16622	421	K	xxxxxxxxxx_K_xRxxxxxxxx
TRINITY_DN34835_c0_g1_m.26967	657	K	xxxxxxxxxx_K_Kxxxxxxxxx
TRINITY_DN15020_c0_g1_m.1036	62	K	xxxxxxxxxT_K_xxxxxxxxxx
TRINITY_DN30762_c0_g1_m.16800	93	K	xxxxxxxxxx_K_Txxxxxxxxx
TRINITY_DN29031_c2_g2_m.13372	8	K	xxxxxxxxxY_K_xxxxxxxxxx
TRINITY_DN32056_c0_g3_m.19682	344	K	xxxxxxxxxx_K_Nxxxxxxxxx
TRINITY_DN36092_c0_g1_m.30912	108	K	xxxxxxxxxx_K_Hxxxxxxxxx
TRINITY_DN36321_c2_g1_m.31812	12	K	xxxxxxxxxx_K_Yxxxxxxxxx
TRINITY_DN34677_c0_g1_m.26522	296	K	xxxxxxxxxY_K_Sxxxxxxxxx
TRINITY_DN35549_c2_g1_m.29113	74	K	xxxxxxxxxx_K_Fxxxxxxxxx
TRINITY_DN14691_c0_g1_m.984	24	K	xxxxxxxxxx_K_xxxxKxxxxx
TRINITY_DN33357_c0_g2_m.22872	276	K	xxxxxxxxxx_K_Nxxxxxxxxx
TRINITY_DN29497_c0_g1_m.14222	82	K	xxxxxxxxxx_K_Vxxxxxxxxx
TRINITY_DN33586_c0_g1_m.23464	398	K	xxxxxxxxxx_K_Yxxxxxxxxx
TRINITY_DN30378_c0_g1_m.15993	19	K	xxxxxxxxxx_K_xKxxxxxxxx
TRINITY_DN24391_c1_g1_m.6084	25	K	xxxxxxxxxx_K_xxxxKxxxxx
TRINITY_DN26886_c0_g1_m.9545	148	K	xxxxxxxxxx_K_Sxxxxxxxxx
TRINITY_DN35924_c0_g2_m.30337	264	K	xxxxxxxxxx_K_Hxxxxxxxxx
TRINITY_DN25412_c0_g1_m.7351	266	K	xxxxxxxxxx_K_Txxxxxxxxx
TRINITY_DN28788_c0_g1_m.12931	256	K	xxxxxxxxxx_K_Vxxxxxxxxx
TRINITY_DN28938_c0_g2_m.13216	47	K	xxxxxxxxxx_K_Nxxxxxxxxx
TRINITY_DN34246_c0_g1_m.25270	226	K	xxxxxxxxxY_K_xxxxxxxxxx
TRINITY_DN31712_c0_g1_m.18903	233	K	xxxxxxxxxx_K_Hxxxxxxxxx
TRINITY_DN24451_c0_g1_m.6150	120	K	xxxxxxxxxx_K_Hxxxxxxxxx
TRINITY_DN34716_c0_g3_m.26625	315	K	xxxxxxxxxx_K_Fxxxxxxxxx
TRINITY_DN34484_c2_g1_m.25947	123	K	xxxxxxxxxx_K_Kxxxxxxxxx
TRINITY_DN32253_c1_g1_m.20121	234	K	xxxxxxxxxx_K_Dxxxxxxxxx
TRINITY_DN41801_c0_g1_m.32970	132	K	xxxxxxxxxx_K_Kxxxxxxxxx
TRINITY_DN33949_c1_g2_m.24450	110	K	xxxxxxxxxx_K_Sxxxxxxxxx
TRINITY_DN35166_c0_g1_m.27956	127	K	xxxxxxxxxx_K_Txxxxxxxxx
TRINITY_DN31243_c0_g1_m.17856	49	K	xxxxxxxxxx_K_xRxxxxxxxx
TRINITY_DN28835_c0_g1_m.13022	349	K	xxxxxxxxxx_K_Sxxxxxxxxx
TRINITY_DN30093_c0_g1_m.15424	7	K	xxxxxxxxxx_K_Kxxxxxxxxx
TRINITY_DN35340_c0_g8_m.28498	75	K	xxxxxxxxxx_K_xxxxKxxxxx
TRINITY_DN21105_c1_g1_m.3267	102	K	xxxxxxxxxx_K_Kxxxxxxxxx
TRINITY_DN33639_c1_g2_m.23602	575	K	xxxxxxxxxx_K_Fxxxxxxxxx
TRINITY_DN32563_c0_g1_m.20831	917	K	xxxxxxxxxx_K_Sxxxxxxxxx
TRINITY_DN29859_c0_g1_m.14941	352	K	xxxxxxxxxx_K_Dxxxxxxxxx
TRINITY_DN34518_c0_g1_m.26028	677	K	xxxxxxxxxx_K_Nxxxxxxxxx
TRINITY_DN28099_c0_g1_m.11651	121	K	xxxxxxxDxx_K_Rxxxxxxxxx
TRINITY_DN31195_c0_g1_m.17758	101	K	xxxxxxxxxx_K_Rxxxxxxxxx
TRINITY_DN33166_c1_g1_m.22341	64	K	xxxxxxxxxF_K_xxxxxxxxxx
TRINITY_DN36220_c0_g1_m.31398	590	K	xxxxxxxxxx_K_Kxxxxxxxxx
TRINITY_DN33362_c2_g2_m.22889	76	K	xxxxxxxxxx_K_Kxxxxxxxxx
TRINITY_DN32791_c3_g1_m.21376	302	K	xxxxxxxxxY_K_xxxxxxxxxx
TRINITY_DN27210_c0_g1_m.10051	255	K	xxxxxxxxxx_K_Txxxxxxxxx
TRINITY_DN35640_c0_g1_m.29415	700	K	xxxxxxxxxx_K_Txxxxxxxxx
TRINITY_DN24930_c0_g1_m.6729	226	K	xxxxxxxxxx_K_Vxxxxxxxxx
TRINITY_DN26910_c0_g5_m.9583	91	K	xxxxxxxxxx_K_Fxxxxxxxxx
TRINITY_DN29553_c1_g2_m.14338	195	K	xxxxxxxxxx_K_Kxxxxxxxxx
TRINITY_DN33845_c0_g1_m.24174	425	K	xxxxxxxxxx_K_Sxxxxxxxxx
TRINITY_DN32685_c1_g1_m.21115	266	K	xxxxxxxxxx_K_xKxxxxxxxx
TRINITY_DN32597_c0_g1_m.20910	235	K	xxxxxxxxxx_K_Rxxxxxxxxx
TRINITY_DN24930_c0_g1_m.6729	95	K	xxxxxxxxxx_K_Rxxxxxxxxx
TRINITY_DN30651_c0_g1_m.16554	285	K	xxxxxxxxxx_K_Rxxxxxxxxx
TRINITY_DN36269_c0_g1_m.31608	626	K	xxxxxxxxxx_K_Hxxxxxxxxx
TRINITY_DN35416_c1_g1_m.28718	868	K	xxxxxxxxxx_K_Rxxxxxxxxx
TRINITY_DN33076_c0_g1_m.22102	454	K	xxxxxxxxxx_K_Yxxxxxxxxx
TRINITY_DN25992_c0_g1_m.8171	51	K	xxxxxxxxxx_K_Yxxxxxxxxx
TRINITY_DN26955_c0_g2_m.9661	436	K	xxxxxxxxxx_K_xRxxxxxxxx
TRINITY_DN30967_c0_g1_m.17229	109	K	xxxxxxxxxx_K_Hxxxxxxxxx
TRINITY_DN34798_c1_g1_m.26863	298	K	xxxxxxxxxx_K_Txxxxxxxxx
TRINITY_DN26425_c1_g1_m.8811	73	K	xxxxxxxxxx_K_Nxxxxxxxxx
TRINITY_DN29333_c0_g1_m.13928	52	K	xxxxxxxxxx_K_Kxxxxxxxxx
TRINITY_DN34115_c1_g1_m.24916	90	K	xxxxxxxxxx_K_Wxxxxxxxxx
TRINITY_DN32058_c0_g1_m.19690	153	K	xxxxxxxxxx_K_Nxxxxxxxxx
TRINITY_DN31229_c0_g1_m.17831	482	K	xxxxxxxxxT_K_xxxxxxxxxx
TRINITY_DN23894_c0_g1_m.5574	75	K	xxxxxxxxxx_K_Fxxxxxxxxx
TRINITY_DN35011_c0_g1_m.27486	662	K	xxxxxxxxxx_K_Rxxxxxxxxx
TRINITY_DN33386_c0_g1_m.22950	198	K	xxxxxxxxxx_K_Rxxxxxxxxx
TRINITY_DN30520_c0_g1_m.16291	126	K	xxxxxxxxxx_K_Rxxxxxxxxx
TRINITY_DN30075_c0_g1_m.15388	518	K	xxxxxxxxxx_K_Kxxxxxxxxx
TRINITY_DN27258_c0_g1_m.10134	124	K	xxxxxxxxxT_K_xxxxxxxxxx
TRINITY_DN25870_c0_g1_m.7986	250	K	xxxxxxxxxx_K_Nxxxxxxxxx
TRINITY_DN32607_c0_g1_m.20935	101	K	xxxxxxxxxx_K_Fxxxxxxxxx
TRINITY_DN32792_c1_g1_m.21377	181	K	xxxxxxxxxx_K_Sxxxxxxxxx
TRINITY_DN34563_c0_g2_m.26169	523	K	xxxxxxxxxx_K_Fxxxxxxxxx
TRINITY_DN29763_c0_g2_m.14737	77	K	xxxxxxxxxx_K_Txxxxxxxxx
TRINITY_DN35666_c2_g1_m.29513	472	K	xxxxxxxxxx_K_Fxxxxxxxxx
TRINITY_DN48577_c0_g1_m.33896	45	K	xxxxxxxxxx_K_Hxxxxxxxxx
TRINITY_DN34559_c0_g1_m.26156	970	K	xxxxxxxDxx_K_Rxxxxxxxxx
TRINITY_DN28155_c1_g1_m.11751	182	K	xxxxxxxxxx_K_Hxxxxxxxxx
TRINITY_DN26626_c0_g1_m.9114	19	K	xxxxxxxxxx_K_Hxxxxxxxxx
TRINITY_DN24485_c0_g1_m.6194	148	K	xxxxxxxxxx_K_Fxxxxxxxxx
TRINITY_DN31993_c1_g1_m.19549	48	K	xxxxxxxxxx_K_xRxxxxxxxx
TRINITY_DN28417_c0_g1_m.12233	311	K	xxxxxxxxxx_K_Nxxxxxxxxx
TRINITY_DN27973_c0_g1_m.11431	171	K	xxxxxxxxxx_K_Nxxxxxxxxx
TRINITY_DN29933_c0_g1_m.15095	108	K	xxxxxxxxxx_K_Dxxxxxxxxx
TRINITY_DN32553_c0_g1_m.20814	85	K	xxxxxxxxxx_K_Sxxxxxxxxx
TRINITY_DN32205_c0_g1_m.20002	191	K	xxxxxxxxxx_K_Sxxxxxxxxx
TRINITY_DN28890_c0_g1_m.13122	112	K	xxxxxxxxxx_K_Kxxxxxxxxx
TRINITY_DN32378_c0_g1_m.20422	94	K	xxxxxxxxxx_K_Yxxxxxxxxx
TRINITY_DN16845_c0_g1_m.1530	74	K	xxxxxxxxxx_K_Fxxxxxxxxx
TRINITY_DN32676_c0_g3_m.21096	774	K	xxxxxxxxxx_K_Fxxxxxxxxx
TRINITY_DN32534_c0_g1_m.20766	159	K	xxxxxxxxxx_K_Hxxxxxxxxx
TRINITY_DN35798_c0_g2_m.29923	240	K	xxxxxxxxxx_K_Rxxxxxxxxx
TRINITY_DN25899_c0_g1_m.8034	146	K	xxxxxxxxxx_K_Fxxxxxxxxx
TRINITY_DN27752_c0_g1_m.11020	21	K	xxxxxxxxxx_K_Dxxxxxxxxx
TRINITY_DN30563_c0_g1_m.16361	24	K	xxxxxxxxxx_K_Dxxxxxxxxx
TRINITY_DN34843_c1_g2_m.26988	338	K	xxxxxxxxxx_K_xxxxKxxxxx
TRINITY_DN30536_c0_g1_m.16319	395	K	xxxxxxxxxT_K_xxxxxxxxxx
TRINITY_DN32892_c0_g1_m.21643	338	K	xxxxxxxxxx_K_Yxxxxxxxxx
TRINITY_DN30944_c0_g1_m.17173	87	K	xxxxxxxxxx_K_Nxxxxxxxxx
TRINITY_DN35694_c1_g1_m.29602	661	K	xxxxxxxxxx_K_Hxxxxxxxxx
TRINITY_DN27405_c1_g1_m.10423	167	K	xxxxxxxxxx_K_Sxxxxxxxxx
TRINITY_DN29099_c0_g1_m.13509	230	K	xxxxxxxxxx_K_Vxxxxxxxxx
TRINITY_DN32641_c0_g1_m.21013	459	K	xxxxxxxxxx_K_Wxxxxxxxxx
TRINITY_DN27491_c0_g1_m.10569	198	K	xxxxxxxxxx_K_Vxxxxxxxxx
TRINITY_DN36098_c1_g2_m.30934	414	K	xxxxxxxxxx_K_Rxxxxxxxxx
TRINITY_DN33781_c0_g1_m.23998	132	K	xxxxxxxxxx_K_Yxxxxxxxxx
TRINITY_DN32663_c0_g2_m.21067	176	K	xxxxxxxxxx_K_Sxxxxxxxxx
TRINITY_DN26356_c2_g1_m.8719	124	K	xxxxxxxxxx_K_Rxxxxxxxxx
TRINITY_DN22678_c0_g1_m.4383	61	K	xxxxxxxxxx_K_Fxxxxxxxxx
TRINITY_DN33046_c0_g1_m.22023	433	K	xxxxxxxxxx_K_Yxxxxxxxxx
TRINITY_DN36091_c0_g1_m.30908	661	K	xxxxxxxxxx_K_xKxxxxxxxx
TRINITY_DN35368_c0_g8_m.28573	295	K	xxxxxxxxxx_K_Txxxxxxxxx
TRINITY_DN33899_c4_g1_m.24322	195	K	xxxxxxxxxx_K_Yxxxxxxxxx
TRINITY_DN29009_c0_g1_m.13338	71	K	xxxxxxxxxx_K_Hxxxxxxxxx
TRINITY_DN36023_c0_g1_m.30691	339	K	xxxxxxxxxx_K_Rxxxxxxxxx
TRINITY_DN24532_c0_g1_m.6242	174	K	xxxxxxxxxx_K_Txxxxxxxxx
TRINITY_DN26214_c0_g1_m.8510	93	K	xxxxxxxxxx_K_Nxxxxxxxxx
TRINITY_DN35576_c1_g1_m.29211	164	K	xxxxxxxxxx_K_Kxxxxxxxxx
TRINITY_DN31796_c0_g1_m.19095	13	K	xxxxxxxxxx_K_xxxxKxxxxx
TRINITY_DN30814_c1_g2_m.16917	487	K	xxxxxxxxxx_K_Sxxxxxxxxx
TRINITY_DN36198_c0_g1_m.31317	335	K	xxxxxxxxxx_K_Sxxxxxxxxx
TRINITY_DN29333_c0_g1_m.13928	45	K	xxxxxxxxxx_K_Txxxxxxxxx
TRINITY_DN34625_c1_g1_m.26381	476	K	xxxxxxxxxx_K_Kxxxxxxxxx
TRINITY_DN32906_c1_g1_m.21685	106	K	xxxxxxxxxx_K_Sxxxxxxxxx
TRINITY_DN27805_c0_g1_m.11119	213	K	xxxxxxxxxx_K_Txxxxxxxxx
TRINITY_DN33734_c0_g2_m.23882	540	K	xxxxxxxxxx_K_Hxxxxxxxxx
TRINITY_DN32977_c4_g2_m.21870	206	K	xxxxxxxxxY_K_xxxxxxxxxx
TRINITY_DN14830_c0_g1_m.1005	2	K	xxxxxxxxxx_K_xRxxxxxxxx
TRINITY_DN28116_c0_g1_m.11676	225	K	xxxxxxxxxx_K_Rxxxxxxxxx
TRINITY_DN21976_c1_g1_m.3891	49	K	xxxxxxxxxx_K_Dxxxxxxxxx
TRINITY_DN34602_c0_g1_m.26296	656	K	xxxxxxxxxx_K_Rxxxxxxxxx
TRINITY_DN36282_c1_g1_m.31661	165	K	xxxxxxxxxx_K_Rxxxxxxxxx
TRINITY_DN29111_c0_g1_m.13529	231	K	xxxxxxxxxx_K_Rxxxxxxxxx
TRINITY_DN30373_c0_g1_m.15984	395	K	xxxxxxxxxx_K_Hxxxxxxxxx
TRINITY_DN34744_c0_g1_m.26713	360	K	xxxxxxxxxT_K_xxxxxxxxxx
TRINITY_DN22374_c0_g1_m.4152	120	K	xxxxxxxxxx_K_Sxxxxxxxxx
TRINITY_DN27728_c0_g1_m.10979	277	K	xxxxxxxxxx_K_Rxxxxxxxxx
TRINITY_DN21731_c0_g2_m.3702	144	K	xxxxxxxxxx_K_Sxxxxxxxxx
TRINITY_DN30080_c1_g1_m.15400	294	K	xxxxxxxxxx_K_Kxxxxxxxxx
TRINITY_DN34708_c0_g1_m.26609	563	K	xxxxxxxxxx_K_xRxxxxxxxx
TRINITY_DN33787_c0_g1_m.24014	1076	K	xxxxxxxxxx_K_xRxxxxxxxx
TRINITY_DN28374_c0_g1_m.12158	225	K	xxxxxxxxxx_K_Nxxxxxxxxx
TRINITY_DN27760_c0_g1_m.11031	150	K	xxxxxxxxxx_K_Txxxxxxxxx
TRINITY_DN21201_c0_g1_m.3334	130	K	xxxxxxxxxx_K_Rxxxxxxxxx
TRINITY_DN29315_c0_g1_m.13895	159	K	xxxxxxxxxx_K_Yxxxxxxxxx
TRINITY_DN36116_c0_g2_m.30997	361	K	xxxxxxxxxx_K_Fxxxxxxxxx
TRINITY_DN36341_c0_g1_m.31888	1649	K	xxxxxxxxxx_K_Yxxxxxxxxx
TRINITY_DN31171_c1_g2_m.17700	78	K	xxxxxxxxxx_K_Sxxxxxxxxx
TRINITY_DN35576_c1_g1_m.29211	18	K	xxxxxxxxxx_K_Dxxxxxxxxx
TRINITY_DN36094_c2_g1_m.30919	419	K	xxxxxxxxxx_K_Sxxxxxxxxx
TRINITY_DN25757_c0_g1_m.7828	107	K	xxxxxxxxxx_K_Kxxxxxxxxx
TRINITY_DN26708_c0_g1_m.9255	193	K	xxxxxxxxxx_K_xxxxKxxxxx
TRINITY_DN34364_c0_g1_m.25588	186	K	xxxxxxxxxx_K_Vxxxxxxxxx
TRINITY_DN22557_c0_g1_m.4293	74	K	xxxxxxxxxx_K_Hxxxxxxxxx
TRINITY_DN28657_c0_g1_m.12681	273	K	xxxxxxxxxx_K_Sxxxxxxxxx
TRINITY_DN30536_c0_g1_m.16319	153	K	xxxxxxxxxx_K_Dxxxxxxxxx
TRINITY_DN31338_c0_g1_m.18051	122	K	xxxxxxxxxx_K_Yxxxxxxxxx
TRINITY_DN27757_c0_g1_m.11026	352	K	xxxxxxxxxx_K_Rxxxxxxxxx
TRINITY_DN35641_c0_g1_m.29417	650	K	xxxxxxxxxx_K_Yxxxxxxxxx
TRINITY_DN32726_c0_g1_m.21217	391	K	xxxxxxxxxx_K_Dxxxxxxxxx
TRINITY_DN30700_c0_g1_m.16669	218	K	xxxxxxxxxx_K_Sxxxxxxxxx
TRINITY_DN27108_c2_g2_m.9893	32	K	xxxxxxxxxx_K_xRxxxxxxxx
TRINITY_DN24340_c0_g1_m.6030	50	K	xxxxxxxxxx_K_Hxxxxxxxxx
TRINITY_DN30969_c0_g1_m.17234	454	K	xxxxxxxxxx_K_Dxxxxxxxxx
TRINITY_DN23726_c0_g1_m.5404	96	K	xxxxxxxxxx_K_Kxxxxxxxxx
TRINITY_DN32958_c0_g1_m.21819	376	K	xxxxxxxxxx_K_Yxxxxxxxxx
TRINITY_DN26616_c0_g1_m.9100	111	K	xxxxxxxxxx_K_xxxxKxxxxx
TRINITY_DN22490_c0_g1_m.4234	318	K	xxxxxxxxxx_K_Yxxxxxxxxx
TRINITY_DN27815_c0_g1_m.11144	144	K	xxxxxxxxxY_K_Sxxxxxxxxx
TRINITY_DN34998_c0_g1_m.27441	190	K	xxxxxxxxxx_K_Sxxxxxxxxx
TRINITY_DN33927_c0_g2_m.24384	243	K	xxxxxxxxxx_K_Fxxxxxxxxx
TRINITY_DN27056_c0_g1_m.9822	283	K	xxxxxxxxxx_K_Rxxxxxxxxx
TRINITY_DN30412_c0_g1_m.16062	108	K	xxxxxxxxxx_K_xRxxxxxxxx
TRINITY_DN26908_c0_g1_m.9579	81	K	xxxxxxxxxx_K_Sxxxxxxxxx
TRINITY_DN36406_c1_g1_m.32150	734	K	xxxxxxxxxx_K_Dxxxxxxxxx
TRINITY_DN27226_c0_g1_m.10084	180	K	xxxxxxxxxx_K_xKxxxxxxxx
TRINITY_DN32345_c0_g1_m.20347	243	K	xxxxxxxxxx_K_Yxxxxxxxxx
TRINITY_DN32046_c1_g1_m.19654	284	K	xxxxxxxxxx_K_Sxxxxxxxxx
TRINITY_DN31847_c0_g1_m.19221	492	K	xxxxxxxxxx_K_Vxxxxxxxxx
TRINITY_DN27074_c0_g1_m.9847	226	K	xxxxxxxxxx_K_Sxxxxxxxxx
TRINITY_DN36406_c1_g1_m.32150	132	K	xxxxxxxxxx_K_Sxxxxxxxxx
TRINITY_DN34105_c2_g1_m.24892	475	K	xxxxxxxxxx_K_Hxxxxxxxxx
TRINITY_DN30658_c1_g1_m.16572	354	K	xxxxxxxxxx_K_Dxxxxxxxxx
TRINITY_DN33816_c0_g1_m.24100	12	K	xxxxxxxxxx_K_Rxxxxxxxxx
TRINITY_DN31990_c0_g1_m.19545	248	K	xxxxxxxxxx_K_Kxxxxxxxxx
TRINITY_DN34447_c0_g1_m.25829	519	K	xxxxxxxxxx_K_xKxxxxxxxx
TRINITY_DN34677_c0_g1_m.26522	238	K	xxxxxxxxxx_K_Vxxxxxxxxx
TRINITY_DN27305_c1_g3_m.10244	283	K	xxxxxxxxxx_K_Kxxxxxxxxx
TRINITY_DN35641_c0_g1_m.29417	725	K	xxxxxxxxxx_K_Vxxxxxxxxx
TRINITY_DN35858_c0_g1_m.30126	973	K	xxxxxxxxxx_K_Sxxxxxxxxx
TRINITY_DN30759_c0_g1_m.16796	164	K	xxxxxxxxxx_K_xRxxxxxxxx
TRINITY_DN31691_c0_g1_m.18855	681	K	xxxxxxxxxx_K_Kxxxxxxxxx
TRINITY_DN32279_c1_g1_m.20195	620	K	xxxxxxxxxx_K_Kxxxxxxxxx
TRINITY_DN31970_c0_g3_m.19497	433	K	xxxxxxxxxx_K_Rxxxxxxxxx
TRINITY_DN24670_c0_g1_m.6391	122	K	xxxxxxxxxx_K_Dxxxxxxxxx
TRINITY_DN35522_c0_g1_m.29014	131	K	xxxxxxxxxx_K_Nxxxxxxxxx
TRINITY_DN33386_c0_g1_m.22950	330	K	xxxxxxxxxx_K_Hxxxxxxxxx
TRINITY_DN24125_c0_g1_m.5788	255	K	xxxxxxxxxx_K_Hxxxxxxxxx
TRINITY_DN22767_c0_g1_m.4478	168	K	xxxxxxxxxx_K_Hxxxxxxxxx
TRINITY_DN34337_c0_g1_m.25506	27	K	xxxxxxxxxx_K_Sxxxxxxxxx
TRINITY_DN24758_c0_g1_m.6509	120	K	xxxxxxxxxT_K_xxxxxxxxxx
TRINITY_DN31652_c0_g1_m.18750	312	K	xxxxxxxxxx_K_Sxxxxxxxxx
TRINITY_DN33064_c1_g1_m.22073	456	K	xxxxxxxxxx_K_Nxxxxxxxxx
TRINITY_DN30410_c0_g1_m.16060	88	K	xxxxxxxxxx_K_xRxxxxxxxx
TRINITY_DN26683_c0_g1_m.9214	58	K	xxxxxxxxxx_K_Kxxxxxxxxx
TRINITY_DN24974_c0_g2_m.6790	67	K	xxxxxxxxxY_K_xxxxxxxxxx
TRINITY_DN34788_c2_g1_m.26837	145	K	xxxxxxxxxx_K_Kxxxxxxxxx
TRINITY_DN30304_c0_g1_m.15851	299	K	xxxxxxxxxx_K_Hxxxxxxxxx
TRINITY_DN24533_c0_g1_m.6244	60	K	xxxxxxxxxx_K_Kxxxxxxxxx
TRINITY_DN27747_c0_g2_m.11012	21	K	xxxxxxxxxx_K_Dxxxxxxxxx
TRINITY_DN27280_c0_g1_m.10168	190	K	xxxxxxxxxx_K_Sxxxxxxxxx
TRINITY_DN32313_c0_g1_m.20263	216	K	xxxxxxxxxx_K_Dxxxxxxxxx
TRINITY_DN34246_c0_g1_m.25270	761	K	xxxxxxxxxx_K_Hxxxxxxxxx
TRINITY_DN24635_c0_g1_m.6366	112	K	xxxxxxxxxx_K_Rxxxxxxxxx
TRINITY_DN31531_c0_g1_m.18486	137	K	xxxxxxxxxx_K_Dxxxxxxxxx
TRINITY_DN31394_c2_g1_m.18182	200	K	xxxxxxxxxx_K_Fxxxxxxxxx
TRINITY_DN23833_c0_g1_m.5514	155	K	xxxxxxxxxx_K_xKxxxxxxxx
TRINITY_DN33826_c0_g1_m.24125	776	K	xxxxxxxxxx_K_xRxxxxxxxx
TRINITY_DN24190_c0_g1_m.5871	64	K	xxxxxxxxxx_K_Kxxxxxxxxx
TRINITY_DN35075_c1_g1_m.27681	402	K	xxxxxxxxxx_K_Txxxxxxxxx
TRINITY_DN33649_c1_g5_m.23631	63	K	xxxxxxxxxx_K_Fxxxxxxxxx
TRINITY_DN26447_c0_g1_m.8846	245	K	xxxxxxxxxx_K_Rxxxxxxxxx
TRINITY_DN26509_c0_g1_m.8942	186	K	xxxxxxxxxx_K_Sxxxxxxxxx
TRINITY_DN25160_c1_g3_m.7024	169	K	xxxxxxxxxx_K_Hxxxxxxxxx
TRINITY_DN27729_c0_g1_m.10980	75	K	xxxxxxxxxx_K_Sxxxxxxxxx
TRINITY_DN31732_c0_g1_m.18949	771	K	xxxxxxxxxx_K_Yxxxxxxxxx
TRINITY_DN29299_c0_g1_m.13864	101	K	xxxxxxxxxx_K_xxxxxxKxxx
TRINITY_DN34031_c1_g3_m.24683	119	K	xxxxxxxxxx_K_Wxxxxxxxxx
TRINITY_DN33272_c1_g1_m.22628	232	K	xxxxxxxxxx_K_Nxxxxxxxxx
TRINITY_DN35153_c0_g1_m.27917	998	K	xxxxxxxxxx_K_Yxxxxxxxxx
TRINITY_DN26786_c0_g1_m.9376	137	K	xxxxxxxxxx_K_xxxxxxKxxx
TRINITY_DN30917_c0_g1_m.17111	463	K	xxxxxxxxxx_K_Sxxxxxxxxx
TRINITY_DN32590_c0_g1_m.20894	248	K	xxxxxxxxxx_K_xRxxxxxxxx
TRINITY_DN26199_c0_g1_m.8488	111	K	xxxxxxxxxx_K_Rxxxxxxxxx
TRINITY_DN26684_c0_g1_m.9217	92	K	xxxxxxxxxx_K_Kxxxxxxxxx
TRINITY_DN31855_c1_g1_m.19239	152	K	xxxxxxxxxx_K_Rxxxxxxxxx
TRINITY_DN30093_c0_g1_m.15424	18	K	xxxxxxxxxx_K_Kxxxxxxxxx
TRINITY_DN28894_c0_g1_m.13129	110	K	xxxxxxxxxx_K_Yxxxxxxxxx
TRINITY_DN35471_c0_g1_m.28901	247	K	xxxxxxxxxx_K_xRxxxxxxxx
TRINITY_DN36290_c1_g2_m.31690	1437	K	xxxxxxxxxx_K_xRxxxxxxxx
TRINITY_DN34611_c2_g1_m.26320	465	K	xxxxxxxxxx_K_Rxxxxxxxxx
TRINITY_DN32536_c1_g1_m.20771	100	K	xxxxxxxxxx_K_Rxxxxxxxxx
TRINITY_DN24694_c0_g1_m.6424	154	K	xxxxxxxxxx_K_Kxxxxxxxxx
TRINITY_DN35399_c0_g1_m.28664	147	K	xxxxxxxxxx_K_Fxxxxxxxxx
TRINITY_DN30536_c0_g1_m.16319	370	K	xxxxxxxxxx_K_Sxxxxxxxxx
TRINITY_DN27455_c0_g1_m.10507	63	K	xxxxxxxxxx_K_Rxxxxxxxxx
TRINITY_DN30601_c1_g2_m.16449	477	K	xxxxxxxxxx_K_Kxxxxxxxxx
TRINITY_DN21203_c0_g1_m.3335	112	K	xxxxxxxxxx_K_Vxxxxxxxxx
TRINITY_DN33523_c0_g1_m.23312	352	K	xxxxxxxxxx_K_Fxxxxxxxxx
TRINITY_DN25431_c0_g1_m.7377	403	K	xxxxxxxxxx_K_Txxxxxxxxx
TRINITY_DN17491_c0_g1_m.1786	149	K	xxxxxxxxxx_K_Dxxxxxxxxx
TRINITY_DN25198_c0_g1_m.7081	24	K	xxxxxxxxxx_K_Rxxxxxxxxx
TRINITY_DN35618_c0_g1_m.29344	206	K	xxxxxxxxxx_K_Yxxxxxxxxx
TRINITY_DN25868_c0_g1_m.7982	79	K	xxxxxxxxxx_K_Rxxxxxxxxx
TRINITY_DN29868_c0_g1_m.14963	443	K	xxxxxxxxxx_K_xRxxxxxxxx
TRINITY_DN36117_c0_g1_m.31006	1047	K	xxxxxxxxxx_K_Nxxxxxxxxx
TRINITY_DN34065_c0_g1_m.24773	457	K	xxxxxxxxxx_K_Kxxxxxxxxx
TRINITY_DN31356_c0_g1_m.18095	225	K	xxxxxxxxxx_K_Sxxxxxxxxx
TRINITY_DN28125_c0_g1_m.11693	189	K	xxxxxxxxxx_K_Dxxxxxxxxx
TRINITY_DN30678_c0_g1_m.16622	364	K	xxxxxxxxxx_K_Rxxxxxxxxx
TRINITY_DN49372_c0_g1_m.34012	126	K	xxxxxxxxxY_K_Sxxxxxxxxx
TRINITY_DN35919_c0_g1_m.30316	577	K	xxxxxxxxxx_K_Sxxxxxxxxx
TRINITY_DN32685_c2_g2_m.21118	205	K	xxxxxxxxxx_K_Yxxxxxxxxx
TRINITY_DN33383_c5_g1_m.22941	156	K	xxxxxxxxxx_K_Kxxxxxxxxx
TRINITY_DN35490_c0_g1_m.28941	488	K	xxxxxxxxxY_K_Sxxxxxxxxx
TRINITY_DN28982_c0_g2_m.13287	114	K	xxxxxxxxxx_K_Rxxxxxxxxx
TRINITY_DN34519_c3_g1_m.26036	163	K	xxxxxxxxxx_K_Sxxxxxxxxx
TRINITY_DN34585_c0_g1_m.26246	460	K	xxxxxxxxxx_K_Nxxxxxxxxx
TRINITY_DN35265_c1_g1_m.28270	258	K	xxxxxxxxxx_K_Vxxxxxxxxx
TRINITY_DN31854_c1_g1_m.19238	337	K	xxxxxxxxxx_K_Kxxxxxxxxx
TRINITY_DN33736_c0_g2_m.23886	117	K	xxxxxxxxxx_K_Sxxxxxxxxx
TRINITY_DN15111_c0_g2_m.1050	56	K	xxxxxxxxxx_K_Kxxxxxxxxx
TRINITY_DN28551_c0_g1_m.12485	82	K	xxxxxxxxxx_K_Kxxxxxxxxx
TRINITY_DN33383_c5_g1_m.22941	69	K	xxxxxxxxxY_K_xxxxxxxxxx
TRINITY_DN28231_c0_g1_m.11900	149	K	xxxxxxxxxx_K_Kxxxxxxxxx
TRINITY_DN29292_c1_g1_m.13852	331	K	xxxxxxxxxx_K_Hxxxxxxxxx
TRINITY_DN35719_c0_g1_m.29677	620	K	xxxxxxxxxx_K_Hxxxxxxxxx
TRINITY_DN28141_c1_g11_m.11728	360	K	xxxxxxxxxx_K_xxxxKxxxxx
TRINITY_DN24876_c0_g1_m.6661	115	K	xxxxxxxxxx_K_Kxxxxxxxxx
TRINITY_DN27896_c0_g1_m.11293	43	K	xxxxxxxxxx_K_xKxxxxxxxx
TRINITY_DN35719_c0_g1_m.29677	2120	K	xxxxxxxxxx_K_Nxxxxxxxxx
TRINITY_DN26164_c2_g1_m.8430	72	K	xxxxxxxxxx_K_Dxxxxxxxxx
TRINITY_DN29842_c0_g1_m.14912	239	K	xxxxxxxxxx_K_Hxxxxxxxxx
TRINITY_DN36132_c3_g2_m.31064	123	K	xxxxxxxxxx_K_Yxxxxxxxxx
TRINITY_DN4802_c0_g1_m.33771	26	K	xxxxxxxxxx_K_Rxxxxxxxxx
TRINITY_DN33441_c0_g1_m.23083	217	K	xxxxxxxxxx_K_Kxxxxxxxxx
TRINITY_DN32999_c0_g1_m.21920	416	K	xxxxxxxxxx_K_Txxxxxxxxx
TRINITY_DN26046_c0_g1_m.8263	131	K	xxxxxxxxxT_K_xxxxxxxxxx
TRINITY_DN36139_c0_g1_m.31086	340	K	xxxxxxxxxx_K_Wxxxxxxxxx
TRINITY_DN32117_c0_g1_m.19819	222	K	xxxxxxxxxx_K_xKxxxxxxxx
TRINITY_DN26513_c0_g1_m.8947	58	K	xxxxxxxxxx_K_Nxxxxxxxxx
TRINITY_DN20893_c0_g1_m.3135	42	K	xxxxxxxxxx_K_Nxxxxxxxxx
TRINITY_DN22474_c0_g1_m.4224	37	K	xxxxxxxxxT_K_xxxxxxxxxx
TRINITY_DN35756_c0_g1_m.29782	153	K	xxxxxxxxxx_K_Nxxxxxxxxx
TRINITY_DN21379_c0_g4_m.3468	89	K	xxxxxxxxxx_K_Hxxxxxxxxx
TRINITY_DN34519_c3_g1_m.26035	243	K	xxxxxxxxxx_K_Fxxxxxxxxx
TRINITY_DN27228_c1_g1_m.10087	190	K	xxxxxxxxxx_K_Txxxxxxxxx
TRINITY_DN28060_c0_g1_m.11588	350	K	xxxxxxxxxx_K_Hxxxxxxxxx
TRINITY_DN36323_c0_g1_m.31817	933	K	xxxxxxxxxx_K_xKxxxxxxxx
TRINITY_DN22423_c0_g1_m.4173	112	K	xxxxxxxxxx_K_Txxxxxxxxx
TRINITY_DN19222_c0_g1_m.2372	51	K	xxxxxxxxxx_K_Fxxxxxxxxx
TRINITY_DN27576_c0_g1_m.10711	147	K	xxxxxxxxxx_K_Nxxxxxxxxx
TRINITY_DN27478_c0_g1_m.10544	136	K	xxxxxxxxxx_K_Kxxxxxxxxx
TRINITY_DN31743_c0_g1_m.18976	264	K	xxxxxxxxxx_K_Fxxxxxxxxx
TRINITY_DN27330_c0_g1_m.10299	242	K	xxxxxxxxxx_K_Yxxxxxxxxx
TRINITY_DN31715_c0_g1_m.18909	271	K	xxxxxxxxxx_K_Fxxxxxxxxx
TRINITY_DN32195_c0_g1_m.19978	125	K	xxxxxxxxxx_K_Rxxxxxxxxx
TRINITY_DN33941_c0_g1_m.24424	196	K	xxxxxxxxxx_K_xKxxxxxxxx
TRINITY_DN33814_c0_g1_m.24094	771	K	xxxxxxxxxx_K_Wxxxxxxxxx
TRINITY_DN34683_c0_g1_m.26543	24	K	xxxxxxxxxx_K_xRxxxxxxxx
TRINITY_DN27246_c0_g1_m.10115	53	K	xxxxxxxxxY_K_xxxxxxxxxx
TRINITY_DN32263_c3_g1_m.20150	35	K	xxxxxxxxxx_K_Kxxxxxxxxx
TRINITY_DN25173_c0_g1_m.7043	83	K	xxxxxxxxxx_K_Sxxxxxxxxx
TRINITY_DN31355_c0_g1_m.18093	174	K	xxxxxxxxxx_K_Hxxxxxxxxx
TRINITY_DN34802_c0_g1_m.26869	30	K	xxxxxxxxxx_K_xxxxKxxxxx
TRINITY_DN31102_c0_g1_m.17549	205	K	xxxxxxxxxx_K_Sxxxxxxxxx
TRINITY_DN21351_c0_g1_m.3439	190	K	xxxxxxxxxx_K_xxxxKxxxxx
TRINITY_DN25211_c0_g1_m.7096	41	K	xxxxxxxxxx_K_Sxxxxxxxxx
TRINITY_DN28684_c0_g2_m.12723	99	K	xxxxxxxxxY_K_xxxxxxxxxx
TRINITY_DN36281_c0_g1_m.31657	318	K	xxxxxxxxxx_K_Kxxxxxxxxx
TRINITY_DN21440_c0_g1_m.3511	16	K	xxxxxxxxxx_K_Dxxxxxxxxx
TRINITY_DN23317_c0_g1_m.4992	164	K	xxxxxxxxxx_K_Dxxxxxxxxx
TRINITY_DN35362_c0_g1_m.28556	569	K	xxxxxxxxxx_K_Txxxxxxxxx
TRINITY_DN27067_c0_g1_m.9838	59	K	xxxxxxxxxx_K_Rxxxxxxxxx
TRINITY_DN26311_c0_g1_m.8653	125	K	xxxxxxxxxx_K_xxxxKxxxxx
TRINITY_DN26870_c0_g1_m.9520	216	K	xxxxxxxxxx_K_Vxxxxxxxxx
TRINITY_DN35753_c1_g1_m.29774	599	K	xxxxxxxxxx_K_Vxxxxxxxxx
TRINITY_DN28845_c0_g1_m.13044	257	K	xxxxxxxxxx_K_Vxxxxxxxxx
TRINITY_DN32529_c0_g1_m.20754	604	K	xxxxxxxxxx_K_xKxxxxxxxx
TRINITY_DN25471_c0_g1_m.7434	224	K	xxxxxxxxxY_K_xxxxxxxxxx
TRINITY_DN27896_c0_g1_m.11293	23	K	xxxxxxxxxY_K_Sxxxxxxxxx
TRINITY_DN27434_c0_g1_m.10471	28	K	xxxxxxxxxx_K_Yxxxxxxxxx
TRINITY_DN33315_c0_g1_m.22741	690	K	xxxxxxxxxT_K_xxxxxxxxxx
TRINITY_DN34788_c2_g1_m.26837	146	K	xxxxxxxxxx_K_Sxxxxxxxxx
TRINITY_DN31703_c0_g1_m.18880	136	K	xxxxxxxxxx_K_Kxxxxxxxxx
TRINITY_DN23305_c0_g1_m.4970	129	K	xxxxxxxxxx_K_xRxxxxxxxx
TRINITY_DN34616_c0_g1_m.26339	489	K	xxxxxxxxxx_K_Txxxxxxxxx
TRINITY_DN26666_c0_g1_m.9187	113	K	xxxxxxxxxx_K_Yxxxxxxxxx
TRINITY_DN36023_c0_g1_m.30691	160	K	xxxxxxxxxx_K_Rxxxxxxxxx
TRINITY_DN32349_c0_g1_m.20353	438	K	xxxxxxxxxx_K_Fxxxxxxxxx
TRINITY_DN33193_c0_g1_m.22415	547	K	xxxxxxxxxx_K_Sxxxxxxxxx
TRINITY_DN26569_c0_g1_m.9025	99	K	xxxxxxxxxx_K_xRxxxxxxxx
TRINITY_DN26405_c0_g1_m.8785	279	K	xxxxxxxxxx_K_Kxxxxxxxxx
TRINITY_DN35743_c1_g1_m.29751	402	K	xxxxxxxxxx_K_Vxxxxxxxxx
TRINITY_DN34449_c0_g2_m.25834	926	K	xxxxxxxxxx_K_Fxxxxxxxxx
TRINITY_DN29309_c0_g1_m.13883	240	K	xxxxxxxxxY_K_xxxxxxxxxx
TRINITY_DN27280_c0_g1_m.10168	503	K	xxxxxxxDxx_K_Rxxxxxxxxx
TRINITY_DN33607_c0_g1_m.23525	359	K	xxxxxxxxxx_K_Txxxxxxxxx
TRINITY_DN26397_c0_g1_m.8772	219	K	xxxxxxxxxx_K_Fxxxxxxxxx
TRINITY_DN27584_c0_g1_m.10724	288	K	xxxxxxxxxx_K_Vxxxxxxxxx
TRINITY_DN33695_c0_g1_m.23778	544	K	xxxxxxxxxx_K_Vxxxxxxxxx
TRINITY_DN34559_c0_g1_m.26156	248	K	xxxxxxxxxx_K_xxxxKxxxxx
TRINITY_DN35940_c0_g1_m.30395	489	K	xxxxxxxxxx_K_Rxxxxxxxxx
TRINITY_DN29484_c0_g1_m.14201	340	K	xxxxxxxxxx_K_Kxxxxxxxxx
TRINITY_DN26083_c0_g1_m.8316	183	K	xxxxxxxxxx_K_Yxxxxxxxxx
TRINITY_DN25616_c0_g1_m.7639	136	K	xxxxxxxxxx_K_Sxxxxxxxxx
TRINITY_DN32685_c1_g1_m.21115	474	K	xxxxxxxxxx_K_Nxxxxxxxxx
TRINITY_DN27788_c0_g1_m.11088	299	K	xxxxxxxxxx_K_Dxxxxxxxxx
TRINITY_DN28566_c0_g1_m.12507	139	K	xxxxxxxxxx_K_Yxxxxxxxxx
TRINITY_DN30316_c0_g1_m.15879	94	K	xxxxxxxxxx_K_Yxxxxxxxxx
TRINITY_DN28542_c0_g1_m.12475	81	K	xxxxxxxxxx_K_xKxxxxxxxx
TRINITY_DN24125_c0_g1_m.5788	126	K	xxxxxxxxxx_K_Nxxxxxxxxx
TRINITY_DN25198_c0_g1_m.7081	17	K	xxxxxxxxxx_K_xxxxxxKxxx
TRINITY_DN27280_c0_g1_m.10168	92	K	xxxxxxxxxx_K_xRxxxxxxxx
TRINITY_DN30861_c0_g1_m.17007	365	K	xxxxxxxxxx_K_Kxxxxxxxxx
TRINITY_DN24866_c0_g1_m.6646	60	K	xxxxxxxxxx_K_Kxxxxxxxxx
TRINITY_DN32253_c1_g1_m.20121	431	K	xxxxxxxxxx_K_Nxxxxxxxxx
TRINITY_DN29837_c0_g1_m.14904	351	K	xxxxxxxxxx_K_Sxxxxxxxxx
TRINITY_DN22587_c0_g1_m.4319	19	K	xxxxxxxxxx_K_Sxxxxxxxxx
TRINITY_DN25492_c0_g1_m.7460	59	K	xxxxxxxxxx_K_Nxxxxxxxxx
TRINITY_DN24793_c0_g1_m.6543	210	K	xxxxxxxxxx_K_xxxxxxKxxx
TRINITY_DN21699_c0_g1_m.3673	97	K	xxxxxxxxxx_K_Hxxxxxxxxx
TRINITY_DN25012_c1_g1_m.6845	44	K	xxxxxxxxxx_K_Sxxxxxxxxx
TRINITY_DN35129_c1_g1_m.27858	297	K	xxxxxxxxxx_K_Rxxxxxxxxx
TRINITY_DN30813_c0_g1_m.16913	69	K	xxxxxxxxxx_K_Yxxxxxxxxx
TRINITY_DN27870_c0_g1_m.11252	189	K	xxxxxxxxxx_K_Yxxxxxxxxx
TRINITY_DN33559_c0_g1_m.23395	344	K	xxxxxxxxxx_K_xxxxKxxxxx
TRINITY_DN34070_c4_g1_m.24800	227	K	xxxxxxxxxx_K_Txxxxxxxxx
TRINITY_DN36106_c0_g1_m.30956	78	K	xxxxxxxxxx_K_Hxxxxxxxxx
TRINITY_DN30412_c0_g1_m.16062	243	K	xxxxxxxxxx_K_Wxxxxxxxxx
TRINITY_DN32618_c0_g1_m.20962	390	K	xxxxxxxxxx_K_xRxxxxxxxx
TRINITY_DN33613_c0_g1_m.23538	666	K	xxxxxxxxxx_K_Sxxxxxxxxx
TRINITY_DN33285_c0_g2_m.22673	124	K	xxxxxxxxxx_K_Fxxxxxxxxx
TRINITY_DN28216_c0_g1_m.11876	544	K	xxxxxxxxxx_K_Yxxxxxxxxx
TRINITY_DN36409_c0_g2_m.32166	3424	K	xxxxxxxxxx_K_Kxxxxxxxxx
TRINITY_DN30909_c2_g1_m.17093	30	K	xxxxxxxxxx_K_Nxxxxxxxxx
TRINITY_DN22441_c0_g1_m.4188	40	K	xxxxxxxxxx_K_Fxxxxxxxxx
TRINITY_DN36074_c0_g1_m.30845	595	K	xxxxxxxxxx_K_xxxxKxxxxx
TRINITY_DN28870_c1_g1_m.13087	233	K	xxxxxxxxxx_K_Vxxxxxxxxx
TRINITY_DN35123_c0_g2_m.27839	476	K	xxxxxxxxxx_K_Hxxxxxxxxx
TRINITY_DN26394_c0_g1_m.8768	3	K	xxxxxxxxxx_K_Hxxxxxxxxx
TRINITY_DN30552_c1_g1_m.16341	496	K	xxxxxxxxxY_K_xxxxxxxxxx
TRINITY_DN29070_c0_g1_m.13457	206	K	xxxxxxxxxx_K_Kxxxxxxxxx
TRINITY_DN35419_c0_g1_m.28725	1357	K	xxxxxxxxxx_K_Nxxxxxxxxx
TRINITY_DN34382_c0_g4_m.25637	135	K	xxxxxxxxxx_K_Hxxxxxxxxx
TRINITY_DN31433_c0_g2_m.18259	34	K	xxxxxxxxxx_K_Rxxxxxxxxx
TRINITY_DN32770_c0_g1_m.21328	631	K	xxxxxxxxxx_K_Sxxxxxxxxx
TRINITY_DN27747_c0_g2_m.11012	61	K	xxxxxxxxxx_K_Nxxxxxxxxx
TRINITY_DN26858_c0_g1_m.9495	298	K	xxxxxxxxxY_K_Sxxxxxxxxx
TRINITY_DN28456_c0_g1_m.12309	69	K	xxxxxxxxxx_K_Txxxxxxxxx
TRINITY_DN33205_c1_g4_m.22449	121	K	xxxxxxxxxT_K_xxxxxxxxxx
TRINITY_DN24756_c0_g1_m.6507	129	K	xxxxxxxxxx_K_Kxxxxxxxxx
TRINITY_DN30275_c0_g1_m.15797	138	K	xxxxxxxxxx_K_Nxxxxxxxxx
TRINITY_DN26102_c0_g1_m.8343	111	K	xxxxxxxxxx_K_Fxxxxxxxxx
TRINITY_DN34070_c3_g1_m.24799	217	K	xxxxxxxxxx_K_Dxxxxxxxxx
TRINITY_DN32493_c0_g1_m.20673	96	K	xxxxxxxxxx_K_xxxxKxxxxx
TRINITY_DN33232_c0_g1_m.22523	343	K	xxxxxxxxxx_K_Sxxxxxxxxx
TRINITY_DN28953_c0_g1_m.13235	135	K	xxxxxxxxxx_K_xxxxKxxxxx
TRINITY_DN23738_c0_g2_m.5419	36	K	xxxxxxxxxx_K_Kxxxxxxxxx
TRINITY_DN33268_c0_g3_m.22618	246	K	xxxxxxxxxx_K_xxxxKxxxxx
TRINITY_DN27011_c0_g1_m.9752	46	K	xxxxxxxxxx_K_xKxxxxxxxx
TRINITY_DN26108_c0_g1_m.8354	41	K	xxxxxxxxxx_K_Dxxxxxxxxx
TRINITY_DN31742_c0_g2_m.18975	120	K	xxxxxxxxxx_K_Yxxxxxxxxx
TRINITY_DN34893_c0_g1_m.27120	553	K	xxxxxxxxxx_K_Txxxxxxxxx
TRINITY_DN28837_c0_g1_m.13026	102	K	xxxxxxxDxx_K_Rxxxxxxxxx
TRINITY_DN26509_c0_g1_m.8942	183	K	xxxxxxxxxx_K_xxxxxxKxxx
TRINITY_DN31439_c0_g1_m.18266	804	K	xxxxxxxxxx_K_Fxxxxxxxxx
TRINITY_DN26985_c0_g1_m.9714	120	K	xxxxxxxxxx_K_Yxxxxxxxxx
TRINITY_DN30581_c0_g1_m.16405	590	K	xxxxxxxxxx_K_Kxxxxxxxxx
TRINITY_DN36140_c1_g1_m.31091	382	K	xxxxxxxxxx_K_Rxxxxxxxxx
TRINITY_DN35391_c0_g1_m.28634	44	K	xxxxxxxxxx_K_Yxxxxxxxxx
TRINITY_DN33872_c0_g2_m.24248	141	K	xxxxxxxxxx_K_Sxxxxxxxxx
TRINITY_DN29555_c0_g1_m.14341	193	K	xxxxxxxxxx_K_Sxxxxxxxxx
TRINITY_DN30252_c0_g1_m.15758	228	K	xxxxxxxxxx_K_Sxxxxxxxxx
TRINITY_DN34654_c0_g1_m.26457	306	K	xxxxxxxxxx_K_Fxxxxxxxxx
TRINITY_DN34793_c0_g2_m.26856	444	K	xxxxxxxxxx_K_Sxxxxxxxxx
TRINITY_DN31315_c0_g1_m.18006	460	K	xxxxxxxxxT_K_xxxxxxxxxx
TRINITY_DN29140_c0_g1_m.13580	311	K	xxxxxxxxxx_K_Rxxxxxxxxx
TRINITY_DN29316_c0_g1_m.13899	463	K	xxxxxxxxxx_K_Kxxxxxxxxx
TRINITY_DN30253_c0_g1_m.15761	211	K	xxxxxxxxxx_K_Txxxxxxxxx
TRINITY_DN34760_c1_g1_m.26750	65	K	xxxxxxxxxx_K_xxxxxxKxxx
TRINITY_DN26086_c0_g1_m.8320	179	K	xxxxxxxxxx_K_xRxxxxxxxx
TRINITY_DN32689_c0_g1_m.21124	282	K	xxxxxxxxxx_K_xKxxxxxxxx
TRINITY_DN35399_c1_g1_m.28667	217	K	xxxxxxxxxx_K_Kxxxxxxxxx
TRINITY_DN35900_c1_g1_m.30251	841	K	xxxxxxxxxx_K_Yxxxxxxxxx
TRINITY_DN31901_c0_g1_m.19330	354	K	xxxxxxxxxx_K_Dxxxxxxxxx
TRINITY_DN27848_c2_g1_m.11209	247	K	xxxxxxxxxx_K_Yxxxxxxxxx
TRINITY_DN29585_c0_g1_m.14402	111	K	xxxxxxxxxx_K_Dxxxxxxxxx
TRINITY_DN35559_c0_g1_m.29153	57	K	xxxxxxxxxx_K_Txxxxxxxxx
TRINITY_DN23538_c0_g1_m.5209	172	K	xxxxxxxxxx_K_Rxxxxxxxxx
TRINITY_DN35265_c1_g1_m.28270	264	K	xxxxxxxxxx_K_Wxxxxxxxxx
TRINITY_DN28497_c0_g1_m.12386	186	K	xxxxxxxxxx_K_Yxxxxxxxxx
TRINITY_DN30395_c0_g1_m.16030	345	K	xxxxxxxxxx_K_Nxxxxxxxxx
TRINITY_DN32279_c1_g1_m.20195	159	K	xxxxxxxxxx_K_Rxxxxxxxxx
TRINITY_DN33919_c0_g1_m.24365	60	K	xxxxxxxxxx_K_Sxxxxxxxxx
TRINITY_DN32349_c0_g1_m.20353	413	K	xxxxxxxxxx_K_Sxxxxxxxxx
TRINITY_DN31381_c0_g1_m.18155	638	K	xxxxxxxxxx_K_Txxxxxxxxx
TRINITY_DN29088_c0_g1_m.13490	187	K	xxxxxxxxxx_K_Txxxxxxxxx
TRINITY_DN34799_c0_g1_m.26865	105	K	xxxxxxxxxx_K_Hxxxxxxxxx
TRINITY_DN35842_c0_g1_m.30078	904	K	xxxxxxxxxx_K_Yxxxxxxxxx
TRINITY_DN29585_c0_g1_m.14402	245	K	xxxxxxxxxx_K_xxxxKxxxxx
TRINITY_DN32490_c0_g1_m.20666	95	K	xxxxxxxxxx_K_Yxxxxxxxxx
TRINITY_DN33632_c1_g1_m.23584	78	K	xxxxxxxxxx_K_xRxxxxxxxx
TRINITY_DN36200_c0_g1_m.31327	1017	K	xxxxxxxxxx_K_xKxxxxxxxx
TRINITY_DN28778_c1_g1_m.12907	543	K	xxxxxxxxxx_K_Fxxxxxxxxx
TRINITY_DN33108_c0_g1_m.22178	663	K	xxxxxxxxxx_K_Dxxxxxxxxx
TRINITY_DN35750_c2_g1_m.29766	370	K	xxxxxxxxxx_K_Kxxxxxxxxx
TRINITY_DN29848_c0_g1_m.14923	233	K	xxxxxxxxxx_K_Rxxxxxxxxx
TRINITY_DN25156_c0_g1_m.7019	44	K	xxxxxxxxxx_K_Rxxxxxxxxx
TRINITY_DN30856_c0_g1_m.16999	450	K	xxxxxxxxxx_K_Rxxxxxxxxx
TRINITY_DN33268_c0_g3_m.22618	251	K	xxxxxxxxxx_K_Dxxxxxxxxx
TRINITY_DN31166_c0_g2_m.17688	595	K	xxxxxxxxxx_K_Nxxxxxxxxx
TRINITY_DN32424_c0_g1_m.20522	163	K	xxxxxxxxxx_K_Fxxxxxxxxx
TRINITY_DN24014_c0_g1_m.5680	52	K	xxxxxxxxxx_K_Vxxxxxxxxx
TRINITY_DN25198_c0_g1_m.7081	95	K	xxxxxxxxxx_K_Sxxxxxxxxx
TRINITY_DN28590_c0_g1_m.12553	327	K	xxxxxxxxxx_K_Vxxxxxxxxx
TRINITY_DN27794_c0_g1_m.11097	120	K	xxxxxxxxxx_K_Yxxxxxxxxx
TRINITY_DN26420_c0_g1_m.8800	337	K	xxxxxxxxxx_K_Kxxxxxxxxx
TRINITY_DN34413_c0_g1_m.25734	918	K	xxxxxxxxxx_K_Rxxxxxxxxx
TRINITY_DN33813_c1_g2_m.24088	75	K	xxxxxxxxxx_K_Rxxxxxxxxx
TRINITY_DN32857_c0_g1_m.21556	217	K	xxxxxxxxxx_K_Kxxxxxxxxx
TRINITY_DN31873_c0_g1_m.19273	147	K	xxxxxxxxxx_K_Fxxxxxxxxx
TRINITY_DN26569_c0_g1_m.9025	453	K	xxxxxxxxxx_K_Yxxxxxxxxx
TRINITY_DN32707_c0_g1_m.21170	43	K	xxxxxxxxxx_K_Fxxxxxxxxx
TRINITY_DN31413_c0_g1_m.18220	44	K	xxxxxxxxxx_K_Fxxxxxxxxx
TRINITY_DN29837_c0_g1_m.14904	262	K	xxxxxxxxxx_K_Sxxxxxxxxx
TRINITY_DN29077_c0_g1_m.13469	217	K	xxxxxxxxxx_K_xKxxxxxxxx
TRINITY_DN33625_c0_g1_m.23568	418	K	xxxxxxxxxx_K_Rxxxxxxxxx
TRINITY_DN30076_c2_g1_m.15392	227	K	xxxxxxxxxx_K_xxxxxxKxxx
TRINITY_DN35870_c0_g3_m.30166	230	K	xxxxxxxxxx_K_Sxxxxxxxxx
TRINITY_DN29073_c1_g1_m.13463	94	K	xxxxxxxxxx_K_xKxxxxxxxx
TRINITY_DN31592_c0_g1_m.18618	84	K	xxxxxxxxxx_K_Yxxxxxxxxx
TRINITY_DN29710_c0_g1_m.14638	249	K	xxxxxxxxxx_K_Sxxxxxxxxx
TRINITY_DN24513_c0_g1_m.6224	41	K	xxxxxxxxxx_K_Yxxxxxxxxx
TRINITY_DN28036_c0_g1_m.11548	116	K	xxxxxxxxxx_K_Nxxxxxxxxx
TRINITY_DN33456_c0_g1_m.23126	195	K	xxxxxxxxxx_K_Kxxxxxxxxx
TRINITY_DN27671_c0_g1_m.10871	145	K	xxxxxxxxxx_K_Kxxxxxxxxx
TRINITY_DN25256_c1_g1_m.7154	57	K	xxxxxxxxxY_K_xxxxxxxxxx
TRINITY_DN24925_c0_g1_m.6719	121	K	xxxxxxxxxx_K_Hxxxxxxxxx
TRINITY_DN34464_c0_g1_m.25881	430	K	xxxxxxxxxx_K_Vxxxxxxxxx
TRINITY_DN27081_c0_g1_m.9857	169	K	xxxxxxxxxx_K_Nxxxxxxxxx
TRINITY_DN30762_c0_g1_m.16800	294	K	xxxxxxxxxx_K_Sxxxxxxxxx
TRINITY_DN25868_c0_g1_m.7982	55	K	xxxxxxxxxx_K_Txxxxxxxxx
TRINITY_DN41153_c0_g1_m.32903	129	K	xxxxxxxxxx_K_Rxxxxxxxxx
TRINITY_DN35399_c1_g1_m.28667	345	K	xxxxxxxxxx_K_Vxxxxxxxxx
TRINITY_DN30017_c0_g2_m.15267	200	K	xxxxxxxxxx_K_Dxxxxxxxxx
TRINITY_DN23365_c0_g1_m.5029	221	K	xxxxxxxxxx_K_Txxxxxxxxx
TRINITY_DN32294_c0_g2_m.20219	252	K	xxxxxxxxxx_K_Nxxxxxxxxx
TRINITY_DN36194_c0_g2_m.31303	38	K	xxxxxxxxxx_K_Sxxxxxxxxx
TRINITY_DN33734_c0_g2_m.23882	394	K	xxxxxxxxxx_K_Kxxxxxxxxx
TRINITY_DN35783_c1_g9_m.29879	135	K	xxxxxxxxxx_K_Nxxxxxxxxx
TRINITY_DN20370_c0_g1_m.2884	63	K	xxxxxxxxxx_K_xxxxxxKxxx
TRINITY_DN28713_c0_g1_m.12775	159	K	xxxxxxxxxF_K_xxxxxxxxxx
TRINITY_DN31381_c0_g1_m.18155	114	K	xxxxxxxxxx_K_Dxxxxxxxxx
TRINITY_DN25573_c0_g1_m.7572	92	K	xxxxxxxxxx_K_Rxxxxxxxxx
TRINITY_DN26390_c0_g1_m.8760	253	K	xxxxxxxxxx_K_Sxxxxxxxxx
TRINITY_DN27352_c0_g1_m.10333	121	K	xxxxxxxxxx_K_Nxxxxxxxxx
TRINITY_DN35957_c1_g1_m.30444	108	K	xxxxxxxxxT_K_xxxxxxxxxx
TRINITY_DN33419_c0_g1_m.23036	462	K	xxxxxxxxxx_K_Rxxxxxxxxx
TRINITY_DN20479_c0_g1_m.2922	109	K	xxxxxxxxxx_K_Fxxxxxxxxx
TRINITY_DN32448_c0_g2_m.20573	264	K	xxxxxxxxxx_K_Kxxxxxxxxx
TRINITY_DN514_c0_g1_m.34293	31	K	xxxxxxxxxx_K_Rxxxxxxxxx
TRINITY_DN31923_c1_g1_m.19398	74	K	xxxxxxxxxx_K_Rxxxxxxxxx
TRINITY_DN31625_c0_g1_m.18691	412	K	xxxxxxxxxx_K_Yxxxxxxxxx
TRINITY_DN29273_c0_g2_m.13827	81	K	xxxxxxxxxx_K_Txxxxxxxxx
TRINITY_DN32056_c0_g3_m.19682	277	K	xxxxxxxxxx_K_Hxxxxxxxxx
TRINITY_DN36296_c0_g1_m.31715	578	K	xxxxxxxxxx_K_Sxxxxxxxxx
TRINITY_DN35918_c0_g1_m.30313	1515	K	xxxxxxxxxx_K_Hxxxxxxxxx
TRINITY_DN31145_c0_g1_m.17642	219	K	xxxxxxxxxF_K_xxxxxxxxxx
TRINITY_DN33664_c0_g5_m.23686	123	K	xxxxxxxxxT_K_xxxxxxxxxx
TRINITY_DN31703_c0_g1_m.18880	165	K	xxxxxxxxxx_K_Yxxxxxxxxx
TRINITY_DN34669_c0_g2_m.26503	247	K	xxxxxxxxxF_K_xxxxxxxxxx
TRINITY_DN33428_c0_g1_m.23059	451	K	xxxxxxxxxx_K_Kxxxxxxxxx
TRINITY_DN34412_c1_g1_m.25732	798	K	xxxxxxxxxx_K_Dxxxxxxxxx
TRINITY_DN27484_c2_g2_m.10560	49	K	xxxxxxxxxT_K_xxxxxxxxxx
TRINITY_DN34407_c2_g1_m.25714	318	K	xxxxxxxxxx_K_Hxxxxxxxxx
TRINITY_DN35783_c1_g7_m.29875	161	K	xxxxxxxxxx_K_Yxxxxxxxxx
TRINITY_DN30948_c0_g1_m.17180	150	K	xxxxxxxxxx_K_Txxxxxxxxx
TRINITY_DN30870_c0_g1_m.17019	442	K	xxxxxxxxxx_K_Yxxxxxxxxx
TRINITY_DN31951_c0_g3_m.19459	43	K	xxxxxxxxxx_K_Dxxxxxxxxx
TRINITY_DN28922_c0_g1_m.13179	154	K	xxxxxxxxxx_K_Rxxxxxxxxx
TRINITY_DN32343_c0_g1_m.20344	163	K	xxxxxxxxxx_K_Yxxxxxxxxx
TRINITY_DN30633_c0_g1_m.16502	553	K	xxxxxxxxxx_K_Fxxxxxxxxx
TRINITY_DN33378_c0_g1_m.22925	250	K	xxxxxxxxxx_K_Txxxxxxxxx
TRINITY_DN24694_c0_g1_m.6424	98	K	xxxxxxxxxx_K_Yxxxxxxxxx
TRINITY_DN29686_c0_g1_m.14601	360	K	xxxxxxxxxx_K_xxxxKxxxxx
TRINITY_DN28482_c0_g1_m.12361	175	K	xxxxxxxxxx_K_Fxxxxxxxxx
TRINITY_DN23654_c0_g1_m.5339	115	K	xxxxxxxxxx_K_Hxxxxxxxxx
TRINITY_DN24740_c0_g1_m.6483	220	K	xxxxxxxxxx_K_Hxxxxxxxxx
TRINITY_DN36055_c0_g1_m.30794	382	K	xxxxxxxxxx_K_Fxxxxxxxxx
TRINITY_DN35144_c1_g1_m.27897	222	K	xxxxxxxxxx_K_Yxxxxxxxxx
TRINITY_DN29716_c0_g1_m.14651	128	K	xxxxxxxxxx_K_Yxxxxxxxxx
TRINITY_DN31733_c0_g1_m.18954	236	K	xxxxxxxxxx_K_xxxxKxxxxx
TRINITY_DN33254_c3_g1_m.22582	178	K	xxxxxxxxxx_K_Kxxxxxxxxx
TRINITY_DN30762_c0_g1_m.16800	118	K	xxxxxxxxxx_K_Fxxxxxxxxx
TRINITY_DN28649_c0_g1_m.12670	299	K	xxxxxxxxxx_K_Nxxxxxxxxx
TRINITY_DN21531_c0_g1_m.3562	138	K	xxxxxxxxxx_K_xKxxxxxxxx
TRINITY_DN26827_c0_g1_m.9443	100	K	xxxxxxxxxx_K_Kxxxxxxxxx
TRINITY_DN33518_c0_g1_m.23294	210	K	xxxxxxxxxx_K_Yxxxxxxxxx
TRINITY_DN36023_c0_g1_m.30691	106	K	xxxxxxxxxx_K_Rxxxxxxxxx
TRINITY_DN23814_c0_g1_m.5490	42	K	xxxxxxxxxx_K_xxxxKxxxxx
TRINITY_DN25638_c0_g1_m.7672	266	K	xxxxxxxDxx_K_Rxxxxxxxxx
TRINITY_DN28744_c0_g1_m.12840	145	K	xxxxxxxxxx_K_Fxxxxxxxxx
TRINITY_DN23068_c0_g1_m.4747	116	K	xxxxxxxxxY_K_xxxxxxxxxx
TRINITY_DN35239_c0_g1_m.28185	771	K	xxxxxxxxxx_K_Hxxxxxxxxx
TRINITY_DN27722_c0_g1_m.10968	70	K	xxxxxxxxxx_K_Yxxxxxxxxx
TRINITY_DN26762_c0_g1_m.9337	92	K	xxxxxxxxxx_K_Wxxxxxxxxx
TRINITY_DN26081_c0_g1_m.8314	84	K	xxxxxxxxxx_K_Kxxxxxxxxx
TRINITY_DN34291_c0_g1_m.25397	4	K	xxxxxxxxxx_K_Dxxxxxxxxx
TRINITY_DN32340_c1_g1_m.20338	122	K	xxxxxxxxxx_K_Yxxxxxxxxx
TRINITY_DN35668_c2_g1_m.29521	48	K	xxxxxxxxxx_K_Dxxxxxxxxx
TRINITY_DN35368_c0_g8_m.28573	123	K	xxxxxxxxxx_K_Nxxxxxxxxx
TRINITY_DN33426_c0_g3_m.23055	7	K	xxxxxxxxxx_K_Nxxxxxxxxx
TRINITY_DN35289_c1_g1_m.28350	214	K	xxxxxxxxxx_K_Yxxxxxxxxx
TRINITY_DN35911_c0_g1_m.30293	239	K	xxxxxxxxxx_K_Sxxxxxxxxx
TRINITY_DN357_c0_g1_m.29939	7	K	xxxxxxxxxx_K_Hxxxxxxxxx
TRINITY_DN33306_c0_g1_m.22720	260	K	xxxxxxxxxx_K_Vxxxxxxxxx
TRINITY_DN29733_c0_g1_m.14674	340	K	xxxxxxxxxx_K_Kxxxxxxxxx
TRINITY_DN22178_c0_g1_m.4010	8	K	xxxxxxxxxT_K_xxxxxxxxxx
TRINITY_DN31733_c0_g1_m.18954	298	K	xxxxxxxxxx_K_Kxxxxxxxxx
TRINITY_DN27726_c1_g1_m.10975	54	K	xxxxxxxxxx_K_Sxxxxxxxxx
TRINITY_DN35445_c0_g1_m.28810	475	K	xxxxxxxxxx_K_Rxxxxxxxxx
TRINITY_DN29437_c0_g1_m.14120	189	K	xxxxxxxxxx_K_Sxxxxxxxxx
TRINITY_DN35099_c5_g1_m.27763	513	K	xxxxxxxxxx_K_xRxxxxxxxx
TRINITY_DN30658_c1_g1_m.16572	240	K	xxxxxxxxxx_K_Kxxxxxxxxx
TRINITY_DN33623_c1_g1_m.23560	181	K	xxxxxxxxxx_K_xRxxxxxxxx
TRINITY_DN34895_c0_g2_m.27127	259	K	xxxxxxxxxx_K_Sxxxxxxxxx
TRINITY_DN31115_c0_g1_m.17573	149	K	xxxxxxxxxx_K_xRxxxxxxxx
TRINITY_DN35207_c0_g3_m.28091	490	K	xxxxxxxxxx_K_Fxxxxxxxxx
TRINITY_DN29328_c2_g1_m.13919	227	K	xxxxxxxxxx_K_Txxxxxxxxx
TRINITY_DN33392_c1_g6_m.22969	97	K	xxxxxxxxxx_K_Hxxxxxxxxx
TRINITY_DN35783_c1_g9_m.29879	74	K	xxxxxxxxxT_K_xxxxxxxxxx
TRINITY_DN21878_c0_g1_m.3807	103	K	xxxxxxxxxx_K_Kxxxxxxxxx
TRINITY_DN25312_c0_g1_m.7222	159	K	xxxxxxxxxx_K_Hxxxxxxxxx
TRINITY_DN25728_c0_g2_m.7790	214	K	xxxxxxxxxx_K_Fxxxxxxxxx
TRINITY_DN26228_c0_g1_m.8533	308	K	xxxxxxxxxx_K_Sxxxxxxxxx
TRINITY_DN32146_c0_g1_m.19877	106	K	xxxxxxxxxx_K_Rxxxxxxxxx
TRINITY_DN28118_c1_g1_m.11679	659	K	xxxxxxxxxx_K_Fxxxxxxxxx
TRINITY_DN30210_c0_g1_m.15674	269	K	xxxxxxxxxx_K_Fxxxxxxxxx
TRINITY_DN24793_c0_g1_m.6543	238	K	xxxxxxxxxx_K_Txxxxxxxxx
TRINITY_DN29497_c0_g1_m.14222	279	K	xxxxxxxxxx_K_Hxxxxxxxxx
TRINITY_DN31742_c0_g2_m.18975	293	K	xxxxxxxxxx_K_Sxxxxxxxxx
TRINITY_DN24191_c0_g1_m.5873	92	K	xxxxxxxxxx_K_Dxxxxxxxxx
TRINITY_DN24799_c1_g1_m.6551	88	K	xxxxxxxxxx_K_Yxxxxxxxxx
TRINITY_DN34515_c1_g1_m.26020	308	K	xxxxxxxxxx_K_Sxxxxxxxxx
TRINITY_DN34489_c2_g2_m.25960	304	K	xxxxxxxxxx_K_Dxxxxxxxxx
TRINITY_DN33309_c3_g6_m.22730	80	K	xxxxxxxxxx_K_Nxxxxxxxxx
TRINITY_DN33325_c2_g1_m.22766	84	K	xxxxxxxxxx_K_Vxxxxxxxxx
TRINITY_DN34758_c1_g4_m.26744	391	K	xxxxxxxxxx_K_Kxxxxxxxxx
TRINITY_DN33623_c1_g1_m.23560	305	K	xxxxxxxxxx_K_Dxxxxxxxxx
TRINITY_DN29061_c0_g1_m.13446	118	K	xxxxxxxxxx_K_Yxxxxxxxxx
TRINITY_DN28358_c0_g1_m.12134	108	K	xxxxxxxxxx_K_Sxxxxxxxxx
TRINITY_DN33226_c0_g1_m.22505	482	K	xxxxxxxxxx_K_xRxxxxxxxx
TRINITY_DN33746_c1_g1_m.23904	479	K	xxxxxxxxxx_K_xxxxxxKxxx
TRINITY_DN24809_c1_g1_m.6564	73	K	xxxxxxxxxx_K_Hxxxxxxxxx
TRINITY_DN35121_c0_g1_m.27831	280	K	xxxxxxxxxx_K_Sxxxxxxxxx
TRINITY_DN32177_c0_g1_m.19935	282	K	xxxxxxxxxT_K_xxxxxxxxxx
TRINITY_DN36051_c0_g1_m.30771	489	K	xxxxxxxxxx_K_Nxxxxxxxxx
TRINITY_DN34758_c1_g4_m.26744	411	K	xxxxxxxxxx_K_xRxxxxxxxx
TRINITY_DN27378_c0_g1_m.10376	359	K	xxxxxxxxxx_K_Rxxxxxxxxx
TRINITY_DN30659_c0_g1_m.16574	97	K	xxxxxxxxxx_K_Nxxxxxxxxx
TRINITY_DN29980_c0_g1_m.15189	390	K	xxxxxxxxxx_K_Kxxxxxxxxx
TRINITY_DN28088_c0_g1_m.11635	64	K	xxxxxxxDxx_K_Rxxxxxxxxx
TRINITY_DN33559_c0_g1_m.23395	222	K	xxxxxxxxxx_K_Rxxxxxxxxx
TRINITY_DN32671_c0_g1_m.21083	50	K	xxxxxxxxxx_K_Kxxxxxxxxx
TRINITY_DN34392_c2_g1_m.25671	73	K	xxxxxxxxxx_K_Wxxxxxxxxx
TRINITY_DN35312_c4_g1_m.28422	163	K	xxxxxxxxxx_K_Sxxxxxxxxx
TRINITY_DN32671_c0_g1_m.21083	165	K	xxxxxxxxxx_K_Nxxxxxxxxx
TRINITY_DN34563_c0_g1_m.26168	69	K	xxxxxxxxxx_K_Rxxxxxxxxx
TRINITY_DN33753_c0_g1_m.23927	566	K	xxxxxxxxxx_K_Sxxxxxxxxx
TRINITY_DN26661_c0_g3_m.9172	184	K	xxxxxxxxxx_K_Kxxxxxxxxx
TRINITY_DN28720_c0_g1_m.12792	399	K	xxxxxxxxxx_K_Kxxxxxxxxx
TRINITY_DN35667_c0_g1_m.29519	501	K	xxxxxxxxxY_K_Sxxxxxxxxx
TRINITY_DN32149_c2_g1_m.19884	178	K	xxxxxxxxxx_K_Txxxxxxxxx
TRINITY_DN28288_c0_g1_m.12005	280	K	xxxxxxxxxx_K_Yxxxxxxxxx
TRINITY_DN31166_c0_g2_m.17688	108	K	xxxxxxxxxx_K_Nxxxxxxxxx
TRINITY_DN35654_c0_g7_m.29471	21	K	xxxxxxxxxx_K_Yxxxxxxxxx
TRINITY_DN29328_c3_g2_m.13923	106	K	xxxxxxxxxx_K_Kxxxxxxxxx
TRINITY_DN28287_c0_g1_m.12004	92	K	xxxxxxxxxx_K_Fxxxxxxxxx
TRINITY_DN34175_c0_g2_m.25071	164	K	xxxxxxxxxx_K_Wxxxxxxxxx
TRINITY_DN30697_c0_g1_m.16665	52	K	xxxxxxxxxx_K_Dxxxxxxxxx
TRINITY_DN30918_c0_g1_m.17113	203	K	xxxxxxxxxx_K_Fxxxxxxxxx
TRINITY_DN29135_c0_g1_m.13572	177	K	xxxxxxxxxx_K_Txxxxxxxxx
TRINITY_DN25788_c0_g1_m.7863	145	K	xxxxxxxxxx_K_Hxxxxxxxxx
TRINITY_DN34829_c0_g1_m.26947	465	K	xxxxxxxxxx_K_Fxxxxxxxxx
TRINITY_DN34124_c0_g1_m.24937	198	K	xxxxxxxxxx_K_xxxxKxxxxx
TRINITY_DN32604_c2_g3_m.20929	439	K	xxxxxxxxxx_K_Nxxxxxxxxx
TRINITY_DN12871_c0_g1_m.616	27	K	xxxxxxxxxx_K_Yxxxxxxxxx
TRINITY_DN34357_c0_g2_m.25566	233	K	xxxxxxxxxx_K_xRxxxxxxxx
TRINITY_DN32640_c0_g1_m.21010	226	K	xxxxxxxxxx_K_Fxxxxxxxxx
TRINITY_DN28303_c0_g1_m.12032	352	K	xxxxxxxxxx_K_Sxxxxxxxxx
TRINITY_DN29711_c1_g1_m.14642	87	K	xxxxxxxxxx_K_Rxxxxxxxxx
TRINITY_DN34816_c2_g1_m.26908	100	K	xxxxxxxxxx_K_Yxxxxxxxxx
TRINITY_DN28686_c0_g1_m.12726	238	K	xxxxxxxxxx_K_Yxxxxxxxxx
TRINITY_DN26786_c0_g1_m.9376	269	K	xxxxxxxxxx_K_Txxxxxxxxx
TRINITY_DN24632_c0_g1_m.6362	144	K	xxxxxxxxxx_K_Sxxxxxxxxx
TRINITY_DN23352_c1_g1_m.5019	209	K	xxxxxxxxxT_K_xxxxxxxxxx
TRINITY_DN30697_c0_g1_m.16665	330	K	xxxxxxxxxx_K_Vxxxxxxxxx
TRINITY_DN31301_c0_g1_m.17980	165	K	xxxxxxxxxx_K_Hxxxxxxxxx
TRINITY_DN25914_c1_g1_m.8059	49	K	xxxxxxxxxx_K_Yxxxxxxxxx
TRINITY_DN34201_c0_g1_m.25137	53	K	xxxxxxxxxx_K_Hxxxxxxxxx
TRINITY_DN22799_c0_g1_m.4502	72	K	xxxxxxxxxx_K_Yxxxxxxxxx
TRINITY_DN34951_c0_g1_m.27287	152	K	xxxxxxxxxx_K_Nxxxxxxxxx
TRINITY_DN26882_c0_g2_m.9535	73	K	xxxxxxxxxx_K_Kxxxxxxxxx
TRINITY_DN34708_c0_g1_m.26609	670	K	xxxxxxxxxx_K_xKxxxxxxxx
TRINITY_DN31916_c0_g3_m.19376	297	K	xxxxxxxxxx_K_Hxxxxxxxxx
TRINITY_DN34596_c0_g1_m.26280	479	K	xxxxxxxxxx_K_Fxxxxxxxxx
TRINITY_DN30749_c0_g1_m.16779	75	K	xxxxxxxxxx_K_Hxxxxxxxxx
TRINITY_DN30326_c0_g1_m.15900	618	K	xxxxxxxxxx_K_Sxxxxxxxxx
TRINITY_DN25421_c0_g1_m.7362	31	K	xxxxxxxxxx_K_Hxxxxxxxxx
TRINITY_DN27961_c0_g1_m.11411	56	K	xxxxxxxxxx_K_Kxxxxxxxxx
TRINITY_DN31282_c0_g3_m.17943	69	K	xxxxxxxxxx_K_Sxxxxxxxxx
TRINITY_DN33255_c0_g1_m.22583	306	K	xxxxxxxxxx_K_Txxxxxxxxx
TRINITY_DN23794_c0_g2_m.5475	123	K	xxxxxxxxxx_K_xKxxxxxxxx
TRINITY_DN28902_c0_g1_m.13137	168	K	xxxxxxxxxx_K_Kxxxxxxxxx
TRINITY_DN27773_c0_g1_m.11055	353	K	xxxxxxxxxx_K_Fxxxxxxxxx
TRINITY_DN26214_c0_g3_m.8512	109	K	xxxxxxxxxx_K_Hxxxxxxxxx
TRINITY_DN32803_c0_g1_m.21401	354	K	xxxxxxxxxx_K_Txxxxxxxxx
TRINITY_DN35919_c0_g1_m.30316	232	K	xxxxxxxxxx_K_Yxxxxxxxxx
TRINITY_DN25096_c0_g1_m.6941	250	K	xxxxxxxxxx_K_Fxxxxxxxxx
TRINITY_DN23363_c0_g1_m.5025	55	K	xxxxxxxxxx_K_Kxxxxxxxxx
TRINITY_DN36149_c1_g2_m.31122	44	K	xxxxxxxxxx_K_Kxxxxxxxxx
TRINITY_DN26509_c0_g1_m.8942	189	K	xxxxxxxxxx_K_Kxxxxxxxxx
TRINITY_DN28720_c0_g1_m.12792	47	K	xxxxxxxxxx_K_Sxxxxxxxxx
TRINITY_DN31748_c1_g1_m.18988	312	K	xxxxxxxxxx_K_Hxxxxxxxxx
TRINITY_DN33383_c5_g3_m.22942	70	K	xxxxxxxxxx_K_Kxxxxxxxxx
TRINITY_DN26985_c0_g1_m.9714	72	K	xxxxxxxxxx_K_Wxxxxxxxxx
TRINITY_DN34503_c0_g1_m.25991	578	K	xxxxxxxxxx_K_Yxxxxxxxxx
TRINITY_DN31669_c0_g3_m.18800	206	K	xxxxxxxxxx_K_Kxxxxxxxxx
TRINITY_DN27504_c0_g1_m.10593	675	K	xxxxxxxxxx_K_Vxxxxxxxxx
TRINITY_DN35918_c0_g1_m.30313	774	K	xxxxxxxxxx_K_Nxxxxxxxxx
TRINITY_DN27229_c0_g1_m.10088	135	K	xxxxxxxxxx_K_Txxxxxxxxx
TRINITY_DN12871_c0_g1_m.615	82	K	xxxxxxxxxx_K_xxxxxxKxxx
TRINITY_DN34132_c0_g1_m.24958	409	K	xxxxxxxxxx_K_Nxxxxxxxxx
TRINITY_DN29971_c0_g2_m.15171	486	K	xxxxxxxxxY_K_xxxxxxxxxx
TRINITY_DN34413_c0_g1_m.25734	943	K	xxxxxxxxxx_K_Nxxxxxxxxx
TRINITY_DN21718_c0_g1_m.3686	259	K	xxxxxxxxxx_K_Rxxxxxxxxx
TRINITY_DN24849_c0_g1_m.6615	45	K	xxxxxxxxxx_K_Hxxxxxxxxx
TRINITY_DN28219_c0_g1_m.11880	295	K	xxxxxxxxxF_K_xxxxxxxxxx
TRINITY_DN35743_c1_g1_m.29751	255	K	xxxxxxxxxx_K_Kxxxxxxxxx
TRINITY_DN28396_c0_g1_m.12197	114	K	xxxxxxxxxx_K_Hxxxxxxxxx
TRINITY_DN31073_c1_g1_m.17488	283	K	xxxxxxxxxx_K_Txxxxxxxxx
TRINITY_DN29479_c0_g1_m.14195	222	K	xxxxxxxxxx_K_Kxxxxxxxxx
TRINITY_DN32999_c0_g1_m.21920	148	K	xxxxxxxxxx_K_Yxxxxxxxxx
TRINITY_DN35411_c0_g1_m.28694	954	K	xxxxxxxxxx_K_Rxxxxxxxxx
TRINITY_DN27863_c0_g1_m.11243	173	K	xxxxxxxxxx_K_xRxxxxxxxx
TRINITY_DN35525_c1_g1_m.29022	483	K	xxxxxxxxxx_K_Txxxxxxxxx
TRINITY_DN21103_c0_g1_m.3266	186	K	xxxxxxxxxx_K_Nxxxxxxxxx
TRINITY_DN24033_c0_g1_m.5700	410	K	xxxxxxxxxx_K_Sxxxxxxxxx
TRINITY_DN35811_c0_g1_m.29975	939	K	xxxxxxxxxx_K_Sxxxxxxxxx
TRINITY_DN23384_c0_g1_m.5047	125	K	xxxxxxxxxx_K_Txxxxxxxxx
TRINITY_DN33824_c1_g1_m.24119	485	K	xxxxxxxxxx_K_Nxxxxxxxxx
TRINITY_DN33343_c0_g1_m.22836	79	K	xxxxxxxxxx_K_Yxxxxxxxxx
TRINITY_DN29174_c0_g1_m.13643	212	K	xxxxxxxxxx_K_Hxxxxxxxxx
TRINITY_DN36409_c0_g2_m.32166	2245	K	xxxxxxxxxx_K_Hxxxxxxxxx
TRINITY_DN34725_c0_g1_m.26652	982	K	xxxxxxxxxx_K_Sxxxxxxxxx
TRINITY_DN29534_c3_g2_m.14299	221	K	xxxxxxxxxx_K_xxxxKxxxxx
TRINITY_DN24033_c0_g1_m.5700	527	K	xxxxxxxxxx_K_Vxxxxxxxxx
TRINITY_DN34271_c0_g1_m.25341	290	K	xxxxxxxxxx_K_Nxxxxxxxxx
TRINITY_DN35858_c0_g1_m.30126	332	K	xxxxxxxxxx_K_Sxxxxxxxxx
TRINITY_DN28950_c0_g1_m.13232	255	K	xxxxxxxxxx_K_Kxxxxxxxxx
TRINITY_DN30481_c0_g1_m.16205	59	K	xxxxxxxxxx_K_Hxxxxxxxxx
TRINITY_DN28607_c0_g1_m.12583	233	K	xxxxxxxxxx_K_Dxxxxxxxxx
TRINITY_DN33401_c0_g1_m.22993	576	K	xxxxxxxxxT_K_xxxxxxxxxx
TRINITY_DN33551_c0_g1_m.23383	393	K	xxxxxxxxxx_K_Rxxxxxxxxx
TRINITY_DN31218_c0_g1_m.17810	469	K	xxxxxxxxxx_K_xRxxxxxxxx
TRINITY_DN34438_c0_g1_m.25801	244	K	xxxxxxxxxx_K_xxxxxxKxxx
TRINITY_DN32195_c0_g1_m.19978	287	K	xxxxxxxxxx_K_Rxxxxxxxxx
TRINITY_DN23227_c0_g1_m.4883	38	K	xxxxxxxxxx_K_Rxxxxxxxxx
TRINITY_DN35641_c0_g1_m.29417	552	K	xxxxxxxxxx_K_Kxxxxxxxxx
TRINITY_DN34160_c0_g2_m.25027	94	K	xxxxxxxxxx_K_Kxxxxxxxxx
TRINITY_DN26684_c0_g1_m.9217	5	K	xxxxxxxxxx_K_Vxxxxxxxxx
TRINITY_DN26984_c0_g1_m.9712	211	K	xxxxxxxxxx_K_Rxxxxxxxxx
TRINITY_DN26053_c0_g1_m.8273	124	K	xxxxxxxxxx_K_Nxxxxxxxxx
TRINITY_DN30951_c3_g2_m.17191	188	K	xxxxxxxxxx_K_Yxxxxxxxxx
TRINITY_DN36200_c0_g1_m.31327	119	K	xxxxxxxxxx_K_Nxxxxxxxxx
TRINITY_DN33953_c0_g2_m.24462	55	K	xxxxxxxxxx_K_xKxxxxxxxx
TRINITY_DN28287_c0_g1_m.12004	94	K	xxxxxxxxxx_K_Nxxxxxxxxx
TRINITY_DN33185_c0_g1_m.22390	385	K	xxxxxxxxxx_K_Hxxxxxxxxx
TRINITY_DN19751_c0_g1_m.2595	29	K	xxxxxxxxxx_K_Dxxxxxxxxx
TRINITY_DN36067_c1_g1_m.30823	209	K	xxxxxxxxxx_K_Sxxxxxxxxx
TRINITY_DN34471_c0_g1_m.25905	379	K	xxxxxxxxxx_K_Yxxxxxxxxx
TRINITY_DN15152_c0_g1_m.1064	6	K	xxxxxxxxxx_K_Kxxxxxxxxx
TRINITY_DN32726_c0_g1_m.21217	34	K	xxxxxxxxxx_K_Sxxxxxxxxx
TRINITY_DN28802_c1_g1_m.12955	319	K	xxxxxxxxxx_K_Kxxxxxxxxx
TRINITY_DN25059_c0_g1_m.6901	67	K	xxxxxxxxxx_K_Dxxxxxxxxx
TRINITY_DN35889_c1_g1_m.30228	81	K	xxxxxxxxxx_K_Dxxxxxxxxx
TRINITY_DN34892_c2_g1_m.27116	192	K	xxxxxxxxxx_K_Fxxxxxxxxx
TRINITY_DN36313_c0_g1_m.31776	120	K	xxxxxxxxxx_K_Fxxxxxxxxx
TRINITY_DN35723_c0_g1_m.29688	115	K	xxxxxxxxxx_K_Kxxxxxxxxx
TRINITY_DN29901_c0_g1_m.15038	82	K	xxxxxxxxxT_K_xxxxxxxxxx
TRINITY_DN31244_c1_g2_m.17859	57	K	xxxxxxxxxx_K_xxxxKxxxxx
TRINITY_DN34784_c0_g1_m.26822	173	K	xxxxxxxxxx_K_Hxxxxxxxxx
TRINITY_DN32279_c1_g1_m.20195	457	K	xxxxxxxxxx_K_Kxxxxxxxxx
TRINITY_DN24849_c0_g1_m.6615	270	K	xxxxxxxxxx_K_Rxxxxxxxxx
TRINITY_DN34665_c0_g1_m.26495	360	K	xxxxxxxxxx_K_Nxxxxxxxxx
TRINITY_DN26683_c0_g1_m.9214	42	K	xxxxxxxxxx_K_Fxxxxxxxxx
TRINITY_DN32934_c1_g1_m.21756	172	K	xxxxxxxxxx_K_Nxxxxxxxxx
TRINITY_DN35040_c0_g1_m.27563	117	K	xxxxxxxxxx_K_Nxxxxxxxxx
TRINITY_DN33689_c0_g1_m.23755	523	K	xxxxxxxxxx_K_xKxxxxxxxx
TRINITY_DN29204_c0_g1_m.13701	139	K	xxxxxxxxxF_K_xxxxxxxxxx
TRINITY_DN32420_c0_g1_m.20507	142	K	xxxxxxxxxx_K_Dxxxxxxxxx
TRINITY_DN26868_c0_g1_m.9515	64	K	xxxxxxxxxY_K_xxxxxxxxxx
TRINITY_DN34207_c0_g1_m.25162	129	K	xxxxxxxxxx_K_Rxxxxxxxxx
TRINITY_DN31990_c0_g1_m.19545	286	K	xxxxxxxxxF_K_xxxxxxxxxx
TRINITY_DN27215_c0_g5_m.10064	174	K	xxxxxxxxxx_K_xxxxxxKxxx
TRINITY_DN28791_c0_g1_m.12935	136	K	xxxxxxxxxx_K_Rxxxxxxxxx
TRINITY_DN35858_c0_g1_m.30126	934	K	xxxxxxxxxx_K_Vxxxxxxxxx
TRINITY_DN26664_c0_g1_m.9184	253	K	xxxxxxxxxx_K_Kxxxxxxxxx
TRINITY_DN24311_c0_g2_m.6001	133	K	xxxxxxxxxx_K_xRxxxxxxxx
TRINITY_DN27891_c0_g1_m.11286	224	K	xxxxxxxxxx_K_Yxxxxxxxxx
TRINITY_DN31154_c0_g1_m.17662	238	K	xxxxxxxxxx_K_Txxxxxxxxx
TRINITY_DN28134_c0_g4_m.11714	44	K	xxxxxxxxxx_K_Txxxxxxxxx
TRINITY_DN30076_c2_g1_m.15393	170	K	xxxxxxxxxx_K_Txxxxxxxxx
TRINITY_DN29358_c0_g1_m.13978	241	K	xxxxxxxxxY_K_xxxxxxxxxx
TRINITY_DN26895_c0_g1_m.9559	435	K	xxxxxxxxxx_K_Fxxxxxxxxx
TRINITY_DN24547_c0_g1_m.6256	66	K	xxxxxxxxxx_K_Vxxxxxxxxx
TRINITY_DN33286_c0_g1_m.22675	88	K	xxxxxxxxxx_K_Hxxxxxxxxx
TRINITY_DN27280_c0_g1_m.10168	482	K	xxxxxxxxxx_K_Vxxxxxxxxx
TRINITY_DN28590_c0_g1_m.12553	398	K	xxxxxxxxxx_K_Txxxxxxxxx
TRINITY_DN31501_c0_g1_m.18425	302	K	xxxxxxxxxT_K_xxxxxxxxxx
TRINITY_DN1646_c0_g1_m.1390	215	K	xxxxxxxxxx_K_Vxxxxxxxxx
TRINITY_DN31579_c1_g4_m.18591	117	K	xxxxxxxxxx_K_Txxxxxxxxx
TRINITY_DN31920_c0_g2_m.19387	74	K	xxxxxxxxxx_K_Fxxxxxxxxx
TRINITY_DN34798_c1_g1_m.26863	951	K	xxxxxxxxxx_K_Fxxxxxxxxx
TRINITY_DN28426_c0_g2_m.12248	6	K	xxxxxxxxxx_K_xxxxxxKxxx
TRINITY_DN27204_c0_g1_m.10043	204	K	xxxxxxxxxx_K_Yxxxxxxxxx
TRINITY_DN32067_c0_g8_m.19710	493	K	xxxxxxxxxx_K_Fxxxxxxxxx
TRINITY_DN35256_c0_g1_m.28246	299	K	xxxxxxxxxx_K_Rxxxxxxxxx
TRINITY_DN32167_c0_g1_m.19922	387	K	xxxxxxxxxx_K_Nxxxxxxxxx
TRINITY_DN30975_c1_g1_m.17251	412	K	xxxxxxxxxx_K_Dxxxxxxxxx
TRINITY_DN33276_c1_g5_m.22639	286	K	xxxxxxxxxx_K_Fxxxxxxxxx
TRINITY_DN34039_c0_g1_m.24708	378	K	xxxxxxxxxx_K_Txxxxxxxxx
TRINITY_DN34661_c1_g1_m.26479	155	K	xxxxxxxxxx_K_Txxxxxxxxx
TRINITY_DN30536_c0_g1_m.16319	362	K	xxxxxxxxxx_K_Nxxxxxxxxx
TRINITY_DN33226_c0_g1_m.22505	222	K	xxxxxxxxxx_K_Sxxxxxxxxx
TRINITY_DN26439_c1_g1_m.8834	134	K	xxxxxxxxxx_K_Hxxxxxxxxx
TRINITY_DN33540_c3_g1_m.23352	279	K	xxxxxxxxxx_K_Nxxxxxxxxx
TRINITY_DN31457_c2_g1_m.18306	312	K	xxxxxxxxxx_K_Txxxxxxxxx
TRINITY_DN31820_c2_g3_m.19155	515	K	xxxxxxxxxx_K_Kxxxxxxxxx
TRINITY_DN27896_c0_g1_m.11293	21	K	xxxxxxxxxx_K_Yxxxxxxxxx
TRINITY_DN34471_c0_g1_m.25905	772	K	xxxxxxxxxF_K_xxxxxxxxxx
TRINITY_DN22247_c0_g1_m.4054	74	K	xxxxxxxxxx_K_Kxxxxxxxxx
TRINITY_DN35290_c0_g1_m.28353	281	K	xxxxxxxxxx_K_Rxxxxxxxxx
TRINITY_DN28269_c0_g1_m.11971	347	K	xxxxxxxxxx_K_Fxxxxxxxxx
TRINITY_DN26173_c0_g1_m.8441	164	K	xxxxxxxxxx_K_xxxxxxKxxx
TRINITY_DN26221_c0_g1_m.8521	81	K	xxxxxxxxxx_K_xxxxKxxxxx
TRINITY_DN34070_c4_g1_m.24800	291	K	xxxxxxxxxx_K_Sxxxxxxxxx
TRINITY_DN22743_c0_g1_m.4448	51	K	xxxxxxxxxx_K_Txxxxxxxxx
TRINITY_DN21731_c0_g2_m.3702	132	K	xxxxxxxxxx_K_xKxxxxxxxx
TRINITY_DN33737_c0_g2_m.23887	293	K	xxxxxxxxxF_K_xxxxxxxxxx
TRINITY_DN27204_c0_g1_m.10043	415	K	xxxxxxxxxx_K_Yxxxxxxxxx
TRINITY_DN31099_c0_g1_m.17540	184	K	xxxxxxxxxT_K_xxxxxxxxxx
TRINITY_DN33812_c0_g1_m.24083	748	K	xxxxxxxxxx_K_Nxxxxxxxxx
TRINITY_DN18693_c0_g1_m.2206	65	K	xxxxxxxxxx_K_Kxxxxxxxxx
TRINITY_DN25380_c0_g1_m.7310	153	K	xxxxxxxxxx_K_Kxxxxxxxxx
TRINITY_DN31204_c2_g2_m.17783	319	K	xxxxxxxxxx_K_Sxxxxxxxxx
TRINITY_DN31396_c0_g1_m.18186	133	K	xxxxxxxxxx_K_Yxxxxxxxxx
TRINITY_DN33670_c1_g4_m.23703	105	K	xxxxxxxxxx_K_Sxxxxxxxxx
TRINITY_DN28720_c0_g1_m.12792	582	K	xxxxxxxxxT_K_xxxxxxxxxx
TRINITY_DN30918_c0_g1_m.17113	162	K	xxxxxxxxxx_K_xxxxKxxxxx
TRINITY_DN27794_c0_g1_m.11097	78	K	xxxxxxxxxx_K_Txxxxxxxxx
TRINITY_DN32334_c0_g1_m.20324	425	K	xxxxxxxxxx_K_Rxxxxxxxxx
TRINITY_DN35923_c0_g1_m.30334	55	K	xxxxxxxxxx_K_Kxxxxxxxxx
TRINITY_DN34843_c1_g2_m.26988	112	K	xxxxxxxxxx_K_Yxxxxxxxxx
TRINITY_DN29273_c0_g2_m.13827	91	K	xxxxxxxxxx_K_Sxxxxxxxxx
TRINITY_DN34654_c0_g1_m.26457	136	K	xxxxxxxxxx_K_Sxxxxxxxxx
TRINITY_DN29399_c0_g1_m.14047	133	K	xxxxxxxxxx_K_xxxxxxKxxx
TRINITY_DN29175_c0_g1_m.13645	70	K	xxxxxxxxxx_K_Txxxxxxxxx
TRINITY_DN23240_c0_g1_m.4894	183	K	xxxxxxxxxx_K_Fxxxxxxxxx
TRINITY_DN35369_c2_g1_m.28577	369	K	xxxxxxxxxx_K_Sxxxxxxxxx
TRINITY_DN24117_c0_g1_m.5779	134	K	xxxxxxxxxx_K_Nxxxxxxxxx
TRINITY_DN27794_c0_g1_m.11097	226	K	xxxxxxxxxx_K_Nxxxxxxxxx
TRINITY_DN26364_c0_g1_m.8731	27	K	xxxxxxxDxx_K_Rxxxxxxxxx
TRINITY_DN35119_c0_g1_m.27826	27	K	xxxxxxxxxx_K_xRxxxxxxxx
TRINITY_DN29495_c0_g1_m.14220	180	K	xxxxxxxxxY_K_Sxxxxxxxxx
TRINITY_DN28426_c0_g2_m.12248	17	K	xxxxxxxxxx_K_Rxxxxxxxxx
TRINITY_DN32498_c0_g1_m.20682	625	K	xxxxxxxxxx_K_Fxxxxxxxxx
TRINITY_DN35422_c0_g1_m.28743	717	K	xxxxxxxxxx_K_Wxxxxxxxxx
[truncated: 4,265 more rows]
