# Supplementary material for: A comprehensive examination of the lysine acetylation targets in paper mulberry based on proteomics analyses
Source: PLoS One. 2021 Mar 11;16(3):e0240947. doi: 10.1371/journal.pone.0240947 (PMC7951917; doi:10.1371/journal.pone.0240947)
Supplement: S3 Table — (XLSX) [file pone.0240947.s003.xlsx]

## Sheet: ident
GO Terms Level 1	GO Terms Description	GO Terms Level	GO Terms ID	Mapping	Background	All Mapping	All Background	Fold Enrichment	Fisher' exact test P value	-log10(p value)	Related Protein
Cellular Component	chloroplast part	4	GO:0044434	530	966	2085	10815	2.85	1.93709e-150	149.71	TRINITY_DN32471_c0_g1_m.20624 TRINITY_DN26507_c0_g1_m.8938 TRINITY_DN25449_c0_g1_m.7401 TRINITY_DN32577_c1_g1_m.20869 TRINITY_DN29032_c1_g4_m.13378 TRINITY_DN34445_c2_g9_m.25825 TRINITY_DN31916_c0_g3_m.19376 TRINITY_DN30723_c0_g1_m.16721 TRINITY_DN33811_c0_g4_m.24081 TRINITY_DN29497_c0_g1_m.14222 TRINITY_DN32177_c0_g1_m.19935 TRINITY_DN35694_c1_g1_m.29602 TRINITY_DN32498_c0_g1_m.20682 TRINITY_DN3…
	plastid part	3	GO:0044435	533	990	2085	10815	2.79	1.81365e-146	145.74	TRINITY_DN32471_c0_g1_m.20624 TRINITY_DN26507_c0_g1_m.8938 TRINITY_DN25449_c0_g1_m.7401 TRINITY_DN32577_c1_g1_m.20869 TRINITY_DN29032_c1_g4_m.13378 TRINITY_DN34445_c2_g9_m.25825 TRINITY_DN31916_c0_g3_m.19376 TRINITY_DN30723_c0_g1_m.16721 TRINITY_DN33811_c0_g4_m.24081 TRINITY_DN29497_c0_g1_m.14222 TRINITY_DN32177_c0_g1_m.19935 TRINITY_DN35694_c1_g1_m.29602 TRINITY_DN32498_c0_g1_m.20682 TRINITY_DN3…
	chloroplast stroma	5	GO:0009570	346	548	2085	10815	3.28	1.05964e-119	118.97	TRINITY_DN25730_c0_g1_m.7792 TRINITY_DN32471_c0_g1_m.20624 TRINITY_DN32703_c0_g2_m.21161 TRINITY_DN32588_c0_g1_m.20889 TRINITY_DN35961_c0_g1_m.30469 TRINITY_DN26507_c0_g1_m.8938 TRINITY_DN26372_c0_g1_m.8737 TRINITY_DN25449_c0_g1_m.7401 TRINITY_DN30072_c0_g1_m.15381 TRINITY_DN31166_c0_g2_m.17688 TRINITY_DN29032_c1_g4_m.13378 TRINITY_DN34445_c2_g9_m.25825 TRINITY_DN33811_c0_g4_m.24081 TRINITY_DN272…
	plastid stroma	4	GO:0009532	348	557	2085	10815	3.24	2.11938e-118	117.67	TRINITY_DN25730_c0_g1_m.7792 TRINITY_DN32471_c0_g1_m.20624 TRINITY_DN32703_c0_g2_m.21161 TRINITY_DN32588_c0_g1_m.20889 TRINITY_DN35961_c0_g1_m.30469 TRINITY_DN26507_c0_g1_m.8938 TRINITY_DN26372_c0_g1_m.8737 TRINITY_DN25449_c0_g1_m.7401 TRINITY_DN30072_c0_g1_m.15381 TRINITY_DN31166_c0_g2_m.17688 TRINITY_DN29032_c1_g4_m.13378 TRINITY_DN34445_c2_g9_m.25825 TRINITY_DN33811_c0_g4_m.24081 TRINITY_DN272…
	chloroplast envelope	5	GO:0009941	264	460	2085	10815	2.98	5.61487e-77	76.25	TRINITY_DN25730_c0_g1_m.7792 TRINITY_DN34138_c0_g1_m.24973 TRINITY_DN32588_c0_g1_m.20889 TRINITY_DN25449_c0_g1_m.7401 TRINITY_DN31166_c0_g2_m.17688 TRINITY_DN29862_c0_g1_m.14948 TRINITY_DN34445_c2_g9_m.25825 TRINITY_DN31916_c0_g3_m.19376 TRINITY_DN33201_c0_g1_m.22436 TRINITY_DN31195_c0_g1_m.17758 TRINITY_DN33811_c0_g4_m.24081 TRINITY_DN32787_c0_g1_m.21366 TRINITY_DN27280_c0_g1_m.10168 TRINITY_DN2…
	plastid envelope	4	GO:0009526	272	483	2085	10815	2.92	7.54996e-77	76.12	TRINITY_DN25730_c0_g1_m.7792 TRINITY_DN34138_c0_g1_m.24973 TRINITY_DN32588_c0_g1_m.20889 TRINITY_DN25449_c0_g1_m.7401 TRINITY_DN31166_c0_g2_m.17688 TRINITY_DN29862_c0_g1_m.14948 TRINITY_DN34445_c2_g9_m.25825 TRINITY_DN31916_c0_g3_m.19376 TRINITY_DN33201_c0_g1_m.22436 TRINITY_DN31195_c0_g1_m.17758 TRINITY_DN33811_c0_g4_m.24081 TRINITY_DN32787_c0_g1_m.21366 TRINITY_DN27280_c0_g1_m.10168 TRINITY_DN2…
	chloroplast	5	GO:0009507	779	1725	2085	10815	2.34	2.7472e-69	68.56	TRINITY_DN32471_c0_g1_m.20624 TRINITY_DN26507_c0_g1_m.8938 TRINITY_DN25449_c0_g1_m.7401 TRINITY_DN35114_c2_g1_m.27800 TRINITY_DN32577_c1_g1_m.20869 TRINITY_DN29032_c1_g4_m.13378 TRINITY_DN34445_c2_g9_m.25825 TRINITY_DN31916_c0_g3_m.19376 TRINITY_DN30723_c0_g1_m.16721 TRINITY_DN28808_c2_g1_m.12968 TRINITY_DN33811_c0_g4_m.24081 TRINITY_DN29497_c0_g1_m.14222 TRINITY_DN24895_c0_g1_m.6680 TRINITY_DN32…
	plastid	4	GO:0009536	793	1787	2085	10815	2.3	1.3987e-67	66.85	TRINITY_DN32471_c0_g1_m.20624 TRINITY_DN26507_c0_g1_m.8938 TRINITY_DN25449_c0_g1_m.7401 TRINITY_DN35114_c2_g1_m.27800 TRINITY_DN32577_c1_g1_m.20869 TRINITY_DN29032_c1_g4_m.13378 TRINITY_DN34445_c2_g9_m.25825 TRINITY_DN31916_c0_g3_m.19376 TRINITY_DN30723_c0_g1_m.16721 TRINITY_DN28808_c2_g1_m.12968 TRINITY_DN33811_c0_g4_m.24081 TRINITY_DN29497_c0_g1_m.14222 TRINITY_DN24895_c0_g1_m.6680 TRINITY_DN32…
Molecular Function	structural constituent of ribosome	2	GO:0003735	79	157	1646	9259	2.83	7.07436e-21	20.15	TRINITY_DN25198_c0_g1_m.7081 TRINITY_DN25156_c0_g1_m.7019 TRINITY_DN24024_c0_g1_m.5690 TRINITY_DN16663_c0_g1_m.1454 TRINITY_DN21699_c0_g1_m.3673 TRINITY_DN26513_c0_g1_m.8947 TRINITY_DN24942_c0_g1_m.6741 TRINITY_DN26773_c0_g1_m.9357 TRINITY_DN27405_c1_g1_m.10423 TRINITY_DN22914_c0_g1_m.4616 TRINITY_DN28808_c2_g1_m.12968 TRINITY_DN24845_c0_g1_m.6610 TRINITY_DN17262_c0_g1_m.1692 TRINITY_DN24632_c0_g…
	copper ion binding	6	GO:0005507	57	95	1646	9259	3.38	3.21789e-20	19.49	TRINITY_DN30918_c0_g1_m.17113 TRINITY_DN30418_c0_g1_m.16076 TRINITY_DN31374_c0_g1_m.18140 TRINITY_DN30964_c0_g3_m.17219 TRINITY_DN27204_c0_g1_m.10043 TRINITY_DN26513_c0_g1_m.8947 TRINITY_DN32980_c0_g1_m.21877 TRINITY_DN28974_c2_g1_m.13268 TRINITY_DN28219_c0_g1_m.11880 TRINITY_DN27856_c0_g1_m.11227 TRINITY_DN28879_c0_g2_m.13100 TRINITY_DN28088_c0_g1_m.11635 TRINITY_DN26987_c0_g1_m.9716 TRINITY_DN3…
	anion binding	3	GO:0043168	143	456	1646	9259	1.76	1.40332e-13	12.85	TRINITY_DN30918_c0_g1_m.17113 TRINITY_DN30713_c0_g1_m.16700 TRINITY_DN30418_c0_g1_m.16076 TRINITY_DN30495_c0_g1_m.16236 TRINITY_DN29126_c0_g1_m.13556 TRINITY_DN30373_c0_g1_m.15984 TRINITY_DN25449_c0_g1_m.7401 TRINITY_DN34669_c0_g2_m.26503 TRINITY_DN32980_c0_g1_m.21877 TRINITY_DN32713_c1_g1_m.21188 TRINITY_DN21379_c0_g4_m.3468 TRINITY_DN31166_c0_g2_m.17688 TRINITY_DN24135_c1_g1_m.5804 TRINITY_DN22…
	aminoacyl-tRNA ligase activity	5	GO:0004812	30	44	1646	9259	3.84	2.15542e-13	12.67	TRINITY_DN34358_c0_g1_m.25569 TRINITY_DN33881_c1_g1_m.24275 TRINITY_DN33015_c0_g1_m.21954 TRINITY_DN33606_c0_g1_m.23522 TRINITY_DN32471_c0_g1_m.20624 TRINITY_DN30941_c0_g1_m.17165 TRINITY_DN35775_c0_g1_m.29854 TRINITY_DN32770_c0_g1_m.21328 TRINITY_DN34401_c2_g2_m.25697 TRINITY_DN33847_c0_g1_m.24180 TRINITY_DN31668_c0_g2_m.18794 TRINITY_DN34497_c0_g1_m.25979 TRINITY_DN29252_c0_g1_m.13786 TRINITY_D…
	ligase activity, forming carbon-oxygen bonds	3	GO:0016875	30	44	1646	9259	3.84	2.15542e-13	12.67	TRINITY_DN34358_c0_g1_m.25569 TRINITY_DN33881_c1_g1_m.24275 TRINITY_DN33015_c0_g1_m.21954 TRINITY_DN33606_c0_g1_m.23522 TRINITY_DN32471_c0_g1_m.20624 TRINITY_DN30941_c0_g1_m.17165 TRINITY_DN35775_c0_g1_m.29854 TRINITY_DN32770_c0_g1_m.21328 TRINITY_DN34401_c2_g2_m.25697 TRINITY_DN33847_c0_g1_m.24180 TRINITY_DN31668_c0_g2_m.18794 TRINITY_DN34497_c0_g1_m.25979 TRINITY_DN29252_c0_g1_m.13786 TRINITY_D…
	oxidoreductase activity, acting on NAD(P)H	3	GO:0016651	42	77	1646	9259	3.07	2.98383e-13	12.53	TRINITY_DN24145_c0_g1_m.5813 TRINITY_DN31244_c1_g2_m.17859 TRINITY_DN14020_c0_g1_m.819 TRINITY_DN27056_c0_g1_m.9822 TRINITY_DN22008_c0_g1_m.3905 TRINITY_DN24214_c0_g1_m.5893 TRINITY_DN23446_c1_g1_m.5112 TRINITY_DN32859_c0_g1_m.21563 TRINITY_DN36132_c3_g2_m.31064 TRINITY_DN32781_c0_g1_m.21355 TRINITY_DN26786_c0_g1_m.9376 TRINITY_DN23291_c0_g1_m.4959 TRINITY_DN26339_c0_g2_m.8697 TRINITY_DN32795_c0_…
	ligase activity	2	GO:0016874	66	136	1646	9259	2.73	8.84182e-13	12.05	TRINITY_DN34358_c0_g1_m.25569 TRINITY_DN32471_c0_g1_m.20624 TRINITY_DN32770_c0_g1_m.21328 TRINITY_DN34665_c0_g1_m.26495 TRINITY_DN33448_c0_g1_m.23106 TRINITY_DN30072_c0_g1_m.15381 TRINITY_DN34497_c0_g1_m.25979 TRINITY_DN32190_c0_g1_m.19968 TRINITY_DN29252_c0_g1_m.13786 TRINITY_DN33448_c0_g1_m.23105 TRINITY_DN33847_c0_g1_m.24181 TRINITY_DN32374_c1_g10_m.20413 TRINITY_DN29577_c1_g1_m.14387 TRINITY_…
	cation binding	3	GO:0043169	158	487	1646	9259	1.82	1.14342e-12	11.94	TRINITY_DN34358_c0_g1_m.25569 TRINITY_DN30918_c0_g1_m.17113 TRINITY_DN30713_c0_g1_m.16700 TRINITY_DN30418_c0_g1_m.16076 TRINITY_DN31374_c0_g1_m.18140 TRINITY_DN27204_c0_g1_m.10043 TRINITY_DN26513_c0_g1_m.8947 TRINITY_DN32980_c0_g1_m.21877 TRINITY_DN28219_c0_g1_m.11880 TRINITY_DN35148_c1_g2_m.27905 TRINITY_DN24135_c1_g1_m.5804 TRINITY_DN23558_c0_g1_m.5233 TRINITY_DN28088_c0_g1_m.11635 TRINITY_DN24…
Biological Process	tRNA aminoacylation for protein translation	6	GO:0006418	32	46	1852	10664	4.01	7.10332e-15	14.15	TRINITY_DN34358_c0_g1_m.25569 TRINITY_DN33015_c0_g1_m.21954 TRINITY_DN32471_c0_g1_m.20624 TRINITY_DN30941_c0_g1_m.17165 TRINITY_DN32770_c0_g1_m.21328 TRINITY_DN34497_c0_g1_m.25979 TRINITY_DN29252_c0_g1_m.13786 TRINITY_DN22750_c0_g1_m.4462 TRINITY_DN33847_c0_g1_m.24181 TRINITY_DN32374_c1_g10_m.20413 TRINITY_DN35618_c0_g1_m.29344 TRINITY_DN35995_c0_g2_m.30578 TRINITY_DN33881_c1_g1_m.24277 TRINITY_D…
	starch metabolic process	6	GO:0005982	31	51	1852	10664	3.5	4.53299e-12	11.34	TRINITY_DN34653_c1_g7_m.26454 TRINITY_DN22247_c0_g1_m.4054 TRINITY_DN27426_c0_g1_m.10457 TRINITY_DN33831_c2_g2_m.24141 TRINITY_DN33304_c0_g1_m.22714 TRINITY_DN31159_c0_g2_m.17670 TRINITY_DN23596_c0_g1_m.5281 TRINITY_DN35940_c0_g1_m.30395 TRINITY_DN32713_c1_g1_m.21188 TRINITY_DN32197_c1_g1_m.19980 TRINITY_DN30412_c0_g1_m.16062 TRINITY_DN35691_c0_g1_m.29592 TRINITY_DN34276_c1_g1_m.25370 TRINITY_DN3…
	monocarboxylic acid metabolic process	6	GO:0032787	111	356	1852	10664	1.8	6.67802e-11	10.18	TRINITY_DN30713_c0_g1_m.16700 TRINITY_DN34716_c0_g3_m.26625 TRINITY_DN31176_c0_g1_m.17714 TRINITY_DN26439_c1_g1_m.8834 TRINITY_DN32588_c0_g1_m.20889 TRINITY_DN28046_c0_g1_m.11567 TRINITY_DN34791_c0_g1_m.26851 TRINITY_DN34665_c0_g1_m.26495 TRINITY_DN34669_c0_g2_m.26503 TRINITY_DN23826_c0_g1_m.5505 TRINITY_DN33448_c0_g1_m.23106 TRINITY_DN30072_c0_g1_m.15381 TRINITY_DN28974_c2_g1_m.13268 TRINITY_DN2…
	tricarboxylic acid metabolic process	6	GO:0072350	18	22	1852	10664	4.71	6.92059e-11	10.16	TRINITY_DN32448_c0_g2_m.20573 TRINITY_DN27471_c0_g1_m.10537 TRINITY_DN35115_c0_g1_m.27807 TRINITY_DN32980_c0_g1_m.21877 TRINITY_DN28231_c0_g1_m.11900 TRINITY_DN35238_c1_g1_m.28184 TRINITY_DN35399_c1_g1_m.28667 TRINITY_DN31796_c0_g1_m.19095 TRINITY_DN22690_c0_g1_m.4394 TRINITY_DN29976_c0_g1_m.15181 TRINITY_DN31796_c0_g2_m.19096 TRINITY_DN32163_c0_g1_m.19913 TRINITY_DN29400_c0_g1_m.14050 TRINITY_DN…
	nicotinamide nucleotide metabolic process	6	GO:0046496	29	53	1852	10664	3.15	7.58201e-10	9.12	TRINITY_DN29971_c0_g2_m.15171 TRINITY_DN22616_c0_g1_m.4341 TRINITY_DN32685_c2_g1_m.21117 TRINITY_DN34843_c1_g2_m.26988 TRINITY_DN32588_c0_g1_m.20889 TRINITY_DN27471_c0_g1_m.10537 TRINITY_DN27973_c0_g1_m.11431 TRINITY_DN33795_c0_g1_m.24039 TRINITY_DN30814_c1_g2_m.16917 TRINITY_DN30814_c1_g1_m.16914 TRINITY_DN29730_c0_g1_m.14668 TRINITY_DN32618_c0_g1_m.20962 TRINITY_DN26858_c0_g1_m.9495 TRINITY_DN2…
	citrate metabolic process	7	GO:0006101	16	20	1852	10664	4.61	1.54948e-09	8.81	TRINITY_DN35115_c0_g1_m.27807 TRINITY_DN32980_c0_g1_m.21877 TRINITY_DN28231_c0_g1_m.11900 TRINITY_DN35238_c1_g1_m.28184 TRINITY_DN35399_c1_g1_m.28667 TRINITY_DN22690_c0_g1_m.4394 TRINITY_DN29976_c0_g1_m.15181 TRINITY_DN31796_c0_g1_m.19095 TRINITY_DN31796_c0_g2_m.19096 TRINITY_DN32163_c0_g1_m.19913 TRINITY_DN29400_c0_g1_m.14050 TRINITY_DN24451_c0_g1_m.6150 TRINITY_DN33787_c0_g1_m.24014 TRINITY_DN3…
	ribonucleoside monophosphate metabolic process	6	GO:0009161	38	86	1852	10664	2.54	5.72461e-09	8.24	TRINITY_DN25464_c0_g1_m.7427 TRINITY_DN32588_c0_g1_m.20889 TRINITY_DN33792_c2_g3_m.24025 TRINITY_DN32990_c0_g1_m.21900 TRINITY_DN30076_c2_g1_m.15393 TRINITY_DN29730_c0_g1_m.14668 TRINITY_DN23518_c0_g1_m.5186 TRINITY_DN30076_c2_g1_m.15392 TRINITY_DN25868_c0_g1_m.7982 TRINITY_DN32685_c2_g2_m.21118 TRINITY_DN25788_c0_g1_m.7863 TRINITY_DN33201_c0_g1_m.22436 TRINITY_DN33949_c1_g2_m.24450 TRINITY_DN264…
	purine nucleoside triphosphate metabolic process	6	GO:0009144	31	68	1852	10664	2.63	5.94332e-08	7.23	TRINITY_DN22616_c0_g1_m.4341 TRINITY_DN35959_c1_g9_m.30465 TRINITY_DN32685_c2_g1_m.21117 TRINITY_DN34843_c1_g2_m.26988 TRINITY_DN25464_c0_g1_m.7427 TRINITY_DN32588_c0_g1_m.20889 TRINITY_DN23040_c0_g1_m.4720 TRINITY_DN34799_c0_g1_m.26865 TRINITY_DN32990_c0_g1_m.21900 TRINITY_DN30814_c1_g2_m.16917 TRINITY_DN30814_c1_g1_m.16914 TRINITY_DN29730_c0_g1_m.14668 TRINITY_DN23518_c0_g1_m.5186 TRINITY_DN326…
	pyruvate metabolic process	7	GO:0006090	22	41	1852	10664	3.09	1.37806e-07	6.86	TRINITY_DN30713_c0_g1_m.16700 TRINITY_DN22616_c0_g1_m.4341 TRINITY_DN32685_c2_g1_m.21117 TRINITY_DN34843_c1_g2_m.26988 TRINITY_DN32588_c0_g1_m.20889 TRINITY_DN29752_c0_g1_m.14713 TRINITY_DN27973_c0_g1_m.11431 TRINITY_DN30814_c1_g2_m.16917 TRINITY_DN30814_c1_g1_m.16914 TRINITY_DN29730_c0_g1_m.14668 TRINITY_DN32618_c0_g1_m.20962 TRINITY_DN34853_c0_g1_m.27020 TRINITY_DN31703_c0_g1_m.18880 TRINITY_DN…
	cytoplasmic translation	6	GO:0002181	26	54	1852	10664	2.77	1.79079e-07	6.75	TRINITY_DN34358_c0_g1_m.25569 TRINITY_DN24024_c0_g1_m.5690 TRINITY_DN17797_c0_g1_m.1918 TRINITY_DN27229_c0_g1_m.10088 TRINITY_DN30443_c0_g1_m.16130 TRINITY_DN14691_c0_g1_m.984 TRINITY_DN26773_c0_g1_m.9357 TRINITY_DN26827_c0_g1_m.9443 TRINITY_DN35694_c0_g1_m.29601 TRINITY_DN29631_c0_g1_m.14507 TRINITY_DN30129_c0_g1_m.15503 TRINITY_DN21976_c1_g1_m.3891 TRINITY_DN26979_c0_g1_m.9701 TRINITY_DN25812_c…
	nucleoside diphosphate phosphorylation	6	GO:0006165	16	25	1852	10664	3.69	2.70524e-07	6.57	TRINITY_DN26305_c0_g1_m.8646 TRINITY_DN22616_c0_g1_m.4341 TRINITY_DN32685_c2_g1_m.21117 TRINITY_DN32588_c0_g1_m.20889 TRINITY_DN30814_c1_g2_m.16917 TRINITY_DN29730_c0_g1_m.14668 TRINITY_DN30814_c1_g1_m.16914 TRINITY_DN32618_c0_g1_m.20962 TRINITY_DN31703_c0_g1_m.18880 TRINITY_DN25379_c0_g1_m.7308 TRINITY_DN25868_c0_g1_m.7982 TRINITY_DN32685_c2_g2_m.21118 TRINITY_DN32424_c0_g1_m.20522 TRINITY_DN254…
	purine ribonucleotide metabolic process	6	GO:0009150	44	120	1852	10664	2.11	3.06823e-07	6.51	TRINITY_DN25464_c0_g1_m.7427 TRINITY_DN32588_c0_g1_m.20889 TRINITY_DN32990_c0_g1_m.21900 TRINITY_DN29730_c0_g1_m.14668 TRINITY_DN23518_c0_g1_m.5186 TRINITY_DN27694_c0_g1_m.10920 TRINITY_DN25868_c0_g1_m.7982 TRINITY_DN32685_c2_g2_m.21118 TRINITY_DN25788_c0_g1_m.7863 TRINITY_DN33201_c0_g1_m.22436 TRINITY_DN27356_c0_g1_m.10339 TRINITY_DN26425_c1_g1_m.8811 TRINITY_DN32852_c0_g1_m.21543 TRINITY_DN3242…
	nucleotide phosphorylation	6	GO:0046939	17	28	1852	10664	3.5	3.42408e-07	6.47	TRINITY_DN26305_c0_g1_m.8646 TRINITY_DN29802_c0_g1_m.14825 TRINITY_DN22616_c0_g1_m.4341 TRINITY_DN32685_c2_g1_m.21117 TRINITY_DN32588_c0_g1_m.20889 TRINITY_DN30814_c1_g2_m.16917 TRINITY_DN30814_c1_g1_m.16914 TRINITY_DN29730_c0_g1_m.14668 TRINITY_DN32618_c0_g1_m.20962 TRINITY_DN31703_c0_g1_m.18880 TRINITY_DN25379_c0_g1_m.7308 TRINITY_DN25868_c0_g1_m.7982 TRINITY_DN32685_c2_g2_m.21118 TRINITY_DN324…
	purine nucleoside monophosphate metabolic process	6	GO:0009126	30	69	1852	10664	2.5	3.51529e-07	6.45	TRINITY_DN22616_c0_g1_m.4341 TRINITY_DN35959_c1_g9_m.30465 TRINITY_DN35710_c0_g1_m.29637 TRINITY_DN32685_c2_g1_m.21117 TRINITY_DN34843_c1_g2_m.26988 TRINITY_DN25464_c0_g1_m.7427 TRINITY_DN32588_c0_g1_m.20889 TRINITY_DN23040_c0_g1_m.4720 TRINITY_DN32990_c0_g1_m.21900 TRINITY_DN30814_c1_g2_m.16917 TRINITY_DN30814_c1_g1_m.16914 TRINITY_DN29730_c0_g1_m.14668 TRINITY_DN23518_c0_g1_m.5186 TRINITY_DN326…

## Sheet: ident GO2Protein
GO Terms Level 1	GO Terms ID	GO Terms Level	GO Terms Description	Fisher's exact test P value	Protein accession	Position	Amino acid	Protein description	Gene name	Localization probability	PEP	Score	Modified sequence	Charge	Mass error [ppm]	MS/MS Count
Cellular Component	GO:0045334	6	clathrin-coated endocytic vesicle	0.0371527	TRINITY_DN33551_c0_g1_m.23383	393	K	Dynamin-2A OS=Arabidopsis thaliana OX=3702 GN=DRP2A PE=1 SV=2	DRP2A	1	1.68005e-07	122.44	HFDINNVK(1)R	2	-1.5586	1
Cellular Component	GO:0045334	6	clathrin-coated endocytic vesicle	0.0371527	TRINITY_DN33551_c0_g1_m.23383	206	K	Dynamin-2A OS=Arabidopsis thaliana OX=3702 GN=DRP2A PE=1 SV=2	DRP2A	1	0.00120397	86.729	TIGVISK(1)IDQAASDQK	2	-2.0525	1
Cellular Component	GO:0045334	6	clathrin-coated endocytic vesicle	0.0371527	TRINITY_DN33551_c0_g1_m.23383	273	K	Dynamin-2A OS=Arabidopsis thaliana OX=3702 GN=DRP2A PE=1 SV=2	DRP2A	1	0.00197891	66.485	AESESLK(1)SILTGAPQSK	2	-1.7268	1
Cellular Component	GO:0045334	6	clathrin-coated endocytic vesicle	0.0371527	TRINITY_DN33551_c0_g1_m.23383	807	K	Dynamin-2A OS=Arabidopsis thaliana OX=3702 GN=DRP2A PE=1 SV=2	DRP2A	1	4.3332e-05	106	IEELLQEDQNVK(1)R	2	-2.0369	1
Cellular Component	GO:0045334	6	clathrin-coated endocytic vesicle	0.0371527	TRINITY_DN27699_c0_g1_m.10932	412	K	AP-2 complex subunit mu OS=Arabidopsis thaliana OX=3702 GN=AP2M PE=1 SV=1	AP2M	1	0.0306423	41.025	FLK(1)VWEK	2	-6.0252	1
Cellular Component	GO:0045334	6	clathrin-coated endocytic vesicle	0.0371527	TRINITY_DN27699_c0_g1_m.10932	313	K	AP-2 complex subunit mu OS=Arabidopsis thaliana OX=3702 GN=AP2M PE=1 SV=1	AP2M	1	0.00836977	60.589	VK(1)SVFGAK	2	-5.6853	1
Cellular Component	GO:0098800	3	inner mitochondrial membrane protein complex	2.41834e-09	TRINITY_DN30918_c0_g1_m.17113	203	K	"GrpE protein homolog 2, mitochondrial OS=Arabidopsis thaliana OX=3702 GN=Mge2 PE=1 SV=1"	Mge2	1	0.00452226	52.591	K(1)FAIQSFAK	2	-3.4469	1
Cellular Component	GO:0098800	3	inner mitochondrial membrane protein complex	2.41834e-09	TRINITY_DN30918_c0_g1_m.17113	162	K	"GrpE protein homolog 2, mitochondrial OS=Arabidopsis thaliana OX=3702 GN=Mge2 PE=1 SV=1"	Mge2	1	0.0116041	81.163	LVAEK(1)EELLK	2	-2.8038	1
Cellular Component	GO:0098800	3	inner mitochondrial membrane protein complex	2.41834e-09	TRINITY_DN30918_c0_g1_m.17113	167	K	"GrpE protein homolog 2, mitochondrial OS=Arabidopsis thaliana OX=3702 GN=Mge2 PE=1 SV=1"	Mge2	0.999968	0.0193407	61.194	LVAEKEELLK(1)SK	2	-0.89349	1
Cellular Component	GO:0098800	3	inner mitochondrial membrane protein complex	2.41834e-09	TRINITY_DN25464_c0_g1_m.7427	297	K	"Cytochrome c1-1, heme protein, mitochondrial OS=Solanum tuberosum OX=4113 GN=CYCL PE=2 SV=1"	CYCL	1	0.0151726	51.43	WSPLK(1)SR	2	-7.3996	1
Cellular Component	GO:0098800	3	inner mitochondrial membrane protein complex	2.41834e-09	TRINITY_DN25129_c0_g1_m.6978	77	K	NADH dehydrogenase [ubiquinone] 1 beta subcomplex subunit 9 OS=Arabidopsis thaliana OX=3702 GN=CIB22 PE=1 SV=1	CIB22	1	8.1968e-59	280.25	LIADGEASYNK(1)WR	2	-2.0003	3
Cellular Component	GO:0098800	3	inner mitochondrial membrane protein complex	2.41834e-09	TRINITY_DN25129_c0_g1_m.6978	56	K	NADH dehydrogenase [ubiquinone] 1 beta subcomplex subunit 9 OS=Arabidopsis thaliana OX=3702 GN=CIB22 PE=1 SV=1	CIB22	1	9.75168e-12	164.56	FEANK(1)HVEDLDTIDR	2	13.267	3
Cellular Component	GO:0098800	3	inner mitochondrial membrane protein complex	2.41834e-09	TRINITY_DN25129_c0_g1_m.6978	29	K	NADH dehydrogenase [ubiquinone] 1 beta subcomplex subunit 9 OS=Arabidopsis thaliana OX=3702 GN=CIB22 PE=1 SV=1	CIB22	1	0.000189015	90.142	ALK(1)DTLNWAVHR	2	-1.578	1
Cellular Component	GO:0098800	3	inner mitochondrial membrane protein complex	2.41834e-09	TRINITY_DN23518_c0_g1_m.5186	22	K	Cytochrome b-c1 complex subunit 7 OS=Solanum tuberosum OX=4113 PE=1 SV=1		1	0.00773771	62.705	NFLAAQHMK(1)TVSR	2	-1.0815	1
Cellular Component	GO:0098800	3	inner mitochondrial membrane protein complex	2.41834e-09	TRINITY_DN23518_c0_g1_m.5186	75	K	Cytochrome b-c1 complex subunit 7 OS=Solanum tuberosum OX=4113 PE=1 SV=1		1	5.67971e-05	83.061	AMDLSMK(1)HQYLPEDLQAR	3	-2.0384	4
Cellular Component	GO:0098800	3	inner mitochondrial membrane protein complex	2.41834e-09	TRINITY_DN34201_c0_g1_m.25137	53	K	NADH dehydrogenase [ubiquinone] 1 beta subcomplex subunit 3-A OS=Arabidopsis thaliana OX=3702 GN=At2g02510 PE=3 SV=1	At2g02510	1	0.000218582	78.816	K(1)HPMVTSQLR	2	-2.1443	2
Cellular Component	GO:0098800	3	inner mitochondrial membrane protein complex	2.41834e-09	TRINITY_DN31823_c0_g1_m.19161	408	K	"NADH dehydrogenase [ubiquinone] flavoprotein 1, mitochondrial OS=Arabidopsis thaliana OX=3702 GN=At5g08530 PE=1 SV=1"	At5g08530	1	2.4094e-06	161.23	LSYFYK(1)HESCGQCTPCR	3	4.0535	2
Cellular Component	GO:0098800	3	inner mitochondrial membrane protein complex	2.41834e-09	TRINITY_DN31823_c0_g1_m.19161	159	K	"NADH dehydrogenase [ubiquinone] flavoprotein 1, mitochondrial OS=Arabidopsis thaliana OX=3702 GN=At5g08530 PE=1 SV=1"	At5g08530	1	0.000436784	43.764	VSDGRPSYLVVNADESEPGTCK(1)DR	3	-0.258	1
Cellular Component	GO:0098800	3	inner mitochondrial membrane protein complex	2.41834e-09	TRINITY_DN27350_c0_g2_m.10330	276	K	Probable mitochondrial import inner membrane translocase subunit TIM21 OS=Arabidopsis thaliana OX=3702 GN=TIM21 PE=1 SV=1	TIM21	1	7.92906e-06	141.29	VFSEMYK(1)DQTDK	2	-1.7489	1
Cellular Component	GO:0098800	3	inner mitochondrial membrane protein complex	2.41834e-09	TRINITY_DN34590_c4_g1_m.26257	123	K	"Cytochrome b-c1 complex subunit Rieske-1, mitochondrial (Fragment) OS=Nicotiana tabacum OX=4097 PE=2 SV=1"		1	1.58061e-08	104	NPTSK(1)IMYDEYNHER	2	-0.44741	1
Cellular Component	GO:0098800	3	inner mitochondrial membrane protein complex	2.41834e-09	TRINITY_DN30483_c0_g1_m.16211	258	K	Mitochondrial import inner membrane translocase subunit TIM50 OS=Arabidopsis thaliana OX=3702 GN=TIM50 PE=1 SV=1	TIM50	1	0.00512419	75.243	LDTK(1)HCVR	2	-2.1253	1
Cellular Component	GO:0098800	3	inner mitochondrial membrane protein complex	2.41834e-09	TRINITY_DN29003_c0_g1_m.13324	206	K	"Prohibitin-3, mitochondrial OS=Arabidopsis thaliana OX=3702 GN=PHB3 PE=1 SV=1"	PHB3	1	0.00158799	65.404	FVVAK(1)AEQER	2	-3.5986	1
Cellular Component	GO:0098800	3	inner mitochondrial membrane protein complex	2.41834e-09	TRINITY_DN28438_c0_g1_m.12271	135	K	"Prohibitin-1, mitochondrial OS=Arabidopsis thaliana OX=3702 GN=PHB1 PE=1 SV=1"	PHB1	1	0.00240854	81.163	DLQMVK(1)IGLR	2	-3.245	1
Cellular Component	GO:0098800	3	inner mitochondrial membrane protein complex	2.41834e-09	TRINITY_DN25788_c0_g1_m.7863	145	K	"NADH dehydrogenase [ubiquinone] flavoprotein 2, mitochondrial OS=Arabidopsis thaliana OX=3702 GN=At4g02580 PE=1 SV=3"	At4g02580	1	7.62954e-05	108.4	EIEDALLK(1)HLGVK	2	-1.1834	1
Cellular Component	GO:0098800	3	inner mitochondrial membrane protein complex	2.41834e-09	TRINITY_DN28841_c0_g1_m.13036	136	K	"ATP synthase subunit gamma, mitochondrial OS=Ipomoea batatas OX=4120 GN=ATPC PE=1 SV=2"	ATPC	1	0.000385965	135.28	NIHK(1)LFAGPDK	2	-1.5092	1
Cellular Component	GO:0098800	3	inner mitochondrial membrane protein complex	2.41834e-09	TRINITY_DN28841_c0_g1_m.13036	146	K	"ATP synthase subunit gamma, mitochondrial OS=Ipomoea batatas OX=4120 GN=ATPC PE=1 SV=2"	ATPC	1	2.19382e-05	80.128	ETK(1)YVVLGEK	2	-2.6504	3
Cellular Component	GO:0098800	3	inner mitochondrial membrane protein complex	2.41834e-09	TRINITY_DN28841_c0_g1_m.13036	129	K	"ATP synthase subunit gamma, mitochondrial OS=Ipomoea batatas OX=4120 GN=ATPC PE=1 SV=2"	ATPC	1	3.11699e-13	159.44	GLCGGINSTSVK(1)TSK	2	-3.5457	1
Cellular Component	GO:0098800	3	inner mitochondrial membrane protein complex	2.41834e-09	TRINITY_DN28841_c0_g1_m.13036	82	K	"ATP synthase subunit gamma, mitochondrial OS=Ipomoea batatas OX=4120 GN=ATPC PE=1 SV=2"	ATPC	1	3.64818e-06	143.39	AIQTK(1)AENSR	2	-1.179	2
Cellular Component	GO:0098800	3	inner mitochondrial membrane protein complex	2.41834e-09	TRINITY_DN32787_c0_g1_m.21366	197	K	"ATP synthase subunit beta, mitochondrial OS=Nicotiana plumbaginifolia OX=4092 GN=ATPB PE=1 SV=1"	ATPB	1	2.28873e-26	220.81	GDIK(1)TDHYLPIHR	3	-5.3217	4
Cellular Component	GO:0098800	3	inner mitochondrial membrane protein complex	2.41834e-09	TRINITY_DN32787_c0_g1_m.21366	466	K	"ATP synthase subunit beta, mitochondrial OS=Nicotiana plumbaginifolia OX=4092 GN=ATPB PE=1 SV=1"	ATPB	1	0.000919594	88.921	GVQK(1)VLQNYK	2	-2.1553	1
Cellular Component	GO:0098800	3	inner mitochondrial membrane protein complex	2.41834e-09	TRINITY_DN32787_c0_g1_m.21366	193	K	"ATP synthase subunit beta, mitochondrial OS=Nicotiana plumbaginifolia OX=4092 GN=ATPB PE=1 SV=1"	ATPB	1	0.000120532	96.313	IINVIGEPIDAK(1)GDIK	2	3.1448	1
Cellular Component	GO:0098800	3	inner mitochondrial membrane protein complex	2.41834e-09	TRINITY_DN26259_c0_g1_m.8581	128	K	"NADH dehydrogenase [ubiquinone] iron-sulfur protein 4, mitochondrial OS=Arabidopsis thaliana OX=3702 GN=FRO1 PE=1 SV=1"	FRO1	1	0.000219804	102.57	AFAEK(1)HGWDYVVK	2	0.47076	2
Cellular Component	GO:0098800	3	inner mitochondrial membrane protein complex	2.41834e-09	TRINITY_DN26259_c0_g1_m.8581	153	K	"NADH dehydrogenase [ubiquinone] iron-sulfur protein 4, mitochondrial OS=Arabidopsis thaliana OX=3702 GN=FRO1 PE=1 SV=1"	FRO1	1	0.00112383	84.368	AYADNFK(1)WK	2	-2.4759	1
Cellular Component	GO:0098800	3	inner mitochondrial membrane protein complex	2.41834e-09	TRINITY_DN32852_c0_g1_m.21543	572	K	"Succinate dehydrogenase [ubiquinone] flavoprotein subunit, mitochondrial OS=Oryza sativa subsp. japonica OX=39947 GN=SDH1 PE=1 SV=1"	SDH1	1	0.0329178	48.157	SFHDVK(1)LK	2	-4.7672	1
Cellular Component	GO:0098800	3	inner mitochondrial membrane protein complex	2.41834e-09	TRINITY_DN32852_c0_g1_m.21543	639	K	"Succinate dehydrogenase [ubiquinone] flavoprotein subunit, mitochondrial OS=Oryza sativa subsp. japonica OX=39947 GN=SDH1 PE=1 SV=1"	SDH1	1	6.01649e-06	151.66	HTLGYWENEK(1)VR	2	0.42517	1
Cellular Component	GO:0098800	3	inner mitochondrial membrane protein complex	2.41834e-09	TRINITY_DN32852_c0_g1_m.21543	563	K	"Succinate dehydrogenase [ubiquinone] flavoprotein subunit, mitochondrial OS=Oryza sativa subsp. japonica OX=39947 GN=SDH1 PE=1 SV=1"	SDH1	1	2.83463e-06	94.119	TQESLEEGCQLIDK(1)ASK	2	1.8122	1
Cellular Component	GO:0098800	3	inner mitochondrial membrane protein complex	2.41834e-09	TRINITY_DN32852_c0_g1_m.21543	566	K	"Succinate dehydrogenase [ubiquinone] flavoprotein subunit, mitochondrial OS=Oryza sativa subsp. japonica OX=39947 GN=SDH1 PE=1 SV=1"	SDH1	1	0.0101028	67.881	ASK(1)SFHDVK	2	-3.6428	1
Cellular Component	GO:0098800	3	inner mitochondrial membrane protein complex	2.41834e-09	TRINITY_DN24750_c0_g1_m.6502	81	K	"Succinate dehydrogenase subunit 7B, mitochondrial OS=Arabidopsis thaliana OX=3702 GN=SDH7B PE=1 SV=1"	SDH7B	1	0.0218221	57.003	EQALLAEDPSLK(1)K	2	-1.667	1
Cellular Component	GO:0098800	3	inner mitochondrial membrane protein complex	2.41834e-09	TRINITY_DN25069_c0_g1_m.6912	81	K	"ATP synthase subunit epsilon, mitochondrial OS=Ipomoea batatas OX=4120 PE=1 SV=2"		0.978217	0.0218222	41.284	VHFSVSK(0.978)WTDGK(0.02)PEK(0.001)PTIR	3	-2.6187	1
Cellular Component	GO:0098800	3	inner mitochondrial membrane protein complex	2.41834e-09	TRINITY_DN25069_c0_g1_m.6912	66	K	"ATP synthase subunit epsilon, mitochondrial OS=Ipomoea batatas OX=4120 PE=1 SV=2"		1	3.48727e-06	132.39	EPYK(1)SEALSR	2	-1.528	1
Cellular Component	GO:0098800	3	inner mitochondrial membrane protein complex	2.41834e-09	TRINITY_DN31357_c1_g1_m.18097	69	K	NADH dehydrogenase [ubiquinone] 1 beta subcomplex subunit 10-B OS=Arabidopsis thaliana OX=3702 GN=At3g18410 PE=3 SV=1	At3g18410	1	0.000168194	127.94	VEGVNHLQK(1)CR	2	-3.1813	1
Cellular Component	GO:0098800	3	inner mitochondrial membrane protein complex	2.41834e-09	TRINITY_DN31357_c1_g1_m.18097	99	K	NADH dehydrogenase [ubiquinone] 1 beta subcomplex subunit 10-B OS=Arabidopsis thaliana OX=3702 GN=At3g18410 PE=3 SV=1	At3g18410	1	0.00162774	65.173	HPSLHGPK(1)VEAEAAEAE	2	-0.44272	1
Cellular Component	GO:0098800	3	inner mitochondrial membrane protein complex	2.41834e-09	TRINITY_DN31357_c1_g1_m.18097	41	K	NADH dehydrogenase [ubiquinone] 1 beta subcomplex subunit 10-B OS=Arabidopsis thaliana OX=3702 GN=At3g18410 PE=3 SV=1	At3g18410	1	0.00162585	88.181	EK(1)WIDIEK	2	-3.2456	1
Cellular Component	GO:0098800	3	inner mitochondrial membrane protein complex	2.41834e-09	TRINITY_DN31357_c1_g1_m.18097	47	K	NADH dehydrogenase [ubiquinone] 1 beta subcomplex subunit 10-B OS=Arabidopsis thaliana OX=3702 GN=At3g18410 PE=3 SV=1	At3g18410	1	0.00689968	62.88	WIDIEK(1)AK	2	-4.2228	1
Cellular Component	GO:0098800	3	inner mitochondrial membrane protein complex	2.41834e-09	TRINITY_DN35959_c1_g9_m.30465	152	K	"ATP synthase subunit d, mitochondrial OS=Arabidopsis thaliana OX=3702 GN=At3g52300 PE=1 SV=3"	At3g52300	1	0.00104702	118.06	K(1)FDDEIR	2	-3.9443	2
Cellular Component	GO:0098800	3	inner mitochondrial membrane protein complex	2.41834e-09	TRINITY_DN35959_c1_g9_m.30465	131	K	"ATP synthase subunit d, mitochondrial OS=Arabidopsis thaliana OX=3702 GN=At3g52300 PE=1 SV=3"	At3g52300	1	1.40132e-06	123.5	EIAEVQELK(1)K	2	7.0442	2
Cellular Component	GO:0098800	3	inner mitochondrial membrane protein complex	2.41834e-09	TRINITY_DN35959_c1_g9_m.30465	145	K	"ATP synthase subunit d, mitochondrial OS=Arabidopsis thaliana OX=3702 GN=At3g52300 PE=1 SV=3"	At3g52300	1	2.75032e-84	242.43	ISTMTADEYFEK(1)HPELK	2	0.17983	6
Cellular Component	GO:0098800	3	inner mitochondrial membrane protein complex	2.41834e-09	TRINITY_DN35959_c1_g9_m.30465	96	K	"ATP synthase subunit d, mitochondrial OS=Arabidopsis thaliana OX=3702 GN=At3g52300 PE=1 SV=3"	At3g52300	1	0.00421658	76.572	YVDTVTPQYK(1)PK	2	5.818	2
Cellular Component	GO:0098800	3	inner mitochondrial membrane protein complex	2.41834e-09	TRINITY_DN26440_c0_g1_m.8836	149	K	"ATP synthase subunit O, mitochondrial OS=Ipomoea batatas OX=4120 PE=1 SV=1"		1	0.00474758	74.524	VEAIK(1)DIFSHVK	2	-3.1802	1
Cellular Component	GO:0098800	3	inner mitochondrial membrane protein complex	2.41834e-09	TRINITY_DN26440_c0_g1_m.8836	183	K	"ATP synthase subunit O, mitochondrial OS=Ipomoea batatas OX=4120 PE=1 SV=1"		1	0.00194899	86.205	NIDAIANK(1)FK	2	1.369	2
Cellular Component	GO:0098800	3	inner mitochondrial membrane protein complex	2.41834e-09	TRINITY_DN26440_c0_g1_m.8836	255	K	"ATP synthase subunit O, mitochondrial OS=Ipomoea batatas OX=4120 PE=1 SV=1"		1	0.0143547	62.969	VFDMSIK(1)TR	2	-3.4605	1
Cellular Component	GO:0098800	3	inner mitochondrial membrane protein complex	2.41834e-09	TRINITY_DN21847_c0_g1_m.3786	34	K	NADH dehydrogenase [ubiquinone] 1 alpha subcomplex subunit 2 OS=Arabidopsis thaliana OX=3702 GN=At5g47890 PE=3 SV=1	At5g47890	1	0.00459157	44.57	VFVEK(1)NYTDLK	2	-0.14327	1
Cellular Component	GO:0098800	3	inner mitochondrial membrane protein complex	2.41834e-09	TRINITY_DN32052_c0_g1_m.19673	19	K	Mitochondrial import inner membrane translocase subunit TIM44-2 OS=Arabidopsis thaliana OX=3702 GN=TIM44-2 PE=1 SV=1	TIM44-2	1	0.0242333	40.386	NK(1)VQSHPIFK	2	-2.1371	1
Cellular Component	GO:0098800	3	inner mitochondrial membrane protein complex	2.41834e-09	TRINITY_DN26319_c0_g1_m.8668	103	K	NADH dehydrogenase [ubiquinone] 1 alpha subcomplex subunit 13-B OS=Arabidopsis thaliana OX=3702 GN=At2g33220 PE=2 SV=1	At2g33220	1	0.00374366	64.064	K(1)YLEYEAEVMK	2	-2.8087	2
Cellular Component	GO:0098800	3	inner mitochondrial membrane protein complex	2.41834e-09	TRINITY_DN26319_c0_g1_m.8668	78	K	NADH dehydrogenase [ubiquinone] 1 alpha subcomplex subunit 13-B OS=Arabidopsis thaliana OX=3702 GN=At2g33220 PE=2 SV=1	At2g33220	0.999997	0.00136344	132.39	ALKEEK(1)YAAR	2	-2.5903	1
Cellular Component	GO:0098800	3	inner mitochondrial membrane protein complex	2.41834e-09	TRINITY_DN34744_c0_g1_m.26713	360	K	"Probable mitochondrial-processing peptidase subunit beta, mitochondrial OS=Arabidopsis thaliana OX=3702 GN=At3g02090 PE=1 SV=2"	At3g02090	1	0.00121747	48.892	SSFTK(1)LSSDDPTTASQLVAK	2	0.35837	1
Cellular Component	GO:0098800	3	inner mitochondrial membrane protein complex	2.41834e-09	TRINITY_DN34744_c0_g1_m.26713	156	K	"Probable mitochondrial-processing peptidase subunit beta, mitochondrial OS=Arabidopsis thaliana OX=3702 GN=At3g02090 PE=1 SV=2"	At3g02090	1	0.000690746	76.563	ILSAPETK(1)VTTLPNGLR	2	1.1986	1
Cellular Component	GO:0098800	3	inner mitochondrial membrane protein complex	2.41834e-09	TRINITY_DN34744_c0_g1_m.26713	432	K	"Probable mitochondrial-processing peptidase subunit beta, mitochondrial OS=Arabidopsis thaliana OX=3702 GN=At3g02090 PE=1 SV=2"	At3g02090	1	3.02081e-26	219.16	NAGGGK(1)HMGSELAQR	2	-2.0395	4
Cellular Component	GO:0098800	3	inner mitochondrial membrane protein complex	2.41834e-09	TRINITY_DN34744_c0_g1_m.26713	122	K	"Probable mitochondrial-processing peptidase subunit beta, mitochondrial OS=Arabidopsis thaliana OX=3702 GN=At3g02090 PE=1 SV=2"	At3g02090	1	0.00212764	70.195	SK(1)LQQLENPDPR	2	-0.79325	1
Cellular Component	GO:0098800	3	inner mitochondrial membrane protein complex	2.41834e-09	TRINITY_DN34744_c0_g1_m.26713	242	K	"Probable mitochondrial-processing peptidase subunit beta, mitochondrial OS=Arabidopsis thaliana OX=3702 GN=At3g02090 PE=1 SV=2"	At3g02090	0.999999	1.80161e-19	178.03	EQTTYYAK(1)VLDKDVPK	2	-0.39126	1
Cellular Component	GO:0098800	3	inner mitochondrial membrane protein complex	2.41834e-09	TRINITY_DN34744_c0_g1_m.26713	135	K	"Probable mitochondrial-processing peptidase subunit beta, mitochondrial OS=Arabidopsis thaliana OX=3702 GN=At3g02090 PE=1 SV=2"	At3g02090	1	0.000559544	77.696	FLK(1)YGSPHPTVTDHTR	2	0.32685	3
Cellular Component	GO:0098800	3	inner mitochondrial membrane protein complex	2.41834e-09	TRINITY_DN34744_c0_g1_m.26713	355	K	"Probable mitochondrial-processing peptidase subunit beta, mitochondrial OS=Arabidopsis thaliana OX=3702 GN=At3g02090 PE=1 SV=2"	At3g02090	1	0.000141239	104.04	HEDIVATVK(1)SSFTK	2	-0.62748	1
Cellular Component	GO:0098800	3	inner mitochondrial membrane protein complex	2.41834e-09	TRINITY_DN28590_c0_g1_m.12553	398	K	Leghemoglobin reductase OS=Vigna unguiculata OX=3917 GN=FLBR PE=1 SV=1	FLBR	1	4.78898e-25	193.56	VPGVVYTHPEVASVGK(1)TEEQVK	3	-1.9618	4
Cellular Component	GO:0098800	3	inner mitochondrial membrane protein complex	2.41834e-09	TRINITY_DN28590_c0_g1_m.12553	272	K	Leghemoglobin reductase OS=Vigna unguiculata OX=3917 GN=FLBR PE=1 SV=1	FLBR	1	0.00151733	87.573	TK(1)VVGVDTSGSGVK	2	-0.74477	1
Cellular Component	GO:0098800	3	inner mitochondrial membrane protein complex	2.41834e-09	TRINITY_DN28590_c0_g1_m.12553	63	K	Leghemoglobin reductase OS=Vigna unguiculata OX=3917 GN=FLBR PE=1 SV=1	FLBR	1	0.000314334	99.276	AAQLGLK(1)TTCIEK	2	-1.618	4
Cellular Component	GO:0098800	3	inner mitochondrial membrane protein complex	2.41834e-09	TRINITY_DN28590_c0_g1_m.12553	206	K	Leghemoglobin reductase OS=Vigna unguiculata OX=3917 GN=FLBR PE=1 SV=1	FLBR	1	0.00157483	75.5	IVSSTGALALK(1)EIPK	2	1.4277	1
Cellular Component	GO:0098800	3	inner mitochondrial membrane protein complex	2.41834e-09	TRINITY_DN28590_c0_g1_m.12553	142	K	Leghemoglobin reductase OS=Vigna unguiculata OX=3917 GN=FLBR PE=1 SV=1	FLBR	1	0.000485461	113.14	NK(1)VNYVK	2	-3.32	3
Cellular Component	GO:0098800	3	inner mitochondrial membrane protein complex	2.41834e-09	TRINITY_DN28590_c0_g1_m.12553	139	K	Leghemoglobin reductase OS=Vigna unguiculata OX=3917 GN=FLBR PE=1 SV=1	FLBR	1	0.0234685	51.43	GIEGLFK(1)K	2	-6.2729	1
Cellular Component	GO:0098800	3	inner mitochondrial membrane protein complex	2.41834e-09	TRINITY_DN28590_c0_g1_m.12553	266	K	Leghemoglobin reductase OS=Vigna unguiculata OX=3917 GN=FLBR PE=1 SV=1	FLBR	1	0.0130783	67.903	QGMK(1)FVLK	2	-5.4417	1
Cellular Component	GO:0098800	3	inner mitochondrial membrane protein complex	2.41834e-09	TRINITY_DN28590_c0_g1_m.12553	327	K	Leghemoglobin reductase OS=Vigna unguiculata OX=3917 GN=FLBR PE=1 SV=1	FLBR	1	0.000651425	111.39	IGVETDK(1)VGR	2	-3.3037	1
Cellular Component	GO:0098800	3	inner mitochondrial membrane protein complex	2.41834e-09	TRINITY_DN28590_c0_g1_m.12553	69	K	Leghemoglobin reductase OS=Vigna unguiculata OX=3917 GN=FLBR PE=1 SV=1	FLBR	1	0.0101997	78.178	TTCIEK(1)R	2	-3.5688	1
Cellular Component	GO:0098800	3	inner mitochondrial membrane protein complex	2.41834e-09	TRINITY_DN28590_c0_g1_m.12553	99	K	Leghemoglobin reductase OS=Vigna unguiculata OX=3917 GN=FLBR PE=1 SV=1	FLBR	1	8.21702e-66	248.34	ALLHSSHMYHEAK(1)HSFASHGVK	4	-0.13069	7
Cellular Component	GO:0098800	3	inner mitochondrial membrane protein complex	2.41834e-09	TRINITY_DN28590_c0_g1_m.12553	498	K	Leghemoglobin reductase OS=Vigna unguiculata OX=3917 GN=FLBR PE=1 SV=1	FLBR	1	1.67157e-06	175.64	EAAMATYDK(1)PIHI	2	0.93598	4
Cellular Component	GO:0098800	3	inner mitochondrial membrane protein complex	2.41834e-09	TRINITY_DN28590_c0_g1_m.12553	382	K	Leghemoglobin reductase OS=Vigna unguiculata OX=3917 GN=FLBR PE=1 SV=1	FLBR	1	2.91331e-05	47.267	VGHVDYDK(1)VPGVVYTHPEVASVGK	3	-0.010186	1
Cellular Component	GO:0098800	3	inner mitochondrial membrane protein complex	2.41834e-09	TRINITY_DN28590_c0_g1_m.12553	151	K	Leghemoglobin reductase OS=Vigna unguiculata OX=3917 GN=FLBR PE=1 SV=1	FLBR	1	0.00193006	49.155	GYGK(1)FISPTEVSVDTVDGANTVVK	3	-1.5098	2
Cellular Component	GO:0098800	3	inner mitochondrial membrane protein complex	2.41834e-09	TRINITY_DN22799_c0_g1_m.4502	93	K	Probable NADH dehydrogenase [ubiquinone] 1 alpha subcomplex subunit 12 OS=Arabidopsis thaliana OX=3702 GN=At3g03100 PE=1 SV=1	At3g03100	1	5.19038e-05	103.8	WVEYAEK(1)SR	2	-2.81	1
Cellular Component	GO:0098800	3	inner mitochondrial membrane protein complex	2.41834e-09	TRINITY_DN22799_c0_g1_m.4502	72	K	Probable NADH dehydrogenase [ubiquinone] 1 alpha subcomplex subunit 12 OS=Arabidopsis thaliana OX=3702 GN=At3g03100 PE=1 SV=1	At3g03100	1	0.0178182	58.426	FGNK(1)YYEK	2	-0.686	1
Cellular Component	GO:0098800	3	inner mitochondrial membrane protein complex	2.41834e-09	TRINITY_DN22799_c0_g1_m.4502	76	K	Probable NADH dehydrogenase [ubiquinone] 1 alpha subcomplex subunit 12 OS=Arabidopsis thaliana OX=3702 GN=At3g03100 PE=1 SV=1	At3g03100	1	0.0131555	64.906	YYEK(1)LEGMQYGR	2	-1.1807	2
Cellular Component	GO:0098800	3	inner mitochondrial membrane protein complex	2.41834e-09	TRINITY_DN22799_c0_g1_m.4502	68	K	Probable NADH dehydrogenase [ubiquinone] 1 alpha subcomplex subunit 12 OS=Arabidopsis thaliana OX=3702 GN=At3g03100 PE=1 SV=1	At3g03100	1	1.4806e-113	254.47	IHNIGATLVGVDK(1)FGNK	2	6.0594	7
Cellular Component	GO:0098800	3	inner mitochondrial membrane protein complex	2.41834e-09	TRINITY_DN26692_c0_g1_m.9232	79	K	"Probable NADH dehydrogenase [ubiquinone] 1 alpha subcomplex subunit 5, mitochondrial OS=Arabidopsis thaliana OX=3702 GN=At5g52840 PE=1 SV=1"	At5g52840	1	6.4994e-10	106.11	VCEEESDWEAIEK(1)R	2	0.40184	1
Cellular Component	GO:0098800	3	inner mitochondrial membrane protein complex	2.41834e-09	TRINITY_DN25990_c0_g1_m.8169	190	K	"Probable ATP synthase 24 kDa subunit, mitochondrial OS=Arabidopsis thaliana OX=3702 GN=At2g21870 PE=1 SV=1"	At2g21870	1	4.06915e-08	181.08	KEDLPK(1)YEEQLELK	2	-1.6634	1
Cellular Component	GO:0098800	3	inner mitochondrial membrane protein complex	2.41834e-09	TRINITY_DN25990_c0_g1_m.8169	201	K	"Probable ATP synthase 24 kDa subunit, mitochondrial OS=Arabidopsis thaliana OX=3702 GN=At2g21870 PE=1 SV=1"	At2g21870	1	0.0060199	92.445	ISK(1)AQLEELKK	2	-1.9343	1
Cellular Component	GO:0098800	3	inner mitochondrial membrane protein complex	2.41834e-09	TRINITY_DN25990_c0_g1_m.8169	219	K	"Probable ATP synthase 24 kDa subunit, mitochondrial OS=Arabidopsis thaliana OX=3702 GN=At2g21870 PE=1 SV=1"	At2g21870	1	0.000259741	99.34	EALEAMETQK(1)K	2	0.97006	1
Cellular Component	GO:0098800	3	inner mitochondrial membrane protein complex	2.41834e-09	TRINITY_DN25990_c0_g1_m.8169	56	K	"Probable ATP synthase 24 kDa subunit, mitochondrial OS=Arabidopsis thaliana OX=3702 GN=At2g21870 PE=1 SV=1"	At2g21870	1	0.0352293	49.325	NIFLEVK(1)K	2	-5.2677	1
Cellular Component	GO:0098800	3	inner mitochondrial membrane protein complex	2.41834e-09	TRINITY_DN25990_c0_g1_m.8169	58	K	"Probable ATP synthase 24 kDa subunit, mitochondrial OS=Arabidopsis thaliana OX=3702 GN=At2g21870 PE=1 SV=1"	At2g21870	1	3.13805e-06	172.1	K(1)FETAMDVLR	2	-5.067	3
Cellular Component	GO:0098800	3	inner mitochondrial membrane protein complex	2.41834e-09	TRINITY_DN25990_c0_g1_m.8169	113	K	"Probable ATP synthase 24 kDa subunit, mitochondrial OS=Arabidopsis thaliana OX=3702 GN=At2g21870 PE=1 SV=1"	At2g21870	1	0.0125105	67.464	TK(1)DIPDAR	2	-2.597	1
Cellular Component	GO:0098800	3	inner mitochondrial membrane protein complex	2.41834e-09	TRINITY_DN25990_c0_g1_m.8169	126	K	"Probable ATP synthase 24 kDa subunit, mitochondrial OS=Arabidopsis thaliana OX=3702 GN=At2g21870 PE=1 SV=1"	At2g21870	1	3.45612e-06	146.27	TYLLTLK(1)EIR	2	-2.618	1
Cellular Component	GO:0098800	3	inner mitochondrial membrane protein complex	2.41834e-09	TRINITY_DN25380_c0_g1_m.7310	19	K	"Outer envelope pore protein 16-3, chloroplastic/mitochondrial OS=Arabidopsis thaliana OX=3702 GN=OEP163 PE=1 SV=1"	OEP163	1	0.000659208	84.999	YLEDEDTPIMK(1)TIK	2	-2.3916	3
Cellular Component	GO:0098800	3	inner mitochondrial membrane protein complex	2.41834e-09	TRINITY_DN25380_c0_g1_m.7310	153	K	"Outer envelope pore protein 16-3, chloroplastic/mitochondrial OS=Arabidopsis thaliana OX=3702 GN=OEP163 PE=1 SV=1"	OEP163	1	0.00224589	76.605	EYYPYTTK(1)K	2	-1.8952	1
Cellular Component	GO:0098800	3	inner mitochondrial membrane protein complex	2.41834e-09	TRINITY_DN32363_c0_g1_m.20385	68	K	"Outer envelope pore protein 16, chloroplastic OS=Pisum sativum OX=3888 GN=OEP16 PE=1 SV=1"	OEP16	1	4.71306e-06	148.9	AAAEDAYHMVK(1)K	2	-1.3065	3
Cellular Component	GO:0098800	3	inner mitochondrial membrane protein complex	2.41834e-09	TRINITY_DN27607_c0_g1_m.10759	127	K	Mitochondrial-processing peptidase subunit alpha OS=Solanum tuberosum OX=4113 GN=MPP PE=1 SV=1	MPP	1	0.0204337	65.156	MAFK(1)STANR	2	-1.8898	1
Cellular Component	GO:0098800	3	inner mitochondrial membrane protein complex	2.41834e-09	TRINITY_DN27607_c0_g1_m.10759	289	K	Mitochondrial-processing peptidase subunit alpha OS=Solanum tuberosum OX=4113 GN=MPP PE=1 SV=1	MPP	1	0.00102834	59.77	YAEEPK(1)SMYVGGDYR	2	-0.074213	1
Cellular Component	GO:0098800	3	inner mitochondrial membrane protein complex	2.41834e-09	TRINITY_DN27607_c0_g1_m.10759	424	K	Mitochondrial-processing peptidase subunit alpha OS=Solanum tuberosum OX=4113 GN=MPP PE=1 SV=1	MPP	1	0.00304392	80.815	HATK(1)SAVLMNLESR	2	-2.1613	1
Cellular Component	GO:0098800	3	inner mitochondrial membrane protein complex	2.41834e-09	TRINITY_DN34623_c1_g1_m.26376	139	K	"NADH dehydrogenase [ubiquinone] 1 alpha subcomplex subunit 9, mitochondrial OS=Arabidopsis thaliana OX=3702 GN=At2g20360 PE=1 SV=2"	At2g20360	1	0.00111591	59.645	DEDSIK(1)AVMAK	2	-2.4506	1
Cellular Component	GO:0098800	3	inner mitochondrial membrane protein complex	2.41834e-09	TRINITY_DN34623_c1_g1_m.26376	245	K	"NADH dehydrogenase [ubiquinone] 1 alpha subcomplex subunit 9, mitochondrial OS=Arabidopsis thaliana OX=3702 GN=At2g20360 PE=1 SV=2"	At2g20360	1	0.0349498	40.203	WAQFAK(1)K	2	-5.5252	1
Cellular Component	GO:0098800	3	inner mitochondrial membrane protein complex	2.41834e-09	TRINITY_DN26155_c0_g1_m.8412	162	K	"Succinate dehydrogenase [ubiquinone] iron-sulfur subunit 2, mitochondrial OS=Arabidopsis thaliana OX=3702 GN=SDH2-2 PE=1 SV=2"	SDH2-2	1	0.0113885	51.43	SIEPWLK(1)R	2	-5.0147	1
Cellular Component	GO:0098800	3	inner mitochondrial membrane protein complex	2.41834e-09	TRINITY_DN26155_c0_g1_m.8412	61	K	"Succinate dehydrogenase [ubiquinone] iron-sulfur subunit 2, mitochondrial OS=Arabidopsis thaliana OX=3702 GN=SDH2-2 PE=1 SV=2"	SDH2-2	0.94958	0.00554024	78.157	WNPDK(0.05)PGK(0.95)PELQDYK	3	-3.1382	2
Cellular Component	GO:0098800	3	inner mitochondrial membrane protein complex	2.41834e-09	TRINITY_DN26155_c0_g1_m.8412	86	K	"Succinate dehydrogenase [ubiquinone] iron-sulfur subunit 2, mitochondrial OS=Arabidopsis thaliana OX=3702 GN=SDH2-2 PE=1 SV=2"	SDH2-2	1	2.39339e-05	173.07	IK(1)NEIDPSLTFR	2	6.0677	3
Cellular Component	GO:0098800	3	inner mitochondrial membrane protein complex	2.41834e-09	TRINITY_DN26155_c0_g1_m.8412	68	K	"Succinate dehydrogenase [ubiquinone] iron-sulfur subunit 2, mitochondrial OS=Arabidopsis thaliana OX=3702 GN=SDH2-2 PE=1 SV=2"	SDH2-2	0.998313	0.000616932	49.485	WNPDKPGK(0.001)PELQDYK(0.998)IDLK	3	-2.5075	1
Cellular Component	GO:0098800	3	inner mitochondrial membrane protein complex	2.41834e-09	TRINITY_DN26155_c0_g1_m.8412	47	K	"Succinate dehydrogenase [ubiquinone] iron-sulfur subunit 2, mitochondrial OS=Arabidopsis thaliana OX=3702 GN=SDH2-2 PE=1 SV=2"	SDH2-2	1	0.000353862	147.19	ASSNVK(1)TFSIYR	2	-4.7158	1
Cellular Component	GO:0009534	5	chloroplast thylakoid	9.71805e-45	TRINITY_DN25730_c0_g1_m.7792	165	K	"Nucleoid-associated protein At4g30620, chloroplastic OS=Arabidopsis thaliana OX=3702 GN=At4g30620 PE=1 SV=1"	At4g30620	1	0.00855555	77.358	LSLLVTEAYK(1)DAHQK	3	-2.2426	1
Cellular Component	GO:0009534	5	chloroplast thylakoid	9.71805e-45	TRINITY_DN31816_c0_g1_m.19147	124	K	"Pheophorbide a oxygenase, chloroplastic OS=Arabidopsis thaliana OX=3702 GN=PAO PE=1 SV=1"	PAO	1	0.0223062	53.878	DLVIWK(1)DR	2	-4.377	1
Cellular Component	GO:0009534	5	chloroplast thylakoid	9.71805e-45	TRINITY_DN31816_c0_g1_m.19147	137	K	"Pheophorbide a oxygenase, chloroplastic OS=Arabidopsis thaliana OX=3702 GN=PAO PE=1 SV=1"	PAO	1	0.00224187	80.815	NTGQWVAFDDK(1)CPHR	2	1.3935	1
Cellular Component	GO:0009534	5	chloroplast thylakoid	9.71805e-45	TRINITY_DN31816_c0_g1_m.19147	319	K	"Pheophorbide a oxygenase, chloroplastic OS=Arabidopsis thaliana OX=3702 GN=PAO PE=1 SV=1"	PAO	1	0.00273025	66.953	VEIDTK(1)LPIVGDQK	2	-1.4675	2
Cellular Component	GO:0009534	5	chloroplast thylakoid	9.71805e-45	TRINITY_DN31816_c0_g1_m.19147	412	K	"Pheophorbide a oxygenase, chloroplastic OS=Arabidopsis thaliana OX=3702 GN=PAO PE=1 SV=1"	PAO	1	1.18766e-08	183.08	EYTK(1)LTFTPTQADR	2	-0.67014	1
Cellular Component	GO:0009534	5	chloroplast thylakoid	9.71805e-45	TRINITY_DN31816_c0_g1_m.19147	470	K	"Pheophorbide a oxygenase, chloroplastic OS=Arabidopsis thaliana OX=3702 GN=PAO PE=1 SV=1"	PAO	1	0.000147136	147.72	FEQHTLK(1)CSSCK	2	-1.374	2
Cellular Component	GO:0009534	5	chloroplast thylakoid	9.71805e-45	TRINITY_DN27366_c0_g1_m.10358	206	K	"Oxygen-evolving enhancer protein 3-2, chloroplastic OS=Arabidopsis thaliana OX=3702 GN=PSBQ2 PE=1 SV=2"	PSBQ2	1	1.69141e-13	184.65	LFQDISNLDHAAK(1)IK	2	-2.8164	5
Cellular Component	GO:0009534	5	chloroplast thylakoid	9.71805e-45	TRINITY_DN27366_c0_g1_m.10358	179	K	"Oxygen-evolving enhancer protein 3-2, chloroplastic OS=Arabidopsis thaliana OX=3702 GN=PSBQ2 PE=1 SV=2"	PSBQ2	1	2.40231e-06	180.81	YDLNTVISSK(1)SK	2	-1.8287	3
Cellular Component	GO:0009534	5	chloroplast thylakoid	9.71805e-45	TRINITY_DN27366_c0_g1_m.10358	164	K	"Oxygen-evolving enhancer protein 3-2, chloroplastic OS=Arabidopsis thaliana OX=3702 GN=PSBQ2 PE=1 SV=2"	PSBQ2	1	0.00623906	89.123	LK(1)AEYLR	2	-3.805	1
Cellular Component	GO:0009534	5	chloroplast thylakoid	9.71805e-45	TRINITY_DN27366_c0_g1_m.10358	146	K	"Oxygen-evolving enhancer protein 3-2, chloroplastic OS=Arabidopsis thaliana OX=3702 GN=PSBQ2 PE=1 SV=2"	PSBQ2	0.999475	0.00284997	92.445	DIVGVK(0.999)TLIDK(0.001)K	2	-3.1712	1
Cellular Component	GO:0009534	5	chloroplast thylakoid	9.71805e-45	TRINITY_DN27366_c0_g1_m.10358	208	K	"Oxygen-evolving enhancer protein 3-2, chloroplastic OS=Arabidopsis thaliana OX=3702 GN=PSBQ2 PE=1 SV=2"	PSBQ2	1	9.62208e-05	113.46	IK(1)STPEAEK	2	-1.9633	1
Cellular Component	GO:0009534	5	chloroplast thylakoid	9.71805e-45	TRINITY_DN27366_c0_g1_m.10358	188	K	"Oxygen-evolving enhancer protein 3-2, chloroplastic OS=Arabidopsis thaliana OX=3702 GN=PSBQ2 PE=1 SV=2"	PSBQ2	0.999955	4.91407e-06	154.81	KPLK(1)DLTGK	2	-4.0543	1
Cellular Component	GO:0009534	5	chloroplast thylakoid	9.71805e-45	TRINITY_DN27366_c0_g1_m.10358	184	K	"Oxygen-evolving enhancer protein 3-2, chloroplastic OS=Arabidopsis thaliana OX=3702 GN=PSBQ2 PE=1 SV=2"	PSBQ2	0.992715	0.000977427	111.61	SKDEK(0.993)K(0.007)PLK	2	-3.85	1
Cellular Component	GO:0009534	5	chloroplast thylakoid	9.71805e-45	TRINITY_DN31904_c2_g1_m.19340	96	K	"Plastocyanin, chloroplastic OS=Solanum lycopersicum OX=4081 GN=PETE PE=2 SV=1"	PETE	1	2.01113e-35	130	IVFK(1)NNAGFPHNVVFDEDEIPGGVDASK	3	3.3758	1
Cellular Component	GO:0009534	5	chloroplast thylakoid	9.71805e-45	TRINITY_DN26507_c0_g1_m.8938	153	K	"30S ribosomal protein 3, chloroplastic OS=Spinacia oleracea OX=3562 GN=PSRP3 PE=1 SV=1"	PSRP3	1	0.000258726	77.358	VLLESK(1)PWISQK	2	-1.7526	1
Cellular Component	GO:0009534	5	chloroplast thylakoid	9.71805e-45	TRINITY_DN29639_c1_g1_m.14522	7	K	"Phospho-2-dehydro-3-deoxyheptonate aldolase 1, chloroplastic OS=Nicotiana tabacum OX=4097 GN=DHAPS-1 PE=2 SV=1"	DHAPS-1	1	0.0133845	62.88	MAGQFAK(1)PR	2	-4.8901	1
Cellular Component	GO:0009534	5	chloroplast thylakoid	9.71805e-45	TRINITY_DN14020_c0_g1_m.819	140	K	"NAD(P)H-quinone oxidoreductase subunit I, chloroplastic OS=Morus indica OX=248361 GN=ndhI PE=3 SV=1"	ndhI	1	0.0167873	69.716	TILNSPQIK(1)K	2	6.6946	1
Cellular Component	GO:0009534	5	chloroplast thylakoid	9.71805e-45	TRINITY_DN22526_c0_g1_m.4265	174	K	"Photosynthetic NDH subunit of lumenal location 2, chloroplastic OS=Arabidopsis thaliana OX=3702 GN=PNSL2 PE=1 SV=1"	PNSL2	1	2.24918e-06	147.02	TPK(1)VYESYLFYEK	2	1.575	1
Cellular Component	GO:0009534	5	chloroplast thylakoid	9.71805e-45	TRINITY_DN22526_c0_g1_m.4265	138	K	"Photosynthetic NDH subunit of lumenal location 2, chloroplastic OS=Arabidopsis thaliana OX=3702 GN=PNSL2 PE=1 SV=1"	PNSL2	1	0.000827031	61.23	SSYLSQDLK(1)NAMTTLPEAR	2	3.5827	2
Cellular Component	GO:0009534	5	chloroplast thylakoid	9.71805e-45	TRINITY_DN22526_c0_g1_m.4265	129	K	"Photosynthetic NDH subunit of lumenal location 2, chloroplastic OS=Arabidopsis thaliana OX=3702 GN=PNSL2 PE=1 SV=1"	PNSL2	1	0.000433383	130.79	LK(1)SSYLSQDLK	2	-0.93615	2
Cellular Component	GO:0009534	5	chloroplast thylakoid	9.71805e-45	TRINITY_DN32577_c1_g1_m.20869	197	K	"Peptidyl-prolyl cis-trans isomerase CYP37, chloroplastic OS=Arabidopsis thaliana OX=3702 GN=CYP37 PE=1 SV=3"	CYP37	1	0.00536523	46.068	SLIGSIK(1)DQDPDK	2	0.32835	1
Cellular Component	GO:0009534	5	chloroplast thylakoid	9.71805e-45	TRINITY_DN32577_c1_g1_m.20869	172	K	"Peptidyl-prolyl cis-trans isomerase CYP37, chloroplastic OS=Arabidopsis thaliana OX=3702 GN=CYP37 PE=1 SV=3"	CYP37	1	0.00074162	89.923	DSVLASLPADLK(1)EK	2	-0.49612	2
Cellular Component	GO:0009534	5	chloroplast thylakoid	9.71805e-45	TRINITY_DN32577_c1_g1_m.20869	415	K	"Peptidyl-prolyl cis-trans isomerase CYP37, chloroplastic OS=Arabidopsis thaliana OX=3702 GN=CYP37 PE=1 SV=3"	CYP37	1	0.00504481	60	EILPQIK(1)TGDVIK	2	-3.2565	1
Cellular Component	GO:0009534	5	chloroplast thylakoid	9.71805e-45	TRINITY_DN32577_c1_g1_m.20869	150	K	"Peptidyl-prolyl cis-trans isomerase CYP37, chloroplastic OS=Arabidopsis thaliana OX=3702 GN=CYP37 PE=1 SV=3"	CYP37	1	0.00516719	115.41	KPYGTMEGNVK(1)K	2	5.97	3
Cellular Component	GO:0009534	5	chloroplast thylakoid	9.71805e-45	TRINITY_DN34623_c0_g1_m.26374	218	K	Chloroplast processing peptidase OS=Arabidopsis thaliana OX=3702 GN=PLSP1 PE=2 SV=2	PLSP1	1	4.95944e-05	145.75	VGYTDDDVFIK(1)R	2	-4.1865	2
Cellular Component	GO:0009534	5	chloroplast thylakoid	9.71805e-45	TRINITY_DN24543_c0_g1_m.6255	271	K	"Ferritin-3, chloroplastic OS=Glycine max OX=3847 PE=2 SV=1"		1	2.44713e-05	110.91	LVGK(1)GHGVWHFDQK	2	1.1818	2
Cellular Component	GO:0009534	5	chloroplast thylakoid	9.71805e-45	TRINITY_DN24543_c0_g1_m.6255	175	K	"Ferritin-3, chloroplastic OS=Glycine max OX=3847 PE=2 SV=1"		1	0.000705902	72.327	SSEEEREHAEK(1)LIR	3	-2.2711	1
Cellular Component	GO:0009534	5	chloroplast thylakoid	9.71805e-45	TRINITY_DN34445_c2_g9_m.25825	71	K	"Glyceraldehyde-3-phosphate dehydrogenase A, chloroplastic OS=Pisum sativum OX=3888 GN=GAPA PE=1 SV=2"	GAPA	1	3.27068e-06	133.68	LK(1)VAINGFGR	2	-3.3588	4
Cellular Component	GO:0009534	5	chloroplast thylakoid	9.71805e-45	TRINITY_DN34445_c2_g9_m.25825	185	K	"Glyceraldehyde-3-phosphate dehydrogenase A, chloroplastic OS=Pisum sativum OX=3888 GN=GAPA PE=1 SV=2"	GAPA	1	6.39485e-06	156.14	HIQAGAK(1)K	2	-5.2042	7
Cellular Component	GO:0009534	5	chloroplast thylakoid	9.71805e-45	TRINITY_DN34445_c2_g9_m.25825	241	K	"Glyceraldehyde-3-phosphate dehydrogenase A, chloroplastic OS=Pisum sativum OX=3888 GN=GAPA PE=1 SV=2"	GAPA	1	5.01226e-10	141.87	FGIIK(1)GTMTTTHSYTGDQR	3	-2.8931	3
Cellular Component	GO:0009534	5	chloroplast thylakoid	9.71805e-45	TRINITY_DN34445_c2_g9_m.25825	295	K	"Glyceraldehyde-3-phosphate dehydrogenase A, chloroplastic OS=Pisum sativum OX=3888 GN=GAPA PE=1 SV=2"	GAPA	1	0.000968564	113.14	GK(1)LNGIALR	2	-5.9963	3
Cellular Component	GO:0009534	5	chloroplast thylakoid	9.71805e-45	TRINITY_DN34445_c2_g9_m.25825	236	K	"Glyceraldehyde-3-phosphate dehydrogenase A, chloroplastic OS=Pisum sativum OX=3888 GN=GAPA PE=1 SV=2"	GAPA	1	0.00264929	99.855	VLDQK(1)FGIIK	2	7.5888	5
Cellular Component	GO:0009534	5	chloroplast thylakoid	9.71805e-45	TRINITY_DN34445_c2_g9_m.25825	92	K	"Glyceraldehyde-3-phosphate dehydrogenase A, chloroplastic OS=Pisum sativum OX=3888 GN=GAPA PE=1 SV=2"	GAPA	1	0.00309074	66.509	K(1)DSPLDVIAINDTGGVK	2	-0.77336	1
Cellular Component	GO:0009534	5	chloroplast thylakoid	9.71805e-45	TRINITY_DN34445_c2_g9_m.25825	320	K	"Glyceraldehyde-3-phosphate dehydrogenase A, chloroplastic OS=Pisum sativum OX=3888 GN=GAPA PE=1 SV=2"	GAPA	1	2.48333e-05	203.52	K(1)TFAEEVNAAFR	2	-2.7322	1
Cellular Component	GO:0009534	5	chloroplast thylakoid	9.71805e-45	TRINITY_DN34445_c2_g9_m.25825	178	K	"Glyceraldehyde-3-phosphate dehydrogenase A, chloroplastic OS=Pisum sativum OX=3888 GN=GAPA PE=1 SV=2"	GAPA	1	6.39485e-06	175.64	EGAGK(1)HIQAGAK(1)K	2	5.8275	11
Cellular Component	GO:0009534	5	chloroplast thylakoid	9.71805e-45	TRINITY_DN34445_c2_g9_m.25825	186	K	"Glyceraldehyde-3-phosphate dehydrogenase A, chloroplastic OS=Pisum sativum OX=3888 GN=GAPA PE=1 SV=2"	GAPA	1	0.0139863	65.404	K(1)VLITAPGK	2	-5.4415	1
Cellular Component	GO:0009534	5	chloroplast thylakoid	9.71805e-45	TRINITY_DN30723_c0_g1_m.16721	533	K	"Preprotein translocase subunit SCY1, chloroplastic OS=Arabidopsis thaliana OX=3702 GN=SCY1 PE=1 SV=2"	SCY1	1	0.0268052	63.212	YK(1)NIEFYDVDK	2	4.9819	1
Cellular Component	GO:0009534	5	chloroplast thylakoid	9.71805e-45	TRINITY_DN30723_c0_g1_m.16721	531	K	"Preprotein translocase subunit SCY1, chloroplastic OS=Arabidopsis thaliana OX=3702 GN=SCY1 PE=1 SV=2"	SCY1	1	4.00929e-06	133.49	VQAEIISQK(1)YK	2	-2.2328	3
Cellular Component	GO:0009534	5	chloroplast thylakoid	9.71805e-45	TRINITY_DN34518_c0_g1_m.26028	677	K	MAR-binding filament-like protein 1-1 OS=Nicotiana tabacum OX=4097 GN=MFP1-1 PE=2 SV=1	MFP1-1	1	0.0004432	162.8	SLTEQK(1)NASR	2	-3.0804	1
Cellular Component	GO:0009534	5	chloroplast thylakoid	9.71805e-45	TRINITY_DN34518_c0_g1_m.26028	332	K	MAR-binding filament-like protein 1-1 OS=Nicotiana tabacum OX=4097 GN=MFP1-1 PE=2 SV=1	MFP1-1	1	0.0240141	51.531	SSLADK(1)DLELK	2	-2.3425	1
Cellular Component	GO:0009534	5	chloroplast thylakoid	9.71805e-45	TRINITY_DN34518_c0_g1_m.26028	484	K	MAR-binding filament-like protein 1-1 OS=Nicotiana tabacum OX=4097 GN=MFP1-1 PE=2 SV=1	MFP1-1	1	0.000476809	74.62	VSNLSHELHTTK(1)ENLVK	3	-3.1111	1
Cellular Component	GO:0009534	5	chloroplast thylakoid	9.71805e-45	TRINITY_DN34518_c0_g1_m.26028	297	K	MAR-binding filament-like protein 1-1 OS=Nicotiana tabacum OX=4097 GN=MFP1-1 PE=2 SV=1	MFP1-1	1	0.000669999	110.44	EK(1)LEQIGVLEER	2	-3.5846	1
Cellular Component	GO:0009534	5	chloroplast thylakoid	9.71805e-45	TRINITY_DN34518_c0_g1_m.26028	671	K	MAR-binding filament-like protein 1-1 OS=Nicotiana tabacum OX=4097 GN=MFP1-1 PE=2 SV=1	MFP1-1	1	3.8256e-05	109.88	QVLYK(1)SLTEQK	2	-2.7568	1
Cellular Component	GO:0009534	5	chloroplast thylakoid	9.71805e-45	TRINITY_DN26425_c1_g1_m.8811	77	K	"ATP synthase gamma chain, chloroplastic OS=Nicotiana tabacum OX=4097 GN=ATPC PE=1 SV=1"	ATPC	1	4.08853e-05	79.795	IDSVK(1)NTQK(1)ITEAMK	2	13.585	2
Cellular Component	GO:0009534	5	chloroplast thylakoid	9.71805e-45	TRINITY_DN26425_c1_g1_m.8811	83	K	"ATP synthase gamma chain, chloroplastic OS=Nicotiana tabacum OX=4097 GN=ATPC PE=1 SV=1"	ATPC	1	0.00682874	41.824	ITEAMK(1)LVAAAK	2	-1.9405	1
Cellular Component	GO:0009534	5	chloroplast thylakoid	9.71805e-45	TRINITY_DN26425_c1_g1_m.8811	352	K	"ATP synthase gamma chain, chloroplastic OS=Nicotiana tabacum OX=4097 GN=ATPC PE=1 SV=1"	ATPC	1	5.9412e-190	313.83	MSAMSNATDNAVELK(1)K	2	11.26	50
Cellular Component	GO:0009534	5	chloroplast thylakoid	9.71805e-45	TRINITY_DN26425_c1_g1_m.8811	73	K	"ATP synthase gamma chain, chloroplastic OS=Nicotiana tabacum OX=4097 GN=ATPC PE=1 SV=1"	ATPC	1	1.91613e-05	176.45	IDSVK(1)NTQK(1)ITEAMK	2	13.585	6
Cellular Component	GO:0009534	5	chloroplast thylakoid	9.71805e-45	TRINITY_DN26425_c1_g1_m.8811	157	K	"ATP synthase gamma chain, chloroplastic OS=Nicotiana tabacum OX=4097 GN=ATPC PE=1 SV=1"	ATPC	1	1.32147e-06	176.45	GLCGSFNNSIIK(1)K	2	-3.5498	3
Cellular Component	GO:0009534	5	chloroplast thylakoid	9.71805e-45	TRINITY_DN25875_c0_g1_m.7995	221	K	"Chlorophyll a-b binding protein 6A, chloroplastic OS=Solanum lycopersicum OX=4081 GN=CAB6A PE=2 SV=1"	CAB6A	1	3.70382e-09	135.24	YPGGAFDPLGYSK(1)DPEK	2	0.91623	2
Cellular Component	GO:0009534	5	chloroplast thylakoid	9.71805e-45	TRINITY_DN25875_c0_g1_m.7995	208	K	"Chlorophyll a-b binding protein 6A, chloroplastic OS=Solanum lycopersicum OX=4081 GN=CAB6A PE=2 SV=1"	CAB6A	1	7.5197e-09	175.68	K(1)YPGGAFDPLGYSK	2	1.0593	3
Cellular Component	GO:0009534	5	chloroplast thylakoid	9.71805e-45	TRINITY_DN25875_c0_g1_m.7995	126	K	"Chlorophyll a-b binding protein 6A, chloroplastic OS=Solanum lycopersicum OX=4081 GN=CAB6A PE=2 SV=1"	CAB6A	1	3.15093e-05	174.8	FK(1)ESELIHCR	2	-0.87831	2
Cellular Component	GO:0009534	5	chloroplast thylakoid	9.71805e-45	TRINITY_DN31662_c0_g1_m.18779	248	K	"PsbP domain-containing protein 3, chloroplastic OS=Arabidopsis thaliana OX=3702 GN=PPD3 PE=1 SV=2"	PPD3	1	0.0108551	99.34	ELEK(1)YGSMIVK	2	-1.8681	2
Cellular Component	GO:0009534	5	chloroplast thylakoid	9.71805e-45	TRINITY_DN29077_c0_g1_m.13469	217	K	"Plastid-lipid-associated protein 6, chloroplastic OS=Arabidopsis thaliana OX=3702 GN=PAP6 PE=1 SV=1"	PAP6	1	0.00159662	67.881	FDLIGSSK(1)IK	2	-2.4774	1
Cellular Component	GO:0009534	5	chloroplast thylakoid	9.71805e-45	TRINITY_DN29077_c0_g1_m.13469	88	K	"Plastid-lipid-associated protein 6, chloroplastic OS=Arabidopsis thaliana OX=3702 GN=PAP6 PE=1 SV=1"	PAP6	1	1.38801e-06	156.57	SSGSELVPYLK(1)LK	2	0.0047359	1
Cellular Component	GO:0009534	5	chloroplast thylakoid	9.71805e-45	TRINITY_DN29077_c0_g1_m.13469	224	K	"Plastid-lipid-associated protein 6, chloroplastic OS=Arabidopsis thaliana OX=3702 GN=PAP6 PE=1 SV=1"	PAP6	1	0.0298753	54.436	IIFEK(1)TTVK	2	-4.0939	1
Cellular Component	GO:0009534	5	chloroplast thylakoid	9.71805e-45	TRINITY_DN30848_c0_g3_m.16983	240	K	"Protein CHLORORESPIRATORY REDUCTION 6, chloroplastic OS=Arabidopsis thaliana OX=3702 GN=CRR6 PE=2 SV=1"	CRR6	1	0.00189739	109.36	K(1)HDIPKPR	2	-2.8977	1
Cellular Component	GO:0009534	5	chloroplast thylakoid	9.71805e-45	TRINITY_DN29497_c0_g1_m.14222	304	K	"Photosynthetic NDH subunit of subcomplex B 2, chloroplastic OS=Arabidopsis thaliana OX=3702 GN=PNSB2 PE=2 SV=1"	PNSB2	1	8.84596e-20	111.38	AIYNTPPSK(1)YETLDQGR	2	3.3672	1
Cellular Component	GO:0009534	5	chloroplast thylakoid	9.71805e-45	TRINITY_DN29497_c0_g1_m.14222	208	K	"Photosynthetic NDH subunit of subcomplex B 2, chloroplastic OS=Arabidopsis thaliana OX=3702 GN=PNSB2 PE=2 SV=1"	PNSB2	1	7.91203e-13	172.51	DVTMTNAILSHFK(1)FK	2	6.423	4
Cellular Component	GO:0009534	5	chloroplast thylakoid	9.71805e-45	TRINITY_DN29497_c0_g1_m.14222	80	K	"Photosynthetic NDH subunit of subcomplex B 2, chloroplastic OS=Arabidopsis thaliana OX=3702 GN=PNSB2 PE=2 SV=1"	PNSB2	1	0.00522683	97.594	LQIPNGHVTSYK(1)PK	2	1.1693	2
Cellular Component	GO:0009534	5	chloroplast thylakoid	9.71805e-45	TRINITY_DN29497_c0_g1_m.14222	279	K	"Photosynthetic NDH subunit of subcomplex B 2, chloroplastic OS=Arabidopsis thaliana OX=3702 GN=PNSB2 PE=2 SV=1"	PNSB2	1	0.0159992	55.578	PGVWTEQDVPFTILK(1)HK	3	-2.6043	1
Cellular Component	GO:0009534	5	chloroplast thylakoid	9.71805e-45	TRINITY_DN29497_c0_g1_m.14222	82	K	"Photosynthetic NDH subunit of subcomplex B 2, chloroplastic OS=Arabidopsis thaliana OX=3702 GN=PNSB2 PE=2 SV=1"	PNSB2	0.768531	0.00119598	54.309	LQIPNGHVTSYK(0.231)PK(0.769)VYWK	3	-3.5441	1
Cellular Component	GO:0009534	5	chloroplast thylakoid	9.71805e-45	TRINITY_DN32420_c0_g1_m.20507	142	K	Protein TIC 100 OS=Arabidopsis thaliana OX=3702 GN=TIC100 PE=1 SV=1	TIC100	1	0.00191293	81.799	LISYK(1)DDEEHGIR	2	-0.95195	1
Cellular Component	GO:0009534	5	chloroplast thylakoid	9.71805e-45	TRINITY_DN32177_c0_g1_m.19935	282	K	"ATP-dependent Clp protease proteolytic subunit-related protein 1, chloroplastic OS=Arabidopsis thaliana OX=3702 GN=CLPR1 PE=1 SV=1"	CLPR1	1	0.000461597	65.879	AVQPNSSTK(1)LYLPK	2	-1.5552	1
Cellular Component	GO:0009534	5	chloroplast thylakoid	9.71805e-45	TRINITY_DN32177_c0_g1_m.19935	335	K	"ATP-dependent Clp protease proteolytic subunit-related protein 1, chloroplastic OS=Arabidopsis thaliana OX=3702 GN=CLPR1 PE=1 SV=1"	CLPR1	1	2.59254e-19	153.18	PK(1)YLQAQDAIDYGVADK	2	7.3584	4
Cellular Component	GO:0009534	5	chloroplast thylakoid	9.71805e-45	TRINITY_DN32177_c0_g1_m.19935	329	K	"ATP-dependent Clp protease proteolytic subunit-related protein 1, chloroplastic OS=Arabidopsis thaliana OX=3702 GN=CLPR1 PE=1 SV=1"	CLPR1	1	1.24677e-06	189.56	EEITK(1)DVQRPK	2	-2.2236	5
Cellular Component	GO:0009534	5	chloroplast thylakoid	9.71805e-45	TRINITY_DN25968_c0_g1_m.8129	189	K	Rhodanese-like domain-containing protein 10 OS=Arabidopsis thaliana OX=3702 GN=STR10 PE=2 SV=1	STR10	1	0.000454714	112.73	SLMAASK(1)LYEGGYK	2	-3.3481	3
Cellular Component	GO:0009534	5	chloroplast thylakoid	9.71805e-45	TRINITY_DN28796_c0_g1_m.12944	332	K	"ATP-dependent Clp protease proteolytic subunit 5, chloroplastic OS=Arabidopsis thaliana OX=3702 GN=CLPP5 PE=1 SV=1"	CLPP5	1	0.000250254	150.85	INQDTDRDFFMSAK(1)EAK	3	-3.5929	3
Cellular Component	GO:0009534	5	chloroplast thylakoid	9.71805e-45	TRINITY_DN26427_c0_g1_m.8814	92	K	"Photosystem I reaction center subunit III, chloroplastic OS=Arabidopsis thaliana OX=3702 GN=PSAF PE=1 SV=1"	PSAF	1	0.0259811	101.41	REK(1)QQIK	2	-2.9749	1
Cellular Component	GO:0009534	5	chloroplast thylakoid	9.71805e-45	TRINITY_DN1646_c0_g1_m.1390	215	K	"ATP synthase subunit beta, chloroplastic OS=Morus indica OX=248361 GN=atpB PE=3 SV=1"	atpB	1	4.38041e-05	83.358	ESGVINEQNIAESK(1)VALVYGQMNEPPGAR	3	0.23978	1
Cellular Component	GO:0009534	5	chloroplast thylakoid	9.71805e-45	TRINITY_DN1646_c0_g1_m.1390	34	K	"ATP synthase subunit beta, chloroplastic OS=Morus indica OX=248361 GN=atpB PE=3 SV=1"	atpB	1	3.03653e-08	200.11	MPNIYNALVVK(1)GR	2	0.91604	2
Cellular Component	GO:0009534	5	chloroplast thylakoid	9.71805e-45	TRINITY_DN1646_c0_g1_m.1390	376	K	"ATP synthase subunit beta, chloroplastic OS=Morus indica OX=248361 GN=atpB PE=3 SV=1"	atpB	1	0.00678933	85.813	VK(1)QTLQR	2	-3.5268	1
Cellular Component	GO:0009534	5	chloroplast thylakoid	9.71805e-45	TRINITY_DN35694_c1_g1_m.29602	661	K	"K(+) efflux antiporter 3, chloroplastic OS=Arabidopsis thaliana OX=3702 GN=KEA3 PE=1 SV=2"	KEA3	1	0.000680199	124.06	AQDLK(1)HLLDLK	2	-1.6872	1
Cellular Component	GO:0009534	5	chloroplast thylakoid	9.71805e-45	TRINITY_DN34148_c3_g2_m.24996	553	K	"Adenylate kinase 5, chloroplastic OS=Arabidopsis thaliana OX=3702 GN=At5g35170 PE=1 SV=1"	At5g35170	1	4.46928e-06	148.9	MSYPYQYELYK(1)R	2	1.0555	3
Cellular Component	GO:0009534	5	chloroplast thylakoid	9.71805e-45	TRINITY_DN34148_c3_g2_m.24996	397	K	"Adenylate kinase 5, chloroplastic OS=Arabidopsis thaliana OX=3702 GN=At5g35170 PE=1 SV=1"	At5g35170	1	0.0013938	114.39	VIALSFADDGK(1)R	2	-2.1052	1
Cellular Component	GO:0009534	5	chloroplast thylakoid	9.71805e-45	TRINITY_DN34148_c3_g2_m.24996	586	K	"Adenylate kinase 5, chloroplastic OS=Arabidopsis thaliana OX=3702 GN=At5g35170 PE=1 SV=1"	At5g35170	1	0.00874719	54.556	RPSPDEINDAFVGK(1)TR	3	-4.0195	1
Cellular Component	GO:0009534	5	chloroplast thylakoid	9.71805e-45	TRINITY_DN34148_c3_g2_m.24996	563	K	"Adenylate kinase 5, chloroplastic OS=Arabidopsis thaliana OX=3702 GN=At5g35170 PE=1 SV=1"	At5g35170	1	0.00331338	92.445	EK(1)YVALSTFPK	2	-2.0283	1
Cellular Component	GO:0009534	5	chloroplast thylakoid	9.71805e-45	TRINITY_DN34148_c3_g2_m.24996	339	K	"Adenylate kinase 5, chloroplastic OS=Arabidopsis thaliana OX=3702 GN=At5g35170 PE=1 SV=1"	At5g35170	1	1.38873e-08	220.25	K(1)YFYNDILQATQR	2	1.333	2
Cellular Component	GO:0009534	5	chloroplast thylakoid	9.71805e-45	TRINITY_DN34148_c3_g2_m.24996	245	K	"Adenylate kinase 5, chloroplastic OS=Arabidopsis thaliana OX=3702 GN=At5g35170 PE=1 SV=1"	At5g35170	1	0.00999223	59.67	LITRPDDTDEK(1)AK	2	-1.5648	1
Cellular Component	GO:0009534	5	chloroplast thylakoid	9.71805e-45	TRINITY_DN34148_c3_g2_m.24996	133	K	"Adenylate kinase 5, chloroplastic OS=Arabidopsis thaliana OX=3702 GN=At5g35170 PE=1 SV=1"	At5g35170	1	1.71778e-08	148.9	AEVSSGTEIGNK(1)AK	2	-1.867	1
Cellular Component	GO:0009534	5	chloroplast thylakoid	9.71805e-45	TRINITY_DN34148_c3_g2_m.24996	222	K	"Adenylate kinase 5, chloroplastic OS=Arabidopsis thaliana OX=3702 GN=At5g35170 PE=1 SV=1"	At5g35170	1	3.92162e-20	142.08	IYHLK(1)SCPPETEEIQAR	2	-0.12514	2
Cellular Component	GO:0009534	5	chloroplast thylakoid	9.71805e-45	TRINITY_DN26433_c0_g1_m.8825	252	K	"Thioredoxin-like protein HCF164, chloroplastic OS=Arabidopsis thaliana OX=3702 GN=HCF164 PE=1 SV=2"	HCF164	1	0.000164302	112.93	K(1)YLLENVDALSR	2	1.6509	2
Cellular Component	GO:0009534	5	chloroplast thylakoid	9.71805e-45	TRINITY_DN30353_c0_g1_m.15956	208	K	"Magnesium protoporphyrin IX methyltransferase, chloroplastic OS=Arabidopsis thaliana OX=3702 GN=CHLM PE=1 SV=1"	CHLM	1	0.0161563	51.577	QATEQLSDQDNVSIPK(1)FEVK	2	5.8584	1
Cellular Component	GO:0009534	5	chloroplast thylakoid	9.71805e-45	TRINITY_DN30353_c0_g1_m.15956	268	K	"Magnesium protoporphyrin IX methyltransferase, chloroplastic OS=Arabidopsis thaliana OX=3702 GN=CHLM PE=1 SV=1"	CHLM	1	7.76816e-05	99.305	TFYYDLLK(1)R	2	-1.6595	2
Cellular Component	GO:0009534	5	chloroplast thylakoid	9.71805e-45	TRINITY_DN16663_c0_g1_m.1453	131	K	Photosystem I P700 chlorophyll a apoprotein A2 OS=Morus indica OX=248361 GN=psaB PE=3 SV=1	psaB	1	1.69522e-72	244.44	PSVSWFK(1)NAESR	2	7.2164	7
Cellular Component	GO:0009534	5	chloroplast thylakoid	9.71805e-45	TRINITY_DN16663_c0_g1_m.1453	658	K	Photosystem I P700 chlorophyll a apoprotein A2 OS=Morus indica OX=248361 GN=psaB PE=3 SV=1	psaB	1	0.000154722	167.76	DK(1)PVALSIVQAR	2	0.1059	2
Cellular Component	GO:0009534	5	chloroplast thylakoid	9.71805e-45	TRINITY_DN16663_c0_g1_m.1453	513	K	Photosystem I P700 chlorophyll a apoprotein A2 OS=Morus indica OX=248361 GN=psaB PE=3 SV=1	psaB	1	1.44158e-08	176.97	K(1)DFGYSFPCDGPGR	2	-0.52096	4
Cellular Component	GO:0009534	5	chloroplast thylakoid	9.71805e-45	TRINITY_DN28566_c0_g1_m.12507	327	K	"Allene oxide synthase 1, chloroplastic OS=Solanum lycopersicum OX=4081 GN=AOS1 PE=2 SV=1"	AOS1	1	0.00260017	69.915	LPPFLVK(1)SDYQR	2	6.036	2
Cellular Component	GO:0009534	5	chloroplast thylakoid	9.71805e-45	TRINITY_DN28566_c0_g1_m.12507	499	K	"Allene oxide synthase 1, chloroplastic OS=Solanum lycopersicum OX=4081 GN=AOS1 PE=2 SV=1"	AOS1	1	0.000455591	55.354	LLK(1)HVLWSNGPETESPTAGNK	3	-1.715	1
Cellular Component	GO:0009534	5	chloroplast thylakoid	9.71805e-45	TRINITY_DN28566_c0_g1_m.12507	139	K	"Allene oxide synthase 1, chloroplastic OS=Solanum lycopersicum OX=4081 GN=AOS1 PE=2 SV=1"	AOS1	1	0.000583407	142.04	IQK(1)YQSTVYR	2	-3.1672	1
Cellular Component	GO:0009534	5	chloroplast thylakoid	9.71805e-45	TRINITY_DN23747_c0_g1_m.5430	60	K	Protein LHCP TRANSLOCATION DEFECT OS=Arabidopsis thaliana OX=3702 GN=LTD PE=1 SV=1	LTD	1	4.35343e-29	198.04	FGK(1)SGVDAEGAGIYGSQSR	2	2.3436	2
Cellular Component	GO:0009534	5	chloroplast thylakoid	9.71805e-45	TRINITY_DN32117_c0_g1_m.19819	308	K	"Isocitrate dehydrogenase [NADP], chloroplastic/mitochondrial OS=Arabidopsis thaliana OX=3702 GN=At5g14590 PE=1 SV=1"	At5g14590	1	0.000364401	142.71	QK(1)FEEHSIWYEHR	2	-0.39435	2
Cellular Component	GO:0009534	5	chloroplast thylakoid	9.71805e-45	TRINITY_DN32117_c0_g1_m.19819	294	K	"Isocitrate dehydrogenase [NADP], chloroplastic/mitochondrial OS=Arabidopsis thaliana OX=3702 GN=At5g14590 PE=1 SV=1"	At5g14590	1	0.000118101	130.99	FK(1)DIFQEVYEEK	2	-0.7958	1
Cellular Component	GO:0009534	5	chloroplast thylakoid	9.71805e-45	TRINITY_DN32117_c0_g1_m.19819	273	K	"Isocitrate dehydrogenase [NADP], chloroplastic/mitochondrial OS=Arabidopsis thaliana OX=3702 GN=At5g14590 PE=1 SV=1"	At5g14590	1	0.0134798	65.933	SSMLLAFEK(1)K	2	-7.8148	1
Cellular Component	GO:0009534	5	chloroplast thylakoid	9.71805e-45	TRINITY_DN32117_c0_g1_m.19819	186	K	"Isocitrate dehydrogenase [NADP], chloroplastic/mitochondrial OS=Arabidopsis thaliana OX=3702 GN=At5g14590 PE=1 SV=1"	At5g14590	1	0.0243406	43.734	EPILCK(1)NIPR	2	-3.7838	1
Cellular Component	GO:0009534	5	chloroplast thylakoid	9.71805e-45	TRINITY_DN32117_c0_g1_m.19819	264	K	"Isocitrate dehydrogenase [NADP], chloroplastic/mitochondrial OS=Arabidopsis thaliana OX=3702 GN=At5g14590 PE=1 SV=1"	At5g14590	1	0.00966314	51.454	AFAK(1)SSMLLAFEK	2	-1.9291	1
Cellular Component	GO:0009534	5	chloroplast thylakoid	9.71805e-45	TRINITY_DN32117_c0_g1_m.19819	222	K	"Isocitrate dehydrogenase [NADP], chloroplastic/mitochondrial OS=Arabidopsis thaliana OX=3702 GN=At5g14590 PE=1 SV=1"	At5g14590	1	0.00295795	74.849	ATDTIIEGPGK(1)LK	2	0.28809	1
Cellular Component	GO:0009534	5	chloroplast thylakoid	9.71805e-45	TRINITY_DN28616_c1_g1_m.12605	109	K	"30S ribosomal protein 2, chloroplastic OS=Arabidopsis thaliana OX=3702 GN=PSRP2 PE=2 SV=1"	PSRP2	1	0.00389778	48.892	TVTNEELNK(1)IFEEHGAVEK	3	-2.5734	1
Cellular Component	GO:0009534	5	chloroplast thylakoid	9.71805e-45	TRINITY_DN28616_c1_g1_m.12605	151	K	"30S ribosomal protein 2, chloroplastic OS=Arabidopsis thaliana OX=3702 GN=PSRP2 PE=2 SV=1"	PSRP2	1	2.21471e-05	80.026	TVEDANAAIEK(1)LNGTEIGGR	2	0.15479	1
Cellular Component	GO:0009534	5	chloroplast thylakoid	9.71805e-45	TRINITY_DN28616_c1_g1_m.12605	126	K	"30S ribosomal protein 2, chloroplastic OS=Arabidopsis thaliana OX=3702 GN=PSRP2 PE=2 SV=1"	PSRP2	1	0.0017785	113.46	AEVMYDK(1)YSGR	2	-3.0127	2
Cellular Component	GO:0009534	5	chloroplast thylakoid	9.71805e-45	TRINITY_DN32313_c0_g1_m.20263	216	K	"Peptidyl-prolyl cis-trans isomerase FKBP19, chloroplastic OS=Arabidopsis thaliana OX=3702 GN=FKBP19 PE=1 SV=1"	FKBP19	1	0.000801855	70.598	FPDYTETESGLQYK(1)DLR	2	2.689	1
Cellular Component	GO:0009534	5	chloroplast thylakoid	9.71805e-45	TRINITY_DN32313_c0_g1_m.20263	268	K	"Peptidyl-prolyl cis-trans isomerase FKBP19, chloroplastic OS=Arabidopsis thaliana OX=3702 GN=FKBP19 PE=1 SV=1"	FKBP19	0.999985	1.31941e-07	91.939	GGSFEGDDKDFFK(1)FR	2	-0.69828	3
Cellular Component	GO:0009534	5	chloroplast thylakoid	9.71805e-45	TRINITY_DN27566_c0_g1_m.10699	195	K	"Tetratricopeptide repeat domain-containing protein PYG7, chloroplastic OS=Arabidopsis thaliana OX=3702 GN=PYG7 PE=1 SV=1"	PYG7	1	0.017005	69.905	K(1)FYPAAIK	2	-6.2016	3
Cellular Component	GO:0009534	5	chloroplast thylakoid	9.71805e-45	TRINITY_DN34070_c2_g5_m.24798	227	K	"Chlorophyll a-b binding protein 8, chloroplastic OS=Solanum lycopersicum OX=4081 GN=CAB8 PE=3 SV=1"	CAB8	0.999999	0.00131115	106.93	LKEVK(1)NGR	2	-3.0435	2
Cellular Component	GO:0009534	5	chloroplast thylakoid	9.71805e-45	TRINITY_DN33426_c0_g1_m.23052	133	K	"Transketolase, chloroplastic OS=Solanum tuberosum OX=4113 PE=2 SV=1"		1	3.51536e-07	180.34	YNPK(1)NPYWFNR	2	11.753	2
Cellular Component	GO:0009534	5	chloroplast thylakoid	9.71805e-45	TRINITY_DN30536_c0_g1_m.16319	252	K	"Aminomethyltransferase, mitochondrial OS=Flaveria pringlei OX=4226 GN=GDCST PE=2 SV=1"	GDCST	1	0.00959742	62.969	AILEK(1)SEGK	2	-4.0078	1
Cellular Component	GO:0009534	5	chloroplast thylakoid	9.71805e-45	TRINITY_DN30536_c0_g1_m.16319	204	K	"Aminomethyltransferase, mitochondrial OS=Flaveria pringlei OX=4226 GN=GDCST PE=2 SV=1"	GDCST	1	1.28065e-05	145.75	EDLSK(1)IYFGDFR	2	-0.50818	1
Cellular Component	GO:0009534	5	chloroplast thylakoid	9.71805e-45	TRINITY_DN30536_c0_g1_m.16319	370	K	"Aminomethyltransferase, mitochondrial OS=Flaveria pringlei OX=4226 GN=GDCST PE=2 SV=1"	GDCST	1	1.43815e-07	165.39	NIAMGYVK(1)SGSHK	2	0.2193	11
Cellular Component	GO:0009534	5	chloroplast thylakoid	9.71805e-45	TRINITY_DN30536_c0_g1_m.16319	94	K	"Aminomethyltransferase, mitochondrial OS=Flaveria pringlei OX=4226 GN=GDCST PE=2 SV=1"	GDCST	1	0.000329992	86.243	GK(1)DCVPFLEK	2	-3.1118	1
Cellular Component	GO:0009534	5	chloroplast thylakoid	9.71805e-45	TRINITY_DN30536_c0_g1_m.16319	168	K	"Aminomethyltransferase, mitochondrial OS=Flaveria pringlei OX=4226 GN=GDCST PE=2 SV=1"	GDCST	1	7.12122e-21	227.95	AK(1)GGDVSWHIHDER	2	-0.16446	6
Cellular Component	GO:0009534	5	chloroplast thylakoid	9.71805e-45	TRINITY_DN30536_c0_g1_m.16319	361	K	"Aminomethyltransferase, mitochondrial OS=Flaveria pringlei OX=4226 GN=GDCST PE=2 SV=1"	GDCST	1	5.2896e-99	294.48	GQNLGEITSGGFSPCLK(1)K	2	2.872	3
Cellular Component	GO:0009534	5	chloroplast thylakoid	9.71805e-45	TRINITY_DN30536_c0_g1_m.16319	153	K	"Aminomethyltransferase, mitochondrial OS=Flaveria pringlei OX=4226 GN=GDCST PE=2 SV=1"	GDCST	1	2.37482e-06	176.97	DK(1)DLAHIEEHMK	2	-0.091194	13
Cellular Component	GO:0009534	5	chloroplast thylakoid	9.71805e-45	TRINITY_DN30536_c0_g1_m.16319	163	K	"Aminomethyltransferase, mitochondrial OS=Flaveria pringlei OX=4226 GN=GDCST PE=2 SV=1"	GDCST	1	8.51094e-13	162.16	DLAHIEEHMK(1)AFK	2	-0.5055	8
Cellular Component	GO:0009534	5	chloroplast thylakoid	9.71805e-45	TRINITY_DN30536_c0_g1_m.16319	92	K	"Aminomethyltransferase, mitochondrial OS=Flaveria pringlei OX=4226 GN=GDCST PE=2 SV=1"	GDCST	1	6.56503e-05	97.268	ENGSLFDVSHMCGLSLK(1)GK	3	-1.7587	3
Cellular Component	GO:0009534	5	chloroplast thylakoid	9.71805e-45	TRINITY_DN30536_c0_g1_m.16319	362	K	"Aminomethyltransferase, mitochondrial OS=Flaveria pringlei OX=4226 GN=GDCST PE=2 SV=1"	GDCST	1	1.43815e-07	117.21	K(1)NIAMGYVK(1)SGSHK	2	6.5483	1
Cellular Component	GO:0009534	5	chloroplast thylakoid	9.71805e-45	TRINITY_DN30536_c0_g1_m.16319	136	K	"Aminomethyltransferase, mitochondrial OS=Flaveria pringlei OX=4226 GN=GDCST PE=2 SV=1"	GDCST	1	0.0262782	58.889	GGAIDDSVITK(1)VK	2	-1.0235	2
Cellular Component	GO:0009534	5	chloroplast thylakoid	9.71805e-45	TRINITY_DN30536_c0_g1_m.16319	395	K	"Aminomethyltransferase, mitochondrial OS=Flaveria pringlei OX=4226 GN=GDCST PE=2 SV=1"	GDCST	1	1.30651e-15	217.2	AYDGVVTK(1)MPFVPTK	2	2.3703	3
Cellular Component	GO:0009534	5	chloroplast thylakoid	9.71805e-45	TRINITY_DN30536_c0_g1_m.16319	37	K	"Aminomethyltransferase, mitochondrial OS=Flaveria pringlei OX=4226 GN=GDCST PE=2 SV=1"	GDCST	1	9.50352e-09	183	K(1)TILYDFHVANGGK	2	0.050601	4
Cellular Component	GO:0009534	5	chloroplast thylakoid	9.71805e-45	TRINITY_DN33285_c0_g2_m.22673	124	K	"Chaperone protein dnaJ A6, chloroplastic OS=Arabidopsis thaliana OX=3702 GN=DJA6 PE=2 SV=2"	DJA6	1	2.93016e-25	155.34	SYHPDVNKEPGAEQK(1)FK	3	-1.5957	4
Cellular Component	GO:0009534	5	chloroplast thylakoid	9.71805e-45	TRINITY_DN33285_c0_g2_m.22673	393	K	"Chaperone protein dnaJ A6, chloroplastic OS=Arabidopsis thaliana OX=3702 GN=DJA6 PE=2 SV=2"	DJA6	1	0.00036869	79.795	IPAGTQPNTTLVMAK(1)K	2	0.011189	2
Cellular Component	GO:0009534	5	chloroplast thylakoid	9.71805e-45	TRINITY_DN33285_c0_g2_m.22673	101	K	"Chaperone protein dnaJ A6, chloroplastic OS=Arabidopsis thaliana OX=3702 GN=DJA6 PE=2 SV=2"	DJA6	1	0.00161568	81.642	SEIK(1)SAYR	2	-6.2412	1
Cellular Component	GO:0009534	5	chloroplast thylakoid	9.71805e-45	TRINITY_DN33285_c0_g2_m.22673	146	K	"Chaperone protein dnaJ A6, chloroplastic OS=Arabidopsis thaliana OX=3702 GN=DJA6 PE=2 SV=2"	DJA6	1	0.00537158	92.445	SLYDK(1)YGEAGIK	2	0.16535	1
Cellular Component	GO:0009534	5	chloroplast thylakoid	9.71805e-45	TRINITY_DN33285_c0_g2_m.22673	140	K	"Chaperone protein dnaJ A6, chloroplastic OS=Arabidopsis thaliana OX=3702 GN=DJA6 PE=2 SV=2"	DJA6	1	3.42801e-13	135.21	EISNAYEVLSDDEK(1)R	2	0.44198	1
Cellular Component	GO:0009534	5	chloroplast thylakoid	9.71805e-45	TRINITY_DN33285_c0_g2_m.22673	301	K	"Chaperone protein dnaJ A6, chloroplastic OS=Arabidopsis thaliana OX=3702 GN=DJA6 PE=2 SV=2"	DJA6	1	0.0041815	74.524	ISLK(1)VPAGVDSGSR	2	-2.7823	1
Cellular Component	GO:0009534	5	chloroplast thylakoid	9.71805e-45	TRINITY_DN29409_c0_g1_m.14063	458	K	"Protease Do-like 1, chloroplastic OS=Arabidopsis thaliana OX=3702 GN=DEGP1 PE=1 SV=2"	DEGP1	1	0.0300513	43.272	IPVVLEPK(1)PDES	2	-2.5227	1
Cellular Component	GO:0009534	5	chloroplast thylakoid	9.71805e-45	TRINITY_DN29409_c0_g1_m.14063	417	K	"Protease Do-like 1, chloroplastic OS=Arabidopsis thaliana OX=3702 GN=DEGP1 PE=1 SV=2"	DEGP1	1	4.76378e-07	127.93	LILGDIITSVNGK(1)K	2	-4.1252	2
Cellular Component	GO:0009534	5	chloroplast thylakoid	9.71805e-45	TRINITY_DN26198_c0_g1_m.8486	124	K	"Chlorophyll a-b binding protein 151, chloroplastic OS=Gossypium hirsutum OX=3635 GN=CAB-151 PE=2 SV=2"	CAB-151	1	0.0052229	58.889	NGVK(1)FGEAVWFK	2	-2.506	1
Cellular Component	GO:0009534	5	chloroplast thylakoid	9.71805e-45	TRINITY_DN26198_c0_g1_m.8486	42	K	"Chlorophyll a-b binding protein 151, chloroplastic OS=Gossypium hirsutum OX=3635 GN=CAB-151 PE=2 SV=2"	CAB-151	1	5.95648e-58	256.4	TVK(1)SAPQSIWYGPDRPK	3	5.142	12
Cellular Component	GO:0009534	5	chloroplast thylakoid	9.71805e-45	TRINITY_DN28053_c0_g1_m.11579	251	K	"Red chlorophyll catabolite reductase, chloroplastic OS=Arabidopsis thaliana OX=3702 GN=RCCR PE=1 SV=2"	RCCR	1	0.000698284	79.311	EHVHPVAK(1)EVLR	2	-1.2305	1
Cellular Component	GO:0009534	5	chloroplast thylakoid	9.71805e-45	TRINITY_DN28053_c0_g1_m.11579	278	K	"Red chlorophyll catabolite reductase, chloroplastic OS=Arabidopsis thaliana OX=3702 GN=RCCR PE=1 SV=2"	RCCR	1	4.05334e-18	185.18	REVDEGERDYLQK(1)R	3	5.591	4
Cellular Component	GO:0009534	5	chloroplast thylakoid	9.71805e-45	TRINITY_DN28053_c0_g1_m.11579	66	K	"Red chlorophyll catabolite reductase, chloroplastic OS=Arabidopsis thaliana OX=3702 GN=RCCR PE=1 SV=2"	RCCR	1	0.00079776	67.548	FLDFPYASAPHK(1)K	2	-0.52341	2
Cellular Component	GO:0009534	5	chloroplast thylakoid	9.71805e-45	TRINITY_DN28053_c0_g1_m.11579	193	K	"Red chlorophyll catabolite reductase, chloroplastic OS=Arabidopsis thaliana OX=3702 GN=RCCR PE=1 SV=2"	RCCR	1	0.000912893	72.922	TFYEDTK(1)LEAQR	2	-0.23751	1
Cellular Component	GO:0009534	5	chloroplast thylakoid	9.71805e-45	TRINITY_DN28053_c0_g1_m.11579	54	K	"Red chlorophyll catabolite reductase, chloroplastic OS=Arabidopsis thaliana OX=3702 GN=RCCR PE=1 SV=2"	RCCR	1	6.24905e-05	88.734	AK(1)FLDFPYASAPHK	2	1.7077	5
Cellular Component	GO:0009534	5	chloroplast thylakoid	9.71805e-45	TRINITY_DN34788_c2_g1_m.26837	237	K	"Oxygen-evolving enhancer protein 2, chloroplastic OS=Cucumis sativus OX=3659 GN=PSBP PE=2 SV=1"	PSBP	1	1.64664e-06	167.06	LYICK(1)AQAGDK(1)R	2	5.8427	11
Cellular Component	GO:0009534	5	chloroplast thylakoid	9.71805e-45	TRINITY_DN34788_c2_g1_m.26837	251	K	"Oxygen-evolving enhancer protein 2, chloroplastic OS=Cucumis sativus OX=3659 GN=PSBP PE=2 SV=1"	PSBP	1	0.000711727	86.243	K(1)FVESTANSFSVA	2	-3.5762	2
Cellular Component	GO:0009534	5	chloroplast thylakoid	9.71805e-45	TRINITY_DN34788_c2_g1_m.26837	90	K	"Oxygen-evolving enhancer protein 2, chloroplastic OS=Cucumis sativus OX=3659 GN=PSBP PE=2 SV=1"	PSBP	1	1.0352e-145	301.95	PK(1)TNTDFLPYNGDGFK	2	1.5473	13
Cellular Component	GO:0009534	5	chloroplast thylakoid	9.71805e-45	TRINITY_DN34788_c2_g1_m.26837	146	K	"Oxygen-evolving enhancer protein 2, chloroplastic OS=Cucumis sativus OX=3659 GN=PSBP PE=2 SV=1"	PSBP	1	0.0017983	83.474	K(1)SITDFGSPEEFLSK	2	-1.0684	1
Cellular Component	GO:0009534	5	chloroplast thylakoid	9.71805e-45	TRINITY_DN34788_c2_g1_m.26837	115	K	"Oxygen-evolving enhancer protein 2, chloroplastic OS=Cucumis sativus OX=3659 GN=PSBP PE=2 SV=1"	PSBP	1	9.79752e-14	198.33	WNPSK(1)EVEYPGQVLR	2	0.20745	1
Cellular Component	GO:0009534	5	chloroplast thylakoid	9.71805e-45	TRINITY_DN34788_c2_g1_m.26837	220	K	"Oxygen-evolving enhancer protein 2, chloroplastic OS=Cucumis sativus OX=3659 GN=PSBP PE=2 SV=1"	PSBP	1	8.8572e-154	307.3	TADGDEGGK(1)HQLITATVK(1)DGK	3	4.814	24
Cellular Component	GO:0009534	5	chloroplast thylakoid	9.71805e-45	TRINITY_DN34788_c2_g1_m.26837	243	K	"Oxygen-evolving enhancer protein 2, chloroplastic OS=Cucumis sativus OX=3659 GN=PSBP PE=2 SV=1"	PSBP	1	0.00336697	72.365	LYICK(1)AQAGDK(1)R	2	5.8427	2
Cellular Component	GO:0009534	5	chloroplast thylakoid	9.71805e-45	TRINITY_DN34788_c2_g1_m.26837	145	K	"Oxygen-evolving enhancer protein 2, chloroplastic OS=Cucumis sativus OX=3659 GN=PSBP PE=2 SV=1"	PSBP	1	0.00359846	105.79	YEDNFDTTSNVAVMVTPTDK(1)K	3	-0.88863	1
Cellular Component	GO:0009534	5	chloroplast thylakoid	9.71805e-45	TRINITY_DN34788_c2_g1_m.26837	229	K	"Oxygen-evolving enhancer protein 2, chloroplastic OS=Cucumis sativus OX=3659 GN=PSBP PE=2 SV=1"	PSBP	1	3.68056e-25	193.94	TADGDEGGK(1)HQLITATVK(1)DGK	3	4.814	5
Cellular Component	GO:0009534	5	chloroplast thylakoid	9.71805e-45	TRINITY_DN34788_c2_g1_m.26837	110	K	"Oxygen-evolving enhancer protein 2, chloroplastic OS=Cucumis sativus OX=3659 GN=PSBP PE=2 SV=1"	PSBP	1	0.00171221	114.39	LSIPSK(1)WNPSK	2	7.9619	1
Cellular Component	GO:0009534	5	chloroplast thylakoid	9.71805e-45	TRINITY_DN39635_c0_g1_m.32678	58	K	Photosystem I assembly protein Ycf4 OS=Morus indica OX=248361 GN=ycf4 PE=3 SV=1	ycf4	1	5.06454e-05	150.53	FLMK(1)DIQSIR	2	-2.9943	2
Cellular Component	GO:0009534	5	chloroplast thylakoid	9.71805e-45	TRINITY_DN29933_c0_g1_m.15095	629	K	"ATP-dependent zinc metalloprotease FTSH 2, chloroplastic OS=Arabidopsis thaliana OX=3702 GN=FTSH2 PE=1 SV=1"	FTSH2	1	0.00120081	162.8	LAEDIDAAVK(1)R	2	-2.1743	2
Cellular Component	GO:0009534	5	chloroplast thylakoid	9.71805e-45	TRINITY_DN29933_c0_g1_m.15095	412	K	"ATP-dependent zinc metalloprotease FTSH 2, chloroplastic OS=Arabidopsis thaliana OX=3702 GN=FTSH2 PE=1 SV=1"	FTSH2	1	0.00358918	102.55	TEILK(1)VHAGNK	2	-3.1602	1
Cellular Component	GO:0009534	5	chloroplast thylakoid	9.71805e-45	TRINITY_DN29933_c0_g1_m.15095	463	K	"ATP-dependent zinc metalloprotease FTSH 2, chloroplastic OS=Arabidopsis thaliana OX=3702 GN=FTSH2 PE=1 SV=1"	FTSH2	1	1.81885e-09	200.82	TAISSK(1)EIDDSIDR	2	-3.8934	1
Cellular Component	GO:0009534	5	chloroplast thylakoid	9.71805e-45	TRINITY_DN29933_c0_g1_m.15095	108	K	"ATP-dependent zinc metalloprotease FTSH 2, chloroplastic OS=Arabidopsis thaliana OX=3702 GN=FTSH2 PE=1 SV=1"	FTSH2	1	0.000166005	129.72	FLEYLDK(1)DR	2	-2.4696	1
Cellular Component	GO:0009534	5	chloroplast thylakoid	9.71805e-45	TRINITY_DN29933_c0_g1_m.15095	220	K	"ATP-dependent zinc metalloprotease FTSH 2, chloroplastic OS=Arabidopsis thaliana OX=3702 GN=FTSH2 PE=1 SV=1"	FTSH2	1	0.00128021	78.75	AK(1)FQMEPNTGVTFDDVAGVDEAK	3	2.032	1
Cellular Component	GO:0009534	5	chloroplast thylakoid	9.71805e-45	TRINITY_DN29933_c0_g1_m.15095	485	K	"ATP-dependent zinc metalloprotease FTSH 2, chloroplastic OS=Arabidopsis thaliana OX=3702 GN=FTSH2 PE=1 SV=1"	FTSH2	1	2.13667e-16	199.51	IVAGMEGTVMTDGK(1)SK	2	-1.7136	6
Cellular Component	GO:0009534	5	chloroplast thylakoid	9.71805e-45	TRINITY_DN24145_c0_g1_m.5813	170	K	"Protein PHOTOSYSTEM I ASSEMBLY 2, chloroplastic OS=Arabidopsis thaliana OX=3702 GN=PSA2 PE=1 SV=1"	PSA2	1	0.00424201	47.915	AK(1)DVYEFTECPNCYGR	2	2.7701	1
Cellular Component	GO:0009534	5	chloroplast thylakoid	9.71805e-45	TRINITY_DN32535_c1_g3_m.20769	272	K	Dynamin-related protein 5A OS=Glycine max OX=3847 PE=2 SV=1		1	0.000959417	68.548	EYFTNTPEYK(1)HLAHR	2	1.6426	1
Cellular Component	GO:0009534	5	chloroplast thylakoid	9.71805e-45	TRINITY_DN32420_c0_g1_m.20508	392	K	Protein TIC 100 OS=Arabidopsis thaliana OX=3702 GN=TIC100 PE=1 SV=1	TIC100	1	0.0184533	56.014	YAGQWK(1)HGR	2	-2.4598	1
Cellular Component	GO:0009534	5	chloroplast thylakoid	9.71805e-45	TRINITY_DN32420_c0_g1_m.20508	143	K	Protein TIC 100 OS=Arabidopsis thaliana OX=3702 GN=TIC100 PE=1 SV=1	TIC100	1	0.0105711	78.816	LFNQVLDSK(1)R	2	-2.6328	1
Cellular Component	GO:0009534	5	chloroplast thylakoid	9.71805e-45	TRINITY_DN28902_c0_g1_m.13140	54	K	"Protein disulfide isomerase pTAC5, chloroplastic OS=Arabidopsis thaliana OX=3702 GN=PTAC5 PE=1 SV=1"	PTAC5	1	3.09555e-60	281.13	DDGVTGAEVSK(1)HR	2	0.53429	3
Cellular Component	GO:0009534	5	chloroplast thylakoid	9.71805e-45	TRINITY_DN31185_c0_g1_m.17735	268	K	"Protoporphyrinogen oxidase 1, chloroplastic OS=Arabidopsis thaliana OX=3702 GN=PPOX1 PE=1 SV=1"	PPOX1	1	0.0089662	53.679	NQVPK(1)PPR	2	-5.0179	1
Cellular Component	GO:0009534	5	chloroplast thylakoid	9.71805e-45	TRINITY_DN31185_c0_g1_m.17735	279	K	"Protoporphyrinogen oxidase 1, chloroplastic OS=Arabidopsis thaliana OX=3702 GN=PPOX1 PE=1 SV=1"	PPOX1	1	0.00166143	99.855	PK(1)GQTVGSFR	2	-3.9673	1
Cellular Component	GO:0009534	5	chloroplast thylakoid	9.71805e-45	TRINITY_DN31185_c0_g1_m.17735	316	K	"Protoporphyrinogen oxidase 1, chloroplastic OS=Arabidopsis thaliana OX=3702 GN=PPOX1 PE=1 SV=1"	PPOX1	1	0.00118108	81.799	LSSISK(1)LDYGQYK	2	-2.1059	1
Cellular Component	GO:0009534	5	chloroplast thylakoid	9.71805e-45	TRINITY_DN28134_c0_g4_m.11714	134	K	"Thylakoid lumenal 15 kDa protein 1, chloroplastic OS=Arabidopsis thaliana OX=3702 GN=At2g44920 PE=1 SV=2"	At2g44920	1	1.50465e-54	217.77	EYLCK(1)VADGVNPTTGNATR	2	-1.3807	2
Cellular Component	GO:0009534	5	chloroplast thylakoid	9.71805e-45	TRINITY_DN28134_c0_g4_m.11714	44	K	"Thylakoid lumenal 15 kDa protein 1, chloroplastic OS=Arabidopsis thaliana OX=3702 GN=At2g44920 PE=1 SV=2"	At2g44920	1	8.88441e-08	137.84	QDFK(1)TSILR	2	-3.4424	2
Cellular Component	GO:0009534	5	chloroplast thylakoid	9.71805e-45	TRINITY_DN34115_c1_g1_m.24917	91	K	Monooxygenase 3 OS=Arabidopsis thaliana OX=3702 GN=MO3 PE=2 SV=1	MO3	1	0.0108135	60	TGGTSLTLFK(1)NGWR	2	-1.4388	1
Cellular Component	GO:0009534	5	chloroplast thylakoid	9.71805e-45	TRINITY_DN29059_c0_g1_m.13442	153	K	GDSL esterase/lipase At1g29670 OS=Arabidopsis thaliana OX=3702 GN=At1g29670 PE=2 SV=1	At1g29670	1	0.0157569	65.156	IIGVLGK(1)ER	2	-4.1531	1
Cellular Component	GO:0009534	5	chloroplast thylakoid	9.71805e-45	TRINITY_DN23612_c0_g1_m.5296	90	K	"NAD(P)H-quinone oxidoreductase subunit O, chloroplastic OS=Arabidopsis thaliana OX=3702 GN=ndhO PE=2 SV=1"	ndhO	0.958517	0.0101638	71.114	VDK(0.041)EK(0.959)YLNSVNYLSVGHPPYYK	3	0.036283	1
Cellular Component	GO:0009534	5	chloroplast thylakoid	9.71805e-45	TRINITY_DN23902_c0_g1_m.5580	163	K	"Phospholipid hydroperoxide glutathione peroxidase 1, chloroplastic OS=Arabidopsis thaliana OX=3702 GN=GPX1 PE=2 SV=2"	GPX1	1	0.000464063	106	FK(1)AEFPIFDK	2	-0.61341	1
Cellular Component	GO:0009534	5	chloroplast thylakoid	9.71805e-45	TRINITY_DN23902_c0_g1_m.5580	77	K	"Phospholipid hydroperoxide glutathione peroxidase 1, chloroplastic OS=Arabidopsis thaliana OX=3702 GN=GPX1 PE=2 SV=2"	GPX1	1	4.6842e-07	140.57	AATEK(1)SLYDFTVK	2	1.1859	1
Cellular Component	GO:0009534	5	chloroplast thylakoid	9.71805e-45	TRINITY_DN23902_c0_g1_m.5580	90	K	"Phospholipid hydroperoxide glutathione peroxidase 1, chloroplastic OS=Arabidopsis thaliana OX=3702 GN=GPX1 PE=2 SV=2"	GPX1	1	0.00196328	101.48	DIDGK(1)DVPLSK	2	-2.7815	1
Cellular Component	GO:0009534	5	chloroplast thylakoid	9.71805e-45	TRINITY_DN23902_c0_g1_m.5580	204	K	"Phospholipid hydroperoxide glutathione peroxidase 1, chloroplastic OS=Arabidopsis thaliana OX=3702 GN=GPX1 PE=2 SV=2"	GPX1	1	1.67301e-05	145.08	WNFEK(1)FLVDKNGK	2	0.99885	1
Cellular Component	GO:0009534	5	chloroplast thylakoid	9.71805e-45	TRINITY_DN23902_c0_g1_m.5580	228	K	"Phospholipid hydroperoxide glutathione peroxidase 1, chloroplastic OS=Arabidopsis thaliana OX=3702 GN=GPX1 PE=2 SV=2"	GPX1	1	2.81748e-33	245.85	YAPTTSPFQIEK(1)DIQK	2	-0.093149	2
Cellular Component	GO:0009534	5	chloroplast thylakoid	9.71805e-45	TRINITY_DN27729_c0_g1_m.10980	190	K	"50S ribosomal protein L4, chloroplastic OS=Nicotiana tabacum OX=4097 GN=RPL4 PE=2 SV=1"	RPL4	1	0.0052	69.716	TK(1)EFIAALR	2	-4.0557	1
Cellular Component	GO:0009534	5	chloroplast thylakoid	9.71805e-45	TRINITY_DN27729_c0_g1_m.10980	75	K	"50S ribosomal protein L4, chloroplastic OS=Nicotiana tabacum OX=4097 GN=RPL4 PE=2 SV=1"	RPL4	1	0.00208	73.502	VGETYLDLK(1)SAPPETAR	2	-0.62286	1
Cellular Component	GO:0009534	5	chloroplast thylakoid	9.71805e-45	TRINITY_DN27729_c0_g1_m.10980	97	K	"50S ribosomal protein L4, chloroplastic OS=Nicotiana tabacum OX=4097 GN=RPL4 PE=2 SV=1"	RPL4	1	0.0028777	91.783	GIITDLQNK(1)R	2	-1.9082	1
Cellular Component	GO:0009534	5	chloroplast thylakoid	9.71805e-45	TRINITY_DN27729_c0_g1_m.10980	121	K	"50S ribosomal protein L4, chloroplastic OS=Nicotiana tabacum OX=4097 GN=RPL4 PE=2 SV=1"	RPL4	1	0.0205006	117.62	KPYPQK(1)K	2	-3.46	1
Cellular Component	GO:0009534	5	chloroplast thylakoid	9.71805e-45	TRINITY_DN28914_c0_g1_m.13161	160	K	"Inner membrane protein PPF-1, chloroplastic OS=Pisum sativum OX=3888 GN=PPF-1 PE=2 SV=2"	PPF-1	1	0.00224661	58.338	QQVESTLAMQSLQPK(1)IK	2	-0.95926	1
Cellular Component	GO:0009534	5	chloroplast thylakoid	9.71805e-45	TRINITY_DN31970_c0_g3_m.19497	370	K	"Geranylgeranyl diphosphate reductase, chloroplastic OS=Nicotiana tabacum OX=4097 GN=CHLP PE=2 SV=1"	CHLP	1	0.00509643	45.183	MCAEAIVEGSENGK(1)R	2	-5.8864	1
Cellular Component	GO:0009534	5	chloroplast thylakoid	9.71805e-45	TRINITY_DN31970_c0_g3_m.19497	433	K	"Geranylgeranyl diphosphate reductase, chloroplastic OS=Nicotiana tabacum OX=4097 GN=CHLP PE=2 SV=1"	CHLP	1	0.00250415	74.269	MTFDSYLYK(1)R	2	-0.88062	2
Cellular Component	GO:0009534	5	chloroplast thylakoid	9.71805e-45	TRINITY_DN29607_c0_g1_m.14450	240	K	"L-ascorbate peroxidase T, chloroplastic OS=Arabidopsis thaliana OX=3702 GN=APXT PE=2 SV=2"	APXT	1	0.0313657	44.42	LPMK(1)YGR	2	-5.2824	1
Cellular Component	GO:0009534	5	chloroplast thylakoid	9.71805e-45	TRINITY_DN29607_c0_g1_m.14450	412	K	"L-ascorbate peroxidase T, chloroplastic OS=Arabidopsis thaliana OX=3702 GN=APXT PE=2 SV=2"	APXT	1	0.0191391	57.888	PAPEK(1)FVAAK	2	-1.6467	1
Cellular Component	GO:0009534	5	chloroplast thylakoid	9.71805e-45	TRINITY_DN29607_c0_g1_m.14450	385	K	"L-ascorbate peroxidase T, chloroplastic OS=Arabidopsis thaliana OX=3702 GN=APXT PE=2 SV=2"	APXT	1	3.29817e-13	155.57	DYAEAHAK(1)LSNLGAK	2	-0.67721	1
Cellular Component	GO:0009534	5	chloroplast thylakoid	9.71805e-45	TRINITY_DN29607_c0_g1_m.14450	309	K	"L-ascorbate peroxidase T, chloroplastic OS=Arabidopsis thaliana OX=3702 GN=APXT PE=2 SV=2"	APXT	0.999976	0.00246496	102.03	SGWGKPETK(1)YTK	2	1.0284	1
Cellular Component	GO:0009534	5	chloroplast thylakoid	9.71805e-45	TRINITY_DN29607_c0_g1_m.14450	417	K	"L-ascorbate peroxidase T, chloroplastic OS=Arabidopsis thaliana OX=3702 GN=APXT PE=2 SV=2"	APXT	1	0.000302799	105.36	FVAAK(1)YSSGK	2	-3.5481	1
Cellular Component	GO:0009534	5	chloroplast thylakoid	9.71805e-45	TRINITY_DN29607_c0_g1_m.14450	336	K	"L-ascorbate peroxidase T, chloroplastic OS=Arabidopsis thaliana OX=3702 GN=APXT PE=2 SV=2"	APXT	1	0.00719561	78.932	FDNSYFK(1)DIK	2	1.922	1
Cellular Component	GO:0009534	5	chloroplast thylakoid	9.71805e-45	TRINITY_DN29607_c0_g1_m.14450	377	K	"L-ascorbate peroxidase T, chloroplastic OS=Arabidopsis thaliana OX=3702 GN=APXT PE=2 SV=2"	APXT	1	2.366e-14	137.89	YAEDQEAFFK(1)DYAEAHAK	3	-2.1411	1
Cellular Component	GO:0009534	5	chloroplast thylakoid	9.71805e-45	TRINITY_DN29607_c0_g1_m.14450	137	K	"L-ascorbate peroxidase T, chloroplastic OS=Arabidopsis thaliana OX=3702 GN=APXT PE=2 SV=2"	APXT	1	0.00949894	59.731	CAASDPEQLK(1)SAR	2	-3.5235	1
Cellular Component	GO:0009534	5	chloroplast thylakoid	9.71805e-45	TRINITY_DN29607_c0_g1_m.14450	367	K	"L-ascorbate peroxidase T, chloroplastic OS=Arabidopsis thaliana OX=3702 GN=APXT PE=2 SV=2"	APXT	1	3.20903e-13	161.23	VYAEK(1)YAEDQEAFFK	2	1.5861	1
Cellular Component	GO:0009534	5	chloroplast thylakoid	9.71805e-45	TRINITY_DN29607_c0_g1_m.14450	209	K	"L-ascorbate peroxidase T, chloroplastic OS=Arabidopsis thaliana OX=3702 GN=APXT PE=2 SV=2"	APXT	1	0.000177917	113.7	LLQPIK(1)DK	2	-6.878	2
Cellular Component	GO:0009534	5	chloroplast thylakoid	9.71805e-45	TRINITY_DN29607_c0_g1_m.14450	144	K	"L-ascorbate peroxidase T, chloroplastic OS=Arabidopsis thaliana OX=3702 GN=APXT PE=2 SV=2"	APXT	1	0.0116323	75.243	EDIK(1)QLLK	2	-4.3927	1
Cellular Component	GO:0009534	5	chloroplast thylakoid	9.71805e-45	TRINITY_DN31182_c0_g1_m.17728	130	K	"Phosphoserine aminotransferase 1, chloroplastic OS=Arabidopsis thaliana OX=3702 GN=PSAT1 PE=1 SV=1"	PSAT1	1	0.00244386	83.358	GK(1)EFLSIINK	2	-6.6127	1
Cellular Component	GO:0009534	5	chloroplast thylakoid	9.71805e-45	TRINITY_DN31182_c0_g1_m.17728	413	K	"Phosphoserine aminotransferase 1, chloroplastic OS=Arabidopsis thaliana OX=3702 GN=PSAT1 PE=1 SV=1"	PSAT1	1	0.0127852	66.087	MVQLK(1)GHR	2	-1.6452	1
Cellular Component	GO:0009534	5	chloroplast thylakoid	9.71805e-45	TRINITY_DN31182_c0_g1_m.17728	364	K	"Phosphoserine aminotransferase 1, chloroplastic OS=Arabidopsis thaliana OX=3702 GN=PSAT1 PE=1 SV=1"	PSAT1	1	0.0149218	55.754	ADLLYK(1)AIEDSK	2	-3.9137	1
Cellular Component	GO:0009534	5	chloroplast thylakoid	9.71805e-45	TRINITY_DN31182_c0_g1_m.17728	358	K	"Phosphoserine aminotransferase 1, chloroplastic OS=Arabidopsis thaliana OX=3702 GN=PSAT1 PE=1 SV=1"	PSAT1	1	0.00656297	91.783	HK(1)ADLLYK	2	-4.1902	1
Cellular Component	GO:0009534	5	chloroplast thylakoid	9.71805e-45	TRINITY_DN29513_c1_g1_m.14253	190	K	"20 kDa chaperonin, chloroplastic OS=Arabidopsis thaliana OX=3702 GN=CPN20 PE=1 SV=2"	CPN20	1	2.04928e-05	101.64	TAGGLLLTEASK(1)EK	2	-1.8008	1
Cellular Component	GO:0009534	5	chloroplast thylakoid	9.71805e-45	TRINITY_DN29513_c1_g1_m.14253	192	K	"20 kDa chaperonin, chloroplastic OS=Arabidopsis thaliana OX=3702 GN=CPN20 PE=1 SV=2"	CPN20	1	3.3635e-08	69.94	EK(1)PSVGTIVAVGPGPLDEEGDR	2	1.8301	1
Cellular Component	GO:0009534	5	chloroplast thylakoid	9.71805e-45	TRINITY_DN29513_c1_g1_m.14253	178	K	"20 kDa chaperonin, chloroplastic OS=Arabidopsis thaliana OX=3702 GN=CPN20 PE=1 SV=2"	CPN20	1	8.1013e-05	113.48	VAQAEEK(1)TAGGLLLTEASK	2	0.60899	1
Cellular Component	GO:0009534	5	chloroplast thylakoid	9.71805e-45	TRINITY_DN29513_c1_g1_m.14253	236	K	"20 kDa chaperonin, chloroplastic OS=Arabidopsis thaliana OX=3702 GN=CPN20 PE=1 SV=2"	CPN20	1	0.000790252	191.55	GK(1)DGSEYIALR	2	0.20927	1
Cellular Component	GO:0009534	5	chloroplast thylakoid	9.71805e-45	TRINITY_DN29191_c0_g1_m.13675	118	K	"Photosynthetic NDH subunit of lumenal location 1, chloroplastic OS=Arabidopsis thaliana OX=3702 GN=PNSL1 PE=1 SV=2"	PNSL1	1	7.73558e-08	122.44	AHDSAFK(1)DR	2	-1.9864	1
Cellular Component	GO:0009534	5	chloroplast thylakoid	9.71805e-45	TRINITY_DN30759_c0_g1_m.16796	391	K	"Protease Do-like 2, chloroplastic OS=Arabidopsis thaliana OX=3702 GN=DEGP2 PE=1 SV=2"	DEGP2	1	0.000420659	64.906	IEPTSDAYNVLK(1)K	2	-1.6041	1
Cellular Component	GO:0009534	5	chloroplast thylakoid	9.71805e-45	TRINITY_DN30759_c0_g1_m.16796	205	K	"Protease Do-like 2, chloroplastic OS=Arabidopsis thaliana OX=3702 GN=DEGP2 PE=1 SV=2"	DEGP2	1	2.01788e-05	118.91	RGDDTK(1)YVAK	2	-2.9366	1
Cellular Component	GO:0009534	5	chloroplast thylakoid	9.71805e-45	TRINITY_DN30759_c0_g1_m.16796	370	K	"Protease Do-like 2, chloroplastic OS=Arabidopsis thaliana OX=3702 GN=DEGP2 PE=1 SV=2"	DEGP2	1	0.00629285	83.358	VK(1)SSEGVLVR	2	-3.3085	1
Cellular Component	GO:0009534	5	chloroplast thylakoid	9.71805e-45	TRINITY_DN30759_c0_g1_m.16796	544	K	"Protease Do-like 2, chloroplastic OS=Arabidopsis thaliana OX=3702 GN=DEGP2 PE=1 SV=2"	DEGP2	1	1.37049e-12	80.379	IK(1)NIHHLAHLVDSCK	2	-0.65157	3
Cellular Component	GO:0009534	5	chloroplast thylakoid	9.71805e-45	TRINITY_DN30759_c0_g1_m.16796	164	K	"Protease Do-like 2, chloroplastic OS=Arabidopsis thaliana OX=3702 GN=DEGP2 PE=1 SV=2"	DEGP2	1	0.00171699	70.195	VYCTHTAPDYSLPWQK(1)QR	3	-2.6745	1
Cellular Component	GO:0009534	5	chloroplast thylakoid	9.71805e-45	TRINITY_DN27837_c0_g1_m.11191	103	K	"Photosystem II repair protein PSB27-H1, chloroplastic OS=Arabidopsis thaliana OX=3702 GN=PSB27-1 PE=1 SV=1"	PSB27-1	1	0.000510527	180.34	DTAEMINK(1)VR	2	-0.97554	2
Cellular Component	GO:0009534	5	chloroplast thylakoid	9.71805e-45	TRINITY_DN27837_c0_g1_m.11191	134	K	"Photosystem II repair protein PSB27-H1, chloroplastic OS=Arabidopsis thaliana OX=3702 GN=PSB27-1 PE=1 SV=1"	PSB27-1	1	1.73053e-07	191.67	ETSNSWVAK(1)YR	2	-1.4621	2
Cellular Component	GO:0009534	5	chloroplast thylakoid	9.71805e-45	TRINITY_DN27837_c0_g1_m.11191	187	K	"Photosystem II repair protein PSB27-H1, chloroplastic OS=Arabidopsis thaliana OX=3702 GN=PSB27-1 PE=1 SV=1"	PSB27-1	1	0.00066523	97.175	ILEEMDTAEK(1)ALIR	2	-3.0992	3
Cellular Component	GO:0009534	5	chloroplast thylakoid	9.71805e-45	TRINITY_DN20982_c0_g1_m.3185	124	K	"Thioredoxin M4, chloroplastic OS=Arabidopsis thaliana OX=3702 GN=At3g15360 PE=2 SV=2"	At3g15360	1	2.3749e-05	102.03	MIHPIVDDLAK(1)QYVGK	2	0.95594	3
Cellular Component	GO:0009534	5	chloroplast thylakoid	9.71805e-45	TRINITY_DN20982_c0_g1_m.3185	159	K	"Thioredoxin M4, chloroplastic OS=Arabidopsis thaliana OX=3702 GN=At3g15360 PE=2 SV=2"	At3g15360	1	0.000144983	90.306	SIPTVIMFK(1)GGEK	2	-1.0227	3
Cellular Component	GO:0009534	5	chloroplast thylakoid	9.71805e-45	TRINITY_DN20982_c0_g1_m.3185	173	K	"Thioredoxin M4, chloroplastic OS=Arabidopsis thaliana OX=3702 GN=At3g15360 PE=2 SV=2"	At3g15360	1	1.46957e-27	191	DAIIGAVPK(1)STLTTSIEK	2	3.4432	4
Cellular Component	GO:0009534	5	chloroplast thylakoid	9.71805e-45	TRINITY_DN20982_c0_g1_m.3185	134	K	"Thioredoxin M4, chloroplastic OS=Arabidopsis thaliana OX=3702 GN=At3g15360 PE=2 SV=2"	At3g15360	1	7.73138e-46	191.98	FYK(1)VNTDDSPTIATQYGIR	2	-2.2054	4
Cellular Component	GO:0009534	5	chloroplast thylakoid	9.71805e-45	TRINITY_DN26908_c0_g1_m.9579	81	K	"NAD(P)H-quinone oxidoreductase subunit M, chloroplastic OS=Vitis vinifera OX=29760 GN=ndhM PE=2 SV=1"	ndhM	1	0.000694063	94.791	PVEPQVNVK(1)SK	2	-0.90122	1
Cellular Component	GO:0009534	5	chloroplast thylakoid	9.71805e-45	TRINITY_DN26908_c0_g1_m.9579	185	K	"NAD(P)H-quinone oxidoreductase subunit M, chloroplastic OS=Vitis vinifera OX=29760 GN=ndhM PE=2 SV=1"	ndhM	1	0.0352484	40.533	LLYDGEIK(1)YNMNAR	2	0.38653	1
Cellular Component	GO:0009534	5	chloroplast thylakoid	9.71805e-45	TRINITY_DN26908_c0_g1_m.9579	177	K	"NAD(P)H-quinone oxidoreductase subunit M, chloroplastic OS=Vitis vinifera OX=29760 GN=ndhM PE=2 SV=1"	ndhM	1	0.01402	58.916	K(1)LLYDGEIK	2	-2.9842	1
Cellular Component	GO:0009534	5	chloroplast thylakoid	9.71805e-45	TRINITY_DN29423_c0_g1_m.14093	228	K	"PsbP domain-containing protein 5, chloroplastic OS=Arabidopsis thaliana OX=3702 GN=PPD5 PE=1 SV=3"	PPD5	1	1.60794e-06	165.09	SPTK(1)TAQESNIFR	2	-1.0675	3
Cellular Component	GO:0009534	5	chloroplast thylakoid	9.71805e-45	TRINITY_DN29423_c0_g1_m.14093	186	K	"PsbP domain-containing protein 5, chloroplastic OS=Arabidopsis thaliana OX=3702 GN=PPD5 PE=1 SV=3"	PPD5	1	0.00716568	64.266	DVADSVLSDK(1)AALR	2	-0.80349	1
Cellular Component	GO:0009534	5	chloroplast thylakoid	9.71805e-45	TRINITY_DN27054_c0_g1_m.9821	231	K	"Photosynthetic NDH subunit of lumenal location 3, chloroplastic OS=Arabidopsis thaliana OX=3702 GN=PNSL3 PE=1 SV=1"	PNSL3	1	0.0129958	61.194	DTK(1)VVLQEVMDK	2	-1.4768	1
Cellular Component	GO:0009534	5	chloroplast thylakoid	9.71805e-45	TRINITY_DN27054_c0_g1_m.9821	174	K	"Photosynthetic NDH subunit of lumenal location 3, chloroplastic OS=Arabidopsis thaliana OX=3702 GN=PNSL3 PE=1 SV=1"	PNSL3	1	0.00203284	104.04	LK(1)STFMYYDFDK	2	0.35742	2
Cellular Component	GO:0009534	5	chloroplast thylakoid	9.71805e-45	TRINITY_DN27054_c0_g1_m.9821	210	K	"Photosynthetic NDH subunit of lumenal location 3, chloroplastic OS=Arabidopsis thaliana OX=3702 GN=PNSL3 PE=1 SV=1"	PNSL3	1	0.000899524	75.5	LFDNFEK(1)LDGATK	2	-1.7614	1
Cellular Component	GO:0009534	5	chloroplast thylakoid	9.71805e-45	TRINITY_DN27054_c0_g1_m.9821	228	K	"Photosynthetic NDH subunit of lumenal location 3, chloroplastic OS=Arabidopsis thaliana OX=3702 GN=PNSL3 PE=1 SV=1"	PNSL3	1	8.13911e-07	128.97	NLPQTESFYK(1)DTK	2	-0.53272	1
Cellular Component	GO:0009534	5	chloroplast thylakoid	9.71805e-45	TRINITY_DN27054_c0_g1_m.9821	169	K	"Photosynthetic NDH subunit of lumenal location 3, chloroplastic OS=Arabidopsis thaliana OX=3702 GN=PNSL3 PE=1 SV=1"	PNSL3	1	1.2623e-05	134.66	DTLNYVQK(1)YLR	2	-1.7167	3
Cellular Component	GO:0009534	5	chloroplast thylakoid	9.71805e-45	TRINITY_DN32779_c0_g1_m.21350	172	K	"ATP-dependent zinc metalloprotease FTSH 10, mitochondrial OS=Arabidopsis thaliana OX=3702 GN=FTSH10 PE=1 SV=1"	FTSH10	1	6.20162e-06	188.6	EQQQISFQEFK(1)NK	2	4.1958	2
Cellular Component	GO:0009534	5	chloroplast thylakoid	9.71805e-45	TRINITY_DN32779_c0_g1_m.21350	353	K	"ATP-dependent zinc metalloprotease FTSH 10, mitochondrial OS=Arabidopsis thaliana OX=3702 GN=FTSH10 PE=1 SV=1"	FTSH10	1	0.014386	43.734	K(1)YEELGAK	2	-3.1204	1
Cellular Component	GO:0009534	5	chloroplast thylakoid	9.71805e-45	TRINITY_DN32779_c0_g1_m.21350	517	K	"ATP-dependent zinc metalloprotease FTSH 10, mitochondrial OS=Arabidopsis thaliana OX=3702 GN=FTSH10 PE=1 SV=1"	FTSH10	1	0.00773771	55.578	IK(1)LDHEPSYYSQR	2	-1.933	2
Cellular Component	GO:0009534	5	chloroplast thylakoid	9.71805e-45	TRINITY_DN32779_c0_g1_m.21350	329	K	"ATP-dependent zinc metalloprotease FTSH 10, mitochondrial OS=Arabidopsis thaliana OX=3702 GN=FTSH10 PE=1 SV=1"	FTSH10	1	0.00189966	52.863	VYFK(1)DVAGCDEAK	2	-0.49378	1
Cellular Component	GO:0009534	5	chloroplast thylakoid	9.71805e-45	TRINITY_DN30248_c1_g1_m.15749	172	K	"PGR5-like protein 1A, chloroplastic OS=Arabidopsis thaliana OX=3702 GN=PGRL1A PE=1 SV=1"	PGRL1A	1	3.52392e-29	219.16	LK(1)SEGSEIVVEGPR	2	-2.1764	2
Cellular Component	GO:0009534	5	chloroplast thylakoid	9.71805e-45	TRINITY_DN28542_c0_g1_m.12475	81	K	"Rhodanese-like domain-containing protein 14, chloroplastic OS=Arabidopsis thaliana OX=3702 GN=At4g27700 PE=2 SV=1"	At4g27700	1	0.00844159	90.142	RPAEEDWK(1)IK	2	-8.6263	1
Cellular Component	GO:0009534	5	chloroplast thylakoid	9.71805e-45	TRINITY_DN28542_c0_g1_m.12475	98	K	"Rhodanese-like domain-containing protein 14, chloroplastic OS=Arabidopsis thaliana OX=3702 GN=At4g27700 PE=2 SV=1"	At4g27700	1	0.00011815	103.8	SVDAK(1)EALR	2	-4.2312	1
Cellular Component	GO:0009534	5	chloroplast thylakoid	9.71805e-45	TRINITY_DN27516_c0_g1_m.10616	138	K	"Photosynthetic NDH subunit of lumenal location 4, chloroplastic OS=Arabidopsis thaliana OX=3702 GN=PNSL4 PE=1 SV=1"	PNSL4	1	0.00105579	105.04	VFDSSYK(1)R	2	-4.1088	1
Cellular Component	GO:0009534	5	chloroplast thylakoid	9.71805e-45	TRINITY_DN23701_c0_g1_m.5379	147	K	"Polyphenol oxidase, chloroplastic OS=Malus domestica OX=3750 PE=2 SV=1"		1	0.0120166	69.093	AYIAK(1)YNR	2	8.3839	2
Cellular Component	GO:0009534	5	chloroplast thylakoid	9.71805e-45	TRINITY_DN23701_c0_g1_m.5379	156	K	"Polyphenol oxidase, chloroplastic OS=Malus domestica OX=3750 PE=2 SV=1"		1	0.000104491	114.93	AVQLMK(1)DLPDSDPR	2	-0.29202	2
Cellular Component	GO:0009534	5	chloroplast thylakoid	9.71805e-45	TRINITY_DN23701_c0_g1_m.5379	543	K	"Polyphenol oxidase, chloroplastic OS=Malus domestica OX=3750 PE=2 SV=1"		1	7.8038e-89	286.54	SEFAGSFVNVPHK(1)R	2	7.6599	3
Cellular Component	GO:0009534	5	chloroplast thylakoid	9.71805e-45	TRINITY_DN35667_c0_g1_m.29519	986	K	"Glycine dehydrogenase (decarboxylating), mitochondrial OS=Solanum tuberosum OX=4113 GN=GDCSP PE=2 SV=1"	GDCSP	1	1.09133e-14	137.4	EEIAQIENGK(1)ADIHNNVLK	3	-0.21669	2
Cellular Component	GO:0009534	5	chloroplast thylakoid	9.71805e-45	TRINITY_DN35667_c0_g1_m.29519	920	K	"Glycine dehydrogenase (decarboxylating), mitochondrial OS=Solanum tuberosum OX=4113 GN=GDCSP PE=2 SV=1"	GDCSP	1	2.10536e-13	162.23	GFK(1)NTAGIEPEDVAK	2	8.1325	5
Cellular Component	GO:0009534	5	chloroplast thylakoid	9.71805e-45	TRINITY_DN35667_c0_g1_m.29519	165	K	"Glycine dehydrogenase (decarboxylating), mitochondrial OS=Solanum tuberosum OX=4113 GN=GDCSP PE=2 SV=1"	GDCSP	1	1.44576e-06	110.06	FDAGLTESQMVDHMK(1)DLASK	3	-0.73052	3
Cellular Component	GO:0009534	5	chloroplast thylakoid	9.71805e-45	TRINITY_DN35667_c0_g1_m.29519	280	K	"Glycine dehydrogenase (decarboxylating), mitochondrial OS=Solanum tuberosum OX=4113 GN=GDCSP PE=2 SV=1"	GDCSP	0.999999	4.07858e-05	60.734	KTFIIASNCHPQTIDICK(1)TR	3	-1.2796	1
Cellular Component	GO:0009534	5	chloroplast thylakoid	9.71805e-45	TRINITY_DN35667_c0_g1_m.29519	488	K	"Glycine dehydrogenase (decarboxylating), mitochondrial OS=Solanum tuberosum OX=4113 GN=GDCSP PE=2 SV=1"	GDCSP	1	7.88294e-14	169.05	VK(1)TADAHAIADAAYK	2	0.028841	5
Cellular Component	GO:0009534	5	chloroplast thylakoid	9.71805e-45	TRINITY_DN35667_c0_g1_m.29519	263	K	"Glycine dehydrogenase (decarboxylating), mitochondrial OS=Solanum tuberosum OX=4113 GN=GDCSP PE=2 SV=1"	GDCSP	0.958871	6.16958e-28	207	K(0.041)K(0.959)TFIIASNCHPQTIDICK	3	-2.842	1
Cellular Component	GO:0009534	5	chloroplast thylakoid	9.71805e-45	TRINITY_DN35667_c0_g1_m.29519	819	K	"Glycine dehydrogenase (decarboxylating), mitochondrial OS=Solanum tuberosum OX=4113 GN=GDCSP PE=2 SV=1"	GDCSP	1	9.03074e-48	181.08	TFCIPHGGGGPGMGPIGVK(1)K	2	0.97522	4
Cellular Component	GO:0009534	5	chloroplast thylakoid	9.71805e-45	TRINITY_DN35667_c0_g1_m.29519	586	K	"Glycine dehydrogenase (decarboxylating), mitochondrial OS=Solanum tuberosum OX=4113 GN=GDCSP PE=2 SV=1"	GDCSP	1	0.00012954	141.93	YIHK(1)LQSK	2	-2.8741	2
Cellular Component	GO:0009534	5	chloroplast thylakoid	9.71805e-45	TRINITY_DN35667_c0_g1_m.29519	501	K	"Glycine dehydrogenase (decarboxylating), mitochondrial OS=Solanum tuberosum OX=4113 GN=GDCSP PE=2 SV=1"	GDCSP	1	1.01041e-45	169.52	TADAHAIADAAYK(1)SGINLR	2	7.0908	5
Cellular Component	GO:0009534	5	chloroplast thylakoid	9.71805e-45	TRINITY_DN35667_c0_g1_m.29519	820	K	"Glycine dehydrogenase (decarboxylating), mitochondrial OS=Solanum tuberosum OX=4113 GN=GDCSP PE=2 SV=1"	GDCSP	1	9.79744e-54	204.6	K(1)HLAPFLPSHPVVPTGGIPAPDK	3	-1.206	4
Cellular Component	GO:0009534	5	chloroplast thylakoid	9.71805e-45	TRINITY_DN35667_c0_g1_m.29519	932	K	"Glycine dehydrogenase (decarboxylating), mitochondrial OS=Solanum tuberosum OX=4113 GN=GDCSP PE=2 SV=1"	GDCSP	1	4.33999e-13	216.04	NTAGIEPEDVAK(1)R	2	-1.7444	4
Cellular Component	GO:0009534	5	chloroplast thylakoid	9.71805e-45	TRINITY_DN35667_c0_g1_m.29519	296	K	"Glycine dehydrogenase (decarboxylating), mitochondrial OS=Solanum tuberosum OX=4113 GN=GDCSP PE=2 SV=1"	GDCSP	1	0.000202222	141.44	VVTADLK(1)DIDYK	2	1.9605	2
Cellular Component	GO:0009534	5	chloroplast thylakoid	9.71805e-45	TRINITY_DN35667_c0_g1_m.29519	1011	K	"Glycine dehydrogenase (decarboxylating), mitochondrial OS=Solanum tuberosum OX=4113 GN=GDCSP PE=2 SV=1"	GDCSP	1	1.28502e-10	174.02	SAPHPPSLLMGDSWTK(1)PYSR	3	-0.15541	2
Cellular Component	GO:0009534	5	chloroplast thylakoid	9.71805e-45	TRINITY_DN35667_c0_g1_m.29519	404	K	"Glycine dehydrogenase (decarboxylating), mitochondrial OS=Solanum tuberosum OX=4113 GN=GDCSP PE=2 SV=1"	GDCSP	1	2.21828e-19	211.68	IIGVSVDSSGK(1)PALR	2	0.27334	1
Cellular Component	GO:0009534	5	chloroplast thylakoid	9.71805e-45	TRINITY_DN27252_c0_g1_m.10126	215	K	"Rhodanese-like domain-containing protein 4A, chloroplastic OS=Arabidopsis thaliana OX=3702 GN=STR4A PE=2 SV=1"	STR4A	1	0.0178268	47.27	SAVQVPFSVDDEDGFVK(1)K	2	-0.31808	1
Cellular Component	GO:0009534	5	chloroplast thylakoid	9.71805e-45	TRINITY_DN33066_c0_g1_m.22079	339	K	"Glutamine synthetase leaf isozyme, chloroplastic OS=Phaseolus vulgaris OX=3885 PE=2 SV=1"		1	1.73033e-38	238.93	HK(1)EHISAYGEGNER	2	-0.52202	10
Cellular Component	GO:0009534	5	chloroplast thylakoid	9.71805e-45	TRINITY_DN33066_c0_g1_m.22079	328	K	"Glutamine synthetase leaf isozyme, chloroplastic OS=Phaseolus vulgaris OX=3885 PE=2 SV=1"		1	8.93832e-05	126.82	TMREEGGYEAIK(1)K	2	-1.6489	6
Cellular Component	GO:0009534	5	chloroplast thylakoid	9.71805e-45	TRINITY_DN33066_c0_g1_m.22079	167	K	"Glutamine synthetase leaf isozyme, chloroplastic OS=Phaseolus vulgaris OX=3885 PE=2 SV=1"		1	3.11417e-14	88.203	GGNNILVVCDTYTPAGEPIPTNK(1)R	3	3.1675	4
Cellular Component	GO:0009534	5	chloroplast thylakoid	9.71805e-45	TRINITY_DN33066_c0_g1_m.22079	316	K	"Glutamine synthetase leaf isozyme, chloroplastic OS=Phaseolus vulgaris OX=3885 PE=2 SV=1"		1	2.15913e-74	251.81	PIEGDWNGAGCHTNFSTK(1)TMR	3	-0.64332	7
Cellular Component	GO:0009534	5	chloroplast thylakoid	9.71805e-45	TRINITY_DN33066_c0_g1_m.22079	356	K	"Glutamine synthetase leaf isozyme, chloroplastic OS=Phaseolus vulgaris OX=3885 PE=2 SV=1"		1	1.83329e-30	162.16	LTGK(1)HETASIDSFSWGVANR	3	-3.6835	5
Cellular Component	GO:0009534	5	chloroplast thylakoid	9.71805e-45	TRINITY_DN33066_c0_g1_m.22079	99	K	"Glutamine synthetase leaf isozyme, chloroplastic OS=Phaseolus vulgaris OX=3885 PE=2 SV=1"		1	2.1463e-19	230.55	SK(1)TISKPVEHPSELPK	2	-0.044718	2
Cellular Component	GO:0009534	5	chloroplast thylakoid	9.71805e-45	TRINITY_DN33066_c0_g1_m.22079	103	K	"Glutamine synthetase leaf isozyme, chloroplastic OS=Phaseolus vulgaris OX=3885 PE=2 SV=1"		1	0.00464383	69.327	TISK(1)PVEHPSELPK	2	-2.7774	1
Cellular Component	GO:0009534	5	chloroplast thylakoid	9.71805e-45	TRINITY_DN33066_c0_g1_m.22079	56	K	"Glutamine synthetase leaf isozyme, chloroplastic OS=Phaseolus vulgaris OX=3885 PE=2 SV=1"		1	0.000300692	112.93	VFALK(1)SDNSTVNR	2	-1.0345	1
Cellular Component	GO:0009534	5	chloroplast thylakoid	9.71805e-45	TRINITY_DN33066_c0_g1_m.22079	178	K	"Glutamine synthetase leaf isozyme, chloroplastic OS=Phaseolus vulgaris OX=3885 PE=2 SV=1"		1	1.69924e-06	91.783	AAEIFSNK(1)K	2	-4.1464	1
Cellular Component	GO:0009534	5	chloroplast thylakoid	9.71805e-45	TRINITY_DN30500_c0_g1_m.16252	327	K	"Phosphatidate cytidylyltransferase 4, chloroplastic OS=Arabidopsis thaliana OX=3702 GN=CDS4 PE=1 SV=1"	CDS4	1	0.000178831	81.099	TPLTSVSPK(1)K	2	-0.81632	1
Cellular Component	GO:0009534	5	chloroplast thylakoid	9.71805e-45	TRINITY_DN30159_c0_g1_m.15565	361	K	endoribonuclease E-like protein [Medicago truncatula]		1	0.000664276	85.813	LLK(1)HLLNITDPEER	2	-1.8145	2
Cellular Component	GO:0009534	5	chloroplast thylakoid	9.71805e-45	TRINITY_DN28749_c0_g1_m.12847	67	K	"NAD(P)H-quinone oxidoreductase subunit S, chloroplastic OS=Arabidopsis thaliana OX=3702 GN=ndhS PE=1 SV=1"	ndhS	1	0.00117637	61.067	GLCNGEEGLQK(1)ELSR	2	0.25791	1
Cellular Component	GO:0009534	5	chloroplast thylakoid	9.71805e-45	TRINITY_DN28749_c0_g1_m.12847	217	K	"NAD(P)H-quinone oxidoreductase subunit S, chloroplastic OS=Arabidopsis thaliana OX=3702 GN=ndhS PE=1 SV=1"	ndhS	1	6.24121e-25	215.61	NPK(1)SAVLEPLLEKDSE	2	0.58261	4
Cellular Component	GO:0009534	5	chloroplast thylakoid	9.71805e-45	TRINITY_DN28902_c0_g1_m.13137	200	K	"Protein disulfide isomerase pTAC5, chloroplastic OS=Arabidopsis thaliana OX=3702 GN=PTAC5 PE=1 SV=1"	PTAC5	1	0.00262891	78.043	VSEGEAAEMVVK(1)K	2	-0.60442	2
Cellular Component	GO:0009534	5	chloroplast thylakoid	9.71805e-45	TRINITY_DN28902_c0_g1_m.13137	168	K	"Protein disulfide isomerase pTAC5, chloroplastic OS=Arabidopsis thaliana OX=3702 GN=PTAC5 PE=1 SV=1"	PTAC5	1	0.000170691	107.6	SLIAESGSAQSPMVLEEK(1)K	2	3.1698	2
Cellular Component	GO:0009534	5	chloroplast thylakoid	9.71805e-45	TRINITY_DN28902_c0_g1_m.13137	150	K	"Protein disulfide isomerase pTAC5, chloroplastic OS=Arabidopsis thaliana OX=3702 GN=PTAC5 PE=1 SV=1"	PTAC5	1	5.61431e-30	104.76	DK(1)SLIAESGSAQSPMVLEEK	2	0.51245	1
Cellular Component	GO:0009534	5	chloroplast thylakoid	9.71805e-45	TRINITY_DN25871_c0_g1_m.7987	152	K	"Allene oxide cyclase, chloroplastic OS=Oryza sativa subsp. japonica OX=39947 GN=AOC PE=1 SV=1"	AOC	1	3.44451e-07	97.933	ELLGK(1)HVEPSPHVEASPAAK	3	-1.6594	1
Cellular Component	GO:0009534	5	chloroplast thylakoid	9.71805e-45	TRINITY_DN22693_c0_g2_m.4399	308	K	Photosystem II CP47 reaction center protein OS=Morus indica OX=248361 GN=psbB PE=3 SV=1	psbB	1	3.58773e-22	176	IPEK(1)LAFYDYIGNNPAK	2	0.23093	2
Cellular Component	GO:0009534	5	chloroplast thylakoid	9.71805e-45	TRINITY_DN22693_c0_g2_m.4399	304	K	Photosystem II CP47 reaction center protein OS=Morus indica OX=248361 GN=psbB PE=3 SV=1	psbB	1	1.94741e-46	252.75	QSLSEAWSK(1)IPEK	2	0.99686	2
Cellular Component	GO:0009534	5	chloroplast thylakoid	9.71805e-45	TRINITY_DN22693_c0_g2_m.4399	130	K	Photosystem II CP47 reaction center protein OS=Morus indica OX=248361 GN=psbB PE=3 SV=1	psbB	1	0.00270777	97.277	TGK(1)PSLDLPK	2	-2.5541	2
Cellular Component	GO:0009534	5	chloroplast thylakoid	9.71805e-45	TRINITY_DN22693_c0_g2_m.4399	295	K	Photosystem II CP47 reaction center protein OS=Morus indica OX=248361 GN=psbB PE=3 SV=1	psbB	1	8.30217e-20	169.05	VSAGLAEK(1)QSLSEAWSK	2	1.3569	1
Cellular Component	GO:0009534	5	chloroplast thylakoid	9.71805e-45	TRINITY_DN22693_c0_g2_m.4399	438	K	Photosystem II CP47 reaction center protein OS=Morus indica OX=248361 GN=psbB PE=3 SV=1	psbB	1	0.000581382	100.84	ATLK(1)SDGVFR	2	-3.8667	2
Cellular Component	GO:0009534	5	chloroplast thylakoid	9.71805e-45	TRINITY_DN31743_c0_g1_m.18976	352	K	"Thylakoid lumenal 29 kDa protein, chloroplastic OS=Solanum lycopersicum OX=4081 GN=CLEB3J9 PE=3 SV=1"	CLEB3J9	0.999999	0.00552943	105.36	KVDLSK(1)LK	2	-5.1887	1
Cellular Component	GO:0009534	5	chloroplast thylakoid	9.71805e-45	TRINITY_DN31743_c0_g1_m.18976	138	K	"Thylakoid lumenal 29 kDa protein, chloroplastic OS=Solanum lycopersicum OX=4081 GN=CLEB3J9 PE=3 SV=1"	CLEB3J9	1	0.000422489	130.79	AIK(1)SGGPNGSIR	2	-1.7728	2
Cellular Component	GO:0009534	5	chloroplast thylakoid	9.71805e-45	TRINITY_DN31743_c0_g1_m.18976	264	K	"Thylakoid lumenal 29 kDa protein, chloroplastic OS=Solanum lycopersicum OX=4081 GN=CLEB3J9 PE=3 SV=1"	CLEB3J9	1	3.42628e-17	199.54	DK(1)FSAIGFGPR	2	-5.2036	3
Cellular Component	GO:0009534	5	chloroplast thylakoid	9.71805e-45	TRINITY_DN31743_c0_g1_m.18976	305	K	"Thylakoid lumenal 29 kDa protein, chloroplastic OS=Solanum lycopersicum OX=4081 GN=CLEB3J9 PE=3 SV=1"	CLEB3J9	1	0.000491557	101.41	PWVEK(1)YQR	2	8.1525	2
Cellular Component	GO:0009534	5	chloroplast thylakoid	9.71805e-45	TRINITY_DN31743_c0_g1_m.18976	255	K	"Thylakoid lumenal 29 kDa protein, chloroplastic OS=Solanum lycopersicum OX=4081 GN=CLEB3J9 PE=3 SV=1"	CLEB3J9	1	2.07376e-13	205.09	VPLWEK(1)ATVQEMK	2	-0.70557	3
Cellular Component	GO:0009534	5	chloroplast thylakoid	9.71805e-45	TRINITY_DN31743_c0_g1_m.18976	113	K	"Thylakoid lumenal 29 kDa protein, chloroplastic OS=Solanum lycopersicum OX=4081 GN=CLEB3J9 PE=3 SV=1"	CLEB3J9	1	0.0211114	52.591	STLYEAIK(1)K	2	-3.4819	1
Cellular Component	GO:0009534	5	chloroplast thylakoid	9.71805e-45	TRINITY_DN28016_c1_g3_m.11512	308	K	Cytochrome f OS=Morus indica OX=248361 GN=petA PE=3 SV=1	petA	0.904243	5.05739e-06	154.66	K(0.904)QFEK(0.096)VQLSEMNF	2	0.92667	2
Cellular Component	GO:0009534	5	chloroplast thylakoid	9.71805e-45	TRINITY_DN28016_c1_g3_m.11512	131	K	Cytochrome f OS=Morus indica OX=248361 GN=petA PE=3 SV=1	petA	1	1.71527e-15	165.02	EK(1)ISNLSFQSYRPTK	2	0.53605	3
Cellular Component	GO:0009534	5	chloroplast thylakoid	9.71805e-45	TRINITY_DN28016_c1_g3_m.11512	93	K	Cytochrome f OS=Morus indica OX=248361 GN=petA PE=3 SV=1	petA	1	7.38273e-12	130.71	IPYDLQLK(1)QVLANGK	2	-0.33353	5
Cellular Component	GO:0009534	5	chloroplast thylakoid	9.71805e-45	TRINITY_DN28016_c1_g3_m.11512	312	K	Cytochrome f OS=Morus indica OX=248361 GN=petA PE=3 SV=1	petA	1	2.87333e-11	215.84	QFEK(1)VQLSEMNF	2	-2.0491	1
Cellular Component	GO:0009534	5	chloroplast thylakoid	9.71805e-45	TRINITY_DN28016_c1_g3_m.11512	144	K	Cytochrome f OS=Morus indica OX=248361 GN=petA PE=3 SV=1	petA	1	0.00503549	66.953	ISNLSFQSYRPTK(1)K	2	6.4917	1
Cellular Component	GO:0009534	5	chloroplast thylakoid	9.71805e-45	TRINITY_DN31054_c0_g3_m.17446	275	K	"Magnesium-protoporphyrin IX monomethyl ester [oxidative] cyclase, chloroplastic OS=Gossypium hirsutum OX=3635 GN=CRD1 PE=2 SV=2"	CRD1	1	0.010681	41.824	AQPQFLNDWK(1)AK	2	-0.30898	1
Cellular Component	GO:0009534	5	chloroplast thylakoid	9.71805e-45	TRINITY_DN31054_c0_g3_m.17446	55	K	"Magnesium-protoporphyrin IX monomethyl ester [oxidative] cyclase, chloroplastic OS=Gossypium hirsutum OX=3635 GN=CRD1 PE=2 SV=2"	CRD1	1	0.000128842	99.589	ASK(1)TEINETLLTPR	2	0.10201	1
Cellular Component	GO:0009534	5	chloroplast thylakoid	9.71805e-45	TRINITY_DN28043_c0_g1_m.11560	334	K	"Protochlorophyllide reductase, chloroplastic OS=Cucumis sativus OX=3659 GN=PORA PE=2 SV=1"	PORA	1	3.41865e-08	130.71	YITK(1)GFVSEEESGKR	2	-0.044777	1
Cellular Component	GO:0009534	5	chloroplast thylakoid	9.71805e-45	TRINITY_DN28043_c0_g1_m.11560	344	K	"Protochlorophyllide reductase, chloroplastic OS=Cucumis sativus OX=3659 GN=PORA PE=2 SV=1"	PORA	1	0.000477492	105.36	GFVSEEESGK(1)R	2	-0.51132	1
Cellular Component	GO:0009534	5	chloroplast thylakoid	9.71805e-45	TRINITY_DN30236_c0_g1_m.15729	142	K	"Protein PLASTID TRANSCRIPTIONALLY ACTIVE 16, chloroplastic OS=Arabidopsis thaliana OX=3702 GN=PTAC16 PE=1 SV=1"	PTAC16	1	6.93582e-06	125.98	IISNEESK(1)R	2	-4.0449	3
Cellular Component	GO:0009534	5	chloroplast thylakoid	9.71805e-45	TRINITY_DN30236_c0_g1_m.15729	134	K	"Protein PLASTID TRANSCRIPTIONALLY ACTIVE 16, chloroplastic OS=Arabidopsis thaliana OX=3702 GN=PTAC16 PE=1 SV=1"	PTAC16	1	3.20032e-05	108.3	YK(1)IISNEESK	2	-2.6827	1
Cellular Component	GO:0009534	5	chloroplast thylakoid	9.71805e-45	TRINITY_DN30236_c0_g1_m.15729	374	K	"Protein PLASTID TRANSCRIPTIONALLY ACTIVE 16, chloroplastic OS=Arabidopsis thaliana OX=3702 GN=PTAC16 PE=1 SV=1"	PTAC16	1	5.46211e-09	175.51	KLEEEVK(1)K	2	-1.5546	1
Cellular Component	GO:0009534	5	chloroplast thylakoid	9.71805e-45	TRINITY_DN30236_c0_g1_m.15729	58	K	"Protein PLASTID TRANSCRIPTIONALLY ACTIVE 16, chloroplastic OS=Arabidopsis thaliana OX=3702 GN=PTAC16 PE=1 SV=1"	PTAC16	1	0.00921288	68.49	FDFSK(1)VPDVK	2	-3.1369	1
Cellular Component	GO:0009534	5	chloroplast thylakoid	9.71805e-45	TRINITY_DN30236_c0_g1_m.15729	345	K	"Protein PLASTID TRANSCRIPTIONALLY ACTIVE 16, chloroplastic OS=Arabidopsis thaliana OX=3702 GN=PTAC16 PE=1 SV=1"	PTAC16	1	0.00389461	85.622	AAYAEAQAK(1)AK	2	-2.8447	1
Cellular Component	GO:0009534	5	chloroplast thylakoid	9.71805e-45	TRINITY_DN30236_c0_g1_m.15729	427	K	"Protein PLASTID TRANSCRIPTIONALLY ACTIVE 16, chloroplastic OS=Arabidopsis thaliana OX=3702 GN=PTAC16 PE=1 SV=1"	PTAC16	1	1.12836e-32	233.7	LSAQLATK(1)VQNSQEK	2	-1.4873	2
Cellular Component	GO:0009534	5	chloroplast thylakoid	9.71805e-45	TRINITY_DN30236_c0_g1_m.15729	45	K	"Protein PLASTID TRANSCRIPTIONALLY ACTIVE 16, chloroplastic OS=Arabidopsis thaliana OX=3702 GN=PTAC16 PE=1 SV=1"	PTAC16	1	3.57817e-09	139.61	AGSETEADDK(1)AGNSSPFR	2	0.27554	1
Cellular Component	GO:0009534	5	chloroplast thylakoid	9.71805e-45	TRINITY_DN30236_c0_g1_m.15729	132	K	"Protein PLASTID TRANSCRIPTIONALLY ACTIVE 16, chloroplastic OS=Arabidopsis thaliana OX=3702 GN=PTAC16 PE=1 SV=1"	PTAC16	0.99777	0.00107017	80.815	LAAK(0.998)YK(0.002)IISNEESK	2	-0.78322	1
Cellular Component	GO:0009534	5	chloroplast thylakoid	9.71805e-45	TRINITY_DN28607_c0_g1_m.12583	233	K	"ATP-dependent Clp protease proteolytic subunit 4, chloroplastic OS=Arabidopsis thaliana OX=3702 GN=CLPP4 PE=1 SV=1"	CLPP4	1	4.77938e-72	277.1	SFEQVQK(1)DIDRDR	2	1.8963	3
Cellular Component	GO:0009534	5	chloroplast thylakoid	9.71805e-45	TRINITY_DN28607_c0_g1_m.12583	282	K	"ATP-dependent Clp protease proteolytic subunit 4, chloroplastic OS=Arabidopsis thaliana OX=3702 GN=CLPP4 PE=1 SV=1"	CLPP4	1	0.00243328	78.932	ISYEEISK(1)DPR	2	-0.99016	1
Cellular Component	GO:0009534	5	chloroplast thylakoid	9.71805e-45	TRINITY_DN29081_c0_g1_m.13476	170	K	"Thylakoid lumenal 16.5 kDa protein, chloroplastic OS=Arabidopsis thaliana OX=3702 GN=At4g02530 PE=1 SV=3"	At4g02530	1	0.00012277	113.46	AFTK(1)LSSSPEEK	2	-0.32739	2
Cellular Component	GO:0009534	5	chloroplast thylakoid	9.71805e-45	TRINITY_DN29081_c0_g1_m.13476	166	K	"Thylakoid lumenal 16.5 kDa protein, chloroplastic OS=Arabidopsis thaliana OX=3702 GN=At4g02530 PE=1 SV=3"	At4g02530	1	0.000469894	76.563	STDSDWVK(1)NVNK(1)AFTK	2	12.245	1
Cellular Component	GO:0009534	5	chloroplast thylakoid	9.71805e-45	TRINITY_DN29081_c0_g1_m.13476	204	K	"Thylakoid lumenal 16.5 kDa protein, chloroplastic OS=Arabidopsis thaliana OX=3702 GN=At4g02530 PE=1 SV=3"	At4g02530	1	1.92242e-77	233.92	NDVQSSK(1)TAFVSSASAFEK	2	1.9105	1
Cellular Component	GO:0009534	5	chloroplast thylakoid	9.71805e-45	TRINITY_DN29081_c0_g1_m.13476	162	K	"Thylakoid lumenal 16.5 kDa protein, chloroplastic OS=Arabidopsis thaliana OX=3702 GN=At4g02530 PE=1 SV=3"	At4g02530	1	7.49384e-35	246.5	STDSDWVK(1)NVNK(1)AFTK	2	12.245	5
Cellular Component	GO:0009534	5	chloroplast thylakoid	9.71805e-45	TRINITY_DN30076_c2_g1_m.15392	145	K	"Phosphoribulokinase, chloroplastic OS=Mesembryanthemum crystallinum OX=3544 PE=2 SV=1"		1	2.192e-20	215.93	ANNFDLMYDQVK(1)ALK	2	0.5809	5
Cellular Component	GO:0009534	5	chloroplast thylakoid	9.71805e-45	TRINITY_DN30076_c2_g1_m.15392	234	K	"Phosphoribulokinase, chloroplastic OS=Mesembryanthemum crystallinum OX=3544 PE=2 SV=1"		1	1.31514e-07	190.68	K(1)PDFDAYIDPQK	2	-0.28674	2
Cellular Component	GO:0009534	5	chloroplast thylakoid	9.71805e-45	TRINITY_DN30076_c2_g1_m.15392	227	K	"Phosphoribulokinase, chloroplastic OS=Mesembryanthemum crystallinum OX=3544 PE=2 SV=1"		1	0.00163393	72.846	GHSLESIK(1)ASIEAR	2	-4.8252	1
Cellular Component	GO:0009534	5	chloroplast thylakoid	9.71805e-45	TRINITY_DN30560_c0_g2_m.16356	169	K	"Tocopherol cyclase, chloroplastic OS=Arabidopsis thaliana OX=3702 GN=VTE1 PE=1 SV=1"	VTE1	1	6.34277e-08	175.64	LK(1)PWEVVQYGPR	2	0.55114	3
Cellular Component	GO:0009534	5	chloroplast thylakoid	9.71805e-45	TRINITY_DN30560_c0_g2_m.16356	268	K	"Tocopherol cyclase, chloroplastic OS=Arabidopsis thaliana OX=3702 GN=VTE1 PE=1 SV=1"	VTE1	1	0.000558672	191.25	TDYADIVK(1)TAR	2	-0.79872	1
Cellular Component	GO:0009534	5	chloroplast thylakoid	9.71805e-45	TRINITY_DN24988_c0_g1_m.6819	209	K	"50S ribosomal protein L12, chloroplastic OS=Spinacia oleracea OX=3562 GN=RPL12 PE=1 SV=2"	RPL12	0.989397	2.21182e-05	150.85	K(0.011)FK(0.989)EGVSK	2	-3.5504	2
Cellular Component	GO:0009534	5	chloroplast thylakoid	9.71805e-45	TRINITY_DN28443_c0_g1_m.12284	403	K	"Protein TIC 40, chloroplastic OS=Pisum sativum OX=3888 GN=TIC40 PE=1 SV=1"	TIC40	1	7.47652e-06	106.97	VMDSLK(1)NFDLNSPEVK	2	1.5469	4
Cellular Component	GO:0009534	5	chloroplast thylakoid	9.71805e-45	TRINITY_DN28443_c0_g1_m.12284	189	K	"Protein TIC 40, chloroplastic OS=Pisum sativum OX=3888 GN=TIC40 PE=1 SV=1"	TIC40	1	0.00243383	87.251	K(1)YAMQQAMK	2	-2.777	2
Cellular Component	GO:0009534	5	chloroplast thylakoid	9.71805e-45	TRINITY_DN28443_c0_g1_m.12284	369	K	"Protein TIC 40, chloroplastic OS=Pisum sativum OX=3888 GN=TIC40 PE=1 SV=1"	TIC40	1	0.00336648	85.821	NPTTFK(1)WMLQNPQYR	2	6.6805	1
Cellular Component	GO:0009534	5	chloroplast thylakoid	9.71805e-45	TRINITY_DN28443_c0_g1_m.12284	299	K	"Protein TIC 40, chloroplastic OS=Pisum sativum OX=3888 GN=TIC40 PE=1 SV=1"	TIC40	1	0.00454594	69.327	SPFESDLNDADK(1)TLSK	2	1.8652	1
Cellular Component	GO:0009534	5	chloroplast thylakoid	9.71805e-45	TRINITY_DN33426_c0_g3_m.23055	152	K	"Transketolase, chloroplastic OS=Solanum tuberosum OX=4113 PE=2 SV=1"		1	0.0202437	68.548	EAK(1)AVK(0.877)DK(0.123)PTLIK	2	-2.9636	1
Cellular Component	GO:0009534	5	chloroplast thylakoid	9.71805e-45	TRINITY_DN33426_c0_g3_m.23055	237	K	"Transketolase, chloroplastic OS=Solanum tuberosum OX=4113 PE=2 SV=1"		1	0.0112298	93.561	FAEYEK(1)K	2	-3.6013	3
Cellular Component	GO:0009534	5	chloroplast thylakoid	9.71805e-45	TRINITY_DN33426_c0_g3_m.23055	238	K	"Transketolase, chloroplastic OS=Solanum tuberosum OX=4113 PE=2 SV=1"		1	0.000207074	102.26	K(1)YGEEAAELK	2	-1.2198	4
Cellular Component	GO:0009534	5	chloroplast thylakoid	9.71805e-45	TRINITY_DN33426_c0_g3_m.23055	562	K	"Transketolase, chloroplastic OS=Solanum tuberosum OX=4113 PE=2 SV=1"		1	1.92566e-39	200.9	AIGIDHFGASAPAGK(1)IYK	2	1.283	4
Cellular Component	GO:0009534	5	chloroplast thylakoid	9.71805e-45	TRINITY_DN33426_c0_g3_m.23055	155	K	"Transketolase, chloroplastic OS=Solanum tuberosum OX=4113 PE=2 SV=1"		0.877432	0.0202437	68.548	EAK(1)AVK(0.877)DK(0.123)PTLIK	2	-2.9636	1
Cellular Component	GO:0009534	5	chloroplast thylakoid	9.71805e-45	TRINITY_DN33426_c0_g3_m.23055	547	K	"Transketolase, chloroplastic OS=Solanum tuberosum OX=4113 PE=2 SV=1"		1	0.000643152	108.34	GK(1)AIGIDHFGASAPAGK	2	0.27791	2
Cellular Component	GO:0009534	5	chloroplast thylakoid	9.71805e-45	TRINITY_DN33426_c0_g3_m.23055	7	K	"Transketolase, chloroplastic OS=Solanum tuberosum OX=4113 PE=2 SV=1"		1	0.00383843	78.178	EEDLK(1)NFR	2	6.9459	1
Cellular Component	GO:0009534	5	chloroplast thylakoid	9.71805e-45	TRINITY_DN33426_c0_g3_m.23055	188	K	"Transketolase, chloroplastic OS=Solanum tuberosum OX=4113 PE=2 SV=1"		1	0.000429155	62.304	ANSYSVHGSALGAK(1)EVDATR	3	1.8	2
Cellular Component	GO:0009534	5	chloroplast thylakoid	9.71805e-45	TRINITY_DN33426_c0_g3_m.23055	441	K	"Transketolase, chloroplastic OS=Solanum tuberosum OX=4113 PE=2 SV=1"		1	8.36287e-06	112.73	QK(1)LPQLAGTSIEGVEK	2	1.0473	1
Cellular Component	GO:0009534	5	chloroplast thylakoid	9.71805e-45	TRINITY_DN33426_c0_g3_m.23055	315	K	"Transketolase, chloroplastic OS=Solanum tuberosum OX=4113 PE=2 SV=1"		1	1.61018e-46	257.01	MFGDFQK(1)DTPEER	2	3.6885	10
Cellular Component	GO:0009534	5	chloroplast thylakoid	9.71805e-45	TRINITY_DN33426_c0_g3_m.23055	174	K	"Transketolase, chloroplastic OS=Solanum tuberosum OX=4113 PE=2 SV=1"		1	3.18918e-59	278.01	VTTTIGFGSPNK(1)ANSYSVHGSALGAK	3	6.5559	2
Cellular Component	GO:0009534	5	chloroplast thylakoid	9.71805e-45	TRINITY_DN33426_c0_g3_m.23055	423	K	"Transketolase, chloroplastic OS=Solanum tuberosum OX=4113 PE=2 SV=1"		1	1.23648e-71	258.79	PADGNETAGAYK(1)VAVLNR	2	4.9093	9
Cellular Component	GO:0009534	5	chloroplast thylakoid	9.71805e-45	TRINITY_DN27405_c1_g1_m.10423	147	K	"30S ribosomal protein S17, chloroplastic OS=Arabidopsis thaliana OX=3702 GN=RPS17 PE=1 SV=1"	RPS17	1	2.10219e-07	188.6	K(1)YQAHDPDNQFK	2	-1.2561	4
Cellular Component	GO:0009534	5	chloroplast thylakoid	9.71805e-45	TRINITY_DN27405_c1_g1_m.10423	137	K	"30S ribosomal protein S17, chloroplastic OS=Arabidopsis thaliana OX=3702 GN=RPS17 PE=1 SV=1"	RPS17	1	0.0308909	60.709	LAPHPK(1)YK	2	-3.1809	1
Cellular Component	GO:0009534	5	chloroplast thylakoid	9.71805e-45	TRINITY_DN27405_c1_g1_m.10423	167	K	"30S ribosomal protein S17, chloroplastic OS=Arabidopsis thaliana OX=3702 GN=RPS17 PE=1 SV=1"	RPS17	1	1.25932e-05	96.957	VGDFVQLEK(1)SRPISK	2	-0.13726	2
Cellular Component	GO:0009534	5	chloroplast thylakoid	9.71805e-45	TRINITY_DN24808_c0_g1_m.6562	166	K	"Protein CURVATURE THYLAKOID 1B, chloroplastic OS=Arabidopsis thaliana OX=3702 GN=CURT1B PE=1 SV=2"	CURT1B	0.9943	0.00192003	117.21	VK(0.006)DTYK(0.994)EIIGSN	2	2.0625	1
Cellular Component	GO:0009534	5	chloroplast thylakoid	9.71805e-45	TRINITY_DN24808_c0_g1_m.6562	94	K	"Protein CURVATURE THYLAKOID 1B, chloroplastic OS=Arabidopsis thaliana OX=3702 GN=CURT1B PE=1 SV=2"	CURT1B	1	3.96268e-06	136.06	AVQEAWDK(1)VEDK	2	-2.4868	2
Cellular Component	GO:0009534	5	chloroplast thylakoid	9.71805e-45	TRINITY_DN27481_c2_g1_m.10551	67	K	"Chlorophyll a-b binding protein 21, chloroplastic OS=Nicotiana tabacum OX=4097 GN=CAB21 PE=2 SV=1"	CAB21	1	3.03228e-20	129.04	K(1)TGGK(1)PASSGSPWYGPDR	2	0.20788	2
Cellular Component	GO:0009534	5	chloroplast thylakoid	9.71805e-45	TRINITY_DN27481_c2_g1_m.10551	71	K	"Chlorophyll a-b binding protein 21, chloroplastic OS=Nicotiana tabacum OX=4097 GN=CAB21 PE=2 SV=1"	CAB21	1	6.54129e-23	208.81	TGGK(1)PASSGSPWYGPDR	2	1.9222	3
Cellular Component	GO:0009534	5	chloroplast thylakoid	9.71805e-45	TRINITY_DN31064_c0_g1_m.17467	189	K	"Oxygen-evolving enhancer protein 1, chloroplastic OS=Nicotiana tabacum OX=4097 GN=PSBO PE=2 SV=1"	PSBO	1	5.11808e-20	218.58	AEGVSK(1)NAPPEFQNTK	2	0.63084	3
Cellular Component	GO:0009534	5	chloroplast thylakoid	9.71805e-45	TRINITY_DN31064_c0_g1_m.17467	309	K	"Oxygen-evolving enhancer protein 1, chloroplastic OS=Nicotiana tabacum OX=4097 GN=PSBO PE=2 SV=1"	PSBO	1	1.17134e-22	131.48	GGSTGYDNAVALPAGGRGDEEELTK(1)ENVK	3	-0.031864	3
Cellular Component	GO:0009534	5	chloroplast thylakoid	9.71805e-45	TRINITY_DN31064_c0_g1_m.17467	282	K	"Oxygen-evolving enhancer protein 1, chloroplastic OS=Nicotiana tabacum OX=4097 GN=PSBO PE=2 SV=1"	PSBO	1	0.0120547	58.916	GSSFLDPK(1)GR	2	-3.3557	1
Cellular Component	GO:0009534	5	chloroplast thylakoid	9.71805e-45	TRINITY_DN31064_c0_g1_m.17467	199	K	"Oxygen-evolving enhancer protein 1, chloroplastic OS=Nicotiana tabacum OX=4097 GN=PSBO PE=2 SV=1"	PSBO	1	3.431e-11	196.38	NAPPEFQNTK(1)LMTR	2	12.47	5
Cellular Component	GO:0009534	5	chloroplast thylakoid	9.71805e-45	TRINITY_DN31064_c0_g1_m.17467	167	K	"Oxygen-evolving enhancer protein 1, chloroplastic OS=Nicotiana tabacum OX=4097 GN=PSBO PE=2 SV=1"	PSBO	1	5.7436e-136	337.04	PGK(1)YNAK	2	-3.8317	10
Cellular Component	GO:0009534	5	chloroplast thylakoid	9.71805e-45	TRINITY_DN31064_c0_g1_m.17467	313	K	"Oxygen-evolving enhancer protein 1, chloroplastic OS=Nicotiana tabacum OX=4097 GN=PSBO PE=2 SV=1"	PSBO	1	1.49992e-29	195.8	GDEEELTK(1)ENVK(1)NAASSTGK	2	7.1773	8
Cellular Component	GO:0009534	5	chloroplast thylakoid	9.71805e-45	TRINITY_DN31064_c0_g1_m.17467	172	K	"Oxygen-evolving enhancer protein 1, chloroplastic OS=Nicotiana tabacum OX=4097 GN=PSBO PE=2 SV=1"	PSBO	1	2.65552e-05	160.62	K(1)FCLEPTSFTVK	2	3.1161	4
Cellular Component	GO:0009534	5	chloroplast thylakoid	9.71805e-45	TRINITY_DN31064_c0_g1_m.17467	164	K	"Oxygen-evolving enhancer protein 1, chloroplastic OS=Nicotiana tabacum OX=4097 GN=PSBO PE=2 SV=1"	PSBO	1	6.61315e-08	107.84	GTGTANQCPTIDGGVDSFAFK(1)PGK	2	1.7242	3
Cellular Component	GO:0009534	5	chloroplast thylakoid	9.71805e-45	TRINITY_DN31763_c0_g1_m.19020	371	K	"Photosystem II stability/assembly factor HCF136, chloroplastic OS=Oryza sativa subsp. japonica OX=39947 GN=HCF136 PE=3 SV=1"	HCF136	1	0.00629863	85.716	TTNGGK(1)TWIR	2	-1.6977	2
Cellular Component	GO:0009534	5	chloroplast thylakoid	9.71805e-45	TRINITY_DN31763_c0_g1_m.19020	390	K	"Photosystem II stability/assembly factor HCF136, chloroplastic OS=Oryza sativa subsp. japonica OX=39947 GN=HCF136 PE=3 SV=1"	HCF136	1	0.000268198	69.369	AADNIAANLYSVK(1)FISDK	2	0.3071	1
Cellular Component	GO:0009534	5	chloroplast thylakoid	9.71805e-45	TRINITY_DN31763_c0_g1_m.19020	396	K	"Photosystem II stability/assembly factor HCF136, chloroplastic OS=Oryza sativa subsp. japonica OX=39947 GN=HCF136 PE=3 SV=1"	HCF136	1	0.00379368	51.454	K(1)GFVLGNDGVLLR	2	-2.0768	1
Cellular Component	GO:0009534	5	chloroplast thylakoid	9.71805e-45	TRINITY_DN26955_c0_g2_m.9661	25	K	Ribulose bisphosphate carboxylase large chain OS=Morus indica OX=248361 GN=rbcL PE=3 SV=1	rbcL	1	7.26369e-06	131.54	AFVGFK(1)AGVK(1)DYK	2	26.802	1
Cellular Component	GO:0009534	5	chloroplast thylakoid	9.71805e-45	TRINITY_DN26955_c0_g2_m.9661	190	K	Ribulose bisphosphate carboxylase large chain OS=Morus indica OX=248361 GN=rbcL PE=3 SV=1	rbcL	1	1.62254e-06	141.93	PK(1)LGLSAK(1)NYGR	2	5.302	10
Cellular Component	GO:0009534	5	chloroplast thylakoid	9.71805e-45	TRINITY_DN26955_c0_g2_m.9661	436	K	Ribulose bisphosphate carboxylase large chain OS=Morus indica OX=248361 GN=rbcL PE=3 SV=1	rbcL	1	3.19489e-06	114.64	VALEACVK(1)AR	2	-3.1793	5
Cellular Component	GO:0009534	5	chloroplast thylakoid	9.71805e-45	TRINITY_DN26955_c0_g2_m.9661	182	K	Ribulose bisphosphate carboxylase large chain OS=Morus indica OX=248361 GN=rbcL PE=3 SV=1	rbcL	1	2.5394e-06	126.82	PLLGCTIK(1)PK	2	-4.0335	5
Cellular Component	GO:0009534	5	chloroplast thylakoid	9.71805e-45	TRINITY_DN26955_c0_g2_m.9661	28	K	Ribulose bisphosphate carboxylase large chain OS=Morus indica OX=248361 GN=rbcL PE=3 SV=1	rbcL	1	8.666e-05	115.05	DYK(1)LTYYTPEYEVK	2	-1.6213	6
Cellular Component	GO:0009534	5	chloroplast thylakoid	9.71805e-45	TRINITY_DN26955_c0_g2_m.9661	21	K	Ribulose bisphosphate carboxylase large chain OS=Morus indica OX=248361 GN=rbcL PE=3 SV=1	rbcL	1	7.26369e-06	131.54	AFVGFK(1)AGVK(1)DYK	2	26.802	1
Cellular Component	GO:0009534	5	chloroplast thylakoid	9.71805e-45	TRINITY_DN26955_c0_g2_m.9661	259	K	Ribulose bisphosphate carboxylase large chain OS=Morus indica OX=248361 GN=rbcL PE=3 SV=1	rbcL	1	3.73714e-84	270.91	GHYLNATAGTCEEMMK(1)R	3	2.1754	91
Cellular Component	GO:0009534	5	chloroplast thylakoid	9.71805e-45	TRINITY_DN26955_c0_g2_m.9661	208	K	Ribulose bisphosphate carboxylase large chain OS=Morus indica OX=248361 GN=rbcL PE=3 SV=1	rbcL	1	1.7111e-178	318.82	GGLDFTK(1)DDENVNSQPFMR	2	2.9196	10
Cellular Component	GO:0009534	5	chloroplast thylakoid	9.71805e-45	TRINITY_DN26955_c0_g2_m.9661	168	K	Ribulose bisphosphate carboxylase large chain OS=Morus indica OX=248361 GN=rbcL PE=3 SV=1	rbcL	1	0.00727555	69.905	DK(1)LNK(1)YGR	2	-3.3326	1
Cellular Component	GO:0009534	5	chloroplast thylakoid	9.71805e-45	TRINITY_DN26955_c0_g2_m.9661	341	K	Ribulose bisphosphate carboxylase large chain OS=Morus indica OX=248361 GN=rbcL PE=3 SV=1	rbcL	1	2.1513e-128	323.71	MSGGDHIHSGTVVGK(1)LEGER	2	1.5417	11
Cellular Component	GO:0009534	5	chloroplast thylakoid	9.71805e-45	TRINITY_DN26955_c0_g2_m.9661	184	K	Ribulose bisphosphate carboxylase large chain OS=Morus indica OX=248361 GN=rbcL PE=3 SV=1	rbcL	1	4.80672e-05	120.65	PK(1)LGLSAK(1)NYGR	2	5.302	3
Cellular Component	GO:0009534	5	chloroplast thylakoid	9.71805e-45	TRINITY_DN26955_c0_g2_m.9661	153	K	Ribulose bisphosphate carboxylase large chain OS=Morus indica OX=248361 GN=rbcL PE=3 SV=1	rbcL	1	6.37854e-64	258.61	IPTAYTK(1)TFQGPPHGIQVER	3	3.455	7
Cellular Component	GO:0009534	5	chloroplast thylakoid	9.71805e-45	TRINITY_DN26955_c0_g2_m.9661	243	K	Ribulose bisphosphate carboxylase large chain OS=Morus indica OX=248361 GN=rbcL PE=3 SV=1	rbcL	1	1.6918e-108	300.98	AQAETGEIK(1)GHYLNATAGTCEEMMK	3	1.2844	9
Cellular Component	GO:0009534	5	chloroplast thylakoid	9.71805e-45	TRINITY_DN26955_c0_g2_m.9661	457	K	Ribulose bisphosphate carboxylase large chain OS=Morus indica OX=248361 GN=rbcL PE=3 SV=1	rbcL	1	2.55033e-31	200.96	EASK(1)WSPELAAACEVWK	2	2.3059	3
Cellular Component	GO:0009534	5	chloroplast thylakoid	9.71805e-45	TRINITY_DN26955_c0_g2_m.9661	363	K	Ribulose bisphosphate carboxylase large chain OS=Morus indica OX=248361 GN=rbcL PE=3 SV=1	rbcL	1	5.10145e-05	141.29	DDFIEK(1)DRSR	2	-0.42084	3
Cellular Component	GO:0009534	5	chloroplast thylakoid	9.71805e-45	TRINITY_DN26955_c0_g2_m.9661	312	K	Ribulose bisphosphate carboxylase large chain OS=Morus indica OX=248361 GN=rbcL PE=3 SV=1	rbcL	1	5.13684e-10	169.97	QK(1)NHGIHFR	2	-0.94235	8
Cellular Component	GO:0009534	5	chloroplast thylakoid	9.71805e-45	TRINITY_DN26955_c0_g2_m.9661	171	K	Ribulose bisphosphate carboxylase large chain OS=Morus indica OX=248361 GN=rbcL PE=3 SV=1	rbcL	1	0.000444648	129.56	DK(1)LNK(1)YGR	2	-3.3326	8
Cellular Component	GO:0009534	5	chloroplast thylakoid	9.71805e-45	TRINITY_DN26164_c2_g1_m.8430	350	K	"Ferredoxin--NADP reductase, leaf isozyme, chloroplastic OS=Pisum sativum OX=3888 GN=PETH PE=1 SV=1"	PETH	1	0.000367667	115.86	DGIDWLDYK(1)K	2	0.038777	2
Cellular Component	GO:0009534	5	chloroplast thylakoid	9.71805e-45	TRINITY_DN26164_c2_g1_m.8430	272	K	"Ferredoxin--NADP reductase, leaf isozyme, chloroplastic OS=Pisum sativum OX=3888 GN=PETH PE=1 SV=1"	PETH	1	4.24477e-20	187.47	MEEK(1)YPDNFR	2	0.7805	16
Cellular Component	GO:0009534	5	chloroplast thylakoid	9.71805e-45	TRINITY_DN26164_c2_g1_m.8430	190	K	"Ferredoxin--NADP reductase, leaf isozyme, chloroplastic OS=Pisum sativum OX=3888 GN=PETH PE=1 SV=1"	PETH	1	0.00118417	67.838	GVCSNFLCDLK(1)PGAEVK	2	0.1735	2
Cellular Component	GO:0009534	5	chloroplast thylakoid	9.71805e-45	TRINITY_DN26164_c2_g1_m.8430	203	K	"Ferredoxin--NADP reductase, leaf isozyme, chloroplastic OS=Pisum sativum OX=3888 GN=PETH PE=1 SV=1"	PETH	1	0.00371902	97.175	ITGPVGK(1)EMLMPK	2	-1.7063	1
Cellular Component	GO:0009534	5	chloroplast thylakoid	9.71805e-45	TRINITY_DN26164_c2_g1_m.8430	64	K	"Ferredoxin--NADP reductase, leaf isozyme, chloroplastic OS=Pisum sativum OX=3888 GN=PETH PE=1 SV=1"	PETH	1	0.0111469	43.272	AQVTTEAPAK(1)K	2	-2.151	1
Cellular Component	GO:0009534	5	chloroplast thylakoid	9.71805e-45	TRINITY_DN26164_c2_g1_m.8430	268	K	"Ferredoxin--NADP reductase, leaf isozyme, chloroplastic OS=Pisum sativum OX=3888 GN=PETH PE=1 SV=1"	PETH	1	2.73743e-05	124.06	EEFEK(1)MEEK(1)YPDNFR	2	0.70836	3
Cellular Component	GO:0009534	5	chloroplast thylakoid	9.71805e-45	TRINITY_DN26164_c2_g1_m.8430	135	K	"Ferredoxin--NADP reductase, leaf isozyme, chloroplastic OS=Pisum sativum OX=3888 GN=PETH PE=1 SV=1"	PETH	0.919697	1.38643e-06	127.62	EGQSIGVIADGVDK(0.92)NGK(0.08)PHK	3	-0.34384	1
Cellular Component	GO:0009534	5	chloroplast thylakoid	9.71805e-45	TRINITY_DN26164_c2_g1_m.8430	81	K	"Ferredoxin--NADP reductase, leaf isozyme, chloroplastic OS=Pisum sativum OX=3888 GN=PETH PE=1 SV=1"	PETH	1	9.4229e-74	306.06	DEEGVVTNK(1)FK	2	-2.9337	40
Cellular Component	GO:0009534	5	chloroplast thylakoid	9.71805e-45	TRINITY_DN26164_c2_g1_m.8430	294	K	"Ferredoxin--NADP reductase, leaf isozyme, chloroplastic OS=Pisum sativum OX=3888 GN=PETH PE=1 SV=1"	PETH	1	0.00821705	88.181	GEK(1)MYIQTR	2	-0.87984	2
Cellular Component	GO:0009534	5	chloroplast thylakoid	9.71805e-45	TRINITY_DN26164_c2_g1_m.8430	166	K	"Ferredoxin--NADP reductase, leaf isozyme, chloroplastic OS=Pisum sativum OX=3888 GN=PETH PE=1 SV=1"	PETH	1	0.000137625	108.92	TVSLCVK(1)R	1	-0.67111	4
Cellular Component	GO:0009534	5	chloroplast thylakoid	9.71805e-45	TRINITY_DN26164_c2_g1_m.8430	72	K	"Ferredoxin--NADP reductase, leaf isozyme, chloroplastic OS=Pisum sativum OX=3888 GN=PETH PE=1 SV=1"	PETH	1	0.00594029	80.623	K(1)DEEGVVTNK(0.942)FK(0.058)PK	3	9.5823	3
Cellular Component	GO:0009534	5	chloroplast thylakoid	9.71805e-45	TRINITY_DN26164_c2_g1_m.8430	141	K	"Ferredoxin--NADP reductase, leaf isozyme, chloroplastic OS=Pisum sativum OX=3888 GN=PETH PE=1 SV=1"	PETH	1	5.35452e-05	130	NGKPHK(1)LR	2	-3.87	6
Cellular Component	GO:0009534	5	chloroplast thylakoid	9.71805e-45	TRINITY_DN26164_c2_g1_m.8430	325	K	"Ferredoxin--NADP reductase, leaf isozyme, chloroplastic OS=Pisum sativum OX=3888 GN=PETH PE=1 SV=1"	PETH	1	3.75538e-20	223.03	KDNTYIYMCGLK(1)GMEK	2	0.23403	10
Cellular Component	GO:0009534	5	chloroplast thylakoid	9.71805e-45	TRINITY_DN26995_c0_g1_m.9727	252	K	"Probable plastid-lipid-associated protein 4, chloroplastic OS=Arabidopsis thaliana OX=3702 GN=PAP4 PE=1 SV=1"	PAP4	1	0.000396655	132.39	GDK(1)GNLFILK	2	-3.9351	3
Cellular Component	GO:0009534	5	chloroplast thylakoid	9.71805e-45	TRINITY_DN26995_c0_g1_m.9727	144	K	"Probable plastid-lipid-associated protein 4, chloroplastic OS=Arabidopsis thaliana OX=3702 GN=PAP4 PE=1 SV=1"	PAP4	1	2.62238e-43	249.12	EPLK(1)SDLLNGK	2	-3.192	4
Cellular Component	GO:0009534	5	chloroplast thylakoid	9.71805e-45	TRINITY_DN26995_c0_g1_m.9727	214	K	"Probable plastid-lipid-associated protein 4, chloroplastic OS=Arabidopsis thaliana OX=3702 GN=PAP4 PE=1 SV=1"	PAP4	1	0.000357542	144.47	VAVK(1)FDVFK	2	-4.121	2
Cellular Component	GO:0009534	5	chloroplast thylakoid	9.71805e-45	TRINITY_DN26995_c0_g1_m.9727	140	K	"Probable plastid-lipid-associated protein 4, chloroplastic OS=Arabidopsis thaliana OX=3702 GN=PAP4 PE=1 SV=1"	PAP4	1	1.05327e-06	203.93	LEAVTPIK(1)EPLK	2	-1.8582	2
Cellular Component	GO:0009534	5	chloroplast thylakoid	9.71805e-45	TRINITY_DN32424_c0_g1_m.20522	163	K	"Fructose-bisphosphate aldolase 3, chloroplastic OS=Arabidopsis thaliana OX=3702 GN=FBA3 PE=1 SV=1"	FBA3	1	0.00819825	66.087	K(1)FVDCLR	2	-3.4577	1
Cellular Component	GO:0009534	5	chloroplast thylakoid	9.71805e-45	TRINITY_DN32424_c0_g1_m.20522	379	K	"Fructose-bisphosphate aldolase 3, chloroplastic OS=Arabidopsis thaliana OX=3702 GN=FBA3 PE=1 SV=1"	FBA3	1	0.0111348	40.372	ALQNTVLK(1)TWQGRPENVEAAQK	3	-0.083852	1
Cellular Component	GO:0009534	5	chloroplast thylakoid	9.71805e-45	TRINITY_DN32424_c0_g1_m.20522	320	K	"Fructose-bisphosphate aldolase 3, chloroplastic OS=Arabidopsis thaliana OX=3702 GN=FBA3 PE=1 SV=1"	FBA3	1	0.00374437	72.327	ASPETVAK(1)YTLTMLR	2	0.1317	1
Cellular Component	GO:0009534	5	chloroplast thylakoid	9.71805e-45	TRINITY_DN32424_c0_g1_m.20522	210	K	"Fructose-bisphosphate aldolase 3, chloroplastic OS=Arabidopsis thaliana OX=3702 GN=FBA3 PE=1 SV=1"	FBA3	1	0.000160283	131.22	SAEYYK(1)QGAR	2	-0.91966	1
Cellular Component	GO:0009534	5	chloroplast thylakoid	9.71805e-45	TRINITY_DN32424_c0_g1_m.20522	409	K	"Fructose-bisphosphate aldolase 3, chloroplastic OS=Arabidopsis thaliana OX=3702 GN=FBA3 PE=1 SV=1"	FBA3	1	4.1699e-186	318.72	ANSLAQLGK(1)YSAEGESEEAK	2	7.2877	6
Cellular Component	GO:0009534	5	chloroplast thylakoid	9.71805e-45	TRINITY_DN32424_c0_g1_m.20522	400	K	"Fructose-bisphosphate aldolase 3, chloroplastic OS=Arabidopsis thaliana OX=3702 GN=FBA3 PE=1 SV=1"	FBA3	1	0.00253863	67.661	AK(1)ANSLAQLGK(1)YSAEGESEEAKK	3	4.9653	1
Cellular Component	GO:0009534	5	chloroplast thylakoid	9.71805e-45	TRINITY_DN32424_c0_g1_m.20522	113	K	"Fructose-bisphosphate aldolase 3, chloroplastic OS=Arabidopsis thaliana OX=3702 GN=FBA3 PE=1 SV=1"	FBA3	1	1.10087e-15	172.51	GILAIDESNATCGK(1)R	2	0.010405	2
Cellular Component	GO:0009534	5	chloroplast thylakoid	9.71805e-45	TRINITY_DN25038_c0_g1_m.6876	126	K	"Chlorophyll a-b binding protein 3, chloroplastic OS=Arabidopsis thaliana OX=3702 GN=LHCB3 PE=1 SV=1"	LHCB3	1	6.9854e-05	147.78	VDFK(1)EPVWFK	2	1.6235	1
Cellular Component	GO:0009534	5	chloroplast thylakoid	9.71805e-45	TRINITY_DN31338_c0_g1_m.18051	122	K	"Acetylglutamate kinase, chloroplastic OS=Arabidopsis thaliana OX=3702 GN=NAGK PE=1 SV=1"	NAGK	1	0.00429386	68.49	TIVVK(1)YGGAAMK	2	-4.6606	5
Cellular Component	GO:0009534	5	chloroplast thylakoid	9.71805e-45	TRINITY_DN31338_c0_g1_m.18051	336	K	"Acetylglutamate kinase, chloroplastic OS=Arabidopsis thaliana OX=3702 GN=NAGK PE=1 SV=1"	NAGK	1	0.000437858	104.39	IAGGMIPK(1)VNCCVR	2	-0.54573	1
Cellular Component	GO:0009534	5	chloroplast thylakoid	9.71805e-45	TRINITY_DN31651_c0_g1_m.18746	367	K	"Photosynthetic NDH subunit of subcomplex B 1, chloroplastic OS=Arabidopsis thaliana OX=3702 GN=PNSB1 PE=2 SV=1"	PNSB1	1	0.0145472	88.734	EIRPVFVIPHEK(1)ER	3	-2.1236	1
Cellular Component	GO:0009534	5	chloroplast thylakoid	9.71805e-45	TRINITY_DN31651_c0_g1_m.18746	317	K	"Photosynthetic NDH subunit of subcomplex B 1, chloroplastic OS=Arabidopsis thaliana OX=3702 GN=PNSB1 PE=2 SV=1"	PNSB1	1	0.0116041	81.163	GK(1)YVVIHGIK	2	-1.8402	1
Cellular Component	GO:0009534	5	chloroplast thylakoid	9.71805e-45	TRINITY_DN31651_c0_g1_m.18746	177	K	"Photosynthetic NDH subunit of subcomplex B 1, chloroplastic OS=Arabidopsis thaliana OX=3702 GN=PNSB1 PE=2 SV=1"	PNSB1	1	4.75504e-05	122.44	QTYELNK(1)NVR	2	-0.62557	1
Cellular Component	GO:0009534	5	chloroplast thylakoid	9.71805e-45	TRINITY_DN31651_c0_g1_m.18746	307	K	"Photosynthetic NDH subunit of subcomplex B 1, chloroplastic OS=Arabidopsis thaliana OX=3702 GN=PNSB1 PE=2 SV=1"	PNSB1	0.995802	0.000507864	93.467	EAVEEK(0.996)YK(0.004)K	2	-1.3551	1
Cellular Component	GO:0009534	5	chloroplast thylakoid	9.71805e-45	TRINITY_DN31651_c0_g1_m.18746	325	K	"Photosynthetic NDH subunit of subcomplex B 1, chloroplastic OS=Arabidopsis thaliana OX=3702 GN=PNSB1 PE=2 SV=1"	PNSB1	1	2.22576e-05	179.95	YVVIHGIK(1)SDSK	2	1.7239	1
Cellular Component	GO:0009534	5	chloroplast thylakoid	9.71805e-45	TRINITY_DN26362_c0_g1_m.8727	80	K	"Chlorophyll a-b binding protein 40, chloroplastic OS=Nicotiana tabacum OX=4097 GN=CAB40 PE=2 SV=1"	CAB40	1	6.836e-71	253.15	SATK(1)VASSGSPWYGPDR	2	3.5085	6
Cellular Component	GO:0009534	5	chloroplast thylakoid	9.71805e-45	TRINITY_DN29288_c0_g1_m.13846	250	K	"Calcium sensing receptor, chloroplastic OS=Arabidopsis thaliana OX=3702 GN=CAS PE=1 SV=1"	CAS	1	0.0177362	46.358	SK(1)LISIPLEELPNK	2	-1.2895	1
Cellular Component	GO:0009534	5	chloroplast thylakoid	9.71805e-45	TRINITY_DN29288_c0_g1_m.13846	305	K	"Calcium sensing receptor, chloroplastic OS=Arabidopsis thaliana OX=3702 GN=CAS PE=1 SV=1"	CAS	1	7.9037e-105	304.64	SSNIIILDSYSDSAK(1)TVAR	2	1.4291	1
Cellular Component	GO:0009534	5	chloroplast thylakoid	9.71805e-45	TRINITY_DN29288_c0_g1_m.13846	290	K	"Calcium sensing receptor, chloroplastic OS=Arabidopsis thaliana OX=3702 GN=CAS PE=1 SV=1"	CAS	1	4.51533e-49	223.26	VNK(1)SSNIIILDSYSDSAK	2	2.2914	5
Cellular Component	GO:0009534	5	chloroplast thylakoid	9.71805e-45	TRINITY_DN25173_c0_g1_m.7043	74	K	"Rhodanese-like domain-containing protein 9, chloroplastic OS=Arabidopsis thaliana OX=3702 GN=STR9 PE=2 SV=1"	STR9	1	0.025662	51.43	DK(1)SQFDR	2	-3.8882	1
Cellular Component	GO:0009534	5	chloroplast thylakoid	9.71805e-45	TRINITY_DN25173_c0_g1_m.7043	104	K	"Rhodanese-like domain-containing protein 9, chloroplastic OS=Arabidopsis thaliana OX=3702 GN=STR9 PE=2 SV=1"	STR9	1	0.00182203	100.84	DNDFGTIVK(1)R	2	-1.4164	1
Cellular Component	GO:0009534	5	chloroplast thylakoid	9.71805e-45	TRINITY_DN25173_c0_g1_m.7043	83	K	"Rhodanese-like domain-containing protein 9, chloroplastic OS=Arabidopsis thaliana OX=3702 GN=STR9 PE=2 SV=1"	STR9	1	4.77711e-14	233.59	AHIK(1)SCYHVPLFIENK	2	-1.5754	2
Cellular Component	GO:0009534	5	chloroplast thylakoid	9.71805e-45	TRINITY_DN25173_c0_g1_m.7043	132	K	"Rhodanese-like domain-containing protein 9, chloroplastic OS=Arabidopsis thaliana OX=3702 GN=STR9 PE=2 SV=1"	STR9	1	1.05967e-05	101.52	PNPEFVQSVK(1)SQFSPESK	2	0.40322	1
Cellular Component	GO:0009534	5	chloroplast thylakoid	9.71805e-45	TRINITY_DN27180_c0_g1_m.9999	245	K	"Chlorophyll a-b binding protein CP29.3, chloroplastic OS=Arabidopsis thaliana OX=3702 GN=LHCB4.3 PE=2 SV=1"	LHCB4.3	1	1.27096e-07	158.61	LQLAEIK(1)HAR	2	-3.2517	7
Cellular Component	GO:0009534	5	chloroplast thylakoid	9.71805e-45	TRINITY_DN24354_c0_g1_m.6042	110	K	PLAT domain-containing protein 1 OS=Arabidopsis thaliana OX=3702 GN=PLAT1 PE=1 SV=1	PLAT1	1	0.000861918	112.8	GPCLSK(1)PICK	2	-3.4313	1
Cellular Component	GO:0009534	5	chloroplast thylakoid	9.71805e-45	TRINITY_DN24354_c0_g1_m.6042	55	K	PLAT domain-containing protein 1 OS=Arabidopsis thaliana OX=3702 GN=PLAT1 PE=1 SV=1	PLAT1	1	0.00517445	69.276	TGSIIK(1)GGTDSK	2	-3.3164	1
Cellular Component	GO:0009534	5	chloroplast thylakoid	9.71805e-45	TRINITY_DN35959_c1_g9_m.30465	152	K	"ATP synthase subunit d, mitochondrial OS=Arabidopsis thaliana OX=3702 GN=At3g52300 PE=1 SV=3"	At3g52300	1	0.00104702	118.06	K(1)FDDEIR	2	-3.9443	2
Cellular Component	GO:0009534	5	chloroplast thylakoid	9.71805e-45	TRINITY_DN35959_c1_g9_m.30465	131	K	"ATP synthase subunit d, mitochondrial OS=Arabidopsis thaliana OX=3702 GN=At3g52300 PE=1 SV=3"	At3g52300	1	1.40132e-06	123.5	EIAEVQELK(1)K	2	7.0442	2
Cellular Component	GO:0009534	5	chloroplast thylakoid	9.71805e-45	TRINITY_DN35959_c1_g9_m.30465	145	K	"ATP synthase subunit d, mitochondrial OS=Arabidopsis thaliana OX=3702 GN=At3g52300 PE=1 SV=3"	At3g52300	1	2.75032e-84	242.43	ISTMTADEYFEK(1)HPELK	2	0.17983	6
Cellular Component	GO:0009534	5	chloroplast thylakoid	9.71805e-45	TRINITY_DN35959_c1_g9_m.30465	96	K	"ATP synthase subunit d, mitochondrial OS=Arabidopsis thaliana OX=3702 GN=At3g52300 PE=1 SV=3"	At3g52300	1	0.00421658	76.572	YVDTVTPQYK(1)PK	2	5.818	2
Cellular Component	GO:0009534	5	chloroplast thylakoid	9.71805e-45	TRINITY_DN32846_c0_g4_m.21520	327	K	Photosystem I P700 chlorophyll a apoprotein A1 OS=Morus indica OX=248361 GN=psaA PE=3 SV=1	psaA	1	0.000356376	108.5	DILEAHK(1)GPFTGQGHK	3	-3.5066	1
Cellular Component	GO:0009534	5	chloroplast thylakoid	9.71805e-45	TRINITY_DN32846_c0_g4_m.21520	564	K	Photosystem I P700 chlorophyll a apoprotein A1 OS=Morus indica OX=248361 GN=psaA PE=3 SV=1	psaA	1	1.09941e-05	122.44	LIPDK(1)ANLGFR	2	1.0427	2
Cellular Component	GO:0009534	5	chloroplast thylakoid	9.71805e-45	TRINITY_DN32846_c0_g4_m.21520	11	K	Photosystem I P700 chlorophyll a apoprotein A1 OS=Morus indica OX=248361 GN=psaA PE=3 SV=1	psaA	1	2.39104e-13	198.1	SPEPEVK(1)ILVDRDPIK	2	2.6072	3
Cellular Component	GO:0009534	5	chloroplast thylakoid	9.71805e-45	TRINITY_DN32846_c0_g4_m.21520	320	K	Photosystem I P700 chlorophyll a apoprotein A1 OS=Morus indica OX=248361 GN=psaA PE=3 SV=1	psaA	1	3.15465e-09	148.57	TNWGIGHGIK(1)DILEAHK	3	-4.8389	1
Cellular Component	GO:0009534	5	chloroplast thylakoid	9.71805e-45	TRINITY_DN32846_c0_g4_m.21520	20	K	Photosystem I P700 chlorophyll a apoprotein A1 OS=Morus indica OX=248361 GN=psaA PE=3 SV=1	psaA	1	6.81057e-05	162.21	DPIK(1)TSFEEWAR	2	-2.6277	1
Cellular Component	GO:0009534	5	chloroplast thylakoid	9.71805e-45	TRINITY_DN34382_c0_g4_m.25637	149	K	ACT domain-containing protein ACR11 OS=Arabidopsis thaliana OX=3702 GN=ACR11 PE=1 SV=1	ACR11	1	4.0691e-06	124.46	K(1)VEDPELLEAIR	2	-2.634	1
Cellular Component	GO:0009534	5	chloroplast thylakoid	9.71805e-45	TRINITY_DN34382_c0_g4_m.25637	259	K	ACT domain-containing protein ACR11 OS=Arabidopsis thaliana OX=3702 GN=ACR11 PE=1 SV=1	ACR11	1	0.000336795	124.81	ATFHVSYK(1)GK	2	-1.6389	2
Cellular Component	GO:0009534	5	chloroplast thylakoid	9.71805e-45	TRINITY_DN34382_c0_g4_m.25637	138	K	ACT domain-containing protein ACR11 OS=Arabidopsis thaliana OX=3702 GN=ACR11 PE=1 SV=1	ACR11	1	0.000141813	111.39	HNK(1)FAITK(1)SNTGR	2	12.859	4
Cellular Component	GO:0009534	5	chloroplast thylakoid	9.71805e-45	TRINITY_DN34382_c0_g4_m.25637	135	K	ACT domain-containing protein ACR11 OS=Arabidopsis thaliana OX=3702 GN=ACR11 PE=1 SV=1	ACR11	1	1.34425e-05	185.18	ANVYLDSSGK(1)HNK	2	-1.2214	8
Cellular Component	GO:0009534	5	chloroplast thylakoid	9.71805e-45	TRINITY_DN34382_c0_g4_m.25637	143	K	ACT domain-containing protein ACR11 OS=Arabidopsis thaliana OX=3702 GN=ACR11 PE=1 SV=1	ACR11	1	3.02904e-05	179.36	HNK(1)FAITK(1)SNTGR	2	12.859	5
Cellular Component	GO:0009534	5	chloroplast thylakoid	9.71805e-45	TRINITY_DN27622_c0_g1_m.10788	224	K	"ATP-dependent Clp protease proteolytic subunit-related protein 2, chloroplastic OS=Arabidopsis thaliana OX=3702 GN=CLPR2 PE=1 SV=1"	CLPR2	1	0.000337507	103.69	IK(1)DYLFNELAQK	2	-2.7887	1
Cellular Component	GO:0009534	5	chloroplast thylakoid	9.71805e-45	TRINITY_DN30263_c0_g1_m.15781	109	K	"Protochlorophyllide reductase, chloroplastic OS=Cucumis sativus OX=3659 GN=PORA PE=2 SV=1"	PORA	1	0.00668959	43.613	ALADTGK(1)WHVIMACR	2	-0.64193	1
Cellular Component	GO:0009534	5	chloroplast thylakoid	9.71805e-45	TRINITY_DN30263_c0_g1_m.15781	217	K	"Protochlorophyllide reductase, chloroplastic OS=Cucumis sativus OX=3659 GN=PORA PE=2 SV=1"	PORA	1	0.000853221	117.39	QSDYSFK(1)R	2	-3.1651	1
Cellular Component	GO:0009534	5	chloroplast thylakoid	9.71805e-45	TRINITY_DN30263_c0_g1_m.15781	332	K	"Protochlorophyllide reductase, chloroplastic OS=Cucumis sativus OX=3659 GN=PORA PE=2 SV=1"	PORA	1	1.14882e-12	178.52	YITK(1)GYVSEDEAGKR	2	-0.014193	1
Cellular Component	GO:0009534	5	chloroplast thylakoid	9.71805e-45	TRINITY_DN27757_c0_g1_m.11026	166	K	"Protein MET1, chloroplastic OS=Arabidopsis thaliana OX=3702 GN=MET1 PE=1 SV=1"	MET1	1	0.00140262	92.732	TGK(1)FTVGDK	2	-3.7835	2
Cellular Component	GO:0009534	5	chloroplast thylakoid	9.71805e-45	TRINITY_DN27757_c0_g1_m.11026	352	K	"Protein MET1, chloroplastic OS=Arabidopsis thaliana OX=3702 GN=MET1 PE=1 SV=1"	MET1	1	1.30147e-58	208.6	TSEEFEPLLK(1)R	2	-1.989	1
Cellular Component	GO:0009534	5	chloroplast thylakoid	9.71805e-45	TRINITY_DN27757_c0_g1_m.11026	273	K	"Protein MET1, chloroplastic OS=Arabidopsis thaliana OX=3702 GN=MET1 PE=1 SV=1"	MET1	1	8.71207e-05	113.46	NAK(1)YEEALEK	2	-1.7858	1
Cellular Component	GO:0009534	5	chloroplast thylakoid	9.71805e-45	TRINITY_DN27757_c0_g1_m.11026	224	K	"Protein MET1, chloroplastic OS=Arabidopsis thaliana OX=3702 GN=MET1 PE=1 SV=1"	MET1	1	4.53131e-15	197.3	IDDGGEMTEK(1)EIIR	2	-1.5782	1
Cellular Component	GO:0009534	5	chloroplast thylakoid	9.71805e-45	TRINITY_DN27757_c0_g1_m.11026	270	K	"Protein MET1, chloroplastic OS=Arabidopsis thaliana OX=3702 GN=MET1 PE=1 SV=1"	MET1	1	0.000288755	126.82	EGLQLYK(1)NAK	2	-2.7436	3
Cellular Component	GO:0009534	5	chloroplast thylakoid	9.71805e-45	TRINITY_DN28658_c0_g1_m.12682	162	K	"Protein THYLAKOID FORMATION1, chloroplastic OS=Solanum tuberosum OX=4113 GN=THF1 PE=2 SV=1"	THF1	1	0.000101391	123.42	IDSQK(1)LEEWAR	2	-1.7406	1
Cellular Component	GO:0009534	5	chloroplast thylakoid	9.71805e-45	TRINITY_DN28658_c0_g1_m.12682	262	K	"Protein THYLAKOID FORMATION1, chloroplastic OS=Solanum tuberosum OX=4113 GN=THF1 PE=2 SV=1"	THF1	1	0.0195436	58.916	ELLK(1)EYVER	2	-0.13139	1
Cellular Component	GO:0009534	5	chloroplast thylakoid	9.71805e-45	TRINITY_DN28658_c0_g1_m.12682	279	K	"Protein THYLAKOID FORMATION1, chloroplastic OS=Solanum tuberosum OX=4113 GN=THF1 PE=2 SV=1"	THF1	1	1.65933e-05	124.46	TESK(1)ANEAITK	2	-1.1178	1
Cellular Component	GO:0009534	5	chloroplast thylakoid	9.71805e-45	TRINITY_DN28658_c0_g1_m.12682	150	K	"Protein THYLAKOID FORMATION1, chloroplastic OS=Solanum tuberosum OX=4113 GN=THF1 PE=2 SV=1"	THF1	1	1.27631e-05	135.63	ALK(1)DDPEQYR	2	-1.2257	1
Cellular Component	GO:0009534	5	chloroplast thylakoid	9.71805e-45	TRINITY_DN28658_c0_g1_m.12682	258	K	"Protein THYLAKOID FORMATION1, chloroplastic OS=Solanum tuberosum OX=4113 GN=THF1 PE=2 SV=1"	THF1	1	0.0133712	63.397	LVQAK(1)ELLK	2	-2.9764	1
Cellular Component	GO:0009534	5	chloroplast thylakoid	9.71805e-45	TRINITY_DN28953_c0_g1_m.13235	304	K	"Carbonic anhydrase, chloroplastic OS=Pisum sativum OX=3888 PE=1 SV=1"		1	0.000522964	117.45	TLGLK(1)GGYYDFVK	2	2.9743	4
Cellular Component	GO:0009534	5	chloroplast thylakoid	9.71805e-45	TRINITY_DN28953_c0_g1_m.13235	155	K	"Carbonic anhydrase, chloroplastic OS=Pisum sativum OX=3888 PE=1 SV=1"		1	1.13782e-25	250.16	GQSPK(1)FMVFACSDSR	2	4.3786	17
Cellular Component	GO:0009534	5	chloroplast thylakoid	9.71805e-45	TRINITY_DN28953_c0_g1_m.13235	134	K	"Carbonic anhydrase, chloroplastic OS=Pisum sativum OX=3888 PE=1 SV=1"		1	0.026121	60.589	SGFIHFK(1)K	2	-2.8589	1
Cellular Component	GO:0009534	5	chloroplast thylakoid	9.71805e-45	TRINITY_DN28953_c0_g1_m.13235	259	K	"Carbonic anhydrase, chloroplastic OS=Pisum sativum OX=3888 PE=1 SV=1"		1	4.4823e-138	270.45	TK(1)SALGDAALPELCSYCER	2	4.9483	5
Cellular Component	GO:0009534	5	chloroplast thylakoid	9.71805e-45	TRINITY_DN28953_c0_g1_m.13235	299	K	"Carbonic anhydrase, chloroplastic OS=Pisum sativum OX=3888 PE=1 SV=1"		1	0.00153947	99.855	EGLVNK(1)TLGLK	2	-1.8367	4
Cellular Component	GO:0009534	5	chloroplast thylakoid	9.71805e-45	TRINITY_DN28953_c0_g1_m.13235	135	K	"Carbonic anhydrase, chloroplastic OS=Pisum sativum OX=3888 PE=1 SV=1"		0.999786	8.54557e-14	201.65	K(1)EK(0.978)YDK(0.023)NPALYSELAK	3	-2.6816	6
Cellular Component	GO:0009534	5	chloroplast thylakoid	9.71805e-45	TRINITY_DN28953_c0_g1_m.13235	137	K	"Carbonic anhydrase, chloroplastic OS=Pisum sativum OX=3888 PE=1 SV=1"		1	5.42608e-78	259.72	EK(1)YDK(1)NPALYSELAK	2	7.1535	24
Cellular Component	GO:0009534	5	chloroplast thylakoid	9.71805e-45	TRINITY_DN28953_c0_g1_m.13235	140	K	"Carbonic anhydrase, chloroplastic OS=Pisum sativum OX=3888 PE=1 SV=1"		1	2.3421e-127	259.72	YDK(1)NPALYSELAK	2	3.4203	13
Cellular Component	GO:0009534	5	chloroplast thylakoid	9.71805e-45	TRINITY_DN28953_c0_g1_m.13235	150	K	"Carbonic anhydrase, chloroplastic OS=Pisum sativum OX=3888 PE=1 SV=1"		1	1.56753e-32	248.91	YDKNPALYSELAK(1)GQSPK	2	1.0879	7
Cellular Component	GO:0009534	5	chloroplast thylakoid	9.71805e-45	TRINITY_DN29199_c1_g1_m.13688	246	K	"ATP-dependent Clp protease proteolytic subunit 3, chloroplastic OS=Arabidopsis thaliana OX=3702 GN=CLPP3 PE=1 SV=1"	CLPP3	1	0.0193563	56.014	EMVYHK(1)IK	2	-2.9524	1
Cellular Component	GO:0009534	5	chloroplast thylakoid	9.71805e-45	TRINITY_DN29199_c1_g1_m.13688	316	K	"ATP-dependent Clp protease proteolytic subunit 3, chloroplastic OS=Arabidopsis thaliana OX=3702 GN=CLPP3 PE=1 SV=1"	CLPP3	1	0.00335537	63.212	VWDMWK(1)VEGSR	2	-0.73964	1
Cellular Component	GO:0009534	5	chloroplast thylakoid	9.71805e-45	TRINITY_DN31994_c0_g1_m.19553	71	K	"Violaxanthin de-epoxidase, chloroplastic OS=Arabidopsis thaliana OX=3702 GN=VDE1 PE=1 SV=1"	VDE1	1	0.0260609	51.456	DFSK(1)FIR	2	-4.2133	1
Cellular Component	GO:0009534	5	chloroplast thylakoid	9.71805e-45	TRINITY_DN27596_c0_g1_m.10744	72	K	"Linoleate 13S-lipoxygenase 2-1, chloroplastic OS=Solanum tuberosum OX=4113 GN=LOX2.1 PE=1 SV=1"	LOX2.1	1	0.00323057	66.485	K(1)DEPWWPVLK	2	-2.9605	2
Cellular Component	GO:0009534	5	chloroplast thylakoid	9.71805e-45	TRINITY_DN33166_c1_g1_m.22341	22	K	"Probable ribose-5-phosphate isomerase 3, chloroplastic OS=Arabidopsis thaliana OX=3702 GN=RPI3 PE=1 SV=1"	RPI3	1	2.97957e-70	271.8	MVEAASDK(1)FVVVADETK	2	0.80212	4
Cellular Component	GO:0009534	5	chloroplast thylakoid	9.71805e-45	TRINITY_DN33166_c1_g1_m.22341	99	K	"Probable ribose-5-phosphate isomerase 3, chloroplastic OS=Arabidopsis thaliana OX=3702 GN=RPI3 PE=1 SV=1"	RPI3	1	0.000537435	168.69	TPIK(1)DALAAGK	2	-3.4004	1
Cellular Component	GO:0009534	5	chloroplast thylakoid	9.71805e-45	TRINITY_DN33166_c1_g1_m.22341	71	K	"Probable ribose-5-phosphate isomerase 3, chloroplastic OS=Arabidopsis thaliana OX=3702 GN=RPI3 PE=1 SV=1"	RPI3	1	8.06549e-13	128.46	EEGVEAK(1)LR	2	-3.8298	4
Cellular Component	GO:0009534	5	chloroplast thylakoid	9.71805e-45	TRINITY_DN33166_c1_g1_m.22341	64	K	"Probable ribose-5-phosphate isomerase 3, chloroplastic OS=Arabidopsis thaliana OX=3702 GN=RPI3 PE=1 SV=1"	RPI3	1	0.00012688	123.92	LQELFK(1)EEGVEAK	2	-2.118	2
Cellular Component	GO:0009534	5	chloroplast thylakoid	9.71805e-45	TRINITY_DN23625_c0_g1_m.5308	103	K	"Protein SPA, chloroplastic OS=Solanum lycopersicum OX=4081 GN=SPA PE=2 SV=1"	SPA	1	7.15529e-21	153.05	RENTQPCFPCSGSGAQK(1)CR	3	-1.4544	2
Cellular Component	GO:0009534	5	chloroplast thylakoid	9.71805e-45	TRINITY_DN28216_c0_g1_m.11876	313	K	"15-cis-phytoene desaturase, chloroplastic/chromoplastic OS=Arabidopsis thaliana OX=3702 GN=PDS PE=1 SV=1"	PDS	1	0.00075301	105.36	FLQEK(1)HGSK	2	-1.0909	1
Cellular Component	GO:0009534	5	chloroplast thylakoid	9.71805e-45	TRINITY_DN28216_c0_g1_m.11876	137	K	"15-cis-phytoene desaturase, chloroplastic/chromoplastic OS=Arabidopsis thaliana OX=3702 GN=PDS PE=1 SV=1"	PDS	1	1.76532e-08	141.88	YLADAGHK(1)PLLLEAR	2	-2.1551	2
Cellular Component	GO:0009534	5	chloroplast thylakoid	9.71805e-45	TRINITY_DN28216_c0_g1_m.11876	362	K	"15-cis-phytoene desaturase, chloroplastic/chromoplastic OS=Arabidopsis thaliana OX=3702 GN=PDS PE=1 SV=1"	PDS	1	0.000124594	159.11	IELNDDGTVK(1)R	2	-0.75687	1
Cellular Component	GO:0009534	5	chloroplast thylakoid	9.71805e-45	TRINITY_DN28216_c0_g1_m.11876	544	K	"15-cis-phytoene desaturase, chloroplastic/chromoplastic OS=Arabidopsis thaliana OX=3702 GN=PDS PE=1 SV=1"	PDS	1	2.82514e-08	121.86	QK(1)YLASMEGAVLSGK	2	-2.8535	2
Cellular Component	GO:0009534	5	chloroplast thylakoid	9.71805e-45	TRINITY_DN28216_c0_g1_m.11876	352	K	"15-cis-phytoene desaturase, chloroplastic/chromoplastic OS=Arabidopsis thaliana OX=3702 GN=PDS PE=1 SV=1"	PDS	1	1.60753e-06	122.51	IQK(1)IELNDDGTVK	2	-1.2461	2
Cellular Component	GO:0009534	5	chloroplast thylakoid	9.71805e-45	TRINITY_DN28216_c0_g1_m.11876	508	K	"15-cis-phytoene desaturase, chloroplastic/chromoplastic OS=Arabidopsis thaliana OX=3702 GN=PDS PE=1 SV=1"	PDS	1	0.00512419	75.243	YHVVK(1)TPR	2	-2.6466	1
Cellular Component	GO:0009534	5	chloroplast thylakoid	9.71805e-45	TRINITY_DN28216_c0_g1_m.11876	423	K	"15-cis-phytoene desaturase, chloroplastic/chromoplastic OS=Arabidopsis thaliana OX=3702 GN=PDS PE=1 SV=1"	PDS	1	2.85847e-07	169.81	LK(1)NTYDHLLFSR	2	8.7509	3
Cellular Component	GO:0009534	5	chloroplast thylakoid	9.71805e-45	TRINITY_DN28216_c0_g1_m.11876	515	K	"15-cis-phytoene desaturase, chloroplastic/chromoplastic OS=Arabidopsis thaliana OX=3702 GN=PDS PE=1 SV=1"	PDS	1	0.00255284	58.476	SVYK(1)TVPDCEPCRPLQR	3	-0.48681	2
Cellular Component	GO:0009534	5	chloroplast thylakoid	9.71805e-45	TRINITY_DN32053_c0_g1_m.19675	104	K	"Protein TIC 62, chloroplastic OS=Pisum sativum OX=3888 GN=TIC62 PE=1 SV=2"	TIC62	1	0.0127272	40.203	ELLK(1)LGFR	2	-5.9548	1
Cellular Component	GO:0009534	5	chloroplast thylakoid	9.71805e-45	TRINITY_DN32053_c0_g1_m.19675	155	K	"Protein TIC 62, chloroplastic OS=Pisum sativum OX=3888 GN=TIC62 PE=1 SV=2"	TIC62	1	0.00115641	145.75	LEIVQCDLEK(1)K	2	-0.53277	1
Cellular Component	GO:0009534	5	chloroplast thylakoid	9.71805e-45	TRINITY_DN32053_c0_g1_m.19675	340	K	"Protein TIC 62, chloroplastic OS=Pisum sativum OX=3888 GN=TIC62 PE=1 SV=2"	TIC62	1	1.54163e-06	150.44	PIVFSPK(1)ESSAVK	2	-1.9436	2
Cellular Component	GO:0009534	5	chloroplast thylakoid	9.71805e-45	TRINITY_DN32053_c0_g1_m.19675	195	K	"Protein TIC 62, chloroplastic OS=Pisum sativum OX=3888 GN=TIC62 PE=1 SV=2"	TIC62	1	3.52177e-22	188.19	IDYLATK(1)NLVEAATVAK	2	6.5456	3
Cellular Component	GO:0009534	5	chloroplast thylakoid	9.71805e-45	TRINITY_DN24964_c0_g1_m.6770	52	K	"Chlorophyll a-b binding protein CP24 10A, chloroplastic OS=Solanum lycopersicum OX=4081 GN=CAP10A PE=3 SV=1"	CAP10A	1	0.011822	54.436	K(1)SWIPGVK	2	-4.8146	1
Cellular Component	GO:0009534	5	chloroplast thylakoid	9.71805e-45	TRINITY_DN24964_c0_g1_m.6770	93	K	"Chlorophyll a-b binding protein CP24 10A, chloroplastic OS=Solanum lycopersicum OX=4081 GN=CAP10A PE=3 SV=1"	CAP10A	1	7.73558e-08	122.44	DPAFLK(1)WYR	2	-1.3572	1
Cellular Component	GO:0009534	5	chloroplast thylakoid	9.71805e-45	TRINITY_DN24964_c0_g1_m.6770	227	K	"Chlorophyll a-b binding protein CP24 10A, chloroplastic OS=Solanum lycopersicum OX=4081 GN=CAP10A PE=3 SV=1"	CAP10A	1	0.000131893	101.41	LAEIK(1)HAR	2	-2.6781	6
Cellular Component	GO:0009534	5	chloroplast thylakoid	9.71805e-45	TRINITY_DN24383_c1_g1_m.6074	184	K	"Photosystem II 22 kDa protein, chloroplastic OS=Spinacia oleracea OX=3562 GN=PSBS PE=1 SV=1"	PSBS	1	8.5582e-100	222.25	FVDDPSTGIEGAVIPPGK(1)SFR	2	0.0087349	4
Cellular Component	GO:0009534	5	chloroplast thylakoid	9.71805e-45	TRINITY_DN30076_c2_g1_m.15393	170	K	"Phosphoribulokinase, chloroplastic OS=Mesembryanthemum crystallinum OX=3544 PE=2 SV=1"		1	1.383e-157	354.61	DLFEQISASK(1)TQTPVEATK	2	0.94537	2
Cellular Component	GO:0009534	5	chloroplast thylakoid	9.71805e-45	TRINITY_DN30076_c2_g1_m.15393	50	K	"Phosphoribulokinase, chloroplastic OS=Mesembryanthemum crystallinum OX=3544 PE=2 SV=1"		1	0.0134446	57.888	VK(1)LIQK(1)EGVK	2	6.8081	2
Cellular Component	GO:0009534	5	chloroplast thylakoid	9.71805e-45	TRINITY_DN30076_c2_g1_m.15393	46	K	"Phosphoribulokinase, chloroplastic OS=Mesembryanthemum crystallinum OX=3544 PE=2 SV=1"		1	0.0134446	57.888	VK(1)LIQK(1)EGVK	2	6.8081	2
Cellular Component	GO:0009534	5	chloroplast thylakoid	9.71805e-45	TRINITY_DN24966_c0_g1_m.6774	307	K	"29 kDa ribonucleoprotein A, chloroplastic OS=Nicotiana sylvestris OX=4096 PE=2 SV=1"		1	9.29489e-08	146.03	VTHAEAK(1)PR	2	-2.2351	2
Cellular Component	GO:0009534	5	chloroplast thylakoid	9.71805e-45	TRINITY_DN24966_c0_g1_m.6774	258	K	"29 kDa ribonucleoprotein A, chloroplastic OS=Nicotiana sylvestris OX=4096 PE=2 SV=1"		1	0.0222387	74.424	VLEAK(1)VVYDR	2	-1.6898	1
Cellular Component	GO:0009534	5	chloroplast thylakoid	9.71805e-45	TRINITY_DN29432_c0_g1_m.14105	134	K	"Peptidyl-prolyl cis-trans isomerase CYP38, chloroplastic OS=Arabidopsis thaliana OX=3702 GN=CYP38 PE=1 SV=1"	CYP38	1	0.00273334	74.486	YALPINNK(1)AIR	2	-3.8844	1
Cellular Component	GO:0009534	5	chloroplast thylakoid	9.71805e-45	TRINITY_DN29432_c0_g1_m.14105	187	K	"Peptidyl-prolyl cis-trans isomerase CYP38, chloroplastic OS=Arabidopsis thaliana OX=3702 GN=CYP38 PE=1 SV=1"	CYP38	1	0.000324646	92.445	NLIVAGLAESK(1)K	2	-2.5407	2
Cellular Component	GO:0009534	5	chloroplast thylakoid	9.71805e-45	TRINITY_DN29257_c0_g2_m.13795	198	K	"Protease Do-like 5, chloroplastic OS=Arabidopsis thaliana OX=3702 GN=DEGP5 PE=1 SV=3"	DEGP5	1	0.00638432	80.815	VDVEGYELK(1)PVVLGTSR	2	-2.3678	1
Cellular Component	GO:0009534	5	chloroplast thylakoid	9.71805e-45	TRINITY_DN27596_c0_g1_m.10743	205	K	"Linoleate 13S-lipoxygenase 2-1, chloroplastic OS=Solanum tuberosum OX=4113 GN=LOX2.1 PE=1 SV=1"	LOX2.1	1	9.03561e-33	169.52	VFFANK(1)SYLPSETPSGLK	2	-0.091607	1
Cellular Component	GO:0009534	5	chloroplast thylakoid	9.71805e-45	TRINITY_DN27596_c0_g1_m.10743	217	K	"Linoleate 13S-lipoxygenase 2-1, chloroplastic OS=Solanum tuberosum OX=4113 GN=LOX2.1 PE=1 SV=1"	LOX2.1	1	4.09868e-06	167.76	SYLPSETPSGLK(1)R	2	-1.0349	2
Cellular Component	GO:0009534	5	chloroplast thylakoid	9.71805e-45	TRINITY_DN27596_c0_g1_m.10743	283	K	"Linoleate 13S-lipoxygenase 2-1, chloroplastic OS=Solanum tuberosum OX=4113 GN=LOX2.1 PE=1 SV=1"	LOX2.1	1	8.81578e-73	235.02	SK(1)TDPLSEQSSGSVYVPR	2	1.1548	1
Cellular Component	GO:0009534	5	chloroplast thylakoid	9.71805e-45	TRINITY_DN27596_c0_g1_m.10743	198	K	"Linoleate 13S-lipoxygenase 2-1, chloroplastic OS=Solanum tuberosum OX=4113 GN=LOX2.1 PE=1 SV=1"	LOX2.1	1	0.00678574	96.51	FDNPQK(1)R	2	8.185	2
Cellular Component	GO:0009534	5	chloroplast thylakoid	9.71805e-45	TRINITY_DN27596_c0_g1_m.10743	459	K	"Linoleate 13S-lipoxygenase 2-1, chloroplastic OS=Solanum tuberosum OX=4113 GN=LOX2.1 PE=1 SV=1"	LOX2.1	1	3.20464e-05	98.009	GYMTVEEAIK(1)K	2	-2.2704	3
Cellular Component	GO:0009534	5	chloroplast thylakoid	9.71805e-45	TRINITY_DN28473_c0_g1_m.12346	127	K	"Membrane-associated protein VIPP1, chloroplastic OS=Arabidopsis thaliana OX=3702 GN=VIPP1 PE=1 SV=1"	VIPP1	1	0.000640755	55.578	YK(1)SAQEASEEWYR	2	1.1376	1
Cellular Component	GO:0009534	5	chloroplast thylakoid	9.71805e-45	TRINITY_DN28473_c0_g1_m.12346	146	K	"Membrane-associated protein VIPP1, chloroplastic OS=Arabidopsis thaliana OX=3702 GN=VIPP1 PE=1 SV=1"	VIPP1	1	0.00197089	58.476	AQLALGK(1)GDEDLAR	2	-0.6379	1
Cellular Component	GO:0009534	5	chloroplast thylakoid	9.71805e-45	TRINITY_DN28044_c0_g1_m.11562	203	K	"ATP-dependent Clp protease proteolytic subunit 2, mitochondrial OS=Arabidopsis thaliana OX=3702 GN=CLPP2 PE=1 SV=1"	CLPP2	1	3.76767e-07	171.34	DMTIHTK(1)QIVR	2	-1.0557	1
Cellular Component	GO:0009534	5	chloroplast thylakoid	9.71805e-45	TRINITY_DN27318_c0_g1_m.10269	259	K	"UPF0603 protein At1g54780, chloroplastic OS=Arabidopsis thaliana OX=3702 GN=At1g54780 PE=1 SV=1"	At1g54780	1	0.0247846	65.313	ESNFK(1)SR	2	-6.6433	1
Cellular Component	GO:0009534	5	chloroplast thylakoid	9.71805e-45	TRINITY_DN27318_c0_g1_m.10269	232	K	"UPF0603 protein At1g54780, chloroplastic OS=Arabidopsis thaliana OX=3702 GN=At1g54780 PE=1 SV=1"	At1g54780	1	1.91679e-05	187.1	YNEAILSSAK(1)R	2	0.58392	1
Cellular Component	GO:0009534	5	chloroplast thylakoid	9.71805e-45	TRINITY_DN25868_c0_g1_m.7982	276	K	"Fructose-bisphosphate aldolase 2, chloroplastic OS=Arabidopsis thaliana OX=3702 GN=FBA2 PE=1 SV=2"	FBA2	1	9.77165e-05	93.162	PSMVTPGAESK(1)DK	2	-1.6724	3
Cellular Component	GO:0009534	5	chloroplast thylakoid	9.71805e-45	TRINITY_DN25868_c0_g1_m.7982	386	K	"Fructose-bisphosphate aldolase 2, chloroplastic OS=Arabidopsis thaliana OX=3702 GN=FBA2 PE=1 SV=2"	FBA2	1	0.000407204	115.41	YTGEGESEEAK(1)K	2	0.89063	3
Cellular Component	GO:0009534	5	chloroplast thylakoid	9.71805e-45	TRINITY_DN25868_c0_g1_m.7982	129	K	"Fructose-bisphosphate aldolase 2, chloroplastic OS=Arabidopsis thaliana OX=3702 GN=FBA2 PE=1 SV=2"	FBA2	1	0.028233	65.313	K(1)IVDILK	2	-6.3823	1
Cellular Component	GO:0009534	5	chloroplast thylakoid	9.71805e-45	TRINITY_DN25868_c0_g1_m.7982	58	K	"Fructose-bisphosphate aldolase 2, chloroplastic OS=Arabidopsis thaliana OX=3702 GN=FBA2 PE=1 SV=2"	FBA2	1	0.000111961	112.8	TAK(1)TIASPGR	2	-3.9537	3
Cellular Component	GO:0009534	5	chloroplast thylakoid	9.71805e-45	TRINITY_DN25868_c0_g1_m.7982	79	K	"Fructose-bisphosphate aldolase 2, chloroplastic OS=Arabidopsis thaliana OX=3702 GN=FBA2 PE=1 SV=2"	FBA2	1	1.44986e-19	206.03	GILAMDESNATCGK(1)R	2	-1.2026	28
Cellular Component	GO:0009534	5	chloroplast thylakoid	9.71805e-45	TRINITY_DN25868_c0_g1_m.7982	135	K	"Fructose-bisphosphate aldolase 2, chloroplastic OS=Arabidopsis thaliana OX=3702 GN=FBA2 PE=1 SV=2"	FBA2	1	9.75674e-33	218.12	IVDILK(1)EQNIVPGIK	2	1.0605	1
Cellular Component	GO:0009534	5	chloroplast thylakoid	9.71805e-45	TRINITY_DN25868_c0_g1_m.7982	345	K	"Fructose-bisphosphate aldolase 2, chloroplastic OS=Arabidopsis thaliana OX=3702 GN=FBA2 PE=1 SV=2"	FBA2	1	2.0507e-114	266.35	ALQNTALK(1)TWGGRPENVK	3	-0.84811	11
Cellular Component	GO:0009534	5	chloroplast thylakoid	9.71805e-45	TRINITY_DN25868_c0_g1_m.7982	375	K	"Fructose-bisphosphate aldolase 2, chloroplastic OS=Arabidopsis thaliana OX=3702 GN=FBA2 PE=1 SV=2"	FBA2	1	0	359.11	SNSLAQLGK(1)YTGEGESEEAKK	3	0.94785	39
Cellular Component	GO:0009534	5	chloroplast thylakoid	9.71805e-45	TRINITY_DN25868_c0_g1_m.7982	278	K	"Fructose-bisphosphate aldolase 2, chloroplastic OS=Arabidopsis thaliana OX=3702 GN=FBA2 PE=1 SV=2"	FBA2	1	5.49293e-05	140.01	DK(1)ATPTQVADYTLK	2	-0.36741	1
Cellular Component	GO:0009534	5	chloroplast thylakoid	9.71805e-45	TRINITY_DN25868_c0_g1_m.7982	366	K	"Fructose-bisphosphate aldolase 2, chloroplastic OS=Arabidopsis thaliana OX=3702 GN=FBA2 PE=1 SV=2"	FBA2	1	8.38961e-33	175.69	AK(1)SNSLAQLGK(1)YTGEGESEEAK	2	9.9785	9
Cellular Component	GO:0009534	5	chloroplast thylakoid	9.71805e-45	TRINITY_DN25868_c0_g1_m.7982	144	K	"Fructose-bisphosphate aldolase 2, chloroplastic OS=Arabidopsis thaliana OX=3702 GN=FBA2 PE=1 SV=2"	FBA2	1	0.000669999	101.64	EQNIVPGIK(1)VDK	2	-0.58165	1
Cellular Component	GO:0009534	5	chloroplast thylakoid	9.71805e-45	TRINITY_DN25868_c0_g1_m.7982	55	K	"Fructose-bisphosphate aldolase 2, chloroplastic OS=Arabidopsis thaliana OX=3702 GN=FBA2 PE=1 SV=2"	FBA2	1	0.00204805	96.946	ASSYADELVK(1)TAK	2	-0.63676	1
Cellular Component	GO:0009534	5	chloroplast thylakoid	9.71805e-45	TRINITY_DN25868_c0_g1_m.7982	242	K	"Fructose-bisphosphate aldolase 2, chloroplastic OS=Arabidopsis thaliana OX=3702 GN=FBA2 PE=1 SV=2"	FBA2	1	0.0107426	105.04	TFEVAK(1)K	1	-0.59679	1
Cellular Component	GO:0009534	5	chloroplast thylakoid	9.71805e-45	TRINITY_DN24880_c0_g1_m.6668	138	K	"Lipoxygenase 6, chloroplastic OS=Arabidopsis thaliana OX=3702 GN=LOX6 PE=2 SV=1"	LOX6	0.999981	0.0101817	62.88	NKDIRLK(1)NR	2	-13.627	1
Cellular Component	GO:0009534	5	chloroplast thylakoid	9.71805e-45	TRINITY_DN28588_c1_g1_m.12550	119	K	"Cytochrome b6-f complex iron-sulfur subunit, chloroplastic OS=Pisum sativum OX=3888 GN=petC PE=2 SV=1"	petC	1	0.00115426	56.064	DAIGNDVVATEWLK(1)THGPGDR	3	-3.7585	2
Cellular Component	GO:0009534	5	chloroplast thylakoid	9.71805e-45	TRINITY_DN28588_c1_g1_m.12550	63	K	"Cytochrome b6-f complex iron-sulfur subunit, chloroplastic OS=Pisum sativum OX=3888 GN=petC PE=2 SV=1"	petC	1	0.0176988	76.833	VPDMGK(1)R	2	-6.281	1
Cellular Component	GO:0009534	5	chloroplast thylakoid	9.71805e-45	TRINITY_DN28588_c1_g1_m.12550	171	K	"Cytochrome b6-f complex iron-sulfur subunit, chloroplastic OS=Pisum sativum OX=3888 GN=petC PE=2 SV=1"	petC	1	2.16433e-28	184.37	AENK(1)FICPCHGSQYNEQGR	3	-1.436	8
Cellular Component	GO:0009534	5	chloroplast thylakoid	9.71805e-45	TRINITY_DN28588_c1_g1_m.12550	133	K	"Cytochrome b6-f complex iron-sulfur subunit, chloroplastic OS=Pisum sativum OX=3888 GN=petC PE=2 SV=1"	petC	1	2.21287e-22	175.62	TLTQGLK(1)GDPTYLVVEK	2	2.1549	1
Cellular Component	GO:0009534	5	chloroplast thylakoid	9.71805e-45	TRINITY_DN27683_c0_g1_m.10897	161	K	"Thylakoid lumenal protein TL20.3, chloroplastic OS=Arabidopsis thaliana OX=3702 GN=TL20.3 PE=1 SV=1"	TL20.3	1	4.13466e-12	112.95	ANFK(1)GADLSDTLMDR	2	2.4677	2
Cellular Component	GO:0009534	5	chloroplast thylakoid	9.71805e-45	TRINITY_DN27683_c0_g1_m.10897	220	K	"Thylakoid lumenal protein TL20.3, chloroplastic OS=Arabidopsis thaliana OX=3702 GN=TL20.3 PE=1 SV=1"	TL20.3	1	1.25959e-54	224.97	QALCK(1)YASGTNPTTGVSTR	2	7.55	5
Cellular Component	GO:0009534	5	chloroplast thylakoid	9.71805e-45	TRINITY_DN27683_c0_g1_m.10897	242	K	"Thylakoid lumenal protein TL20.3, chloroplastic OS=Arabidopsis thaliana OX=3702 GN=TL20.3 PE=1 SV=1"	TL20.3	1	8.9911e-08	93.561	ISLGCGNK(1)R	2	-2.874	1
Cellular Component	GO:0009534	5	chloroplast thylakoid	9.71805e-45	TRINITY_DN30366_c0_g1_m.15976	123	K	"Membrane-associated 30 kDa protein, chloroplastic OS=Pisum sativum OX=3888 GN=IM30 PE=2 SV=1"	IM30	1	1.64007e-13	132.01	VVK(1)SYANAVISSFEDPEK	2	1.1527	2
Cellular Component	GO:0009534	5	chloroplast thylakoid	9.71805e-45	TRINITY_DN30366_c0_g1_m.15976	166	K	"Membrane-associated 30 kDa protein, chloroplastic OS=Pisum sativum OX=3888 GN=IM30 PE=2 SV=1"	IM30	1	2.64838e-46	257.66	QATAQVLASQK(1)R	2	7.1744	4
Cellular Component	GO:0009534	5	chloroplast thylakoid	9.71805e-45	TRINITY_DN30366_c0_g1_m.15976	173	K	"Membrane-associated 30 kDa protein, chloroplastic OS=Pisum sativum OX=3888 GN=IM30 PE=2 SV=1"	IM30	1	6.94614e-06	156.14	YK(1)AAQQASEDWYR	2	-0.91182	1
Cellular Component	GO:0009534	5	chloroplast thylakoid	9.71805e-45	TRINITY_DN30366_c0_g1_m.15976	206	K	"Membrane-associated 30 kDa protein, chloroplastic OS=Pisum sativum OX=3888 GN=IM30 PE=2 SV=1"	IM30	1	0.0149673	59.731	RK(1)SFADNANSLK	2	-0.83247	1
Cellular Component	GO:0009534	5	chloroplast thylakoid	9.71805e-45	TRINITY_DN30366_c0_g1_m.15976	171	K	"Membrane-associated 30 kDa protein, chloroplastic OS=Pisum sativum OX=3888 GN=IM30 PE=2 SV=1"	IM30	1	0.0341295	82.716	RLENK(1)YK	2	-3.7524	1
Cellular Component	GO:0009534	5	chloroplast thylakoid	9.71805e-45	TRINITY_DN27668_c0_g1_m.10867	276	K	Chloroplastic lipocalin OS=Arabidopsis thaliana OX=3702 GN=CHL PE=1 SV=1	CHL	1	0.0038982	86.838	SYLANFGYDPNK(1)IK	2	-0.75455	1
Cellular Component	GO:0009534	5	chloroplast thylakoid	9.71805e-45	TRINITY_DN27668_c0_g1_m.10867	264	K	Chloroplastic lipocalin OS=Arabidopsis thaliana OX=3702 GN=CHL PE=1 SV=1	CHL	1	4.61551e-15	202.72	YK(1)SYLANFGYDPNK	2	1.5352	1
Cellular Component	GO:0009534	5	chloroplast thylakoid	9.71805e-45	TRINITY_DN27668_c0_g1_m.10867	262	K	Chloroplastic lipocalin OS=Arabidopsis thaliana OX=3702 GN=CHL PE=1 SV=1	CHL	1	0.000516246	130.71	RPDPGPAFIEK(1)YK	2	-2.129	1
Cellular Component	GO:0009534	5	chloroplast thylakoid	9.71805e-45	TRINITY_DN27668_c0_g1_m.10867	135	K	Chloroplastic lipocalin OS=Arabidopsis thaliana OX=3702 GN=CHL PE=1 SV=1	CHL	1	7.83522e-05	99.305	WFEVASLK(1)R	2	-2.2879	1
Cellular Component	GO:0009534	5	chloroplast thylakoid	9.71805e-45	TRINITY_DN27019_c0_g1_m.9763	315	K	"30S ribosomal protein S5, chloroplastic OS=Arabidopsis thaliana OX=3702 GN=rps5 PE=2 SV=1"	rps5	1	0.000215926	129.72	ATVVAVQK(1)MR	2	-2.3629	2
Cellular Component	GO:0009534	5	chloroplast thylakoid	9.71805e-45	TRINITY_DN27019_c0_g1_m.9763	197	K	"30S ribosomal protein S5, chloroplastic OS=Arabidopsis thaliana OX=3702 GN=rps5 PE=2 SV=1"	rps5	1	0.0268733	46.835	GGK(1)QLHFR	2	-3.5948	1
Cellular Component	GO:0009534	5	chloroplast thylakoid	9.71805e-45	TRINITY_DN27019_c0_g1_m.9763	262	K	"30S ribosomal protein S5, chloroplastic OS=Arabidopsis thaliana OX=3702 GN=rps5 PE=2 SV=1"	rps5	1	1.50877e-05	135.28	ADGDYGAAK(1)VMLR	2	-0.29195	2
Cellular Component	GO:0009534	5	chloroplast thylakoid	9.71805e-45	TRINITY_DN27019_c0_g1_m.9763	171	K	"30S ribosomal protein S5, chloroplastic OS=Arabidopsis thaliana OX=3702 GN=rps5 PE=2 SV=1"	rps5	1	0.0253609	57.032	TSGFGSGAK(1)K	2	-3.8293	1
Cellular Component	GO:0009534	5	chloroplast thylakoid	9.71805e-45	TRINITY_DN32792_c1_g1_m.21377	172	K	"Nucleoside diphosphate kinase IV, chloroplastic/mitochondrial OS=Arabidopsis thaliana OX=3702 GN=NDK4 PE=1 SV=2"	NDK4	1	3.68511e-19	155.34	K(1)LIGATDPQK(1)SEPGTIR	2	-0.39414	1
Cellular Component	GO:0009534	5	chloroplast thylakoid	9.71805e-45	TRINITY_DN32792_c1_g1_m.21377	181	K	"Nucleoside diphosphate kinase IV, chloroplastic/mitochondrial OS=Arabidopsis thaliana OX=3702 GN=NDK4 PE=1 SV=2"	NDK4	1	1.0193e-78	285.99	LIGATDPQK(1)SEPGTIR	2	-0.0080927	9
Cellular Component	GO:0009534	5	chloroplast thylakoid	9.71805e-45	TRINITY_DN32792_c1_g1_m.21377	95	K	"Nucleoside diphosphate kinase IV, chloroplastic/mitochondrial OS=Arabidopsis thaliana OX=3702 GN=NDK4 PE=1 SV=2"	NDK4	1	0.00304004	66.664	TFIAIK(1)PDGVQR	2	6.4208	3
Cellular Component	GO:0009534	5	chloroplast thylakoid	9.71805e-45	TRINITY_DN32792_c1_g1_m.21377	139	K	"Nucleoside diphosphate kinase IV, chloroplastic/mitochondrial OS=Arabidopsis thaliana OX=3702 GN=NDK4 PE=1 SV=2"	NDK4	1	0.000250992	110.22	HYHDLK(1)ER	2	0.79501	2
Cellular Component	GO:0009534	5	chloroplast thylakoid	9.71805e-45	TRINITY_DN32792_c1_g1_m.21377	133	K	"Nucleoside diphosphate kinase IV, chloroplastic/mitochondrial OS=Arabidopsis thaliana OX=3702 GN=NDK4 PE=1 SV=2"	NDK4	1	7.43126e-12	184.27	EFAQK(1)HYHDLK	2	9.9903	5
Cellular Component	GO:0009534	5	chloroplast thylakoid	9.71805e-45	TRINITY_DN34115_c1_g1_m.24916	302	K	Monooxygenase 3 OS=Arabidopsis thaliana OX=3702 GN=MO3 PE=2 SV=1	MO3	1	0.00827737	67.464	NNVVIPK(1)LVR	2	-3.7547	1
Cellular Component	GO:0009534	5	chloroplast thylakoid	9.71805e-45	TRINITY_DN34115_c1_g1_m.24916	90	K	Monooxygenase 3 OS=Arabidopsis thaliana OX=3702 GN=MO3 PE=2 SV=1	MO3	1	0.0140586	51.829	SPIAK(1)WMGFPDPK	2	-2.1613	2
Cellular Component	GO:0009534	5	chloroplast thylakoid	9.71805e-45	TRINITY_DN34115_c1_g1_m.24916	15	K	Monooxygenase 3 OS=Arabidopsis thaliana OX=3702 GN=MO3 PE=2 SV=1	MO3	0.999963	1.21252e-08	187.51	SFK(1)FKDEDESQEVR	3	-3.1167	2
Cellular Component	GO:0009534	5	chloroplast thylakoid	9.71805e-45	TRINITY_DN26481_c0_g1_m.8894	114	K	"Chlorophyll synthase, chloroplastic OS=Arabidopsis thaliana OX=3702 GN=CHLG PE=2 SV=1"	CHLG	1	0.00877186	96.311	GAAQETNK(1)WK	2	7.7423	2
Cellular Component	GO:0009534	5	chloroplast thylakoid	9.71805e-45	TRINITY_DN27593_c0_g1_m.10740	174	K	"Probable plastid-lipid-associated protein 12, chloroplastic OS=Arabidopsis thaliana OX=3702 GN=PAP12 PE=1 SV=1"	PAP12	1	0.00302942	66.619	VSNIVK(1)FSEAVGELK	2	-0.92943	1
Cellular Component	GO:0009534	5	chloroplast thylakoid	9.71805e-45	TRINITY_DN26985_c0_g1_m.9714	59	K	"Chlorophyll a-b binding protein CP26, chloroplastic OS=Arabidopsis thaliana OX=3702 GN=LHCB5 PE=1 SV=1"	LHCB5	1	0.004866	84.102	SK(1)PAAVTPADEELAK	2	-0.50513	1
Cellular Component	GO:0009534	5	chloroplast thylakoid	9.71805e-45	TRINITY_DN26985_c0_g1_m.9714	233	K	"Chlorophyll a-b binding protein CP26, chloroplastic OS=Arabidopsis thaliana OX=3702 GN=LHCB5 PE=1 SV=1"	LHCB5	1	0.000770917	195.3	DPDQAALLK(1)VK	2	-1.85	1
Cellular Component	GO:0009534	5	chloroplast thylakoid	9.71805e-45	TRINITY_DN26985_c0_g1_m.9714	120	K	"Chlorophyll a-b binding protein CP26, chloroplastic OS=Arabidopsis thaliana OX=3702 GN=LHCB5 PE=1 SV=1"	LHCB5	1	1.08908e-19	250.16	K(1)PENFSK(1)YQAYELIHAR	3	1.9463	6
Cellular Component	GO:0009534	5	chloroplast thylakoid	9.71805e-45	TRINITY_DN26985_c0_g1_m.9714	72	K	"Chlorophyll a-b binding protein CP26, chloroplastic OS=Arabidopsis thaliana OX=3702 GN=LHCB5 PE=1 SV=1"	LHCB5	0.999997	1.48544e-05	60.14	SKPAAVTPADEELAK(1)WYGPER	3	-1.9916	1
Cellular Component	GO:0009534	5	chloroplast thylakoid	9.71805e-45	TRINITY_DN26985_c0_g1_m.9714	114	K	"Chlorophyll a-b binding protein CP26, chloroplastic OS=Arabidopsis thaliana OX=3702 GN=LHCB5 PE=1 SV=1"	LHCB5	1	0.0103829	58.338	K(1)PENFSK(1)YQAYELIHAR	3	1.9463	2
Cellular Component	GO:0009534	5	chloroplast thylakoid	9.71805e-45	TRINITY_DN26985_c0_g1_m.9714	235	K	"Chlorophyll a-b binding protein CP26, chloroplastic OS=Arabidopsis thaliana OX=3702 GN=LHCB5 PE=1 SV=1"	LHCB5	0.863408	0.0159291	63.79	DPDQAALLK(0.137)VK(0.863)EIK	2	-0.20516	1
Cellular Component	GO:0009534	5	chloroplast thylakoid	9.71805e-45	TRINITY_DN32188_c0_g4_m.19962	243	K	Chloroplast envelope quinone oxidoreductase homolog OS=Arabidopsis thaliana OX=3702 GN=CEQORH PE=1 SV=1	CEQORH	1	5.4747e-21	158.02	SLGADEVLDYK(1)TPDGAALR	2	1.0858	1
Cellular Component	GO:0009534	5	chloroplast thylakoid	9.71805e-45	TRINITY_DN32188_c0_g4_m.19962	333	K	Chloroplast envelope quinone oxidoreductase homolog OS=Arabidopsis thaliana OX=3702 GN=CEQORH PE=1 SV=1	CEQORH	1	0.000660004	76.605	LK(1)TVIDSK	2	-5.6117	1
Cellular Component	GO:0009534	5	chloroplast thylakoid	9.71805e-45	TRINITY_DN32188_c0_g4_m.19962	339	K	Chloroplast envelope quinone oxidoreductase homolog OS=Arabidopsis thaliana OX=3702 GN=CEQORH PE=1 SV=1	CEQORH	1	0.000278139	129.69	TVIDSK(1)HPLSK	2	-0.64802	1
Cellular Component	GO:0009534	5	chloroplast thylakoid	9.71805e-45	TRINITY_DN32188_c0_g4_m.19962	344	K	Chloroplast envelope quinone oxidoreductase homolog OS=Arabidopsis thaliana OX=3702 GN=CEQORH PE=1 SV=1	CEQORH	1	0.000235068	196.44	HPLSK(1)AEDAWAK	2	-1.1389	1
Cellular Component	GO:0009534	5	chloroplast thylakoid	9.71805e-45	TRINITY_DN32188_c0_g4_m.19962	351	K	Chloroplast envelope quinone oxidoreductase homolog OS=Arabidopsis thaliana OX=3702 GN=CEQORH PE=1 SV=1	CEQORH	1	1.19154e-05	139.7	AEDAWAK(1)SIDGHATGK	2	1.2992	2
Cellular Component	GO:0009534	5	chloroplast thylakoid	9.71805e-45	TRINITY_DN32188_c0_g4_m.19962	68	K	Chloroplast envelope quinone oxidoreductase homolog OS=Arabidopsis thaliana OX=3702 GN=CEQORH PE=1 SV=1	CEQORH	1	0.00122996	71.066	HVEVPVPTPK(1)K	2	-4.3366	1
Cellular Component	GO:0009534	5	chloroplast thylakoid	9.71805e-45	TRINITY_DN26044_c0_g1_m.8257	127	K	"Light-harvesting complex-like protein OHP2, chloroplastic OS=Arabidopsis thaliana OX=3702 GN=OHP2 PE=2 SV=1"	OHP2	1	0.0120437	85.716	ELQEYFK(1)EK	2	-3.324	1
Cellular Component	GO:0009534	5	chloroplast thylakoid	9.71805e-45	TRINITY_DN26420_c0_g1_m.8800	210	K	"Chloroplast stem-loop binding protein of 41 kDa a, chloroplastic OS=Arabidopsis thaliana OX=3702 GN=CSP41A PE=1 SV=1"	CSP41A	1	0.00232518	43.727	PTDEPPHIEGDVVK(1)ADAGHVGVEK	3	-0.21706	1
Cellular Component	GO:0009534	5	chloroplast thylakoid	9.71805e-45	TRINITY_DN26420_c0_g1_m.8800	330	K	"Chloroplast stem-loop binding protein of 41 kDa a, chloroplastic OS=Arabidopsis thaliana OX=3702 GN=CSP41A PE=1 SV=1"	CSP41A	1	1.38882e-09	121.39	PVNIVHYDPK(1)AVGIDAK	3	-5.444	3
Cellular Component	GO:0009534	5	chloroplast thylakoid	9.71805e-45	TRINITY_DN26420_c0_g1_m.8800	139	K	"Chloroplast stem-loop binding protein of 41 kDa a, chloroplastic OS=Arabidopsis thaliana OX=3702 GN=CSP41A PE=1 SV=1"	CSP41A	1	1.1189e-128	261.56	FSEIVSTGGK(1)TVWGDPAEVGK	2	1.5636	1
Cellular Component	GO:0009534	5	chloroplast thylakoid	9.71805e-45	TRINITY_DN26420_c0_g1_m.8800	400	K	"Chloroplast stem-loop binding protein of 41 kDa a, chloroplastic OS=Arabidopsis thaliana OX=3702 GN=CSP41A PE=1 SV=1"	CSP41A	1	0.0276228	52.591	ILESLK(1)VPVAA	2	-2.9639	1
Cellular Component	GO:0009534	5	chloroplast thylakoid	9.71805e-45	TRINITY_DN26420_c0_g1_m.8800	312	K	"Chloroplast stem-loop binding protein of 41 kDa a, chloroplastic OS=Arabidopsis thaliana OX=3702 GN=CSP41A PE=1 SV=1"	CSP41A	1	7.28845e-14	102.03	AVTLDGITK(1)LCAQAAGR	2	0.023176	1
Cellular Component	GO:0009534	5	chloroplast thylakoid	9.71805e-45	TRINITY_DN26420_c0_g1_m.8800	244	K	"Chloroplast stem-loop binding protein of 41 kDa a, chloroplastic OS=Arabidopsis thaliana OX=3702 GN=CSP41A PE=1 SV=1"	CSP41A	1	8.27522e-07	112.67	PQYMTGSGNNK(1)DCEEWFFDR	3	-1.7557	1
Cellular Component	GO:0009534	5	chloroplast thylakoid	9.71805e-45	TRINITY_DN26420_c0_g1_m.8800	337	K	"Chloroplast stem-loop binding protein of 41 kDa a, chloroplastic OS=Arabidopsis thaliana OX=3702 GN=CSP41A PE=1 SV=1"	CSP41A	1	0.00708729	75.474	AVGIDAK(1)K(1)AFPFR	2	-1.1291	1
Cellular Component	GO:0009534	5	chloroplast thylakoid	9.71805e-45	TRINITY_DN26420_c0_g1_m.8800	179	K	"Chloroplast stem-loop binding protein of 41 kDa a, chloroplastic OS=Arabidopsis thaliana OX=3702 GN=CSP41A PE=1 SV=1"	CSP41A	1	1.91539e-13	121.39	PVVDWAK(1)SSGVK	2	-1.5106	4
Cellular Component	GO:0009534	5	chloroplast thylakoid	9.71805e-45	TRINITY_DN26420_c0_g1_m.8800	338	K	"Chloroplast stem-loop binding protein of 41 kDa a, chloroplastic OS=Arabidopsis thaliana OX=3702 GN=CSP41A PE=1 SV=1"	CSP41A	1	0.00708729	75.474	AVGIDAK(1)K(1)AFPFR	2	-1.1291	1
Cellular Component	GO:0009534	5	chloroplast thylakoid	9.71805e-45	TRINITY_DN26420_c0_g1_m.8800	355	K	"Chloroplast stem-loop binding protein of 41 kDa a, chloroplastic OS=Arabidopsis thaliana OX=3702 GN=CSP41A PE=1 SV=1"	CSP41A	1	0.000114508	92.593	AAK(1)DILGWQGTTNLPEDLK	2	2.6057	1
Cellular Component	GO:0009534	5	chloroplast thylakoid	9.71805e-45	TRINITY_DN23159_c0_g1_m.4827	178	K	"NAD(P)H-quinone oxidoreductase subunit L, chloroplastic OS=Arabidopsis thaliana OX=3702 GN=ndhL PE=2 SV=1"	ndhL	1	0.0203422	61.577	NAYLK(1)YPYADPEDYS	2	6.0223	1
Cellular Component	GO:0009534	5	chloroplast thylakoid	9.71805e-45	TRINITY_DN27462_c0_g1_m.10520	166	K	"Photosynthetic NDH subunit of lumenal location 5, chloroplastic OS=Arabidopsis thaliana OX=3702 GN=PNSL5 PE=1 SV=1"	PNSL5	1	4.87977e-09	114.5	DFMIQGGDFDK(1)GNGTGGK	2	1.1809	3
Cellular Component	GO:0009534	5	chloroplast thylakoid	9.71805e-45	TRINITY_DN27462_c0_g1_m.10520	155	K	"Photosynthetic NDH subunit of lumenal location 5, chloroplastic OS=Arabidopsis thaliana OX=3702 GN=PNSL5 PE=1 SV=1"	PNSL5	1	2.39522e-15	214.78	VIK(1)DFMIQGGDFDK	2	0.57434	4
Cellular Component	GO:0009534	5	chloroplast thylakoid	9.71805e-45	TRINITY_DN27462_c0_g1_m.10520	173	K	"Photosynthetic NDH subunit of lumenal location 5, chloroplastic OS=Arabidopsis thaliana OX=3702 GN=PNSL5 PE=1 SV=1"	PNSL5	1	0.000632018	127.93	GNGTGGK(1)SIYGR	2	-1.2638	2
Cellular Component	GO:0009534	5	chloroplast thylakoid	9.71805e-45	TRINITY_DN27462_c0_g1_m.10520	181	K	"Photosynthetic NDH subunit of lumenal location 5, chloroplastic OS=Arabidopsis thaliana OX=3702 GN=PNSL5 PE=1 SV=1"	PNSL5	1	0.0203164	72.492	TFK(1)DENFK	2	-2.1662	1
Cellular Component	GO:0009534	5	chloroplast thylakoid	9.71805e-45	TRINITY_DN27462_c0_g1_m.10520	141	K	"Photosynthetic NDH subunit of lumenal location 5, chloroplastic OS=Arabidopsis thaliana OX=3702 GN=PNSL5 PE=1 SV=1"	PNSL5	1	0.0134031	51.872	ALCTGEK(1)GFGYK	2	-2.2232	2
Cellular Component	GO:0009534	5	chloroplast thylakoid	9.71805e-45	TRINITY_DN27462_c0_g1_m.10520	146	K	"Photosynthetic NDH subunit of lumenal location 5, chloroplastic OS=Arabidopsis thaliana OX=3702 GN=PNSL5 PE=1 SV=1"	PNSL5	1	9.18931e-05	136.84	GFGYK(1)GSTFHR	2	-1.0912	3
Cellular Component	GO:0009534	5	chloroplast thylakoid	9.71805e-45	TRINITY_DN24823_c0_g1_m.6583	185	K	"Thioredoxin M2, chloroplastic OS=Arabidopsis thaliana OX=3702 GN=TRXM2 PE=1 SV=2"	TRXM2	1	0.00027249	63.947	EAIIGALPK(1)TTLASSIEK	2	0.48086	1
Cellular Component	GO:0009534	5	chloroplast thylakoid	9.71805e-45	TRINITY_DN29410_c0_g4_m.14066	123	K	"Protein HHL1, chloroplastic OS=Arabidopsis thaliana OX=3702 GN=HHL1 PE=1 SV=1"	HHL1	1	8.04946e-07	111.39	YIYK(1)DTLDR	2	-2.7052	2
Cellular Component	GO:0009534	5	chloroplast thylakoid	9.71805e-45	TRINITY_DN29410_c0_g4_m.14066	147	K	"Protein HHL1, chloroplastic OS=Arabidopsis thaliana OX=3702 GN=HHL1 PE=1 SV=1"	HHL1	1	0.0313248	49.058	TAFK(1)QFK	2	-5.4207	1
Cellular Component	GO:0009534	5	chloroplast thylakoid	9.71805e-45	TRINITY_DN29410_c0_g4_m.14066	139	K	"Protein HHL1, chloroplastic OS=Arabidopsis thaliana OX=3702 GN=HHL1 PE=1 SV=1"	HHL1	1	0.00139984	87.573	NLAAVIYRDEK(1)EIQK	2	-0.10217	1
Cellular Component	GO:0009534	5	chloroplast thylakoid	9.71805e-45	TRINITY_DN29410_c0_g4_m.14066	119	K	"Protein HHL1, chloroplastic OS=Arabidopsis thaliana OX=3702 GN=HHL1 PE=1 SV=1"	HHL1	1	0.0151998	67.881	DNFLGK(1)YIYK	2	-1.2404	1
Cellular Component	GO:0009534	5	chloroplast thylakoid	9.71805e-45	TRINITY_DN29410_c0_g4_m.14066	163	K	"Protein HHL1, chloroplastic OS=Arabidopsis thaliana OX=3702 GN=HHL1 PE=1 SV=1"	HHL1	1	0.00642643	71.066	YGYK(1)IVENGNLK	2	-4.0838	2
Cellular Component	GO:0009534	5	chloroplast thylakoid	9.71805e-45	TRINITY_DN29410_c0_g4_m.14066	196	K	"Protein HHL1, chloroplastic OS=Arabidopsis thaliana OX=3702 GN=HHL1 PE=1 SV=1"	HHL1	1	0.0320944	53.517	VK(1)DFFGDAK	2	-5.6021	1
Cellular Component	GO:0009534	5	chloroplast thylakoid	9.71805e-45	TRINITY_DN29410_c0_g4_m.14066	187	K	"Protein HHL1, chloroplastic OS=Arabidopsis thaliana OX=3702 GN=HHL1 PE=1 SV=1"	HHL1	1	0.00679975	65.212	AALATNDVIELPTQDK(1)LK	2	-3.4903	1
Cellular Component	GO:0009534	5	chloroplast thylakoid	9.71805e-45	TRINITY_DN29410_c0_g4_m.14066	113	K	"Protein HHL1, chloroplastic OS=Arabidopsis thaliana OX=3702 GN=HHL1 PE=1 SV=1"	HHL1	1	0.0107561	76.85	IMIAAK(1)DNFLGK	2	-4.1561	1
Cellular Component	GO:0009534	5	chloroplast thylakoid	9.71805e-45	TRINITY_DN29410_c0_g4_m.14066	223	K	"Protein HHL1, chloroplastic OS=Arabidopsis thaliana OX=3702 GN=HHL1 PE=1 SV=1"	HHL1	1	1.44808e-08	119.79	MTTLNTSTTEESAEK(1)TK	2	-0.7126	2
Cellular Component	GO:0009534	5	chloroplast thylakoid	9.71805e-45	TRINITY_DN23317_c0_g1_m.4992	164	K	"Ribulose-phosphate 3-epimerase, chloroplastic OS=Spinacia oleracea OX=3562 GN=RPE PE=1 SV=1"	RPE	1	0.0083913	56.202	TLNQIK(1)DLGAK	2	-1.959	1
Cellular Component	GO:0009534	5	chloroplast thylakoid	9.71805e-45	TRINITY_DN28141_c1_g11_m.11728	315	K	"50S ribosomal protein L1, chloroplastic OS=Arabidopsis thaliana OX=3702 GN=RPL1 PE=1 SV=1"	RPL1	1	0.0243458	51.43	QGK(1)VEYR	2	-2.717	1
Cellular Component	GO:0009534	5	chloroplast thylakoid	9.71805e-45	TRINITY_DN28141_c1_g11_m.11728	360	K	"50S ribosomal protein L1, chloroplastic OS=Arabidopsis thaliana OX=3702 GN=RPL1 PE=1 SV=1"	RPL1	0.99998	1.91194e-05	102.57	SIEANKPSGAK(1)GVYWK	2	-1.1398	1
Cellular Component	GO:0009534	5	chloroplast thylakoid	9.71805e-45	TRINITY_DN28141_c1_g11_m.11728	173	K	"50S ribosomal protein L1, chloroplastic OS=Arabidopsis thaliana OX=3702 GN=RPL1 PE=1 SV=1"	RPL1	1	0.0155989	62.969	EIK(1)QEYDVK	2	-3.8398	1
Cellular Component	GO:0009534	5	chloroplast thylakoid	9.71805e-45	TRINITY_DN28141_c1_g11_m.11728	278	K	"50S ribosomal protein L1, chloroplastic OS=Arabidopsis thaliana OX=3702 GN=RPL1 PE=1 SV=1"	RPL1	1	0.00369065	54.309	LIASPDMMPK(1)VASLGK	2	-1.0566	2
Cellular Component	GO:0009534	5	chloroplast thylakoid	9.71805e-45	TRINITY_DN28141_c1_g11_m.11728	208	K	"50S ribosomal protein L1, chloroplastic OS=Arabidopsis thaliana OX=3702 GN=RPL1 PE=1 SV=1"	RPL1	1	1.01269e-06	179.95	LNIDPK(1)YNDQQLR	2	4.6435	4
Cellular Component	GO:0009534	5	chloroplast thylakoid	9.71805e-45	TRINITY_DN28141_c1_g11_m.11728	322	K	"50S ribosomal protein L1, chloroplastic OS=Arabidopsis thaliana OX=3702 GN=RPL1 PE=1 SV=1"	RPL1	1	1.1863e-05	140.01	ADK(1)TGIVHLPFGK	2	-0.51804	2
Cellular Component	GO:0009534	5	chloroplast thylakoid	9.71805e-45	TRINITY_DN28141_c1_g11_m.11728	168	K	"50S ribosomal protein L1, chloroplastic OS=Arabidopsis thaliana OX=3702 GN=RPL1 PE=1 SV=1"	RPL1	1	0.000139318	97.033	FLEIQK(1)LR	2	-4.9392	1
Cellular Component	GO:0009534	5	chloroplast thylakoid	9.71805e-45	TRINITY_DN28141_c1_g11_m.11728	222	K	"50S ribosomal protein L1, chloroplastic OS=Arabidopsis thaliana OX=3702 GN=RPL1 PE=1 SV=1"	RPL1	1	0.00504832	84.999	ATVNLPK(1)GTGQTVK	2	-1.006	1
Cellular Component	GO:0009534	5	chloroplast thylakoid	9.71805e-45	TRINITY_DN25076_c0_g1_m.6920	179	K	"Probable plastid-lipid-associated protein 8, chloroplastic OS=Arabidopsis thaliana OX=3702 GN=PAP8 PE=1 SV=1"	PAP8	1	0.00111324	65.12	TNEMIQVIEAPDIVK(1)NK	2	0.57463	1
Cellular Component	GO:0009534	5	chloroplast thylakoid	9.71805e-45	TRINITY_DN29534_c3_g2_m.14299	221	K	"ATP synthase subunit alpha, chloroplastic OS=Arabis hirsuta OX=78191 GN=atpA PE=3 SV=1"	atpA	1	0.0148526	51.43	AMK(1)QVAGK	2	-5.9161	1
Cellular Component	GO:0009534	5	chloroplast thylakoid	9.71805e-45	TRINITY_DN29534_c3_g2_m.14299	218	K	"ATP synthase subunit alpha, chloroplastic OS=Arabis hirsuta OX=78191 GN=atpA PE=3 SV=1"	atpA	1	0.0103137	85.716	VGSAAQIK(1)AMK	2	-2.8199	1
Cellular Component	GO:0009534	5	chloroplast thylakoid	9.71805e-45	TRINITY_DN25589_c0_g1_m.7600	112	K	"Light-regulated protein 1, chloroplastic OS=Arabidopsis thaliana OX=3702 GN=LIR1 PE=1 SV=1"	LIR1	1	2.36017e-06	167.76	EYLEYNDTK(1)TVFR	2	0.23112	1
Cellular Component	GO:0009534	5	chloroplast thylakoid	9.71805e-45	TRINITY_DN25589_c0_g1_m.7600	90	K	"Light-regulated protein 1, chloroplastic OS=Arabidopsis thaliana OX=3702 GN=LIR1 PE=1 SV=1"	LIR1	1	2.3918e-77	261.56	LQQQAK(1)NSTPTSASESVDR	2	0.0010486	1
Cellular Component	GO:0009534	5	chloroplast thylakoid	9.71805e-45	TRINITY_DN33166_c2_g1_m.22344	92	K	"Probable ribose-5-phosphate isomerase 3, chloroplastic OS=Arabidopsis thaliana OX=3702 GN=RPI3 PE=1 SV=1"	RPI3	1	0.00163603	91.939	LAADK(1)AVEYVK	2	-2.9108	3
Cellular Component	GO:0009534	5	chloroplast thylakoid	9.71805e-45	TRINITY_DN33166_c2_g1_m.22344	86	K	"Probable ribose-5-phosphate isomerase 3, chloroplastic OS=Arabidopsis thaliana OX=3702 GN=RPI3 PE=1 SV=1"	RPI3	1	0.000111113	112.7	AQSAPALTQDDLK(1)K	2	5.2982	2
Cellular Component	GO:0009534	5	chloroplast thylakoid	9.71805e-45	TRINITY_DN30793_c3_g1_m.16860	163	K	"ATP synthase subunit b', chloroplastic OS=Spinacia oleracea OX=3562 GN=ATPG PE=1 SV=2"	ATPG	1	0.0302173	50.834	AEISAALNK(1)MK	2	-4.2937	1
Cellular Component	GO:0009534	5	chloroplast thylakoid	9.71805e-45	TRINITY_DN30793_c3_g1_m.16860	218	K	"ATP synthase subunit b', chloroplastic OS=Spinacia oleracea OX=3562 GN=ATPG PE=1 SV=2"	ATPG	1	0.00430359	76.563	ALDSQIAALSQDIVK(1)K	2	5.1093	1
Cellular Component	GO:0009534	5	chloroplast thylakoid	9.71805e-45	TRINITY_DN26445_c0_g1_m.8842	172	K	Cytochrome c oxidase subunit 6b-1 OS=Arabidopsis thaliana OX=3702 GN=COX6B-1 PE=1 SV=1	COX6B-1	0.771984	0.00857998	50.116	GEGAPECDK(0.228)FQK(0.772)YYR	3	2.4277	1
Cellular Component	GO:0009534	5	chloroplast thylakoid	9.71805e-45	TRINITY_DN26445_c0_g1_m.8842	169	K	Cytochrome c oxidase subunit 6b-1 OS=Arabidopsis thaliana OX=3702 GN=COX6B-1 PE=1 SV=1	COX6B-1	1	0.00127125	103.76	GEGAPECDK(1)FQK	2	0.26408	2
Cellular Component	GO:0009534	5	chloroplast thylakoid	9.71805e-45	TRINITY_DN27975_c0_g1_m.11434	286	K	"Protein FLUORESCENT IN BLUE LIGHT, chloroplastic OS=Arabidopsis thaliana OX=3702 GN=FLU PE=1 SV=1"	FLU	1	0.00108394	99.855	AAK(1)FYDSYIAR	2	-2.0027	1
Cellular Component	GO:0009534	5	chloroplast thylakoid	9.71805e-45	TRINITY_DN27975_c0_g1_m.11434	225	K	"Protein FLUORESCENT IN BLUE LIGHT, chloroplastic OS=Arabidopsis thaliana OX=3702 GN=FLU PE=1 SV=1"	FLU	1	0.0012246	96.27	TALELAQNLKDPIEEK(1)K	2	0.86638	2
Cellular Component	GO:0009534	5	chloroplast thylakoid	9.71805e-45	TRINITY_DN26199_c0_g1_m.8488	32	K	Cytochrome b5 isoform E OS=Arabidopsis thaliana OX=3702 GN=CYTB5-E PE=1 SV=2	CYTB5-E	1	2.86933e-05	176.45	VHK(1)FEEVATHNK	2	-1.4665	2
Cellular Component	GO:0009534	5	chloroplast thylakoid	9.71805e-45	TRINITY_DN26199_c0_g1_m.8488	43	K	Cytochrome b5 isoform E OS=Arabidopsis thaliana OX=3702 GN=CYTB5-E PE=1 SV=2	CYTB5-E	1	0.0013349	96.946	TK(1)DCWLIISGK	2	-1.6316	1
Cellular Component	GO:0009534	5	chloroplast thylakoid	9.71805e-45	TRINITY_DN26199_c0_g1_m.8488	111	K	Cytochrome b5 isoform E OS=Arabidopsis thaliana OX=3702 GN=CYTB5-E PE=1 SV=2	CYTB5-E	1	0.00519834	65.408	YYIGEIDPSTVPLK(1)R	2	-1.3613	1
Cellular Component	GO:0009534	5	chloroplast thylakoid	9.71805e-45	TRINITY_DN26199_c0_g1_m.8488	41	K	Cytochrome b5 isoform E OS=Arabidopsis thaliana OX=3702 GN=CYTB5-E PE=1 SV=2	CYTB5-E	1	0.00108005	132.39	FEEVATHNK(1)TK	2	-1.6587	1
Cellular Component	GO:0009534	5	chloroplast thylakoid	9.71805e-45	TRINITY_DN35444_c0_g1_m.28808	623	K	"Probable inactive ATP-dependent zinc metalloprotease FTSHI 4, chloroplastic OS=Arabidopsis thaliana OX=3702 GN=FTSHI4 PE=1 SV=1"	FTSHI4	1	0.00330461	94.806	EELLEALK(1)R	2	-5.0928	1
Cellular Component	GO:0009534	5	chloroplast thylakoid	9.71805e-45	TRINITY_DN28278_c1_g1_m.11991	205	K	"Uncharacterized oxidoreductase At1g06690, chloroplastic OS=Arabidopsis thaliana OX=3702 GN=At1g06690 PE=1 SV=1"	At1g06690	1	0.000159036	178.95	AVGVSNYGEK(1)R	2	-1.708	2
Cellular Component	GO:0032588	5	trans-Golgi network membrane	0.0602315	TRINITY_DN26821_c0_g1_m.9432	49	K	Sorting nexin 1 OS=Arabidopsis thaliana OX=3702 GN=SNX1 PE=1 SV=1	SNX1	1	8.5831e-12	154.09	VITK(1)TNLPEYQGTEK	2	-0.15649	1
Cellular Component	GO:0032588	5	trans-Golgi network membrane	0.0602315	TRINITY_DN36323_c0_g1_m.31817	1084	K	Brefeldin A-inhibited guanine nucleotide-exchange protein 2 OS=Arabidopsis thaliana OX=3702 GN=BIG2 PE=2 SV=1	BIG2	1	0.0247681	51.872	ALSK(1)VSMEELR	2	-2.5924	1
Cellular Component	GO:0032588	5	trans-Golgi network membrane	0.0602315	TRINITY_DN36323_c0_g1_m.31817	933	K	Brefeldin A-inhibited guanine nucleotide-exchange protein 2 OS=Arabidopsis thaliana OX=3702 GN=BIG2 PE=2 SV=1	BIG2	1	0.00489094	54.27	FTSLHSPADIK(1)QK	2	-2.8294	1
Cellular Component	GO:0032588	5	trans-Golgi network membrane	0.0602315	TRINITY_DN30935_c0_g1_m.17155	139	K	Syntaxin-41 OS=Arabidopsis thaliana OX=3702 GN=SYP41 PE=1 SV=1	SYP41	1	8.81421e-09	160.52	LQK(1)FSASGSSEDSNIR	2	5.5945	1
Cellular Component	GO:0032588	5	trans-Golgi network membrane	0.0602315	TRINITY_DN22498_c0_g1_m.4242	181	K	Ras-related protein RABD1 OS=Arabidopsis thaliana OX=3702 GN=RABD1 PE=1 SV=1	RABD1	1	0.00256723	77.696	MGSQPTASK(1)STGTVQMK	2	0.51025	1
Cellular Component	GO:0032588	5	trans-Golgi network membrane	0.0602315	TRINITY_DN35462_c0_g1_m.28873	64	K	Ras-related protein Rab11D OS=Nicotiana tabacum OX=4097 GN=RAB11D PE=2 SV=1	RAB11D	1	0.0129124	57.032	TLVIQHK(1)SVK	2	-2.81	1
Cellular Component	GO:0032588	5	trans-Golgi network membrane	0.0602315	TRINITY_DN35462_c0_g1_m.28873	218	K	Ras-related protein Rab11D OS=Nicotiana tabacum OX=4097 GN=RAB11D PE=2 SV=1	RAB11D	1	0.0115557	47.57	ILVPGPAQVIPEK(1)K	2	-2.5938	1
Cellular Component	GO:0032588	5	trans-Golgi network membrane	0.0602315	TRINITY_DN19979_c0_g1_m.2701	22	K	Vacuolar protein sorting-associated protein 29 OS=Arabidopsis thaliana OX=3702 GN=VPS29 PE=2 SV=1	VPS29	1	0.0030534	72.038	APDLPAK(1)FK	2	-5.8355	1
Cellular Component	GO:0032588	5	trans-Golgi network membrane	0.0602315	TRINITY_DN19979_c0_g1_m.2701	74	K	Vacuolar protein sorting-associated protein 29 OS=Arabidopsis thaliana OX=3702 GN=VPS29 PE=2 SV=1	VPS29	1	9.61536e-38	114.35	YPETK(1)TLTIGQFK	2	-2.298	2
Cellular Component	GO:0032588	5	trans-Golgi network membrane	0.0602315	TRINITY_DN27773_c0_g1_m.11055	205	K	Sorting nexin 2A OS=Arabidopsis thaliana OX=3702 GN=SNX2A PE=1 SV=1	SNX2A	1	0.0260008	47.349	VALEK(1)YLR	2	-5.9586	1
Cellular Component	GO:0032588	5	trans-Golgi network membrane	0.0602315	TRINITY_DN27773_c0_g1_m.11055	353	K	Sorting nexin 2A OS=Arabidopsis thaliana OX=3702 GN=SNX2A PE=1 SV=1	SNX2A	1	1.84544e-52	214.78	LTK(1)FENEEAVCNAQR	2	4.9843	2
Cellular Component	GO:0032588	5	trans-Golgi network membrane	0.0602315	TRINITY_DN35393_c0_g1_m.28646	32	K	Brefeldin A-inhibited guanine nucleotide-exchange protein 1 OS=Arabidopsis thaliana OX=3702 GN=BIG1 PE=2 SV=1	BIG1	1	6.1187e-05	96.946	K(1)HSNLVSTCK	2	-2.8075	1
Cellular Component	GO:0032588	5	trans-Golgi network membrane	0.0602315	TRINITY_DN11658_c0_g1_m.258	75	K	Ras-related protein RABA1d OS=Arabidopsis thaliana OX=3702 GN=RABA1D PE=2 SV=1	RABA1D	1	1.16112e-07	121.71	VIK(1)AQIWDTAGQER	2	-0.26753	1
Cellular Component	GO:0032588	5	trans-Golgi network membrane	0.0602315	TRINITY_DN33672_c0_g1_m.23709	941	K	"Vacuolar protein sorting-associated protein 54, chloroplastic OS=Arabidopsis thaliana OX=3702 GN=VPS54 PE=1 SV=1"	VPS54	1	0.00162523	72.042	DVK(1)HILGCIR	2	-2.5815	1
Cellular Component	GO:0005747	4	mitochondrial respiratory chain complex I	9.83075e-06	TRINITY_DN31357_c1_g1_m.18097	69	K	NADH dehydrogenase [ubiquinone] 1 beta subcomplex subunit 10-B OS=Arabidopsis thaliana OX=3702 GN=At3g18410 PE=3 SV=1	At3g18410	1	0.000168194	127.94	VEGVNHLQK(1)CR	2	-3.1813	1
Cellular Component	GO:0005747	4	mitochondrial respiratory chain complex I	9.83075e-06	TRINITY_DN31357_c1_g1_m.18097	99	K	NADH dehydrogenase [ubiquinone] 1 beta subcomplex subunit 10-B OS=Arabidopsis thaliana OX=3702 GN=At3g18410 PE=3 SV=1	At3g18410	1	0.00162774	65.173	HPSLHGPK(1)VEAEAAEAE	2	-0.44272	1
Cellular Component	GO:0005747	4	mitochondrial respiratory chain complex I	9.83075e-06	TRINITY_DN31357_c1_g1_m.18097	41	K	NADH dehydrogenase [ubiquinone] 1 beta subcomplex subunit 10-B OS=Arabidopsis thaliana OX=3702 GN=At3g18410 PE=3 SV=1	At3g18410	1	0.00162585	88.181	EK(1)WIDIEK	2	-3.2456	1
Cellular Component	GO:0005747	4	mitochondrial respiratory chain complex I	9.83075e-06	TRINITY_DN31357_c1_g1_m.18097	47	K	NADH dehydrogenase [ubiquinone] 1 beta subcomplex subunit 10-B OS=Arabidopsis thaliana OX=3702 GN=At3g18410 PE=3 SV=1	At3g18410	1	0.00689968	62.88	WIDIEK(1)AK	2	-4.2228	1
Cellular Component	GO:0005747	4	mitochondrial respiratory chain complex I	9.83075e-06	TRINITY_DN25129_c0_g1_m.6978	77	K	NADH dehydrogenase [ubiquinone] 1 beta subcomplex subunit 9 OS=Arabidopsis thaliana OX=3702 GN=CIB22 PE=1 SV=1	CIB22	1	8.1968e-59	280.25	LIADGEASYNK(1)WR	2	-2.0003	3
Cellular Component	GO:0005747	4	mitochondrial respiratory chain complex I	9.83075e-06	TRINITY_DN25129_c0_g1_m.6978	56	K	NADH dehydrogenase [ubiquinone] 1 beta subcomplex subunit 9 OS=Arabidopsis thaliana OX=3702 GN=CIB22 PE=1 SV=1	CIB22	1	9.75168e-12	164.56	FEANK(1)HVEDLDTIDR	2	13.267	3
Cellular Component	GO:0005747	4	mitochondrial respiratory chain complex I	9.83075e-06	TRINITY_DN25129_c0_g1_m.6978	29	K	NADH dehydrogenase [ubiquinone] 1 beta subcomplex subunit 9 OS=Arabidopsis thaliana OX=3702 GN=CIB22 PE=1 SV=1	CIB22	1	0.000189015	90.142	ALK(1)DTLNWAVHR	2	-1.578	1
Cellular Component	GO:0005747	4	mitochondrial respiratory chain complex I	9.83075e-06	TRINITY_DN21847_c0_g1_m.3786	34	K	NADH dehydrogenase [ubiquinone] 1 alpha subcomplex subunit 2 OS=Arabidopsis thaliana OX=3702 GN=At5g47890 PE=3 SV=1	At5g47890	1	0.00459157	44.57	VFVEK(1)NYTDLK	2	-0.14327	1
Cellular Component	GO:0005747	4	mitochondrial respiratory chain complex I	9.83075e-06	TRINITY_DN34201_c0_g1_m.25137	53	K	NADH dehydrogenase [ubiquinone] 1 beta subcomplex subunit 3-A OS=Arabidopsis thaliana OX=3702 GN=At2g02510 PE=3 SV=1	At2g02510	1	0.000218582	78.816	K(1)HPMVTSQLR	2	-2.1443	2
Cellular Component	GO:0005747	4	mitochondrial respiratory chain complex I	9.83075e-06	TRINITY_DN31823_c0_g1_m.19161	408	K	"NADH dehydrogenase [ubiquinone] flavoprotein 1, mitochondrial OS=Arabidopsis thaliana OX=3702 GN=At5g08530 PE=1 SV=1"	At5g08530	1	2.4094e-06	161.23	LSYFYK(1)HESCGQCTPCR	3	4.0535	2
Cellular Component	GO:0005747	4	mitochondrial respiratory chain complex I	9.83075e-06	TRINITY_DN31823_c0_g1_m.19161	159	K	"NADH dehydrogenase [ubiquinone] flavoprotein 1, mitochondrial OS=Arabidopsis thaliana OX=3702 GN=At5g08530 PE=1 SV=1"	At5g08530	1	0.000436784	43.764	VSDGRPSYLVVNADESEPGTCK(1)DR	3	-0.258	1
Cellular Component	GO:0005747	4	mitochondrial respiratory chain complex I	9.83075e-06	TRINITY_DN26319_c0_g1_m.8668	103	K	NADH dehydrogenase [ubiquinone] 1 alpha subcomplex subunit 13-B OS=Arabidopsis thaliana OX=3702 GN=At2g33220 PE=2 SV=1	At2g33220	1	0.00374366	64.064	K(1)YLEYEAEVMK	2	-2.8087	2
Cellular Component	GO:0005747	4	mitochondrial respiratory chain complex I	9.83075e-06	TRINITY_DN26319_c0_g1_m.8668	78	K	NADH dehydrogenase [ubiquinone] 1 alpha subcomplex subunit 13-B OS=Arabidopsis thaliana OX=3702 GN=At2g33220 PE=2 SV=1	At2g33220	0.999997	0.00136344	132.39	ALKEEK(1)YAAR	2	-2.5903	1
Cellular Component	GO:0005747	4	mitochondrial respiratory chain complex I	9.83075e-06	TRINITY_DN28590_c0_g1_m.12553	398	K	Leghemoglobin reductase OS=Vigna unguiculata OX=3917 GN=FLBR PE=1 SV=1	FLBR	1	4.78898e-25	193.56	VPGVVYTHPEVASVGK(1)TEEQVK	3	-1.9618	4
Cellular Component	GO:0005747	4	mitochondrial respiratory chain complex I	9.83075e-06	TRINITY_DN28590_c0_g1_m.12553	272	K	Leghemoglobin reductase OS=Vigna unguiculata OX=3917 GN=FLBR PE=1 SV=1	FLBR	1	0.00151733	87.573	TK(1)VVGVDTSGSGVK	2	-0.74477	1
Cellular Component	GO:0005747	4	mitochondrial respiratory chain complex I	9.83075e-06	TRINITY_DN28590_c0_g1_m.12553	63	K	Leghemoglobin reductase OS=Vigna unguiculata OX=3917 GN=FLBR PE=1 SV=1	FLBR	1	0.000314334	99.276	AAQLGLK(1)TTCIEK	2	-1.618	4
Cellular Component	GO:0005747	4	mitochondrial respiratory chain complex I	9.83075e-06	TRINITY_DN28590_c0_g1_m.12553	206	K	Leghemoglobin reductase OS=Vigna unguiculata OX=3917 GN=FLBR PE=1 SV=1	FLBR	1	0.00157483	75.5	IVSSTGALALK(1)EIPK	2	1.4277	1
Cellular Component	GO:0005747	4	mitochondrial respiratory chain complex I	9.83075e-06	TRINITY_DN28590_c0_g1_m.12553	142	K	Leghemoglobin reductase OS=Vigna unguiculata OX=3917 GN=FLBR PE=1 SV=1	FLBR	1	0.000485461	113.14	NK(1)VNYVK	2	-3.32	3
Cellular Component	GO:0005747	4	mitochondrial respiratory chain complex I	9.83075e-06	TRINITY_DN28590_c0_g1_m.12553	139	K	Leghemoglobin reductase OS=Vigna unguiculata OX=3917 GN=FLBR PE=1 SV=1	FLBR	1	0.0234685	51.43	GIEGLFK(1)K	2	-6.2729	1
Cellular Component	GO:0005747	4	mitochondrial respiratory chain complex I	9.83075e-06	TRINITY_DN28590_c0_g1_m.12553	266	K	Leghemoglobin reductase OS=Vigna unguiculata OX=3917 GN=FLBR PE=1 SV=1	FLBR	1	0.0130783	67.903	QGMK(1)FVLK	2	-5.4417	1
Cellular Component	GO:0005747	4	mitochondrial respiratory chain complex I	9.83075e-06	TRINITY_DN28590_c0_g1_m.12553	327	K	Leghemoglobin reductase OS=Vigna unguiculata OX=3917 GN=FLBR PE=1 SV=1	FLBR	1	0.000651425	111.39	IGVETDK(1)VGR	2	-3.3037	1
Cellular Component	GO:0005747	4	mitochondrial respiratory chain complex I	9.83075e-06	TRINITY_DN28590_c0_g1_m.12553	69	K	Leghemoglobin reductase OS=Vigna unguiculata OX=3917 GN=FLBR PE=1 SV=1	FLBR	1	0.0101997	78.178	TTCIEK(1)R	2	-3.5688	1
Cellular Component	GO:0005747	4	mitochondrial respiratory chain complex I	9.83075e-06	TRINITY_DN28590_c0_g1_m.12553	99	K	Leghemoglobin reductase OS=Vigna unguiculata OX=3917 GN=FLBR PE=1 SV=1	FLBR	1	8.21702e-66	248.34	ALLHSSHMYHEAK(1)HSFASHGVK	4	-0.13069	7
Cellular Component	GO:0005747	4	mitochondrial respiratory chain complex I	9.83075e-06	TRINITY_DN28590_c0_g1_m.12553	498	K	Leghemoglobin reductase OS=Vigna unguiculata OX=3917 GN=FLBR PE=1 SV=1	FLBR	1	1.67157e-06	175.64	EAAMATYDK(1)PIHI	2	0.93598	4
Cellular Component	GO:0005747	4	mitochondrial respiratory chain complex I	9.83075e-06	TRINITY_DN28590_c0_g1_m.12553	382	K	Leghemoglobin reductase OS=Vigna unguiculata OX=3917 GN=FLBR PE=1 SV=1	FLBR	1	2.91331e-05	47.267	VGHVDYDK(1)VPGVVYTHPEVASVGK	3	-0.010186	1
Cellular Component	GO:0005747	4	mitochondrial respiratory chain complex I	9.83075e-06	TRINITY_DN28590_c0_g1_m.12553	151	K	Leghemoglobin reductase OS=Vigna unguiculata OX=3917 GN=FLBR PE=1 SV=1	FLBR	1	0.00193006	49.155	GYGK(1)FISPTEVSVDTVDGANTVVK	3	-1.5098	2
Cellular Component	GO:0005747	4	mitochondrial respiratory chain complex I	9.83075e-06	TRINITY_DN29003_c0_g1_m.13324	206	K	"Prohibitin-3, mitochondrial OS=Arabidopsis thaliana OX=3702 GN=PHB3 PE=1 SV=1"	PHB3	1	0.00158799	65.404	FVVAK(1)AEQER	2	-3.5986	1
Cellular Component	GO:0005747	4	mitochondrial respiratory chain complex I	9.83075e-06	TRINITY_DN28438_c0_g1_m.12271	135	K	"Prohibitin-1, mitochondrial OS=Arabidopsis thaliana OX=3702 GN=PHB1 PE=1 SV=1"	PHB1	1	0.00240854	81.163	DLQMVK(1)IGLR	2	-3.245	1
Cellular Component	GO:0005747	4	mitochondrial respiratory chain complex I	9.83075e-06	TRINITY_DN22799_c0_g1_m.4502	93	K	Probable NADH dehydrogenase [ubiquinone] 1 alpha subcomplex subunit 12 OS=Arabidopsis thaliana OX=3702 GN=At3g03100 PE=1 SV=1	At3g03100	1	5.19038e-05	103.8	WVEYAEK(1)SR	2	-2.81	1
Cellular Component	GO:0005747	4	mitochondrial respiratory chain complex I	9.83075e-06	TRINITY_DN22799_c0_g1_m.4502	72	K	Probable NADH dehydrogenase [ubiquinone] 1 alpha subcomplex subunit 12 OS=Arabidopsis thaliana OX=3702 GN=At3g03100 PE=1 SV=1	At3g03100	1	0.0178182	58.426	FGNK(1)YYEK	2	-0.686	1
Cellular Component	GO:0005747	4	mitochondrial respiratory chain complex I	9.83075e-06	TRINITY_DN22799_c0_g1_m.4502	76	K	Probable NADH dehydrogenase [ubiquinone] 1 alpha subcomplex subunit 12 OS=Arabidopsis thaliana OX=3702 GN=At3g03100 PE=1 SV=1	At3g03100	1	0.0131555	64.906	YYEK(1)LEGMQYGR	2	-1.1807	2
Cellular Component	GO:0005747	4	mitochondrial respiratory chain complex I	9.83075e-06	TRINITY_DN22799_c0_g1_m.4502	68	K	Probable NADH dehydrogenase [ubiquinone] 1 alpha subcomplex subunit 12 OS=Arabidopsis thaliana OX=3702 GN=At3g03100 PE=1 SV=1	At3g03100	1	1.4806e-113	254.47	IHNIGATLVGVDK(1)FGNK	2	6.0594	7
Cellular Component	GO:0005747	4	mitochondrial respiratory chain complex I	9.83075e-06	TRINITY_DN25788_c0_g1_m.7863	145	K	"NADH dehydrogenase [ubiquinone] flavoprotein 2, mitochondrial OS=Arabidopsis thaliana OX=3702 GN=At4g02580 PE=1 SV=3"	At4g02580	1	7.62954e-05	108.4	EIEDALLK(1)HLGVK	2	-1.1834	1
Cellular Component	GO:0005747	4	mitochondrial respiratory chain complex I	9.83075e-06	TRINITY_DN26692_c0_g1_m.9232	79	K	"Probable NADH dehydrogenase [ubiquinone] 1 alpha subcomplex subunit 5, mitochondrial OS=Arabidopsis thaliana OX=3702 GN=At5g52840 PE=1 SV=1"	At5g52840	1	6.4994e-10	106.11	VCEEESDWEAIEK(1)R	2	0.40184	1
Cellular Component	GO:0005747	4	mitochondrial respiratory chain complex I	9.83075e-06	TRINITY_DN26259_c0_g1_m.8581	128	K	"NADH dehydrogenase [ubiquinone] iron-sulfur protein 4, mitochondrial OS=Arabidopsis thaliana OX=3702 GN=FRO1 PE=1 SV=1"	FRO1	1	0.000219804	102.57	AFAEK(1)HGWDYVVK	2	0.47076	2
Cellular Component	GO:0005747	4	mitochondrial respiratory chain complex I	9.83075e-06	TRINITY_DN26259_c0_g1_m.8581	153	K	"NADH dehydrogenase [ubiquinone] iron-sulfur protein 4, mitochondrial OS=Arabidopsis thaliana OX=3702 GN=FRO1 PE=1 SV=1"	FRO1	1	0.00112383	84.368	AYADNFK(1)WK	2	-2.4759	1
Cellular Component	GO:0005747	4	mitochondrial respiratory chain complex I	9.83075e-06	TRINITY_DN25380_c0_g1_m.7310	19	K	"Outer envelope pore protein 16-3, chloroplastic/mitochondrial OS=Arabidopsis thaliana OX=3702 GN=OEP163 PE=1 SV=1"	OEP163	1	0.000659208	84.999	YLEDEDTPIMK(1)TIK	2	-2.3916	3
Cellular Component	GO:0005747	4	mitochondrial respiratory chain complex I	9.83075e-06	TRINITY_DN25380_c0_g1_m.7310	153	K	"Outer envelope pore protein 16-3, chloroplastic/mitochondrial OS=Arabidopsis thaliana OX=3702 GN=OEP163 PE=1 SV=1"	OEP163	1	0.00224589	76.605	EYYPYTTK(1)K	2	-1.8952	1
Cellular Component	GO:0005747	4	mitochondrial respiratory chain complex I	9.83075e-06	TRINITY_DN32787_c0_g1_m.21366	197	K	"ATP synthase subunit beta, mitochondrial OS=Nicotiana plumbaginifolia OX=4092 GN=ATPB PE=1 SV=1"	ATPB	1	2.28873e-26	220.81	GDIK(1)TDHYLPIHR	3	-5.3217	4
Cellular Component	GO:0005747	4	mitochondrial respiratory chain complex I	9.83075e-06	TRINITY_DN32787_c0_g1_m.21366	466	K	"ATP synthase subunit beta, mitochondrial OS=Nicotiana plumbaginifolia OX=4092 GN=ATPB PE=1 SV=1"	ATPB	1	0.000919594	88.921	GVQK(1)VLQNYK	2	-2.1553	1
Cellular Component	GO:0005747	4	mitochondrial respiratory chain complex I	9.83075e-06	TRINITY_DN32787_c0_g1_m.21366	193	K	"ATP synthase subunit beta, mitochondrial OS=Nicotiana plumbaginifolia OX=4092 GN=ATPB PE=1 SV=1"	ATPB	1	0.000120532	96.313	IINVIGEPIDAK(1)GDIK	2	3.1448	1
Cellular Component	GO:0005747	4	mitochondrial respiratory chain complex I	9.83075e-06	TRINITY_DN34623_c1_g1_m.26376	139	K	"NADH dehydrogenase [ubiquinone] 1 alpha subcomplex subunit 9, mitochondrial OS=Arabidopsis thaliana OX=3702 GN=At2g20360 PE=1 SV=2"	At2g20360	1	0.00111591	59.645	DEDSIK(1)AVMAK	2	-2.4506	1
Cellular Component	GO:0005747	4	mitochondrial respiratory chain complex I	9.83075e-06	TRINITY_DN34623_c1_g1_m.26376	245	K	"NADH dehydrogenase [ubiquinone] 1 alpha subcomplex subunit 9, mitochondrial OS=Arabidopsis thaliana OX=3702 GN=At2g20360 PE=1 SV=2"	At2g20360	1	0.0349498	40.203	WAQFAK(1)K	2	-5.5252	1
Cellular Component	GO:0030313	3	cell envelope	0.169795	TRINITY_DN31257_c0_g1_m.17893	279	K	Putrescine-binding periplasmic protein OS=Escherichia coli (strain K12) OX=83333 GN=potF PE=1 SV=3	potF	1	0.00670758	59.67	FQK(1)HDLAPIEDWK	2	-1.5651	1
Cellular Component	GO:0030313	3	cell envelope	0.169795	TRINITY_DN28194_c1_g1_m.11828	174	K	Temperature-induced lipocalin-1 OS=Arabidopsis thaliana OX=3702 GN=TIL PE=1 SV=1	TIL	1	0.0207543	62.969	DTK(1)GIWWIK	2	-4.4808	1
Cellular Component	GO:0030313	3	cell envelope	0.169795	TRINITY_DN28194_c1_g1_m.11828	10	K	Temperature-induced lipocalin-1 OS=Arabidopsis thaliana OX=3702 GN=TIL PE=1 SV=1	TIL	1	0.000495993	85.813	EMEVVK(1)GLDIER	2	-1.3973	4
Cellular Component	GO:0030313	3	cell envelope	0.169795	TRINITY_DN28194_c1_g1_m.11828	62	K	Temperature-induced lipocalin-1 OS=Arabidopsis thaliana OX=3702 GN=TIL PE=1 SV=1	TIL	1	1.399e-47	232.35	QDGTVNVLNETWSDGK(1)R	2	7.4139	2
Cellular Component	GO:0030313	3	cell envelope	0.169795	TRINITY_DN28194_c1_g1_m.11828	153	K	Temperature-induced lipocalin-1 OS=Arabidopsis thaliana OX=3702 GN=TIL PE=1 SV=1	TIL	1	0.000910868	99.34	AEGYDVSK(1)LHK	2	-2.4144	1
Cellular Component	GO:0030313	3	cell envelope	0.169795	TRINITY_DN28194_c1_g1_m.11828	143	K	Temperature-induced lipocalin-1 OS=Arabidopsis thaliana OX=3702 GN=TIL PE=1 SV=1	TIL	1	8.05046e-26	199.3	QTHIDEETYNQLVQK(1)AK	2	4.8549	1
Cellular Component	GO:0030136	6	clathrin-coated vesicle	0.0489611	TRINITY_DN34075_c0_g1_m.24812	577	K	AP-1 complex subunit gamma-2 OS=Arabidopsis thaliana OX=3702 GN=At1g60070 PE=1 SV=2	At1g60070	1	0.000141743	108.5	SIEFNSILSK(1)HQNIR	2	7.1326	2
Cellular Component	GO:0030136	6	clathrin-coated vesicle	0.0489611	TRINITY_DN34075_c0_g1_m.24812	414	K	AP-1 complex subunit gamma-2 OS=Arabidopsis thaliana OX=3702 GN=At1g60070 PE=1 SV=2	At1g60070	1	0.00306605	69.276	ICSIVAK(1)FSPEK	2	-1.3962	1
Cellular Component	GO:0030136	6	clathrin-coated vesicle	0.0489611	TRINITY_DN27699_c0_g1_m.10932	412	K	AP-2 complex subunit mu OS=Arabidopsis thaliana OX=3702 GN=AP2M PE=1 SV=1	AP2M	1	0.0306423	41.025	FLK(1)VWEK	2	-6.0252	1
Cellular Component	GO:0030136	6	clathrin-coated vesicle	0.0489611	TRINITY_DN27699_c0_g1_m.10932	313	K	AP-2 complex subunit mu OS=Arabidopsis thaliana OX=3702 GN=AP2M PE=1 SV=1	AP2M	1	0.00836977	60.589	VK(1)SVFGAK	2	-5.6853	1
Cellular Component	GO:0030136	6	clathrin-coated vesicle	0.0489611	TRINITY_DN31497_c0_g1_m.18415	152	K	Clathrin light chain 1 OS=Arabidopsis thaliana OX=3702 GN=At2g20760 PE=2 SV=1	At2g20760	1	0.0020542	43.904	APEPTTSGTASENK(1)SASPAK	2	-5.2768	1
Cellular Component	GO:0030136	6	clathrin-coated vesicle	0.0489611	TRINITY_DN31497_c0_g1_m.18415	28	K	Clathrin light chain 1 OS=Arabidopsis thaliana OX=3702 GN=At2g20760 PE=2 SV=1	At2g20760	1	0.00251202	64.064	LTCETNK(1)ASNR	2	-2.6647	1
Cellular Component	GO:0030136	6	clathrin-coated vesicle	0.0489611	TRINITY_DN31497_c0_g1_m.18415	51	K	Clathrin light chain 1 OS=Arabidopsis thaliana OX=3702 GN=At2g20760 PE=2 SV=1	At2g20760	1	0.0138408	69.716	EADK(1)HYWK	2	-2.0044	1
Cellular Component	GO:0030136	6	clathrin-coated vesicle	0.0489611	TRINITY_DN31497_c0_g1_m.18415	13	K	Clathrin light chain 1 OS=Arabidopsis thaliana OX=3702 GN=At2g20760 PE=2 SV=1	At2g20760	1	0.00538523	68.49	NQIIEEAEEYK(1)R	2	-0.30438	1
Cellular Component	GO:0030136	6	clathrin-coated vesicle	0.0489611	TRINITY_DN31497_c0_g1_m.18415	44	K	Clathrin light chain 1 OS=Arabidopsis thaliana OX=3702 GN=At2g20760 PE=2 SV=1	At2g20760	1	0.0012316	81.163	LYLENQEK(1)FHK	2	10.248	3
Cellular Component	GO:0030136	6	clathrin-coated vesicle	0.0489611	TRINITY_DN33379_c0_g1_m.22928	249	K	Vacuolar-sorting receptor 1 OS=Arabidopsis thaliana OX=3702 GN=VSR1 PE=1 SV=2	VSR1	1	0.000281276	88.181	QCK(1)SQCINHGR	3	-3.8401	1
Cellular Component	GO:0030136	6	clathrin-coated vesicle	0.0489611	TRINITY_DN28292_c0_g2_m.12011	67	K	ADP-ribosylation factor GTPase-activating protein AGD5 OS=Arabidopsis thaliana OX=3702 GN=AGD5 PE=1 SV=1	AGD5	1	0.000344197	99.855	SLGVHISK(1)VR	2	-3.063	1
Cellular Component	GO:0030136	6	clathrin-coated vesicle	0.0489611	TRINITY_DN28292_c0_g2_m.12011	14	K	ADP-ribosylation factor GTPase-activating protein AGD5 OS=Arabidopsis thaliana OX=3702 GN=AGD5 PE=1 SV=1	AGD5	1	0.0168473	58.687	ELNAK(1)HR	2	-4.4684	1
Cellular Component	GO:0030136	6	clathrin-coated vesicle	0.0489611	TRINITY_DN33551_c0_g1_m.23383	393	K	Dynamin-2A OS=Arabidopsis thaliana OX=3702 GN=DRP2A PE=1 SV=2	DRP2A	1	1.68005e-07	122.44	HFDINNVK(1)R	2	-1.5586	1
Cellular Component	GO:0030136	6	clathrin-coated vesicle	0.0489611	TRINITY_DN33551_c0_g1_m.23383	206	K	Dynamin-2A OS=Arabidopsis thaliana OX=3702 GN=DRP2A PE=1 SV=2	DRP2A	1	0.00120397	86.729	TIGVISK(1)IDQAASDQK	2	-2.0525	1
Cellular Component	GO:0030136	6	clathrin-coated vesicle	0.0489611	TRINITY_DN33551_c0_g1_m.23383	273	K	Dynamin-2A OS=Arabidopsis thaliana OX=3702 GN=DRP2A PE=1 SV=2	DRP2A	1	0.00197891	66.485	AESESLK(1)SILTGAPQSK	2	-1.7268	1
Cellular Component	GO:0030136	6	clathrin-coated vesicle	0.0489611	TRINITY_DN33551_c0_g1_m.23383	807	K	Dynamin-2A OS=Arabidopsis thaliana OX=3702 GN=DRP2A PE=1 SV=2	DRP2A	1	4.3332e-05	106	IEELLQEDQNVK(1)R	2	-2.0369	1
Cellular Component	GO:0030136	6	clathrin-coated vesicle	0.0489611	TRINITY_DN25992_c0_g1_m.8171	51	K	Transmembrane emp24 domain-containing protein p24delta9 OS=Arabidopsis thaliana OX=3702 GN=At1g26690 PE=2 SV=1	At1g26690	1	8.66549e-20	89.529	SNSMTVGK(1)YNVVNPNEGHPLPDTHK	3	1.6605	1
Cellular Component	GO:0030136	6	clathrin-coated vesicle	0.0489611	TRINITY_DN29669_c0_g1_m.14563	246	K	Protein GPR107 OS=Rattus norvegicus OX=10116 GN=Gpr107 PE=1 SV=1	Gpr107	1	0.00221395	58.313	SLNLICAAEDK(1)HYVK	2	-0.22606	1
Cellular Component	GO:0030136	6	clathrin-coated vesicle	0.0489611	TRINITY_DN27805_c0_g1_m.11119	213	K	Clathrin light chain 1 OS=Arabidopsis thaliana OX=3702 GN=At2g20760 PE=2 SV=1	At2g20760	1	0.00392831	76.255	KLNVETNK(1)TNNR	2	-1.3505	1
Cellular Component	GO:0030136	6	clathrin-coated vesicle	0.0489611	TRINITY_DN27805_c0_g1_m.11119	229	K	Clathrin light chain 1 OS=Arabidopsis thaliana OX=3702 GN=At2g20760 PE=2 SV=1	At2g20760	1	0.000105357	135.63	LCLANQEK(1)FHK	2	-1.7951	2
Cellular Component	GO:0030136	6	clathrin-coated vesicle	0.0489611	TRINITY_DN27805_c0_g1_m.11119	255	K	Clathrin light chain 1 OS=Arabidopsis thaliana OX=3702 GN=At2g20760 PE=2 SV=1	At2g20760	1	0.00982681	45.183	AIAELIPHEVPNIEK(1)R	3	1.1111	2
Cellular Component	GO:0030136	6	clathrin-coated vesicle	0.0489611	TRINITY_DN25823_c0_g1_m.7918	152	K	B-cell receptor-associated protein 31 [Morus notabilis]		1	0.033225	59.645	TLEQDIAK(1)LK	2	-1.6211	1
Cellular Component	GO:0005950	3	anthranilate synthase complex	0.0371527	TRINITY_DN27689_c0_g1_m.10911	179	K	"Anthranilate synthase beta subunit 1, chloroplastic OS=Arabidopsis thaliana OX=3702 GN=ASB1 PE=1 SV=1"	ASB1	1	0.000376195	67.927	SPYGVMHGK(1)SSPVYYDEK	2	2.5345	3
Cellular Component	GO:0005950	3	anthranilate synthase complex	0.0371527	TRINITY_DN27689_c0_g1_m.10911	115	K	"Anthranilate synthase beta subunit 1, chloroplastic OS=Arabidopsis thaliana OX=3702 GN=ASB1 PE=1 SV=1"	ASB1	1	0.000460902	99.34	NDELTVEELK(1)R	2	-0.88242	1
Cellular Component	GO:0005950	3	anthranilate synthase complex	0.0371527	TRINITY_DN31261_c0_g1_m.17902	564	K	"Anthranilate synthase alpha subunit 2, chloroplastic OS=Arabidopsis thaliana OX=3702 GN=ASA2 PE=2 SV=1"	ASA2	1	0.00670599	52.591	ECENK(1)AAALAR	2	-2.906	1
Cellular Component	GO:0005950	3	anthranilate synthase complex	0.0371527	TRINITY_DN31261_c0_g1_m.17902	530	K	"Anthranilate synthase alpha subunit 2, chloroplastic OS=Arabidopsis thaliana OX=3702 GN=ASA2 PE=2 SV=1"	ASA2	1	0.00239363	94.66	YDTMFSYK(1)DVNK	2	-0.32519	1
Cellular Component	GO:0005950	3	anthranilate synthase complex	0.0371527	TRINITY_DN31261_c0_g1_m.17902	146	K	"Anthranilate synthase alpha subunit 2, chloroplastic OS=Arabidopsis thaliana OX=3702 GN=ASA2 PE=2 SV=1"	ASA2	1	0.000196827	71.219	K(1)EEIVEDPMIVPR	2	-2.1041	1
Cellular Component	GO:0098807	3	chloroplast thylakoid membrane protein complex	0.000121706	TRINITY_DN27180_c0_g1_m.9999	245	K	"Chlorophyll a-b binding protein CP29.3, chloroplastic OS=Arabidopsis thaliana OX=3702 GN=LHCB4.3 PE=2 SV=1"	LHCB4.3	1	1.27096e-07	158.61	LQLAEIK(1)HAR	2	-3.2517	7
Cellular Component	GO:0098807	3	chloroplast thylakoid membrane protein complex	0.000121706	TRINITY_DN1646_c0_g1_m.1390	215	K	"ATP synthase subunit beta, chloroplastic OS=Morus indica OX=248361 GN=atpB PE=3 SV=1"	atpB	1	4.38041e-05	83.358	ESGVINEQNIAESK(1)VALVYGQMNEPPGAR	3	0.23978	1
Cellular Component	GO:0098807	3	chloroplast thylakoid membrane protein complex	0.000121706	TRINITY_DN1646_c0_g1_m.1390	34	K	"ATP synthase subunit beta, chloroplastic OS=Morus indica OX=248361 GN=atpB PE=3 SV=1"	atpB	1	3.03653e-08	200.11	MPNIYNALVVK(1)GR	2	0.91604	2
Cellular Component	GO:0098807	3	chloroplast thylakoid membrane protein complex	0.000121706	TRINITY_DN1646_c0_g1_m.1390	376	K	"ATP synthase subunit beta, chloroplastic OS=Morus indica OX=248361 GN=atpB PE=3 SV=1"	atpB	1	0.00678933	85.813	VK(1)QTLQR	2	-3.5268	1
Cellular Component	GO:0098807	3	chloroplast thylakoid membrane protein complex	0.000121706	TRINITY_DN26985_c0_g1_m.9714	59	K	"Chlorophyll a-b binding protein CP26, chloroplastic OS=Arabidopsis thaliana OX=3702 GN=LHCB5 PE=1 SV=1"	LHCB5	1	0.004866	84.102	SK(1)PAAVTPADEELAK	2	-0.50513	1
Cellular Component	GO:0098807	3	chloroplast thylakoid membrane protein complex	0.000121706	TRINITY_DN26985_c0_g1_m.9714	233	K	"Chlorophyll a-b binding protein CP26, chloroplastic OS=Arabidopsis thaliana OX=3702 GN=LHCB5 PE=1 SV=1"	LHCB5	1	0.000770917	195.3	DPDQAALLK(1)VK	2	-1.85	1
Cellular Component	GO:0098807	3	chloroplast thylakoid membrane protein complex	0.000121706	TRINITY_DN26985_c0_g1_m.9714	120	K	"Chlorophyll a-b binding protein CP26, chloroplastic OS=Arabidopsis thaliana OX=3702 GN=LHCB5 PE=1 SV=1"	LHCB5	1	1.08908e-19	250.16	K(1)PENFSK(1)YQAYELIHAR	3	1.9463	6
Cellular Component	GO:0098807	3	chloroplast thylakoid membrane protein complex	0.000121706	TRINITY_DN26985_c0_g1_m.9714	72	K	"Chlorophyll a-b binding protein CP26, chloroplastic OS=Arabidopsis thaliana OX=3702 GN=LHCB5 PE=1 SV=1"	LHCB5	0.999997	1.48544e-05	60.14	SKPAAVTPADEELAK(1)WYGPER	3	-1.9916	1
Cellular Component	GO:0098807	3	chloroplast thylakoid membrane protein complex	0.000121706	TRINITY_DN26985_c0_g1_m.9714	114	K	"Chlorophyll a-b binding protein CP26, chloroplastic OS=Arabidopsis thaliana OX=3702 GN=LHCB5 PE=1 SV=1"	LHCB5	1	0.0103829	58.338	K(1)PENFSK(1)YQAYELIHAR	3	1.9463	2
Cellular Component	GO:0098807	3	chloroplast thylakoid membrane protein complex	0.000121706	TRINITY_DN26985_c0_g1_m.9714	235	K	"Chlorophyll a-b binding protein CP26, chloroplastic OS=Arabidopsis thaliana OX=3702 GN=LHCB5 PE=1 SV=1"	LHCB5	0.863408	0.0159291	63.79	DPDQAALLK(0.137)VK(0.863)EIK	2	-0.20516	1
Cellular Component	GO:0098807	3	chloroplast thylakoid membrane protein complex	0.000121706	TRINITY_DN25589_c0_g1_m.7600	112	K	"Light-regulated protein 1, chloroplastic OS=Arabidopsis thaliana OX=3702 GN=LIR1 PE=1 SV=1"	LIR1	1	2.36017e-06	167.76	EYLEYNDTK(1)TVFR	2	0.23112	1
Cellular Component	GO:0098807	3	chloroplast thylakoid membrane protein complex	0.000121706	TRINITY_DN25589_c0_g1_m.7600	90	K	"Light-regulated protein 1, chloroplastic OS=Arabidopsis thaliana OX=3702 GN=LIR1 PE=1 SV=1"	LIR1	1	2.3918e-77	261.56	LQQQAK(1)NSTPTSASESVDR	2	0.0010486	1
Cellular Component	GO:0098807	3	chloroplast thylakoid membrane protein complex	0.000121706	TRINITY_DN32053_c0_g1_m.19675	104	K	"Protein TIC 62, chloroplastic OS=Pisum sativum OX=3888 GN=TIC62 PE=1 SV=2"	TIC62	1	0.0127272	40.203	ELLK(1)LGFR	2	-5.9548	1
Cellular Component	GO:0098807	3	chloroplast thylakoid membrane protein complex	0.000121706	TRINITY_DN32053_c0_g1_m.19675	155	K	"Protein TIC 62, chloroplastic OS=Pisum sativum OX=3888 GN=TIC62 PE=1 SV=2"	TIC62	1	0.00115641	145.75	LEIVQCDLEK(1)K	2	-0.53277	1
Cellular Component	GO:0098807	3	chloroplast thylakoid membrane protein complex	0.000121706	TRINITY_DN32053_c0_g1_m.19675	340	K	"Protein TIC 62, chloroplastic OS=Pisum sativum OX=3888 GN=TIC62 PE=1 SV=2"	TIC62	1	1.54163e-06	150.44	PIVFSPK(1)ESSAVK	2	-1.9436	2
Cellular Component	GO:0098807	3	chloroplast thylakoid membrane protein complex	0.000121706	TRINITY_DN32053_c0_g1_m.19675	195	K	"Protein TIC 62, chloroplastic OS=Pisum sativum OX=3888 GN=TIC62 PE=1 SV=2"	TIC62	1	3.52177e-22	188.19	IDYLATK(1)NLVEAATVAK	2	6.5456	3
Cellular Component	GO:0098807	3	chloroplast thylakoid membrane protein complex	0.000121706	TRINITY_DN24808_c0_g1_m.6562	166	K	"Protein CURVATURE THYLAKOID 1B, chloroplastic OS=Arabidopsis thaliana OX=3702 GN=CURT1B PE=1 SV=2"	CURT1B	0.9943	0.00192003	117.21	VK(0.006)DTYK(0.994)EIIGSN	2	2.0625	1
Cellular Component	GO:0098807	3	chloroplast thylakoid membrane protein complex	0.000121706	TRINITY_DN24808_c0_g1_m.6562	94	K	"Protein CURVATURE THYLAKOID 1B, chloroplastic OS=Arabidopsis thaliana OX=3702 GN=CURT1B PE=1 SV=2"	CURT1B	1	3.96268e-06	136.06	AVQEAWDK(1)VEDK	2	-2.4868	2
Cellular Component	GO:0098807	3	chloroplast thylakoid membrane protein complex	0.000121706	TRINITY_DN26164_c2_g1_m.8430	350	K	"Ferredoxin--NADP reductase, leaf isozyme, chloroplastic OS=Pisum sativum OX=3888 GN=PETH PE=1 SV=1"	PETH	1	0.000367667	115.86	DGIDWLDYK(1)K	2	0.038777	2
Cellular Component	GO:0098807	3	chloroplast thylakoid membrane protein complex	0.000121706	TRINITY_DN26164_c2_g1_m.8430	272	K	"Ferredoxin--NADP reductase, leaf isozyme, chloroplastic OS=Pisum sativum OX=3888 GN=PETH PE=1 SV=1"	PETH	1	4.24477e-20	187.47	MEEK(1)YPDNFR	2	0.7805	16
Cellular Component	GO:0098807	3	chloroplast thylakoid membrane protein complex	0.000121706	TRINITY_DN26164_c2_g1_m.8430	190	K	"Ferredoxin--NADP reductase, leaf isozyme, chloroplastic OS=Pisum sativum OX=3888 GN=PETH PE=1 SV=1"	PETH	1	0.00118417	67.838	GVCSNFLCDLK(1)PGAEVK	2	0.1735	2
Cellular Component	GO:0098807	3	chloroplast thylakoid membrane protein complex	0.000121706	TRINITY_DN26164_c2_g1_m.8430	203	K	"Ferredoxin--NADP reductase, leaf isozyme, chloroplastic OS=Pisum sativum OX=3888 GN=PETH PE=1 SV=1"	PETH	1	0.00371902	97.175	ITGPVGK(1)EMLMPK	2	-1.7063	1
Cellular Component	GO:0098807	3	chloroplast thylakoid membrane protein complex	0.000121706	TRINITY_DN26164_c2_g1_m.8430	64	K	"Ferredoxin--NADP reductase, leaf isozyme, chloroplastic OS=Pisum sativum OX=3888 GN=PETH PE=1 SV=1"	PETH	1	0.0111469	43.272	AQVTTEAPAK(1)K	2	-2.151	1
Cellular Component	GO:0098807	3	chloroplast thylakoid membrane protein complex	0.000121706	TRINITY_DN26164_c2_g1_m.8430	268	K	"Ferredoxin--NADP reductase, leaf isozyme, chloroplastic OS=Pisum sativum OX=3888 GN=PETH PE=1 SV=1"	PETH	1	2.73743e-05	124.06	EEFEK(1)MEEK(1)YPDNFR	2	0.70836	3
Cellular Component	GO:0098807	3	chloroplast thylakoid membrane protein complex	0.000121706	TRINITY_DN26164_c2_g1_m.8430	135	K	"Ferredoxin--NADP reductase, leaf isozyme, chloroplastic OS=Pisum sativum OX=3888 GN=PETH PE=1 SV=1"	PETH	0.919697	1.38643e-06	127.62	EGQSIGVIADGVDK(0.92)NGK(0.08)PHK	3	-0.34384	1
Cellular Component	GO:0098807	3	chloroplast thylakoid membrane protein complex	0.000121706	TRINITY_DN26164_c2_g1_m.8430	81	K	"Ferredoxin--NADP reductase, leaf isozyme, chloroplastic OS=Pisum sativum OX=3888 GN=PETH PE=1 SV=1"	PETH	1	9.4229e-74	306.06	DEEGVVTNK(1)FK	2	-2.9337	40
Cellular Component	GO:0098807	3	chloroplast thylakoid membrane protein complex	0.000121706	TRINITY_DN26164_c2_g1_m.8430	294	K	"Ferredoxin--NADP reductase, leaf isozyme, chloroplastic OS=Pisum sativum OX=3888 GN=PETH PE=1 SV=1"	PETH	1	0.00821705	88.181	GEK(1)MYIQTR	2	-0.87984	2
Cellular Component	GO:0098807	3	chloroplast thylakoid membrane protein complex	0.000121706	TRINITY_DN26164_c2_g1_m.8430	166	K	"Ferredoxin--NADP reductase, leaf isozyme, chloroplastic OS=Pisum sativum OX=3888 GN=PETH PE=1 SV=1"	PETH	1	0.000137625	108.92	TVSLCVK(1)R	1	-0.67111	4
Cellular Component	GO:0098807	3	chloroplast thylakoid membrane protein complex	0.000121706	TRINITY_DN26164_c2_g1_m.8430	72	K	"Ferredoxin--NADP reductase, leaf isozyme, chloroplastic OS=Pisum sativum OX=3888 GN=PETH PE=1 SV=1"	PETH	1	0.00594029	80.623	K(1)DEEGVVTNK(0.942)FK(0.058)PK	3	9.5823	3
Cellular Component	GO:0098807	3	chloroplast thylakoid membrane protein complex	0.000121706	TRINITY_DN26164_c2_g1_m.8430	141	K	"Ferredoxin--NADP reductase, leaf isozyme, chloroplastic OS=Pisum sativum OX=3888 GN=PETH PE=1 SV=1"	PETH	1	5.35452e-05	130	NGKPHK(1)LR	2	-3.87	6
Cellular Component	GO:0098807	3	chloroplast thylakoid membrane protein complex	0.000121706	TRINITY_DN26164_c2_g1_m.8430	325	K	"Ferredoxin--NADP reductase, leaf isozyme, chloroplastic OS=Pisum sativum OX=3888 GN=PETH PE=1 SV=1"	PETH	1	3.75538e-20	223.03	KDNTYIYMCGLK(1)GMEK	2	0.23403	10
Cellular Component	GO:0098807	3	chloroplast thylakoid membrane protein complex	0.000121706	TRINITY_DN26425_c1_g1_m.8811	77	K	"ATP synthase gamma chain, chloroplastic OS=Nicotiana tabacum OX=4097 GN=ATPC PE=1 SV=1"	ATPC	1	4.08853e-05	79.795	IDSVK(1)NTQK(1)ITEAMK	2	13.585	2
Cellular Component	GO:0098807	3	chloroplast thylakoid membrane protein complex	0.000121706	TRINITY_DN26425_c1_g1_m.8811	83	K	"ATP synthase gamma chain, chloroplastic OS=Nicotiana tabacum OX=4097 GN=ATPC PE=1 SV=1"	ATPC	1	0.00682874	41.824	ITEAMK(1)LVAAAK	2	-1.9405	1
Cellular Component	GO:0098807	3	chloroplast thylakoid membrane protein complex	0.000121706	TRINITY_DN26425_c1_g1_m.8811	352	K	"ATP synthase gamma chain, chloroplastic OS=Nicotiana tabacum OX=4097 GN=ATPC PE=1 SV=1"	ATPC	1	5.9412e-190	313.83	MSAMSNATDNAVELK(1)K	2	11.26	50
Cellular Component	GO:0098807	3	chloroplast thylakoid membrane protein complex	0.000121706	TRINITY_DN26425_c1_g1_m.8811	73	K	"ATP synthase gamma chain, chloroplastic OS=Nicotiana tabacum OX=4097 GN=ATPC PE=1 SV=1"	ATPC	1	1.91613e-05	176.45	IDSVK(1)NTQK(1)ITEAMK	2	13.585	6
Cellular Component	GO:0098807	3	chloroplast thylakoid membrane protein complex	0.000121706	TRINITY_DN26425_c1_g1_m.8811	157	K	"ATP synthase gamma chain, chloroplastic OS=Nicotiana tabacum OX=4097 GN=ATPC PE=1 SV=1"	ATPC	1	1.32147e-06	176.45	GLCGSFNNSIIK(1)K	2	-3.5498	3
Cellular Component	GO:0098807	3	chloroplast thylakoid membrane protein complex	0.000121706	TRINITY_DN26198_c0_g1_m.8486	124	K	"Chlorophyll a-b binding protein 151, chloroplastic OS=Gossypium hirsutum OX=3635 GN=CAB-151 PE=2 SV=2"	CAB-151	1	0.0052229	58.889	NGVK(1)FGEAVWFK	2	-2.506	1
Cellular Component	GO:0098807	3	chloroplast thylakoid membrane protein complex	0.000121706	TRINITY_DN26198_c0_g1_m.8486	42	K	"Chlorophyll a-b binding protein 151, chloroplastic OS=Gossypium hirsutum OX=3635 GN=CAB-151 PE=2 SV=2"	CAB-151	1	5.95648e-58	256.4	TVK(1)SAPQSIWYGPDRPK	3	5.142	12
Cellular Component	GO:0035618	3	root hair	0.0763305	TRINITY_DN36400_c0_g1_m.32117	360	K	Protein SABRE OS=Arabidopsis thaliana OX=3702 GN=SAB PE=1 SV=1	SAB	1	0.0100111	65.156	LLK(1)FNLER	2	-6.01	1
Cellular Component	GO:0035618	3	root hair	0.0763305	TRINITY_DN35462_c0_g1_m.28873	64	K	Ras-related protein Rab11D OS=Nicotiana tabacum OX=4097 GN=RAB11D PE=2 SV=1	RAB11D	1	0.0129124	57.032	TLVIQHK(1)SVK	2	-2.81	1
Cellular Component	GO:0035618	3	root hair	0.0763305	TRINITY_DN35462_c0_g1_m.28873	218	K	Ras-related protein Rab11D OS=Nicotiana tabacum OX=4097 GN=RAB11D PE=2 SV=1	RAB11D	1	0.0115557	47.57	ILVPGPAQVIPEK(1)K	2	-2.5938	1
Cellular Component	GO:0035618	3	root hair	0.0763305	TRINITY_DN35868_c0_g1_m.30157	792	K	Myosin-17 OS=Arabidopsis thaliana OX=3702 GN=XI-K PE=1 SV=2	XI-K	1	0.0165868	72.042	EAAAIQIQK(1)NFR	2	4.1137	1
Cellular Component	GO:0035618	3	root hair	0.0763305	TRINITY_DN32478_c0_g2_m.20640	282	K	Phosphoinositide phosphatase SAC7 OS=Arabidopsis thaliana OX=3702 GN=SAC7 PE=2 SV=1	SAC7	1	0.000219177	69.327	TVHGILK(1)DGWHSLVR	2	-0.61599	2
Cellular Component	GO:1905368	3	peptidase complex	1.53105e-08	TRINITY_DN32518_c0_g1_m.20732	198	K	Proteasome subunit alpha type-4 OS=Spinacia oleracea OX=3562 GN=PAC1 PE=2 SV=1	PAC1	1	5.08223e-13	172.92	VLSK(1)TMDSTSLTSEK	2	0.077764	2
Cellular Component	GO:1905368	3	peptidase complex	1.53105e-08	TRINITY_DN32518_c0_g1_m.20732	54	K	Proteasome subunit alpha type-4 OS=Spinacia oleracea OX=3562 GN=PAC1 PE=2 SV=1	PAC1	1	0.0103572	54.199	VTSK(1)LLQTSTSTEK	2	-0.77444	1
Cellular Component	GO:1905368	3	peptidase complex	1.53105e-08	TRINITY_DN34070_c3_g1_m.24799	53	K	Proteasome subunit alpha type-3 OS=Spinacia oleracea OX=3562 GN=PAG1 PE=2 SV=1	PAG1	1	4.15291e-07	121.71	AVDNSGTVIGIK(1)CK	2	-2.2568	1
Cellular Component	GO:1905368	3	peptidase complex	1.53105e-08	TRINITY_DN34070_c3_g1_m.24799	217	K	Proteasome subunit alpha type-3 OS=Spinacia oleracea OX=3562 GN=PAG1 PE=2 SV=1	PAG1	1	0.00239018	83.775	IIYGIHDEAK(1)DK	2	-1.9223	1
Cellular Component	GO:1905368	3	peptidase complex	1.53105e-08	TRINITY_DN34070_c3_g1_m.24799	105	K	Proteasome subunit alpha type-3 OS=Spinacia oleracea OX=3562 GN=PAG1 PE=2 SV=1	PAG1	1	1.8302e-178	272.05	AK(1)SEATNYESVYGEAIPVK	2	6.1745	2
Cellular Component	GO:1905368	3	peptidase complex	1.53105e-08	TRINITY_DN31154_c0_g1_m.17662	238	K	26S proteasome regulatory subunit 4 homolog A OS=Arabidopsis thaliana OX=3702 GN=RPT2A PE=1 SV=1	RPT2A	1	0.00410159	58.338	GVILYGEPGTGK(1)TLLAK	2	0.51201	1
Cellular Component	GO:1905368	3	peptidase complex	1.53105e-08	TRINITY_DN31154_c0_g1_m.17662	365	K	26S proteasome regulatory subunit 4 homolog A OS=Arabidopsis thaliana OX=3702 GN=RPT2A PE=1 SV=1	RPT2A	0.999999	0.0172025	62.398	KIEFPLPDIK(1)TR	2	-1.2168	1
Cellular Component	GO:1905368	3	peptidase complex	1.53105e-08	TRINITY_DN31154_c0_g1_m.17662	426	K	26S proteasome regulatory subunit 4 homolog A OS=Arabidopsis thaliana OX=3702 GN=RPT2A PE=1 SV=1	RPT2A	1	0.00337726	91.783	VTHADFK(1)K	2	-3.2317	1
Cellular Component	GO:1905368	3	peptidase complex	1.53105e-08	TRINITY_DN28208_c0_g1_m.11858	138	K	Signal peptidase complex subunit 3B OS=Arabidopsis thaliana OX=3702 GN=At5g27430 PE=2 SV=1	At5g27430	1	0.00696724	85.622	ENAK(1)FWIHTSNK	2	6.1419	1
Cellular Component	GO:1905368	3	peptidase complex	1.53105e-08	TRINITY_DN34160_c0_g2_m.25027	221	K	Proteasome subunit alpha type-6 OS=Nicotiana tabacum OX=4097 GN=PAA1 PE=2 SV=1	PAA1	1	0.000367063	173.07	EQEAINFLEK(1)K	2	-0.095412	1
Cellular Component	GO:1905368	3	peptidase complex	1.53105e-08	TRINITY_DN34160_c0_g2_m.25027	85	K	Proteasome subunit alpha type-6 OS=Nicotiana tabacum OX=4097 GN=PAA1 PE=2 SV=1	PAA1	1	0.00110986	73.655	GK(1)DSVCVVTQK	2	-3.6522	1
Cellular Component	GO:1905368	3	peptidase complex	1.53105e-08	TRINITY_DN34160_c0_g2_m.25027	94	K	Proteasome subunit alpha type-6 OS=Nicotiana tabacum OX=4097 GN=PAA1 PE=2 SV=1	PAA1	1	0.000483814	178.65	GKDSVCVVTQK(1)K	2	-1.5126	1
Cellular Component	GO:1905368	3	peptidase complex	1.53105e-08	TRINITY_DN34160_c0_g2_m.25027	193	K	Proteasome subunit alpha type-6 OS=Nicotiana tabacum OX=4097 GN=PAA1 PE=2 SV=1	PAA1	1	6.37961e-10	114.93	LYK(1)CDPAGHFFGHK	2	0.23978	2
Cellular Component	GO:1905368	3	peptidase complex	1.53105e-08	TRINITY_DN28713_c0_g1_m.12775	159	K	26S proteasome non-ATPase regulatory subunit 13 homolog B OS=Arabidopsis thaliana OX=3702 GN=RPN9B PE=1 SV=1	RPN9B	1	0.021533	44.045	MQIAAFK(1)LEQGEQK	2	-2.2909	1
Cellular Component	GO:1905368	3	peptidase complex	1.53105e-08	TRINITY_DN33182_c1_g1_m.22382	165	K	26S proteasome regulatory subunit 7 OS=Prunus persica OX=3760 GN=RPT1 PE=2 SV=1	RPT1	1	0.00178129	109.88	NK(1)YQIQIPLPPK	2	4.6794	2
Cellular Component	GO:1905368	3	peptidase complex	1.53105e-08	TRINITY_DN33182_c1_g1_m.22382	139	K	26S proteasome regulatory subunit 7 OS=Prunus persica OX=3760 GN=RPT1 PE=2 SV=1	RPT1	1	0.0172451	46.068	QIAK(1)FVVGLGDK	2	-4.2698	1
Cellular Component	GO:1905368	3	peptidase complex	1.53105e-08	TRINITY_DN33182_c1_g1_m.22382	129	K	26S proteasome regulatory subunit 7 OS=Prunus persica OX=3760 GN=RPT1 PE=2 SV=1	RPT1	1	8.03632e-07	90.156	IINPNTEDAK(1)YVINVK	2	-0.16683	1
Cellular Component	GO:1905368	3	peptidase complex	1.53105e-08	TRINITY_DN33182_c1_g1_m.22382	267	K	26S proteasome regulatory subunit 7 OS=Prunus persica OX=3760 GN=RPT1 PE=2 SV=1	RPT1	1	7.87131e-14	150.85	VIGSELVQK(1)YVGEGAR	2	3.1392	2
Cellular Component	GO:1905368	3	peptidase complex	1.53105e-08	TRINITY_DN33182_c1_g1_m.22382	441	K	26S proteasome regulatory subunit 7 OS=Prunus persica OX=3760 GN=RPT1 PE=2 SV=1	RPT1	1	0.00720131	47.561	GYQK(1)FSATPK	2	-3.9338	1
Cellular Component	GO:1905368	3	peptidase complex	1.53105e-08	TRINITY_DN33182_c1_g1_m.22382	375	K	26S proteasome regulatory subunit 7 OS=Prunus persica OX=3760 GN=RPT1 PE=2 SV=1	RPT1	1	0.00782108	87.895	TQIFK(1)IHTR	2	-2.2766	1
Cellular Component	GO:1905368	3	peptidase complex	1.53105e-08	TRINITY_DN33182_c1_g1_m.22382	219	K	26S proteasome regulatory subunit 7 OS=Prunus persica OX=3760 GN=RPT1 PE=2 SV=1	RPT1	1	0.00263101	91.245	EVVELPMLHPEK(1)FVK	2	-0.67261	1
Cellular Component	GO:1905368	3	peptidase complex	1.53105e-08	TRINITY_DN33182_c1_g1_m.22382	65	K	26S proteasome regulatory subunit 7 OS=Prunus persica OX=3760 GN=RPT1 PE=2 SV=1	RPT1	1	0.0106226	44.82	TYGLGPYSTLIK(1)K	2	-3.2974	1
Cellular Component	GO:1905368	3	peptidase complex	1.53105e-08	TRINITY_DN27246_c0_g1_m.10115	39	K	26S proteasome regulatory subunit 6A homolog A OS=Arabidopsis thaliana OX=3702 GN=RPT5A PE=1 SV=1	RPT5A	1	0.0128788	77.072	ILK(1)EELQR	2	8.0399	1
Cellular Component	GO:1905368	3	peptidase complex	1.53105e-08	TRINITY_DN27246_c0_g1_m.10115	53	K	26S proteasome regulatory subunit 6A homolog A OS=Arabidopsis thaliana OX=3702 GN=RPT5A PE=1 SV=1	RPT5A	1	0.00023013	120.65	TNLELDSYK(1)EK	2	-1.3142	1
Cellular Component	GO:1905368	3	peptidase complex	1.53105e-08	TRINITY_DN32671_c0_g1_m.21083	92	K	Proteasome subunit alpha type-2-A OS=Arabidopsis thaliana OX=3702 GN=PAB1 PE=1 SV=1	PAB1	1	0.0175652	72.492	K(1)QAEQYHR	2	-4.6396	1
Cellular Component	GO:1905368	3	peptidase complex	1.53105e-08	TRINITY_DN32671_c0_g1_m.21083	50	K	Proteasome subunit alpha type-2-A OS=Arabidopsis thaliana OX=3702 GN=PAB1 PE=1 SV=1	PAB1	1	0.00945763	105.94	AANGVVIATEK(1)K	2	-1.9932	2
Cellular Component	GO:1905368	3	peptidase complex	1.53105e-08	TRINITY_DN32671_c0_g1_m.21083	165	K	Proteasome subunit alpha type-2-A OS=Arabidopsis thaliana OX=3702 GN=PAB1 PE=1 SV=1	PAB1	1	0.00244328	50.09	ASAMGK(1)NVSNAK	2	-3.4506	1
Cellular Component	GO:1905368	3	peptidase complex	1.53105e-08	TRINITY_DN32671_c0_g1_m.21083	102	K	Proteasome subunit alpha type-2-A OS=Arabidopsis thaliana OX=3702 GN=PAB1 PE=1 SV=1	PAB1	1	8.13911e-07	128.97	LYK(1)EPIPVTQLVR	2	1.5453	1
Cellular Component	GO:1905368	3	peptidase complex	1.53105e-08	TRINITY_DN32671_c0_g1_m.21083	171	K	Proteasome subunit alpha type-2-A OS=Arabidopsis thaliana OX=3702 GN=PAB1 PE=1 SV=1	PAB1	1	0.00855214	74.849	NVSNAK(1)TFLEK	2	0.15424	1
Cellular Component	GO:1905368	3	peptidase complex	1.53105e-08	TRINITY_DN26820_c1_g1_m.9431	52	K	Proteasome subunit alpha type-5 OS=Glycine max OX=3847 GN=PAE1 PE=2 SV=1	PAE1	1	0.00597304	83.358	EGVVLAVEK(1)R	2	-5.2106	1
Cellular Component	GO:1905368	3	peptidase complex	1.53105e-08	TRINITY_DN27222_c0_g1_m.10074	104	K	26S proteasome regulatory subunit 8 homolog A OS=Arabidopsis thaliana OX=3702 GN=RPT6A PE=1 SV=1	RPT6A	1	9.58897e-05	79.795	VHPEGK(1)YVVDIDK	2	-1.9283	1
Cellular Component	GO:1905368	3	peptidase complex	1.53105e-08	TRINITY_DN27222_c0_g1_m.10074	232	K	26S proteasome regulatory subunit 8 homolog A OS=Arabidopsis thaliana OX=3702 GN=RPT6A PE=1 SV=1	RPT6A	1	0.00117016	63.79	VSGSELVQK(1)YIGEGSR	2	-2.44	1
Cellular Component	GO:1905368	3	peptidase complex	1.53105e-08	TRINITY_DN27222_c0_g1_m.10074	341	K	26S proteasome regulatory subunit 8 homolog A OS=Arabidopsis thaliana OX=3702 GN=RPT6A PE=1 SV=1	RPT6A	1	1.96074e-06	110.22	FDILK(1)IHSR	2	-2.3446	1
Cellular Component	GO:1905368	3	peptidase complex	1.53105e-08	TRINITY_DN27222_c0_g1_m.10074	48	K	26S proteasome regulatory subunit 8 homolog A OS=Arabidopsis thaliana OX=3702 GN=RPT6A PE=1 SV=1	RPT6A	1	0.0128788	77.072	QK(1)THNLNR	2	-4.7478	1
Cellular Component	GO:1905368	3	peptidase complex	1.53105e-08	TRINITY_DN28125_c0_g1_m.11693	189	K	Proteasome subunit alpha type-1-B OS=Arabidopsis thaliana OX=3702 GN=PAF2 PE=1 SV=2	PAF2	1	0.0194493	50.116	EDLIK(1)DALIATR	2	-2.4191	1
Cellular Component	GO:1905368	3	peptidase complex	1.53105e-08	TRINITY_DN28125_c0_g1_m.11693	180	K	Proteasome subunit alpha type-1-B OS=Arabidopsis thaliana OX=3702 GN=PAF2 PE=1 SV=2	PAF2	1	0.0139464	76.605	FESFK(1)ESSR	2	3.0682	1
Cellular Component	GO:1905368	3	peptidase complex	1.53105e-08	TRINITY_DN28125_c0_g1_m.11693	61	K	Proteasome subunit alpha type-1-B OS=Arabidopsis thaliana OX=3702 GN=PAF2 PE=1 SV=2	PAF2	1	0.00058379	179.31	ANSELSSHQK(1)K	2	-1.8616	2
Cellular Component	GO:1905368	3	peptidase complex	1.53105e-08	TRINITY_DN28125_c0_g1_m.11693	169	K	Proteasome subunit alpha type-1-B OS=Arabidopsis thaliana OX=3702 GN=PAF2 PE=1 SV=2	PAF2	1	0.000367779	160.98	SQAAK(1)TYLER	2	-0.5876	1
Cellular Component	GO:1905368	3	peptidase complex	1.53105e-08	TRINITY_DN28125_c0_g1_m.11693	41	K	Proteasome subunit alpha type-1-B OS=Arabidopsis thaliana OX=3702 GN=PAF2 PE=1 SV=2	PAF2	1	2.40104e-12	219.89	SK(1)THVVLACVNK	2	-2.1502	2
Cellular Component	GO:1905368	3	peptidase complex	1.53105e-08	TRINITY_DN27330_c0_g1_m.10299	350	K	26S proteasome regulatory subunit S10B homolog B OS=Arabidopsis thaliana OX=3702 GN=RPT4B PE=1 SV=1	RPT4B	1	0.00846893	58.476	MEILK(1)IHAAGIAK	2	-1.339	1
Cellular Component	GO:1905368	3	peptidase complex	1.53105e-08	TRINITY_DN27330_c0_g1_m.10299	78	K	26S proteasome regulatory subunit S10B homolog B OS=Arabidopsis thaliana OX=3702 GN=RPT4B PE=1 SV=1	RPT4B	0.999976	0.00143317	99.276	KEFNK(1)TEDDLK	2	-1.2664	1
Cellular Component	GO:1905368	3	peptidase complex	1.53105e-08	TRINITY_DN27330_c0_g1_m.10299	242	K	26S proteasome regulatory subunit S10B homolog B OS=Arabidopsis thaliana OX=3702 GN=RPT4B PE=1 SV=1	RPT4B	1	9.43688e-14	165.02	VVSSAIIDK(1)YIGESAR	2	-1.381	2
Cellular Component	GO:1905368	3	peptidase complex	1.53105e-08	TRINITY_DN23833_c0_g1_m.5514	155	K	26S proteasome non-ATPase regulatory subunit 14 homolog OS=Arabidopsis thaliana OX=3702 GN=RPN11 PE=1 SV=1	RPN11	1	0.00662265	50.116	AVAVVVDPIQSVK(1)GK	2	-2.5549	1
Cellular Component	GO:1905368	3	peptidase complex	1.53105e-08	TRINITY_DN23833_c0_g1_m.5514	236	K	26S proteasome non-ATPase regulatory subunit 14 homolog OS=Arabidopsis thaliana OX=3702 GN=RPN11 PE=1 SV=1	RPN11	1	0.0207643	47.349	K(1)FDTHSK	2	-3.5434	1
Cellular Component	GO:1905368	3	peptidase complex	1.53105e-08	TRINITY_DN23833_c0_g1_m.5514	227	K	26S proteasome non-ATPase regulatory subunit 14 homolog OS=Arabidopsis thaliana OX=3702 GN=RPN11 PE=1 SV=1	RPN11	1	6.5013e-06	119.07	K(1)WTDGLTLR	2	-3.8079	1
Cellular Component	GO:1905368	3	peptidase complex	1.53105e-08	TRINITY_DN27169_c0_g1_m.9984	89	K	26S proteasome regulatory subunit RPN13 OS=Arabidopsis thaliana OX=3702 GN=RPN13 PE=1 SV=2	RPN13	1	0.00309364	108.93	VYILK(1)FNTDDRK	2	5.0379	4
Cellular Component	GO:1905368	3	peptidase complex	1.53105e-08	TRINITY_DN28360_c0_g1_m.12139	87	K	Proteasome subunit beta type-5 OS=Spinacia oleracea OX=3562 PE=2 SV=1		1	1.11496e-08	160.62	ASMGGYISSQSVK(1)K	2	-1.6005	5
Cellular Component	GO:1905368	3	peptidase complex	1.53105e-08	TRINITY_DN28360_c0_g1_m.12139	126	K	Proteasome subunit beta type-5 OS=Spinacia oleracea OX=3562 PE=2 SV=1		1	0.000336556	82.716	LHELANK(1)R	2	-3.7229	1
Cellular Component	GO:1905368	3	peptidase complex	1.53105e-08	TRINITY_DN24567_c0_g1_m.6278	72	K	Proteasome subunit beta type-3-A OS=Arabidopsis thaliana OX=3702 GN=PBC1 PE=1 SV=2	PBC1	1	0.00631931	104.76	HK(1)LYQLR	2	-3.3385	1
Cellular Component	GO:1905368	3	peptidase complex	1.53105e-08	TRINITY_DN24567_c0_g1_m.6278	44	K	Proteasome subunit beta type-3-A OS=Arabidopsis thaliana OX=3702 GN=PBC1 PE=1 SV=2	PBC1	1	0.0243458	70.67	IYK(1)IHDR	2	-4.2948	1
Cellular Component	GO:1905368	3	peptidase complex	1.53105e-08	TRINITY_DN26701_c0_g1_m.9245	189	K	Proteasome subunit beta type-4 OS=Arabidopsis thaliana OX=3702 GN=PBG1 PE=1 SV=2	PBG1	1	0.0258002	40.203	ILEK(1)CMR	2	-3.3168	1
Cellular Component	GO:1905368	3	peptidase complex	1.53105e-08	TRINITY_DN35758_c0_g2_m.29790	874	K	Proteasome activator subunit 4 OS=Arabidopsis thaliana OX=3702 GN=PA200 PE=2 SV=2	PA200	1	2.44891e-33	238.93	AAEIIHTACK(1)YLVEK	2	1.0734	1
Cellular Component	GO:1905368	3	peptidase complex	1.53105e-08	TRINITY_DN35758_c0_g2_m.29790	1703	K	Proteasome activator subunit 4 OS=Arabidopsis thaliana OX=3702 GN=PA200 PE=2 SV=2	PA200	1	0.0020737	58.916	AYK(1)EASNLQR	2	-3.329	1
Cellular Component	GO:1905368	3	peptidase complex	1.53105e-08	TRINITY_DN35758_c0_g2_m.29790	756	K	Proteasome activator subunit 4 OS=Arabidopsis thaliana OX=3702 GN=PA200 PE=2 SV=2	PA200	1	0.000214482	93.162	DYHDDK(1)HLASPK	2	-2.1583	3
Cellular Component	GO:1905368	3	peptidase complex	1.53105e-08	TRINITY_DN32558_c0_g1_m.20824	59	K	26S proteasome non-ATPase regulatory subunit 12 homolog A OS=Arabidopsis thaliana OX=3702 GN=RPN5A PE=1 SV=1	RPN5A	1	4.8707e-05	159.12	TLNEQIVVLSK(1)R	2	-1.7352	1
Cellular Component	GO:1905368	3	peptidase complex	1.53105e-08	TRINITY_DN32558_c0_g1_m.20824	93	K	26S proteasome non-ATPase regulatory subunit 12 homolog A OS=Arabidopsis thaliana OX=3702 GN=RPN5A PE=1 SV=1	RPN5A	1	0.00386623	61.194	IELIK(1)TLNNVSAGK	2	-1.1215	1
Cellular Component	GO:1905368	3	peptidase complex	1.53105e-08	TRINITY_DN32558_c0_g1_m.20824	424	K	26S proteasome non-ATPase regulatory subunit 12 homolog A OS=Arabidopsis thaliana OX=3702 GN=RPN5A PE=1 SV=1	RPN5A	1	0.00600075	48.701	LLDLVEK(1)SCHQIHK	3	-2.9728	1
Cellular Component	GO:1905368	3	peptidase complex	1.53105e-08	TRINITY_DN32558_c0_g1_m.20824	187	K	26S proteasome non-ATPase regulatory subunit 12 homolog A OS=Arabidopsis thaliana OX=3702 GN=RPN5A PE=1 SV=1	RPN5A	1	0.002041	59.645	VFDVDPSK(1)EK	2	-1.4097	1
Cellular Component	GO:1905368	3	peptidase complex	1.53105e-08	TRINITY_DN27189_c0_g1_m.10007	26	K	26S proteasome regulatory subunit S10B homolog B OS=Arabidopsis thaliana OX=3702 GN=RPT4B PE=1 SV=1	RPT4B	1	0.00736902	81.335	LLHHK(1)ELDSR	2	-3.1184	1
Cellular Component	GO:1905368	3	peptidase complex	1.53105e-08	TRINITY_DN34449_c0_g2_m.25834	926	K	26S proteasome non-ATPase regulatory subunit 1 homolog A OS=Arabidopsis thaliana OX=3702 GN=RPN2A PE=1 SV=1	RPN2A	1	0.000113417	106.93	FIK(1)FLEDSR	2	-1.3119	1
Cellular Component	GO:1905368	3	peptidase complex	1.53105e-08	TRINITY_DN34449_c0_g2_m.25834	360	K	26S proteasome non-ATPase regulatory subunit 1 homolog A OS=Arabidopsis thaliana OX=3702 GN=RPN2A PE=1 SV=1	RPN2A	1	0.00654674	74.424	SDLLILK(1)TIK	2	-2.2739	1
Cellular Component	GO:1905368	3	peptidase complex	1.53105e-08	TRINITY_DN34449_c0_g2_m.25834	552	K	26S proteasome non-ATPase regulatory subunit 1 homolog A OS=Arabidopsis thaliana OX=3702 GN=RPN2A PE=1 SV=1	RPN2A	1	6.28956e-15	107.6	ASEMLAYAHETQHEK(1)IIR	3	-1.9131	2
Cellular Component	GO:1905368	3	peptidase complex	1.53105e-08	TRINITY_DN34449_c0_g2_m.25834	729	K	26S proteasome non-ATPase regulatory subunit 1 homolog A OS=Arabidopsis thaliana OX=3702 GN=RPN2A PE=1 SV=1	RPN2A	1	0.000185127	135.5	IILDK(1)HEDTMSK	2	-0.79352	3
Cellular Component	GO:1905368	3	peptidase complex	1.53105e-08	TRINITY_DN30333_c0_g1_m.15915	297	K	26S proteasome non-ATPase regulatory subunit 11 homolog OS=Arabidopsis thaliana OX=3702 GN=RPN6 PE=1 SV=1	RPN6	1	0.00580176	79.059	AVADAHSK(1)R	2	-5.0167	1
Cellular Component	GO:1905368	3	peptidase complex	1.53105e-08	TRINITY_DN25019_c0_g1_m.6852	166	K	Proteasome subunit alpha type-7 OS=Cicer arietinum OX=3827 GN=PAD1 PE=2 SV=1	PAD1	1	5.7339e-53	248.59	YIAGLQQK(1)YTQSGGVR	2	-0.37042	1
Cellular Component	GO:1905368	3	peptidase complex	1.53105e-08	TRINITY_DN25019_c0_g1_m.6852	227	K	Proteasome subunit alpha type-7 OS=Cicer arietinum OX=3827 GN=PAD1 PE=2 SV=1	PAD1	1	0.000829122	83.775	NYK(1)ETSGQETVK	2	-2.3989	1
Cellular Component	GO:1905368	3	peptidase complex	1.53105e-08	TRINITY_DN35097_c0_g1_m.27753	281	K	26S proteasome non-ATPase regulatory subunit 2 homolog A OS=Arabidopsis thaliana OX=3702 GN=RPN1A PE=1 SV=2	RPN1A	1	0.00430612	78.932	QVFTSCK(1)DLQR	2	-3.4306	1
Cellular Component	GO:1905368	3	peptidase complex	1.53105e-08	TRINITY_DN35097_c0_g1_m.27753	592	K	26S proteasome non-ATPase regulatory subunit 2 homolog A OS=Arabidopsis thaliana OX=3702 GN=RPN1A PE=1 SV=2	RPN1A	1	0.0333376	49.325	TFHEK(1)IR	2	-3.6604	1
Cellular Component	GO:1905368	3	peptidase complex	1.53105e-08	TRINITY_DN35097_c0_g1_m.27753	349	K	26S proteasome non-ATPase regulatory subunit 2 homolog A OS=Arabidopsis thaliana OX=3702 GN=RPN1A PE=1 SV=2	RPN1A	1	0.00218306	97.594	TPEDIYK(1)AHLLDGR	2	0.74473	2
Cellular Component	GO:1905368	3	peptidase complex	1.53105e-08	TRINITY_DN35097_c0_g1_m.27753	506	K	26S proteasome non-ATPase regulatory subunit 2 homolog A OS=Arabidopsis thaliana OX=3702 GN=RPN1A PE=1 SV=2	RPN1A	1	0.00174973	94.66	YK(1)LSSILNDAK	2	-2.3446	1
Cellular Component	GO:1905368	3	peptidase complex	1.53105e-08	TRINITY_DN35097_c0_g1_m.27753	113	K	26S proteasome non-ATPase regulatory subunit 2 homolog A OS=Arabidopsis thaliana OX=3702 GN=RPN1A PE=1 SV=2	RPN1A	1	0.00241263	43.306	AYYEIMADSDLK(1)K	2	0.55824	2
Cellular Component	GO:1905368	3	peptidase complex	1.53105e-08	TRINITY_DN26898_c0_g1_m.9563	346	K	26S proteasome non-ATPase regulatory subunit 6 OS=Oryza sativa subsp. japonica OX=39947 GN=RPN7 PE=2 SV=1	RPN7	1	0.000194918	71.912	IDK(1)VAGVLETNRPDAK	2	-0.25582	3
Cellular Component	GO:1905368	3	peptidase complex	1.53105e-08	TRINITY_DN26898_c0_g1_m.9563	343	K	26S proteasome non-ATPase regulatory subunit 6 OS=Oryza sativa subsp. japonica OX=39947 GN=RPN7 PE=2 SV=1	RPN7	1	0.0306512	60.589	LHCK(1)IDK	2	-3.9014	1
Cellular Component	GO:1905368	3	peptidase complex	1.53105e-08	TRINITY_DN28948_c0_g1_m.13229	362	K	26S proteasome regulatory subunit 6B homolog OS=Arabidopsis thaliana OX=3702 GN=RPT3 PE=1 SV=1	RPT3	1	0.00662029	57.032	K(1)IEFPLPDR	2	-3.9017	1
Cellular Component	GO:1905368	3	peptidase complex	1.53105e-08	TRINITY_DN28284_c0_g1_m.12001	254	K	Proteasome subunit beta type-7-A OS=Arabidopsis thaliana OX=3702 GN=PBB1 PE=1 SV=2	PBB1	1	0.000295334	92.445	TEVLLTK(1)ITPLK	2	-1.4994	1
Cellular Component	GO:0009527	4	plastid outer membrane	0.000877932	TRINITY_DN34051_c1_g3_m.24743	254	K	Dynamin-like protein ARC5 OS=Arabidopsis thaliana OX=3702 GN=ARC5 PE=1 SV=2	ARC5	1	0.0216834	58.916	LDTK(1)IPQFAR	2	-6.9958	1
Cellular Component	GO:0009527	4	plastid outer membrane	0.000877932	TRINITY_DN32498_c0_g1_m.20682	625	K	"Protein TOC75-3, chloroplastic OS=Arabidopsis thaliana OX=3702 GN=TOC75-3 PE=1 SV=1"	TOC75-3	1	0.000164269	105.94	DNTK(1)FVNGAIVGQR	2	4.7383	2
Cellular Component	GO:0009527	4	plastid outer membrane	0.000877932	TRINITY_DN32498_c0_g1_m.20682	269	K	"Protein TOC75-3, chloroplastic OS=Arabidopsis thaliana OX=3702 GN=TOC75-3 PE=1 SV=1"	TOC75-3	1	0.000124643	114.64	LEYFK(1)TQEK	2	-1.5562	1
Cellular Component	GO:0009527	4	plastid outer membrane	0.000877932	TRINITY_DN32498_c0_g1_m.20682	191	K	"Protein TOC75-3, chloroplastic OS=Arabidopsis thaliana OX=3702 GN=TOC75-3 PE=1 SV=1"	TOC75-3	1	0.000106816	125.17	PGGVYTK(1)AQLLK	2	-2.6926	1
Cellular Component	GO:0009527	4	plastid outer membrane	0.000877932	TRINITY_DN32498_c0_g1_m.20682	276	K	"Protein TOC75-3, chloroplastic OS=Arabidopsis thaliana OX=3702 GN=TOC75-3 PE=1 SV=1"	TOC75-3	0.999996	0.000440378	93.467	TQEKDYK(1)R	2	-3.5028	1
Cellular Component	GO:0009527	4	plastid outer membrane	0.000877932	TRINITY_DN28043_c0_g1_m.11560	334	K	"Protochlorophyllide reductase, chloroplastic OS=Cucumis sativus OX=3659 GN=PORA PE=2 SV=1"	PORA	1	3.41865e-08	130.71	YITK(1)GFVSEEESGKR	2	-0.044777	1
Cellular Component	GO:0009527	4	plastid outer membrane	0.000877932	TRINITY_DN28043_c0_g1_m.11560	344	K	"Protochlorophyllide reductase, chloroplastic OS=Cucumis sativus OX=3659 GN=PORA PE=2 SV=1"	PORA	1	0.000477492	105.36	GFVSEEESGK(1)R	2	-0.51132	1
Cellular Component	GO:0009527	4	plastid outer membrane	0.000877932	TRINITY_DN32777_c0_g1_m.21346	312	K	Translocon at the outer membrane of chloroplasts 64 OS=Pisum sativum OX=3888 GN=TOC64 PE=1 SV=1	TOC64	1	5.7424e-05	159.93	VMQFLQK(1)HEFR	2	-0.65083	10
Cellular Component	GO:0009527	4	plastid outer membrane	0.000877932	TRINITY_DN32777_c0_g1_m.21346	268	K	Translocon at the outer membrane of chloroplasts 64 OS=Pisum sativum OX=3888 GN=TOC64 PE=1 SV=1	TOC64	1	1.9915e-146	347.99	QVLK(1)HENLEAYLNSK	2	1.0477	2
Cellular Component	GO:0009527	4	plastid outer membrane	0.000877932	TRINITY_DN32777_c0_g1_m.21346	465	K	Translocon at the outer membrane of chloroplasts 64 OS=Pisum sativum OX=3888 GN=TOC64 PE=1 SV=1	TOC64	1	0.0204599	47.349	VSK(1)NIVSR	2	-3.3111	1
Cellular Component	GO:0009527	4	plastid outer membrane	0.000877932	TRINITY_DN28658_c0_g1_m.12682	162	K	"Protein THYLAKOID FORMATION1, chloroplastic OS=Solanum tuberosum OX=4113 GN=THF1 PE=2 SV=1"	THF1	1	0.000101391	123.42	IDSQK(1)LEEWAR	2	-1.7406	1
Cellular Component	GO:0009527	4	plastid outer membrane	0.000877932	TRINITY_DN28658_c0_g1_m.12682	262	K	"Protein THYLAKOID FORMATION1, chloroplastic OS=Solanum tuberosum OX=4113 GN=THF1 PE=2 SV=1"	THF1	1	0.0195436	58.916	ELLK(1)EYVER	2	-0.13139	1
Cellular Component	GO:0009527	4	plastid outer membrane	0.000877932	TRINITY_DN28658_c0_g1_m.12682	279	K	"Protein THYLAKOID FORMATION1, chloroplastic OS=Solanum tuberosum OX=4113 GN=THF1 PE=2 SV=1"	THF1	1	1.65933e-05	124.46	TESK(1)ANEAITK	2	-1.1178	1
Cellular Component	GO:0009527	4	plastid outer membrane	0.000877932	TRINITY_DN28658_c0_g1_m.12682	150	K	"Protein THYLAKOID FORMATION1, chloroplastic OS=Solanum tuberosum OX=4113 GN=THF1 PE=2 SV=1"	THF1	1	1.27631e-05	135.63	ALK(1)DDPEQYR	2	-1.2257	1
Cellular Component	GO:0009527	4	plastid outer membrane	0.000877932	TRINITY_DN28658_c0_g1_m.12682	258	K	"Protein THYLAKOID FORMATION1, chloroplastic OS=Solanum tuberosum OX=4113 GN=THF1 PE=2 SV=1"	THF1	1	0.0133712	63.397	LVQAK(1)ELLK	2	-2.9764	1
Cellular Component	GO:0009527	4	plastid outer membrane	0.000877932	TRINITY_DN35923_c0_g1_m.30334	454	K	"Probable transmembrane GTPase FZO-like, chloroplastic OS=Arabidopsis thaliana OX=3702 GN=FZL PE=1 SV=1"	FZL	1	0.00340321	66.485	VVAEPYQDAAQNK(1)IEK	2	-0.81441	1
Cellular Component	GO:0009527	4	plastid outer membrane	0.000877932	TRINITY_DN35923_c0_g1_m.30334	55	K	"Probable transmembrane GTPase FZO-like, chloroplastic OS=Arabidopsis thaliana OX=3702 GN=FZL PE=1 SV=1"	FZL	1	0.0275283	54.056	YIQQWK(1)K	2	-8.1133	1
Cellular Component	GO:0009527	4	plastid outer membrane	0.000877932	TRINITY_DN30305_c0_g1_m.15853	61	K	"Protein TRIGALACTOSYLDIACYLGLYCEROL 4, chloroplastic OS=Arabidopsis thaliana OX=3702 GN=TGD4 PE=1 SV=1"	TGD4	1	0.0284483	52.591	PK(1)QIDFFQR	2	-3.1808	1
Cellular Component	GO:0009527	4	plastid outer membrane	0.000877932	TRINITY_DN27631_c0_g1_m.10806	50	K	Translocase of chloroplast 34 OS=Pisum sativum OX=3888 GN=TOC34 PE=1 SV=1	TOC34	1	2.71235e-14	158.02	GGVGK(1)SSTVNSIIGER	2	-2.6388	2
Cellular Component	GO:0009527	4	plastid outer membrane	0.000877932	TRINITY_DN27631_c0_g1_m.10806	185	K	Translocase of chloroplast 34 OS=Pisum sativum OX=3888 GN=TOC34 PE=1 SV=1	TOC34	1	0.0118625	47.349	SEALLK(1)ALR	2	-5.8762	1
Cellular Component	GO:0009527	4	plastid outer membrane	0.000877932	TRINITY_DN27631_c0_g1_m.10806	195	K	Translocase of chloroplast 34 OS=Pisum sativum OX=3888 GN=TOC34 PE=1 SV=1	TOC34	1	1.02407e-06	102.26	K(1)HDVQGSSIPVVLVENSGR	2	-0.7391	4
Cellular Component	GO:0009527	4	plastid outer membrane	0.000877932	TRINITY_DN25380_c0_g1_m.7310	19	K	"Outer envelope pore protein 16-3, chloroplastic/mitochondrial OS=Arabidopsis thaliana OX=3702 GN=OEP163 PE=1 SV=1"	OEP163	1	0.000659208	84.999	YLEDEDTPIMK(1)TIK	2	-2.3916	3
Cellular Component	GO:0009527	4	plastid outer membrane	0.000877932	TRINITY_DN25380_c0_g1_m.7310	153	K	"Outer envelope pore protein 16-3, chloroplastic/mitochondrial OS=Arabidopsis thaliana OX=3702 GN=OEP163 PE=1 SV=1"	OEP163	1	0.00224589	76.605	EYYPYTTK(1)K	2	-1.8952	1
Cellular Component	GO:0009527	4	plastid outer membrane	0.000877932	TRINITY_DN27747_c0_g2_m.11012	21	K	Mitochondrial outer membrane protein porin of 34 kDa OS=Solanum tuberosum OX=4113 PE=1 SV=2		1	0.000128471	105.94	DLLYK(1)DYQSDHK	2	0.78766	6
Cellular Component	GO:0009527	4	plastid outer membrane	0.000877932	TRINITY_DN27747_c0_g2_m.11012	63	K	Mitochondrial outer membrane protein porin of 34 kDa OS=Solanum tuberosum OX=4113 PE=1 SV=2		1	0.0015569	114.64	NK(1)NIMTDIK	2	-2.6692	1
Cellular Component	GO:0009527	4	plastid outer membrane	0.000877932	TRINITY_DN27747_c0_g2_m.11012	61	K	Mitochondrial outer membrane protein porin of 34 kDa OS=Solanum tuberosum OX=4113 PE=1 SV=2		1	0.00131332	126.17	KGDLLLADVNTQLK(1)NK	3	-4.5182	1
Cellular Component	GO:0009527	4	plastid outer membrane	0.000877932	TRINITY_DN27747_c0_g2_m.11012	13	K	Mitochondrial outer membrane protein porin of 34 kDa OS=Solanum tuberosum OX=4113 PE=1 SV=2		1	9.0123e-06	140.57	GPGLYTDIGK(1)K	2	-5.3731	3
Cellular Component	GO:0009527	4	plastid outer membrane	0.000877932	TRINITY_DN27747_c0_g2_m.11012	236	K	Mitochondrial outer membrane protein porin of 34 kDa OS=Solanum tuberosum OX=4113 PE=1 SV=2		1	0.00212272	49.967	VNNFGK(1)ANALIQHEWRPK	3	-2.9905	1
Cellular Component	GO:0009527	4	plastid outer membrane	0.000877932	TRINITY_DN27249_c0_g2_m.10122	23	K	"Beta-glucosidase-like SFR2, chloroplastic OS=Oryza sativa subsp. japonica OX=39947 GN=SFR2 PE=2 SV=1"	SFR2	1	1.11674e-06	100.75	AHAWNK(1)LHR	2	-1.61	1
Cellular Component	GO:0009527	4	plastid outer membrane	0.000877932	TRINITY_DN32363_c0_g1_m.20385	68	K	"Outer envelope pore protein 16, chloroplastic OS=Pisum sativum OX=3888 GN=OEP16 PE=1 SV=1"	OEP16	1	4.71306e-06	148.9	AAAEDAYHMVK(1)K	2	-1.3065	3
Cellular Component	GO:0009527	4	plastid outer membrane	0.000877932	TRINITY_DN25874_c0_g1_m.7994	70	K	"Outer envelope pore protein 37, chloroplastic OS=Pisum sativum OX=3888 GN=OEP37 PE=1 SV=1"	OEP37	1	0.00026794	109.88	LK(1)VSFQNDHR	2	0.069206	2
Cellular Component	GO:0009527	4	plastid outer membrane	0.000877932	TRINITY_DN25874_c0_g1_m.7994	68	K	"Outer envelope pore protein 37, chloroplastic OS=Pisum sativum OX=3888 GN=OEP37 PE=1 SV=1"	OEP37	1	0.013517	74.269	LLENLAK(1)LK	2	-2.6534	1
Cellular Component	GO:0009527	4	plastid outer membrane	0.000877932	TRINITY_DN27747_c0_g3_m.11014	21	K	Mitochondrial outer membrane protein porin of 36 kDa OS=Solanum tuberosum OX=4113 PE=1 SV=2		1	0.000351577	115.41	DLLYK(1)DYQADHK	2	2.7228	2
Cellular Component	GO:0009527	4	plastid outer membrane	0.000877932	TRINITY_DN27747_c0_g3_m.11014	63	K	Mitochondrial outer membrane protein porin of 36 kDa OS=Solanum tuberosum OX=4113 PE=1 SV=2		1	0.00564774	93.467	NK(1)NITTDVK	2	-2.4671	1
Cellular Component	GO:0009527	4	plastid outer membrane	0.000877932	TRINITY_DN27747_c0_g3_m.11014	13	K	Mitochondrial outer membrane protein porin of 36 kDa OS=Solanum tuberosum OX=4113 PE=1 SV=2		1	0.00506025	74.424	GPGLYSDIGK(1)K	2	-2.9994	1
Cellular Component	GO:0009527	4	plastid outer membrane	0.000877932	TRINITY_DN26199_c0_g1_m.8488	32	K	Cytochrome b5 isoform E OS=Arabidopsis thaliana OX=3702 GN=CYTB5-E PE=1 SV=2	CYTB5-E	1	2.86933e-05	176.45	VHK(1)FEEVATHNK	2	-1.4665	2
Cellular Component	GO:0009527	4	plastid outer membrane	0.000877932	TRINITY_DN26199_c0_g1_m.8488	43	K	Cytochrome b5 isoform E OS=Arabidopsis thaliana OX=3702 GN=CYTB5-E PE=1 SV=2	CYTB5-E	1	0.0013349	96.946	TK(1)DCWLIISGK	2	-1.6316	1
Cellular Component	GO:0009527	4	plastid outer membrane	0.000877932	TRINITY_DN26199_c0_g1_m.8488	111	K	Cytochrome b5 isoform E OS=Arabidopsis thaliana OX=3702 GN=CYTB5-E PE=1 SV=2	CYTB5-E	1	0.00519834	65.408	YYIGEIDPSTVPLK(1)R	2	-1.3613	1
Cellular Component	GO:0009527	4	plastid outer membrane	0.000877932	TRINITY_DN26199_c0_g1_m.8488	41	K	Cytochrome b5 isoform E OS=Arabidopsis thaliana OX=3702 GN=CYTB5-E PE=1 SV=2	CYTB5-E	1	0.00108005	132.39	FEEVATHNK(1)TK	2	-1.6587	1
Cellular Component	GO:0009527	4	plastid outer membrane	0.000877932	TRINITY_DN35844_c0_g2_m.30085	1212	K	"Translocase of chloroplast 159, chloroplastic OS=Arabidopsis thaliana OX=3702 GN=TOC159 PE=1 SV=1"	TOC159	1	2.25194e-05	118.06	IEDQIGLGK(1)R	2	-3.1088	1
Cellular Component	GO:0009527	4	plastid outer membrane	0.000877932	TRINITY_DN35844_c0_g2_m.30085	626	K	"Translocase of chloroplast 159, chloroplastic OS=Arabidopsis thaliana OX=3702 GN=TOC159 PE=1 SV=1"	TOC159	1	0.00455585	67.903	LEK(1)FQQLR	2	-3.7447	1
Cellular Component	GO:0009527	4	plastid outer membrane	0.000877932	TRINITY_DN27215_c0_g5_m.10064	174	K	"Outer envelope pore protein 24A, chloroplastic OS=Arabidopsis thaliana OX=3702 GN=OEP24A PE=1 SV=1"	OEP24A	1	0.00110218	102.57	AYGDDVLK(1)ATYQTSK	2	-1.2374	1
Cellular Component	GO:0009527	4	plastid outer membrane	0.000877932	TRINITY_DN27215_c0_g5_m.10064	94	K	"Outer envelope pore protein 24A, chloroplastic OS=Arabidopsis thaliana OX=3702 GN=OEP24A PE=1 SV=1"	OEP24A	1	0.00160842	75.5	VVEK(1)PLNLTYIHHR	2	0.85262	2
Cellular Component	GO:0009527	4	plastid outer membrane	0.000877932	TRINITY_DN27215_c0_g5_m.10064	211	K	"Outer envelope pore protein 24A, chloroplastic OS=Arabidopsis thaliana OX=3702 GN=OEP24A PE=1 SV=1"	OEP24A	1	1.37586e-06	131.54	ISATCNLAEEVK(1)R	2	-1.3518	1
Cellular Component	GO:0009527	4	plastid outer membrane	0.000877932	TRINITY_DN27215_c0_g5_m.10064	135	K	"Outer envelope pore protein 24A, chloroplastic OS=Arabidopsis thaliana OX=3702 GN=OEP24A PE=1 SV=1"	OEP24A	1	2.57242e-13	183.08	VSANYMLGTENWK(1)LK	2	8.6517	4
Cellular Component	GO:0042582	7	azurophil granule	0.0058298	TRINITY_DN35723_c1_g2_m.29689	544	K	Probable alpha-mannosidase At5g13980 OS=Arabidopsis thaliana OX=3702 GN=At5g13980 PE=2 SV=1	At5g13980	1	0.0124543	60.892	K(1)YHAVAYLGR	2	-3.5794	1
Cellular Component	GO:0042582	7	azurophil granule	0.0058298	TRINITY_DN35723_c1_g2_m.29689	731	K	Probable alpha-mannosidase At5g13980 OS=Arabidopsis thaliana OX=3702 GN=At5g13980 PE=2 SV=1	At5g13980	1	0.0289701	43.168	EIVTK(1)ITSTLK	2	-2.8198	1
Cellular Component	GO:0042582	7	azurophil granule	0.0058298	TRINITY_DN36328_c0_g1_m.31834	1883	K	DnaJ homolog subfamily C GRV2 OS=Arabidopsis thaliana OX=3702 GN=GRV2 PE=1 SV=1	GRV2	1	0.0018157	74.849	AELLK(1)FLDQQR	2	-2.8868	1
Cellular Component	GO:0042582	7	azurophil granule	0.0058298	TRINITY_DN34965_c0_g1_m.27356	678	K	Probable alpha-mannosidase At5g13980 OS=Arabidopsis thaliana OX=3702 GN=At5g13980 PE=2 SV=1	At5g13980	1	5.93155e-12	126.17	ISK(1)VTETSLSANQER	2	-0.50923	1
Cellular Component	GO:0042582	7	azurophil granule	0.0058298	TRINITY_DN28778_c1_g1_m.12907	395	K	Alpha-mannosidase OS=Canavalia ensiformis OX=3823 PE=1 SV=1		1	0.0161062	65.156	QLEFLVGK(1)R	2	-3.7616	1
Cellular Component	GO:0042582	7	azurophil granule	0.0058298	TRINITY_DN28778_c1_g1_m.12907	432	K	Alpha-mannosidase OS=Canavalia ensiformis OX=3823 PE=1 SV=1		1	0.000133915	112.8	QHTTNDYAK(1)R	2	-2.3049	1
Cellular Component	GO:0042582	7	azurophil granule	0.0058298	TRINITY_DN28778_c1_g1_m.12907	543	K	Alpha-mannosidase OS=Canavalia ensiformis OX=3823 PE=1 SV=1		1	0.0164965	47.561	K(1)FYTETYLGK	2	0.61817	1
Cellular Component	GO:0042582	7	azurophil granule	0.0058298	TRINITY_DN28778_c1_g1_m.12907	622	K	Alpha-mannosidase OS=Canavalia ensiformis OX=3823 PE=1 SV=1		1	1.14545e-07	204.86	MSFSSTSGQLK(1)R	2	7.5619	5
Cellular Component	GO:0000120	5	RNA polymerase I transcription factor complex	0.0498368	TRINITY_DN28899_c0_g1_m.13135	287	K	Upstream activation factor subunit UAF30 OS=Saccharomyces cerevisiae (strain ATCC 204508 / S288c) OX=559292 GN=UAF30 PE=1 SV=1	UAF30	1	0.000306407	106.11	LLAK(1)HIIALEPTK	2	-1.3782	2
Cellular Component	GO:0000120	5	RNA polymerase I transcription factor complex	0.0498368	TRINITY_DN34567_c2_g1_m.26177	104	K	Upstream activation factor subunit spp27 OS=Schizosaccharomyces pombe (strain 972 / ATCC 24843) OX=284812 GN=spp27 PE=1 SV=1	spp27	1	0.0236454	54.436	IIICDEK(1)LK	2	-3.8121	1
Cellular Component	GO:0000120	5	RNA polymerase I transcription factor complex	0.0498368	TRINITY_DN25719_c1_g1_m.7779	216	K	Upstream activation factor subunit spp27 OS=Schizosaccharomyces pombe (strain 972 / ATCC 24843) OX=284812 GN=spp27 PE=1 SV=1	spp27	1	8.88164e-08	143.22	LLAK(1)HIIPLEPTK	2	1.5678	2
Cellular Component	GO:0000120	5	RNA polymerase I transcription factor complex	0.0498368	TRINITY_DN25719_c1_g1_m.7779	187	K	Upstream activation factor subunit spp27 OS=Schizosaccharomyces pombe (strain 972 / ATCC 24843) OX=284812 GN=spp27 PE=1 SV=1	spp27	1	0.000253188	119.07	NNLQDPSNK(1)R	2	-2.3924	1
Cellular Component	GO:0000120	5	RNA polymerase I transcription factor complex	0.0498368	TRINITY_DN35767_c3_g1_m.29827	99	K	Upstream activation factor subunit spp27 OS=Schizosaccharomyces pombe (strain 972 / ATCC 24843) OX=284812 GN=spp27 PE=1 SV=1	spp27	1	0.000136781	87.251	LK(1)SLFDGR	2	-5.95	1
Cellular Component	GO:0030125	5	clathrin vesicle coat	0.0498368	TRINITY_DN34075_c0_g1_m.24812	577	K	AP-1 complex subunit gamma-2 OS=Arabidopsis thaliana OX=3702 GN=At1g60070 PE=1 SV=2	At1g60070	1	0.000141743	108.5	SIEFNSILSK(1)HQNIR	2	7.1326	2
Cellular Component	GO:0030125	5	clathrin vesicle coat	0.0498368	TRINITY_DN34075_c0_g1_m.24812	414	K	AP-1 complex subunit gamma-2 OS=Arabidopsis thaliana OX=3702 GN=At1g60070 PE=1 SV=2	At1g60070	1	0.00306605	69.276	ICSIVAK(1)FSPEK	2	-1.3962	1
Cellular Component	GO:0030125	5	clathrin vesicle coat	0.0498368	TRINITY_DN27699_c0_g1_m.10932	412	K	AP-2 complex subunit mu OS=Arabidopsis thaliana OX=3702 GN=AP2M PE=1 SV=1	AP2M	1	0.0306423	41.025	FLK(1)VWEK	2	-6.0252	1
Cellular Component	GO:0030125	5	clathrin vesicle coat	0.0498368	TRINITY_DN27699_c0_g1_m.10932	313	K	AP-2 complex subunit mu OS=Arabidopsis thaliana OX=3702 GN=AP2M PE=1 SV=1	AP2M	1	0.00836977	60.589	VK(1)SVFGAK	2	-5.6853	1
Cellular Component	GO:0030125	5	clathrin vesicle coat	0.0498368	TRINITY_DN31497_c0_g1_m.18415	152	K	Clathrin light chain 1 OS=Arabidopsis thaliana OX=3702 GN=At2g20760 PE=2 SV=1	At2g20760	1	0.0020542	43.904	APEPTTSGTASENK(1)SASPAK	2	-5.2768	1
Cellular Component	GO:0030125	5	clathrin vesicle coat	0.0498368	TRINITY_DN31497_c0_g1_m.18415	28	K	Clathrin light chain 1 OS=Arabidopsis thaliana OX=3702 GN=At2g20760 PE=2 SV=1	At2g20760	1	0.00251202	64.064	LTCETNK(1)ASNR	2	-2.6647	1
Cellular Component	GO:0030125	5	clathrin vesicle coat	0.0498368	TRINITY_DN31497_c0_g1_m.18415	51	K	Clathrin light chain 1 OS=Arabidopsis thaliana OX=3702 GN=At2g20760 PE=2 SV=1	At2g20760	1	0.0138408	69.716	EADK(1)HYWK	2	-2.0044	1
Cellular Component	GO:0030125	5	clathrin vesicle coat	0.0498368	TRINITY_DN31497_c0_g1_m.18415	13	K	Clathrin light chain 1 OS=Arabidopsis thaliana OX=3702 GN=At2g20760 PE=2 SV=1	At2g20760	1	0.00538523	68.49	NQIIEEAEEYK(1)R	2	-0.30438	1
Cellular Component	GO:0030125	5	clathrin vesicle coat	0.0498368	TRINITY_DN31497_c0_g1_m.18415	44	K	Clathrin light chain 1 OS=Arabidopsis thaliana OX=3702 GN=At2g20760 PE=2 SV=1	At2g20760	1	0.0012316	81.163	LYLENQEK(1)FHK	2	10.248	3
Cellular Component	GO:0030125	5	clathrin vesicle coat	0.0498368	TRINITY_DN27805_c0_g1_m.11119	213	K	Clathrin light chain 1 OS=Arabidopsis thaliana OX=3702 GN=At2g20760 PE=2 SV=1	At2g20760	1	0.00392831	76.255	KLNVETNK(1)TNNR	2	-1.3505	1
Cellular Component	GO:0030125	5	clathrin vesicle coat	0.0498368	TRINITY_DN27805_c0_g1_m.11119	229	K	Clathrin light chain 1 OS=Arabidopsis thaliana OX=3702 GN=At2g20760 PE=2 SV=1	At2g20760	1	0.000105357	135.63	LCLANQEK(1)FHK	2	-1.7951	2
Cellular Component	GO:0030125	5	clathrin vesicle coat	0.0498368	TRINITY_DN27805_c0_g1_m.11119	255	K	Clathrin light chain 1 OS=Arabidopsis thaliana OX=3702 GN=At2g20760 PE=2 SV=1	At2g20760	1	0.00982681	45.183	AIAELIPHEVPNIEK(1)R	3	1.1111	2
Cellular Component	GO:0005766	7	primary lysosome	0.0058298	TRINITY_DN35723_c1_g2_m.29689	544	K	Probable alpha-mannosidase At5g13980 OS=Arabidopsis thaliana OX=3702 GN=At5g13980 PE=2 SV=1	At5g13980	1	0.0124543	60.892	K(1)YHAVAYLGR	2	-3.5794	1
Cellular Component	GO:0005766	7	primary lysosome	0.0058298	TRINITY_DN35723_c1_g2_m.29689	731	K	Probable alpha-mannosidase At5g13980 OS=Arabidopsis thaliana OX=3702 GN=At5g13980 PE=2 SV=1	At5g13980	1	0.0289701	43.168	EIVTK(1)ITSTLK	2	-2.8198	1
Cellular Component	GO:0005766	7	primary lysosome	0.0058298	TRINITY_DN36328_c0_g1_m.31834	1883	K	DnaJ homolog subfamily C GRV2 OS=Arabidopsis thaliana OX=3702 GN=GRV2 PE=1 SV=1	GRV2	1	0.0018157	74.849	AELLK(1)FLDQQR	2	-2.8868	1
Cellular Component	GO:0005766	7	primary lysosome	0.0058298	TRINITY_DN34965_c0_g1_m.27356	678	K	Probable alpha-mannosidase At5g13980 OS=Arabidopsis thaliana OX=3702 GN=At5g13980 PE=2 SV=1	At5g13980	1	5.93155e-12	126.17	ISK(1)VTETSLSANQER	2	-0.50923	1
Cellular Component	GO:0005766	7	primary lysosome	0.0058298	TRINITY_DN28778_c1_g1_m.12907	395	K	Alpha-mannosidase OS=Canavalia ensiformis OX=3823 PE=1 SV=1		1	0.0161062	65.156	QLEFLVGK(1)R	2	-3.7616	1
Cellular Component	GO:0005766	7	primary lysosome	0.0058298	TRINITY_DN28778_c1_g1_m.12907	432	K	Alpha-mannosidase OS=Canavalia ensiformis OX=3823 PE=1 SV=1		1	0.000133915	112.8	QHTTNDYAK(1)R	2	-2.3049	1
Cellular Component	GO:0005766	7	primary lysosome	0.0058298	TRINITY_DN28778_c1_g1_m.12907	543	K	Alpha-mannosidase OS=Canavalia ensiformis OX=3823 PE=1 SV=1		1	0.0164965	47.561	K(1)FYTETYLGK	2	0.61817	1
Cellular Component	GO:0005766	7	primary lysosome	0.0058298	TRINITY_DN28778_c1_g1_m.12907	622	K	Alpha-mannosidase OS=Canavalia ensiformis OX=3823 PE=1 SV=1		1	1.14545e-07	204.86	MSFSSTSGQLK(1)R	2	7.5619	5
Cellular Component	GO:0009840	4	chloroplastic endopeptidase Clp complex	0.000298407	TRINITY_DN28796_c0_g1_m.12944	332	K	"ATP-dependent Clp protease proteolytic subunit 5, chloroplastic OS=Arabidopsis thaliana OX=3702 GN=CLPP5 PE=1 SV=1"	CLPP5	1	0.000250254	150.85	INQDTDRDFFMSAK(1)EAK	3	-3.5929	3
Cellular Component	GO:0009840	4	chloroplastic endopeptidase Clp complex	0.000298407	TRINITY_DN28044_c0_g1_m.11562	203	K	"ATP-dependent Clp protease proteolytic subunit 2, mitochondrial OS=Arabidopsis thaliana OX=3702 GN=CLPP2 PE=1 SV=1"	CLPP2	1	3.76767e-07	171.34	DMTIHTK(1)QIVR	2	-1.0557	1
Cellular Component	GO:0009840	4	chloroplastic endopeptidase Clp complex	0.000298407	TRINITY_DN27622_c0_g1_m.10788	224	K	"ATP-dependent Clp protease proteolytic subunit-related protein 2, chloroplastic OS=Arabidopsis thaliana OX=3702 GN=CLPR2 PE=1 SV=1"	CLPR2	1	0.000337507	103.69	IK(1)DYLFNELAQK	2	-2.7887	1
Cellular Component	GO:0009840	4	chloroplastic endopeptidase Clp complex	0.000298407	TRINITY_DN28607_c0_g1_m.12583	233	K	"ATP-dependent Clp protease proteolytic subunit 4, chloroplastic OS=Arabidopsis thaliana OX=3702 GN=CLPP4 PE=1 SV=1"	CLPP4	1	4.77938e-72	277.1	SFEQVQK(1)DIDRDR	2	1.8963	3
Cellular Component	GO:0009840	4	chloroplastic endopeptidase Clp complex	0.000298407	TRINITY_DN28607_c0_g1_m.12583	282	K	"ATP-dependent Clp protease proteolytic subunit 4, chloroplastic OS=Arabidopsis thaliana OX=3702 GN=CLPP4 PE=1 SV=1"	CLPP4	1	0.00243328	78.932	ISYEEISK(1)DPR	2	-0.99016	1
Cellular Component	GO:0009840	4	chloroplastic endopeptidase Clp complex	0.000298407	TRINITY_DN32177_c0_g1_m.19935	282	K	"ATP-dependent Clp protease proteolytic subunit-related protein 1, chloroplastic OS=Arabidopsis thaliana OX=3702 GN=CLPR1 PE=1 SV=1"	CLPR1	1	0.000461597	65.879	AVQPNSSTK(1)LYLPK	2	-1.5552	1
Cellular Component	GO:0009840	4	chloroplastic endopeptidase Clp complex	0.000298407	TRINITY_DN32177_c0_g1_m.19935	335	K	"ATP-dependent Clp protease proteolytic subunit-related protein 1, chloroplastic OS=Arabidopsis thaliana OX=3702 GN=CLPR1 PE=1 SV=1"	CLPR1	1	2.59254e-19	153.18	PK(1)YLQAQDAIDYGVADK	2	7.3584	4
Cellular Component	GO:0009840	4	chloroplastic endopeptidase Clp complex	0.000298407	TRINITY_DN32177_c0_g1_m.19935	329	K	"ATP-dependent Clp protease proteolytic subunit-related protein 1, chloroplastic OS=Arabidopsis thaliana OX=3702 GN=CLPR1 PE=1 SV=1"	CLPR1	1	1.24677e-06	189.56	EEITK(1)DVQRPK	2	-2.2236	5
Cellular Component	GO:0009840	4	chloroplastic endopeptidase Clp complex	0.000298407	TRINITY_DN29199_c1_g1_m.13688	246	K	"ATP-dependent Clp protease proteolytic subunit 3, chloroplastic OS=Arabidopsis thaliana OX=3702 GN=CLPP3 PE=1 SV=1"	CLPP3	1	0.0193563	56.014	EMVYHK(1)IK	2	-2.9524	1
Cellular Component	GO:0009840	4	chloroplastic endopeptidase Clp complex	0.000298407	TRINITY_DN29199_c1_g1_m.13688	316	K	"ATP-dependent Clp protease proteolytic subunit 3, chloroplastic OS=Arabidopsis thaliana OX=3702 GN=CLPP3 PE=1 SV=1"	CLPP3	1	0.00335537	63.212	VWDMWK(1)VEGSR	2	-0.73964	1
Cellular Component	GO:0010598	3	NAD(P)H dehydrogenase complex (plastoquinone)	0.0162034	TRINITY_DN23612_c0_g1_m.5296	90	K	"NAD(P)H-quinone oxidoreductase subunit O, chloroplastic OS=Arabidopsis thaliana OX=3702 GN=ndhO PE=2 SV=1"	ndhO	0.958517	0.0101638	71.114	VDK(0.041)EK(0.959)YLNSVNYLSVGHPPYYK	3	0.036283	1
Cellular Component	GO:0010598	3	NAD(P)H dehydrogenase complex (plastoquinone)	0.0162034	TRINITY_DN26908_c0_g1_m.9579	81	K	"NAD(P)H-quinone oxidoreductase subunit M, chloroplastic OS=Vitis vinifera OX=29760 GN=ndhM PE=2 SV=1"	ndhM	1	0.000694063	94.791	PVEPQVNVK(1)SK	2	-0.90122	1
Cellular Component	GO:0010598	3	NAD(P)H dehydrogenase complex (plastoquinone)	0.0162034	TRINITY_DN26908_c0_g1_m.9579	185	K	"NAD(P)H-quinone oxidoreductase subunit M, chloroplastic OS=Vitis vinifera OX=29760 GN=ndhM PE=2 SV=1"	ndhM	1	0.0352484	40.533	LLYDGEIK(1)YNMNAR	2	0.38653	1
Cellular Component	GO:0010598	3	NAD(P)H dehydrogenase complex (plastoquinone)	0.0162034	TRINITY_DN26908_c0_g1_m.9579	177	K	"NAD(P)H-quinone oxidoreductase subunit M, chloroplastic OS=Vitis vinifera OX=29760 GN=ndhM PE=2 SV=1"	ndhM	1	0.01402	58.916	K(1)LLYDGEIK	2	-2.9842	1
Cellular Component	GO:0010598	3	NAD(P)H dehydrogenase complex (plastoquinone)	0.0162034	TRINITY_DN31651_c0_g1_m.18746	367	K	"Photosynthetic NDH subunit of subcomplex B 1, chloroplastic OS=Arabidopsis thaliana OX=3702 GN=PNSB1 PE=2 SV=1"	PNSB1	1	0.0145472	88.734	EIRPVFVIPHEK(1)ER	3	-2.1236	1
Cellular Component	GO:0010598	3	NAD(P)H dehydrogenase complex (plastoquinone)	0.0162034	TRINITY_DN31651_c0_g1_m.18746	317	K	"Photosynthetic NDH subunit of subcomplex B 1, chloroplastic OS=Arabidopsis thaliana OX=3702 GN=PNSB1 PE=2 SV=1"	PNSB1	1	0.0116041	81.163	GK(1)YVVIHGIK	2	-1.8402	1
Cellular Component	GO:0010598	3	NAD(P)H dehydrogenase complex (plastoquinone)	0.0162034	TRINITY_DN31651_c0_g1_m.18746	177	K	"Photosynthetic NDH subunit of subcomplex B 1, chloroplastic OS=Arabidopsis thaliana OX=3702 GN=PNSB1 PE=2 SV=1"	PNSB1	1	4.75504e-05	122.44	QTYELNK(1)NVR	2	-0.62557	1
Cellular Component	GO:0010598	3	NAD(P)H dehydrogenase complex (plastoquinone)	0.0162034	TRINITY_DN31651_c0_g1_m.18746	307	K	"Photosynthetic NDH subunit of subcomplex B 1, chloroplastic OS=Arabidopsis thaliana OX=3702 GN=PNSB1 PE=2 SV=1"	PNSB1	0.995802	0.000507864	93.467	EAVEEK(0.996)YK(0.004)K	2	-1.3551	1
Cellular Component	GO:0010598	3	NAD(P)H dehydrogenase complex (plastoquinone)	0.0162034	TRINITY_DN31651_c0_g1_m.18746	325	K	"Photosynthetic NDH subunit of subcomplex B 1, chloroplastic OS=Arabidopsis thaliana OX=3702 GN=PNSB1 PE=2 SV=1"	PNSB1	1	2.22576e-05	179.95	YVVIHGIK(1)SDSK	2	1.7239	1
Cellular Component	GO:0010598	3	NAD(P)H dehydrogenase complex (plastoquinone)	0.0162034	TRINITY_DN28749_c0_g1_m.12847	67	K	"NAD(P)H-quinone oxidoreductase subunit S, chloroplastic OS=Arabidopsis thaliana OX=3702 GN=ndhS PE=1 SV=1"	ndhS	1	0.00117637	61.067	GLCNGEEGLQK(1)ELSR	2	0.25791	1
Cellular Component	GO:0010598	3	NAD(P)H dehydrogenase complex (plastoquinone)	0.0162034	TRINITY_DN28749_c0_g1_m.12847	217	K	"NAD(P)H-quinone oxidoreductase subunit S, chloroplastic OS=Arabidopsis thaliana OX=3702 GN=ndhS PE=1 SV=1"	ndhS	1	6.24121e-25	215.61	NPK(1)SAVLEPLLEKDSE	2	0.58261	4
Cellular Component	GO:0010598	3	NAD(P)H dehydrogenase complex (plastoquinone)	0.0162034	TRINITY_DN29497_c0_g1_m.14222	304	K	"Photosynthetic NDH subunit of subcomplex B 2, chloroplastic OS=Arabidopsis thaliana OX=3702 GN=PNSB2 PE=2 SV=1"	PNSB2	1	8.84596e-20	111.38	AIYNTPPSK(1)YETLDQGR	2	3.3672	1
Cellular Component	GO:0010598	3	NAD(P)H dehydrogenase complex (plastoquinone)	0.0162034	TRINITY_DN29497_c0_g1_m.14222	208	K	"Photosynthetic NDH subunit of subcomplex B 2, chloroplastic OS=Arabidopsis thaliana OX=3702 GN=PNSB2 PE=2 SV=1"	PNSB2	1	7.91203e-13	172.51	DVTMTNAILSHFK(1)FK	2	6.423	4
Cellular Component	GO:0010598	3	NAD(P)H dehydrogenase complex (plastoquinone)	0.0162034	TRINITY_DN29497_c0_g1_m.14222	80	K	"Photosynthetic NDH subunit of subcomplex B 2, chloroplastic OS=Arabidopsis thaliana OX=3702 GN=PNSB2 PE=2 SV=1"	PNSB2	1	0.00522683	97.594	LQIPNGHVTSYK(1)PK	2	1.1693	2
Cellular Component	GO:0010598	3	NAD(P)H dehydrogenase complex (plastoquinone)	0.0162034	TRINITY_DN29497_c0_g1_m.14222	279	K	"Photosynthetic NDH subunit of subcomplex B 2, chloroplastic OS=Arabidopsis thaliana OX=3702 GN=PNSB2 PE=2 SV=1"	PNSB2	1	0.0159992	55.578	PGVWTEQDVPFTILK(1)HK	3	-2.6043	1
Cellular Component	GO:0010598	3	NAD(P)H dehydrogenase complex (plastoquinone)	0.0162034	TRINITY_DN29497_c0_g1_m.14222	82	K	"Photosynthetic NDH subunit of subcomplex B 2, chloroplastic OS=Arabidopsis thaliana OX=3702 GN=PNSB2 PE=2 SV=1"	PNSB2	0.768531	0.00119598	54.309	LQIPNGHVTSYK(0.231)PK(0.769)VYWK	3	-3.5441	1
Cellular Component	GO:0010598	3	NAD(P)H dehydrogenase complex (plastoquinone)	0.0162034	TRINITY_DN23159_c0_g1_m.4827	178	K	"NAD(P)H-quinone oxidoreductase subunit L, chloroplastic OS=Arabidopsis thaliana OX=3702 GN=ndhL PE=2 SV=1"	ndhL	1	0.0203422	61.577	NAYLK(1)YPYADPEDYS	2	6.0223	1
Cellular Component	GO:0005682	6	U5 snRNP	0.0371499	TRINITY_DN29360_c0_g1_m.13982	596	K	DEAD-box ATP-dependent RNA helicase 21 OS=Arabidopsis thaliana OX=3702 GN=RH21 PE=2 SV=1	RH21	1	0.0283386	55.578	NADYVAK(1)NLDK	2	-1.7656	1
Cellular Component	GO:0005682	6	U5 snRNP	0.0371499	TRINITY_DN29360_c0_g1_m.13982	612	K	DEAD-box ATP-dependent RNA helicase 21 OS=Arabidopsis thaliana OX=3702 GN=RH21 PE=2 SV=1	RH21	1	4.02383e-06	145.08	VTTLHGGK(1)SQEQR	2	-0.71018	1
Cellular Component	GO:0005682	6	U5 snRNP	0.0371499	TRINITY_DN29360_c0_g1_m.13982	710	K	DEAD-box ATP-dependent RNA helicase 21 OS=Arabidopsis thaliana OX=3702 GN=RH21 PE=2 SV=1	RH21	1	8.17629e-07	77.347	QMLIQSNSPVPHELAK(1)HEASK	3	-3.7817	1
Cellular Component	GO:0005682	6	U5 snRNP	0.0371499	TRINITY_DN29279_c0_g1_m.13834	278	K	U5 small nuclear ribonucleoprotein 40 kDa protein OS=Homo sapiens OX=9606 GN=SNRNP40 PE=1 SV=1	SNRNP40	1	0.000787126	74.733	ILEGHQHNFEK(1)NLLK	2	-0.78411	2
Cellular Component	GO:0005682	6	U5 snRNP	0.0371499	TRINITY_DN33412_c0_g1_m.23019	264	K	Pre-mRNA-splicing factor 18 OS=Mus musculus OX=10090 GN=Prpf18 PE=1 SV=1	Prpf18	1	0.0101959	69.915	SMVATFK(1)QCAR	2	6.5699	1
Cellular Component	GO:0005682	6	U5 snRNP	0.0371499	TRINITY_DN36336_c1_g2_m.31871	2121	K	DExH-box ATP-dependent RNA helicase DExH12 OS=Arabidopsis thaliana OX=3702 GN=BRR2A PE=1 SV=1	BRR2A	1	0.0293991	48.157	NNTLLAIK(1)R	2	-5.4356	1
Cellular Component	GO:0005682	6	U5 snRNP	0.0371499	TRINITY_DN36336_c1_g2_m.31871	804	K	DExH-box ATP-dependent RNA helicase DExH12 OS=Arabidopsis thaliana OX=3702 GN=BRR2A PE=1 SV=1	BRR2A	1	0.00274375	82.437	EILHTHTDLVK(1)NNDLK	2	1.7279	3
Cellular Component	GO:0005682	6	U5 snRNP	0.0371499	TRINITY_DN35719_c0_g1_m.29677	757	K	Pre-mRNA-processing-splicing factor 8A OS=Arabidopsis thaliana OX=3702 GN=PRP8A PE=1 SV=1	PRP8A	1	0.000300255	88.42	SK(1)ADWWTNVAHYNR	2	1.616	2
Cellular Component	GO:0005682	6	U5 snRNP	0.0371499	TRINITY_DN35719_c0_g1_m.29677	620	K	Pre-mRNA-processing-splicing factor 8A OS=Arabidopsis thaliana OX=3702 GN=PRP8A PE=1 SV=1	PRP8A	1	9.70065e-06	111.39	DLK(1)HLIYYR	2	-3.6591	1
Cellular Component	GO:0005682	6	U5 snRNP	0.0371499	TRINITY_DN35719_c0_g1_m.29677	1913	K	Pre-mRNA-processing-splicing factor 8A OS=Arabidopsis thaliana OX=3702 GN=PRP8A PE=1 SV=1	PRP8A	1	0.0131169	54.584	IEK(1)FGDLILK	2	-4.0388	1
Cellular Component	GO:0005682	6	U5 snRNP	0.0371499	TRINITY_DN35719_c0_g1_m.29677	1155	K	Pre-mRNA-processing-splicing factor 8A OS=Arabidopsis thaliana OX=3702 GN=PRP8A PE=1 SV=1	PRP8A	1	0.010242	83.623	LMK(1)HDVNLGR	2	-1.3038	1
Cellular Component	GO:0005682	6	U5 snRNP	0.0371499	TRINITY_DN35719_c0_g1_m.29677	2120	K	Pre-mRNA-processing-splicing factor 8A OS=Arabidopsis thaliana OX=3702 GN=PRP8A PE=1 SV=1	PRP8A	1	5.44107e-08	157.77	ETGYTYIMPK(1)NILK	2	6.0004	2
Cellular Component	GO:0005682	6	U5 snRNP	0.0371499	TRINITY_DN35422_c0_g1_m.28743	391	K	Protein STABILIZED1 OS=Arabidopsis thaliana OX=3702 GN=STA1 PE=1 SV=1	STA1	1	0.0116728	60	ITSDAEISDIK(1)K	2	-3.5069	1
Cellular Component	GO:0005682	6	U5 snRNP	0.0371499	TRINITY_DN35422_c0_g1_m.28743	717	K	Protein STABILIZED1 OS=Arabidopsis thaliana OX=3702 GN=STA1 PE=1 SV=1	STA1	1	0.00272966	67.548	EK(1)WLAGDVPAAR	2	-2.3539	1
Cellular Component	GO:0005682	6	U5 snRNP	0.0371499	TRINITY_DN35422_c0_g1_m.28743	264	K	Protein STABILIZED1 OS=Arabidopsis thaliana OX=3702 GN=STA1 PE=1 SV=1	STA1	1	0.000933457	88.181	ITEQFADLK(1)R	2	-4.1025	1
Cellular Component	GO:0045239	3	tricarboxylic acid cycle enzyme complex	0.00715705	TRINITY_DN31511_c0_g1_m.18444	237	K	"Lipoamide acyltransferase component of branched-chain alpha-keto acid dehydrogenase complex, mitochondrial OS=Arabidopsis thaliana OX=3702 GN=BCE2 PE=1 SV=1"	BCE2	0.998796	0.0208013	41.87	VLK(0.001)EDILK(0.999)YAVEK	2	-1.2272	1
Cellular Component	GO:0045239	3	tricarboxylic acid cycle enzyme complex	0.00715705	TRINITY_DN31511_c0_g1_m.18444	319	K	"Lipoamide acyltransferase component of branched-chain alpha-keto acid dehydrogenase complex, mitochondrial OS=Arabidopsis thaliana OX=3702 GN=BCE2 PE=1 SV=1"	BCE2	1	3.96942e-06	105.08	LK(1)SAFQHNNSDPNVK	2	-1.266	1
Cellular Component	GO:0045239	3	tricarboxylic acid cycle enzyme complex	0.00715705	TRINITY_DN29116_c0_g1_m.13541	422	K	"2-oxoisovalerate dehydrogenase subunit beta 1, mitochondrial OS=Arabidopsis thaliana OX=3702 GN=BCDH BETA1 PE=2 SV=1"	BCDH	1	0.0139718	49.16	ILDAIK(1)STVK	2	-4.1416	1
Cellular Component	GO:0045239	3	tricarboxylic acid cycle enzyme complex	0.00715705	TRINITY_DN35115_c0_g1_m.27807	595	K	"2-oxoglutarate dehydrogenase, mitochondrial OS=Dictyostelium discoideum OX=44689 GN=ogdh PE=3 SV=1"	ogdh	1	0.026747	57.888	NTGVK(1)PEILK	2	-3.9979	1
Cellular Component	GO:0045239	3	tricarboxylic acid cycle enzyme complex	0.00715705	TRINITY_DN35115_c0_g1_m.27807	853	K	"2-oxoglutarate dehydrogenase, mitochondrial OS=Dictyostelium discoideum OX=44689 GN=ogdh PE=3 SV=1"	ogdh	1	2.34572e-06	75.969	DCK(1)SNLSEFDDVQGHPGFDK	3	-0.73819	1
Cellular Component	GO:0045239	3	tricarboxylic acid cycle enzyme complex	0.00715705	TRINITY_DN35115_c0_g1_m.27807	880	K	"2-oxoglutarate dehydrogenase, mitochondrial OS=Dictyostelium discoideum OX=44689 GN=ogdh PE=3 SV=1"	ogdh	1	0.00102204	69.224	LIK(1)DQNDHSDLEEGIR	2	-0.79014	2
Cellular Component	GO:0045239	3	tricarboxylic acid cycle enzyme complex	0.00715705	TRINITY_DN35115_c0_g1_m.27807	600	K	"2-oxoglutarate dehydrogenase, mitochondrial OS=Dictyostelium discoideum OX=44689 GN=ogdh PE=3 SV=1"	ogdh	1	7.13255e-15	229.4	NTGVKPEILK(1)NVGK	2	0.84601	1
Cellular Component	GO:0045239	3	tricarboxylic acid cycle enzyme complex	0.00715705	TRINITY_DN35115_c0_g1_m.27807	614	K	"2-oxoglutarate dehydrogenase, mitochondrial OS=Dictyostelium discoideum OX=44689 GN=ogdh PE=3 SV=1"	ogdh	1	0.000344096	90.142	AITALPENFK(1)PHR	2	-4.5094	1
Cellular Component	GO:0045239	3	tricarboxylic acid cycle enzyme complex	0.00715705	TRINITY_DN35115_c0_g1_m.27807	541	K	"2-oxoglutarate dehydrogenase, mitochondrial OS=Dictyostelium discoideum OX=44689 GN=ogdh PE=3 SV=1"	ogdh	1	6.38708e-09	145.08	LLESGQVTK(1)EDIDR	2	0.41292	1
Cellular Component	GO:0045239	3	tricarboxylic acid cycle enzyme complex	0.00715705	TRINITY_DN35115_c0_g1_m.27807	222	K	"2-oxoglutarate dehydrogenase, mitochondrial OS=Dictyostelium discoideum OX=44689 GN=ogdh PE=3 SV=1"	ogdh	1	0.00799842	57.293	DK(1)IETPTPMQYNR	2	-1.2552	1
Cellular Component	GO:0070469	2	respiratory chain	1.07753e-07	TRINITY_DN31357_c1_g1_m.18097	69	K	NADH dehydrogenase [ubiquinone] 1 beta subcomplex subunit 10-B OS=Arabidopsis thaliana OX=3702 GN=At3g18410 PE=3 SV=1	At3g18410	1	0.000168194	127.94	VEGVNHLQK(1)CR	2	-3.1813	1
Cellular Component	GO:0070469	2	respiratory chain	1.07753e-07	TRINITY_DN31357_c1_g1_m.18097	99	K	NADH dehydrogenase [ubiquinone] 1 beta subcomplex subunit 10-B OS=Arabidopsis thaliana OX=3702 GN=At3g18410 PE=3 SV=1	At3g18410	1	0.00162774	65.173	HPSLHGPK(1)VEAEAAEAE	2	-0.44272	1
Cellular Component	GO:0070469	2	respiratory chain	1.07753e-07	TRINITY_DN31357_c1_g1_m.18097	41	K	NADH dehydrogenase [ubiquinone] 1 beta subcomplex subunit 10-B OS=Arabidopsis thaliana OX=3702 GN=At3g18410 PE=3 SV=1	At3g18410	1	0.00162585	88.181	EK(1)WIDIEK	2	-3.2456	1
Cellular Component	GO:0070469	2	respiratory chain	1.07753e-07	TRINITY_DN31357_c1_g1_m.18097	47	K	NADH dehydrogenase [ubiquinone] 1 beta subcomplex subunit 10-B OS=Arabidopsis thaliana OX=3702 GN=At3g18410 PE=3 SV=1	At3g18410	1	0.00689968	62.88	WIDIEK(1)AK	2	-4.2228	1
Cellular Component	GO:0070469	2	respiratory chain	1.07753e-07	TRINITY_DN25464_c0_g1_m.7427	297	K	"Cytochrome c1-1, heme protein, mitochondrial OS=Solanum tuberosum OX=4113 GN=CYCL PE=2 SV=1"	CYCL	1	0.0151726	51.43	WSPLK(1)SR	2	-7.3996	1
Cellular Component	GO:0070469	2	respiratory chain	1.07753e-07	TRINITY_DN25129_c0_g1_m.6978	77	K	NADH dehydrogenase [ubiquinone] 1 beta subcomplex subunit 9 OS=Arabidopsis thaliana OX=3702 GN=CIB22 PE=1 SV=1	CIB22	1	8.1968e-59	280.25	LIADGEASYNK(1)WR	2	-2.0003	3
Cellular Component	GO:0070469	2	respiratory chain	1.07753e-07	TRINITY_DN25129_c0_g1_m.6978	56	K	NADH dehydrogenase [ubiquinone] 1 beta subcomplex subunit 9 OS=Arabidopsis thaliana OX=3702 GN=CIB22 PE=1 SV=1	CIB22	1	9.75168e-12	164.56	FEANK(1)HVEDLDTIDR	2	13.267	3
Cellular Component	GO:0070469	2	respiratory chain	1.07753e-07	TRINITY_DN25129_c0_g1_m.6978	29	K	NADH dehydrogenase [ubiquinone] 1 beta subcomplex subunit 9 OS=Arabidopsis thaliana OX=3702 GN=CIB22 PE=1 SV=1	CIB22	1	0.000189015	90.142	ALK(1)DTLNWAVHR	2	-1.578	1
Cellular Component	GO:0070469	2	respiratory chain	1.07753e-07	TRINITY_DN21847_c0_g1_m.3786	34	K	NADH dehydrogenase [ubiquinone] 1 alpha subcomplex subunit 2 OS=Arabidopsis thaliana OX=3702 GN=At5g47890 PE=3 SV=1	At5g47890	1	0.00459157	44.57	VFVEK(1)NYTDLK	2	-0.14327	1
Cellular Component	GO:0070469	2	respiratory chain	1.07753e-07	TRINITY_DN23518_c0_g1_m.5186	22	K	Cytochrome b-c1 complex subunit 7 OS=Solanum tuberosum OX=4113 PE=1 SV=1		1	0.00773771	62.705	NFLAAQHMK(1)TVSR	2	-1.0815	1
Cellular Component	GO:0070469	2	respiratory chain	1.07753e-07	TRINITY_DN23518_c0_g1_m.5186	75	K	Cytochrome b-c1 complex subunit 7 OS=Solanum tuberosum OX=4113 PE=1 SV=1		1	5.67971e-05	83.061	AMDLSMK(1)HQYLPEDLQAR	3	-2.0384	4
Cellular Component	GO:0070469	2	respiratory chain	1.07753e-07	TRINITY_DN34201_c0_g1_m.25137	53	K	NADH dehydrogenase [ubiquinone] 1 beta subcomplex subunit 3-A OS=Arabidopsis thaliana OX=3702 GN=At2g02510 PE=3 SV=1	At2g02510	1	0.000218582	78.816	K(1)HPMVTSQLR	2	-2.1443	2
Cellular Component	GO:0070469	2	respiratory chain	1.07753e-07	TRINITY_DN31823_c0_g1_m.19161	408	K	"NADH dehydrogenase [ubiquinone] flavoprotein 1, mitochondrial OS=Arabidopsis thaliana OX=3702 GN=At5g08530 PE=1 SV=1"	At5g08530	1	2.4094e-06	161.23	LSYFYK(1)HESCGQCTPCR	3	4.0535	2
Cellular Component	GO:0070469	2	respiratory chain	1.07753e-07	TRINITY_DN31823_c0_g1_m.19161	159	K	"NADH dehydrogenase [ubiquinone] flavoprotein 1, mitochondrial OS=Arabidopsis thaliana OX=3702 GN=At5g08530 PE=1 SV=1"	At5g08530	1	0.000436784	43.764	VSDGRPSYLVVNADESEPGTCK(1)DR	3	-0.258	1
Cellular Component	GO:0070469	2	respiratory chain	1.07753e-07	TRINITY_DN26319_c0_g1_m.8668	103	K	NADH dehydrogenase [ubiquinone] 1 alpha subcomplex subunit 13-B OS=Arabidopsis thaliana OX=3702 GN=At2g33220 PE=2 SV=1	At2g33220	1	0.00374366	64.064	K(1)YLEYEAEVMK	2	-2.8087	2
Cellular Component	GO:0070469	2	respiratory chain	1.07753e-07	TRINITY_DN26319_c0_g1_m.8668	78	K	NADH dehydrogenase [ubiquinone] 1 alpha subcomplex subunit 13-B OS=Arabidopsis thaliana OX=3702 GN=At2g33220 PE=2 SV=1	At2g33220	0.999997	0.00136344	132.39	ALKEEK(1)YAAR	2	-2.5903	1
Cellular Component	GO:0070469	2	respiratory chain	1.07753e-07	TRINITY_DN34744_c0_g1_m.26713	360	K	"Probable mitochondrial-processing peptidase subunit beta, mitochondrial OS=Arabidopsis thaliana OX=3702 GN=At3g02090 PE=1 SV=2"	At3g02090	1	0.00121747	48.892	SSFTK(1)LSSDDPTTASQLVAK	2	0.35837	1
Cellular Component	GO:0070469	2	respiratory chain	1.07753e-07	TRINITY_DN34744_c0_g1_m.26713	156	K	"Probable mitochondrial-processing peptidase subunit beta, mitochondrial OS=Arabidopsis thaliana OX=3702 GN=At3g02090 PE=1 SV=2"	At3g02090	1	0.000690746	76.563	ILSAPETK(1)VTTLPNGLR	2	1.1986	1
Cellular Component	GO:0070469	2	respiratory chain	1.07753e-07	TRINITY_DN34744_c0_g1_m.26713	432	K	"Probable mitochondrial-processing peptidase subunit beta, mitochondrial OS=Arabidopsis thaliana OX=3702 GN=At3g02090 PE=1 SV=2"	At3g02090	1	3.02081e-26	219.16	NAGGGK(1)HMGSELAQR	2	-2.0395	4
Cellular Component	GO:0070469	2	respiratory chain	1.07753e-07	TRINITY_DN34744_c0_g1_m.26713	122	K	"Probable mitochondrial-processing peptidase subunit beta, mitochondrial OS=Arabidopsis thaliana OX=3702 GN=At3g02090 PE=1 SV=2"	At3g02090	1	0.00212764	70.195	SK(1)LQQLENPDPR	2	-0.79325	1
Cellular Component	GO:0070469	2	respiratory chain	1.07753e-07	TRINITY_DN34744_c0_g1_m.26713	242	K	"Probable mitochondrial-processing peptidase subunit beta, mitochondrial OS=Arabidopsis thaliana OX=3702 GN=At3g02090 PE=1 SV=2"	At3g02090	0.999999	1.80161e-19	178.03	EQTTYYAK(1)VLDKDVPK	2	-0.39126	1
Cellular Component	GO:0070469	2	respiratory chain	1.07753e-07	TRINITY_DN34744_c0_g1_m.26713	135	K	"Probable mitochondrial-processing peptidase subunit beta, mitochondrial OS=Arabidopsis thaliana OX=3702 GN=At3g02090 PE=1 SV=2"	At3g02090	1	0.000559544	77.696	FLK(1)YGSPHPTVTDHTR	2	0.32685	3
Cellular Component	GO:0070469	2	respiratory chain	1.07753e-07	TRINITY_DN34744_c0_g1_m.26713	355	K	"Probable mitochondrial-processing peptidase subunit beta, mitochondrial OS=Arabidopsis thaliana OX=3702 GN=At3g02090 PE=1 SV=2"	At3g02090	1	0.000141239	104.04	HEDIVATVK(1)SSFTK	2	-0.62748	1
Cellular Component	GO:0070469	2	respiratory chain	1.07753e-07	TRINITY_DN28590_c0_g1_m.12553	398	K	Leghemoglobin reductase OS=Vigna unguiculata OX=3917 GN=FLBR PE=1 SV=1	FLBR	1	4.78898e-25	193.56	VPGVVYTHPEVASVGK(1)TEEQVK	3	-1.9618	4
Cellular Component	GO:0070469	2	respiratory chain	1.07753e-07	TRINITY_DN28590_c0_g1_m.12553	272	K	Leghemoglobin reductase OS=Vigna unguiculata OX=3917 GN=FLBR PE=1 SV=1	FLBR	1	0.00151733	87.573	TK(1)VVGVDTSGSGVK	2	-0.74477	1
Cellular Component	GO:0070469	2	respiratory chain	1.07753e-07	TRINITY_DN28590_c0_g1_m.12553	63	K	Leghemoglobin reductase OS=Vigna unguiculata OX=3917 GN=FLBR PE=1 SV=1	FLBR	1	0.000314334	99.276	AAQLGLK(1)TTCIEK	2	-1.618	4
Cellular Component	GO:0070469	2	respiratory chain	1.07753e-07	TRINITY_DN28590_c0_g1_m.12553	206	K	Leghemoglobin reductase OS=Vigna unguiculata OX=3917 GN=FLBR PE=1 SV=1	FLBR	1	0.00157483	75.5	IVSSTGALALK(1)EIPK	2	1.4277	1
Cellular Component	GO:0070469	2	respiratory chain	1.07753e-07	TRINITY_DN28590_c0_g1_m.12553	142	K	Leghemoglobin reductase OS=Vigna unguiculata OX=3917 GN=FLBR PE=1 SV=1	FLBR	1	0.000485461	113.14	NK(1)VNYVK	2	-3.32	3
Cellular Component	GO:0070469	2	respiratory chain	1.07753e-07	TRINITY_DN28590_c0_g1_m.12553	139	K	Leghemoglobin reductase OS=Vigna unguiculata OX=3917 GN=FLBR PE=1 SV=1	FLBR	1	0.0234685	51.43	GIEGLFK(1)K	2	-6.2729	1
Cellular Component	GO:0070469	2	respiratory chain	1.07753e-07	TRINITY_DN28590_c0_g1_m.12553	266	K	Leghemoglobin reductase OS=Vigna unguiculata OX=3917 GN=FLBR PE=1 SV=1	FLBR	1	0.0130783	67.903	QGMK(1)FVLK	2	-5.4417	1
Cellular Component	GO:0070469	2	respiratory chain	1.07753e-07	TRINITY_DN28590_c0_g1_m.12553	327	K	Leghemoglobin reductase OS=Vigna unguiculata OX=3917 GN=FLBR PE=1 SV=1	FLBR	1	0.000651425	111.39	IGVETDK(1)VGR	2	-3.3037	1
Cellular Component	GO:0070469	2	respiratory chain	1.07753e-07	TRINITY_DN28590_c0_g1_m.12553	69	K	Leghemoglobin reductase OS=Vigna unguiculata OX=3917 GN=FLBR PE=1 SV=1	FLBR	1	0.0101997	78.178	TTCIEK(1)R	2	-3.5688	1
Cellular Component	GO:0070469	2	respiratory chain	1.07753e-07	TRINITY_DN28590_c0_g1_m.12553	99	K	Leghemoglobin reductase OS=Vigna unguiculata OX=3917 GN=FLBR PE=1 SV=1	FLBR	1	8.21702e-66	248.34	ALLHSSHMYHEAK(1)HSFASHGVK	4	-0.13069	7
Cellular Component	GO:0070469	2	respiratory chain	1.07753e-07	TRINITY_DN28590_c0_g1_m.12553	498	K	Leghemoglobin reductase OS=Vigna unguiculata OX=3917 GN=FLBR PE=1 SV=1	FLBR	1	1.67157e-06	175.64	EAAMATYDK(1)PIHI	2	0.93598	4
Cellular Component	GO:0070469	2	respiratory chain	1.07753e-07	TRINITY_DN28590_c0_g1_m.12553	382	K	Leghemoglobin reductase OS=Vigna unguiculata OX=3917 GN=FLBR PE=1 SV=1	FLBR	1	2.91331e-05	47.267	VGHVDYDK(1)VPGVVYTHPEVASVGK	3	-0.010186	1
Cellular Component	GO:0070469	2	respiratory chain	1.07753e-07	TRINITY_DN28590_c0_g1_m.12553	151	K	Leghemoglobin reductase OS=Vigna unguiculata OX=3917 GN=FLBR PE=1 SV=1	FLBR	1	0.00193006	49.155	GYGK(1)FISPTEVSVDTVDGANTVVK	3	-1.5098	2
Cellular Component	GO:0070469	2	respiratory chain	1.07753e-07	TRINITY_DN34590_c4_g1_m.26257	123	K	"Cytochrome b-c1 complex subunit Rieske-1, mitochondrial (Fragment) OS=Nicotiana tabacum OX=4097 PE=2 SV=1"		1	1.58061e-08	104	NPTSK(1)IMYDEYNHER	2	-0.44741	1
Cellular Component	GO:0070469	2	respiratory chain	1.07753e-07	TRINITY_DN29003_c0_g1_m.13324	206	K	"Prohibitin-3, mitochondrial OS=Arabidopsis thaliana OX=3702 GN=PHB3 PE=1 SV=1"	PHB3	1	0.00158799	65.404	FVVAK(1)AEQER	2	-3.5986	1
Cellular Component	GO:0070469	2	respiratory chain	1.07753e-07	TRINITY_DN28438_c0_g1_m.12271	135	K	"Prohibitin-1, mitochondrial OS=Arabidopsis thaliana OX=3702 GN=PHB1 PE=1 SV=1"	PHB1	1	0.00240854	81.163	DLQMVK(1)IGLR	2	-3.245	1
Cellular Component	GO:0070469	2	respiratory chain	1.07753e-07	TRINITY_DN22799_c0_g1_m.4502	93	K	Probable NADH dehydrogenase [ubiquinone] 1 alpha subcomplex subunit 12 OS=Arabidopsis thaliana OX=3702 GN=At3g03100 PE=1 SV=1	At3g03100	1	5.19038e-05	103.8	WVEYAEK(1)SR	2	-2.81	1
Cellular Component	GO:0070469	2	respiratory chain	1.07753e-07	TRINITY_DN22799_c0_g1_m.4502	72	K	Probable NADH dehydrogenase [ubiquinone] 1 alpha subcomplex subunit 12 OS=Arabidopsis thaliana OX=3702 GN=At3g03100 PE=1 SV=1	At3g03100	1	0.0178182	58.426	FGNK(1)YYEK	2	-0.686	1
Cellular Component	GO:0070469	2	respiratory chain	1.07753e-07	TRINITY_DN22799_c0_g1_m.4502	76	K	Probable NADH dehydrogenase [ubiquinone] 1 alpha subcomplex subunit 12 OS=Arabidopsis thaliana OX=3702 GN=At3g03100 PE=1 SV=1	At3g03100	1	0.0131555	64.906	YYEK(1)LEGMQYGR	2	-1.1807	2
Cellular Component	GO:0070469	2	respiratory chain	1.07753e-07	TRINITY_DN22799_c0_g1_m.4502	68	K	Probable NADH dehydrogenase [ubiquinone] 1 alpha subcomplex subunit 12 OS=Arabidopsis thaliana OX=3702 GN=At3g03100 PE=1 SV=1	At3g03100	1	1.4806e-113	254.47	IHNIGATLVGVDK(1)FGNK	2	6.0594	7
Cellular Component	GO:0070469	2	respiratory chain	1.07753e-07	TRINITY_DN25788_c0_g1_m.7863	145	K	"NADH dehydrogenase [ubiquinone] flavoprotein 2, mitochondrial OS=Arabidopsis thaliana OX=3702 GN=At4g02580 PE=1 SV=3"	At4g02580	1	7.62954e-05	108.4	EIEDALLK(1)HLGVK	2	-1.1834	1
Cellular Component	GO:0070469	2	respiratory chain	1.07753e-07	TRINITY_DN26692_c0_g1_m.9232	79	K	"Probable NADH dehydrogenase [ubiquinone] 1 alpha subcomplex subunit 5, mitochondrial OS=Arabidopsis thaliana OX=3702 GN=At5g52840 PE=1 SV=1"	At5g52840	1	6.4994e-10	106.11	VCEEESDWEAIEK(1)R	2	0.40184	1
Cellular Component	GO:0070469	2	respiratory chain	1.07753e-07	TRINITY_DN32787_c0_g1_m.21366	197	K	"ATP synthase subunit beta, mitochondrial OS=Nicotiana plumbaginifolia OX=4092 GN=ATPB PE=1 SV=1"	ATPB	1	2.28873e-26	220.81	GDIK(1)TDHYLPIHR	3	-5.3217	4
Cellular Component	GO:0070469	2	respiratory chain	1.07753e-07	TRINITY_DN32787_c0_g1_m.21366	466	K	"ATP synthase subunit beta, mitochondrial OS=Nicotiana plumbaginifolia OX=4092 GN=ATPB PE=1 SV=1"	ATPB	1	0.000919594	88.921	GVQK(1)VLQNYK	2	-2.1553	1
Cellular Component	GO:0070469	2	respiratory chain	1.07753e-07	TRINITY_DN32787_c0_g1_m.21366	193	K	"ATP synthase subunit beta, mitochondrial OS=Nicotiana plumbaginifolia OX=4092 GN=ATPB PE=1 SV=1"	ATPB	1	0.000120532	96.313	IINVIGEPIDAK(1)GDIK	2	3.1448	1
Cellular Component	GO:0070469	2	respiratory chain	1.07753e-07	TRINITY_DN25380_c0_g1_m.7310	19	K	"Outer envelope pore protein 16-3, chloroplastic/mitochondrial OS=Arabidopsis thaliana OX=3702 GN=OEP163 PE=1 SV=1"	OEP163	1	0.000659208	84.999	YLEDEDTPIMK(1)TIK	2	-2.3916	3
Cellular Component	GO:0070469	2	respiratory chain	1.07753e-07	TRINITY_DN25380_c0_g1_m.7310	153	K	"Outer envelope pore protein 16-3, chloroplastic/mitochondrial OS=Arabidopsis thaliana OX=3702 GN=OEP163 PE=1 SV=1"	OEP163	1	0.00224589	76.605	EYYPYTTK(1)K	2	-1.8952	1
Cellular Component	GO:0070469	2	respiratory chain	1.07753e-07	TRINITY_DN26259_c0_g1_m.8581	128	K	"NADH dehydrogenase [ubiquinone] iron-sulfur protein 4, mitochondrial OS=Arabidopsis thaliana OX=3702 GN=FRO1 PE=1 SV=1"	FRO1	1	0.000219804	102.57	AFAEK(1)HGWDYVVK	2	0.47076	2
Cellular Component	GO:0070469	2	respiratory chain	1.07753e-07	TRINITY_DN26259_c0_g1_m.8581	153	K	"NADH dehydrogenase [ubiquinone] iron-sulfur protein 4, mitochondrial OS=Arabidopsis thaliana OX=3702 GN=FRO1 PE=1 SV=1"	FRO1	1	0.00112383	84.368	AYADNFK(1)WK	2	-2.4759	1
Cellular Component	GO:0070469	2	respiratory chain	1.07753e-07	TRINITY_DN32852_c0_g1_m.21543	572	K	"Succinate dehydrogenase [ubiquinone] flavoprotein subunit, mitochondrial OS=Oryza sativa subsp. japonica OX=39947 GN=SDH1 PE=1 SV=1"	SDH1	1	0.0329178	48.157	SFHDVK(1)LK	2	-4.7672	1
Cellular Component	GO:0070469	2	respiratory chain	1.07753e-07	TRINITY_DN32852_c0_g1_m.21543	639	K	"Succinate dehydrogenase [ubiquinone] flavoprotein subunit, mitochondrial OS=Oryza sativa subsp. japonica OX=39947 GN=SDH1 PE=1 SV=1"	SDH1	1	6.01649e-06	151.66	HTLGYWENEK(1)VR	2	0.42517	1
Cellular Component	GO:0070469	2	respiratory chain	1.07753e-07	TRINITY_DN32852_c0_g1_m.21543	563	K	"Succinate dehydrogenase [ubiquinone] flavoprotein subunit, mitochondrial OS=Oryza sativa subsp. japonica OX=39947 GN=SDH1 PE=1 SV=1"	SDH1	1	2.83463e-06	94.119	TQESLEEGCQLIDK(1)ASK	2	1.8122	1
Cellular Component	GO:0070469	2	respiratory chain	1.07753e-07	TRINITY_DN32852_c0_g1_m.21543	566	K	"Succinate dehydrogenase [ubiquinone] flavoprotein subunit, mitochondrial OS=Oryza sativa subsp. japonica OX=39947 GN=SDH1 PE=1 SV=1"	SDH1	1	0.0101028	67.881	ASK(1)SFHDVK	2	-3.6428	1
Cellular Component	GO:0070469	2	respiratory chain	1.07753e-07	TRINITY_DN24750_c0_g1_m.6502	81	K	"Succinate dehydrogenase subunit 7B, mitochondrial OS=Arabidopsis thaliana OX=3702 GN=SDH7B PE=1 SV=1"	SDH7B	1	0.0218221	57.003	EQALLAEDPSLK(1)K	2	-1.667	1
Cellular Component	GO:0070469	2	respiratory chain	1.07753e-07	TRINITY_DN27607_c0_g1_m.10759	127	K	Mitochondrial-processing peptidase subunit alpha OS=Solanum tuberosum OX=4113 GN=MPP PE=1 SV=1	MPP	1	0.0204337	65.156	MAFK(1)STANR	2	-1.8898	1
Cellular Component	GO:0070469	2	respiratory chain	1.07753e-07	TRINITY_DN27607_c0_g1_m.10759	289	K	Mitochondrial-processing peptidase subunit alpha OS=Solanum tuberosum OX=4113 GN=MPP PE=1 SV=1	MPP	1	0.00102834	59.77	YAEEPK(1)SMYVGGDYR	2	-0.074213	1
Cellular Component	GO:0070469	2	respiratory chain	1.07753e-07	TRINITY_DN27607_c0_g1_m.10759	424	K	Mitochondrial-processing peptidase subunit alpha OS=Solanum tuberosum OX=4113 GN=MPP PE=1 SV=1	MPP	1	0.00304392	80.815	HATK(1)SAVLMNLESR	2	-2.1613	1
Cellular Component	GO:0070469	2	respiratory chain	1.07753e-07	TRINITY_DN34623_c1_g1_m.26376	139	K	"NADH dehydrogenase [ubiquinone] 1 alpha subcomplex subunit 9, mitochondrial OS=Arabidopsis thaliana OX=3702 GN=At2g20360 PE=1 SV=2"	At2g20360	1	0.00111591	59.645	DEDSIK(1)AVMAK	2	-2.4506	1
Cellular Component	GO:0070469	2	respiratory chain	1.07753e-07	TRINITY_DN34623_c1_g1_m.26376	245	K	"NADH dehydrogenase [ubiquinone] 1 alpha subcomplex subunit 9, mitochondrial OS=Arabidopsis thaliana OX=3702 GN=At2g20360 PE=1 SV=2"	At2g20360	1	0.0349498	40.203	WAQFAK(1)K	2	-5.5252	1
Cellular Component	GO:0070469	2	respiratory chain	1.07753e-07	TRINITY_DN26155_c0_g1_m.8412	162	K	"Succinate dehydrogenase [ubiquinone] iron-sulfur subunit 2, mitochondrial OS=Arabidopsis thaliana OX=3702 GN=SDH2-2 PE=1 SV=2"	SDH2-2	1	0.0113885	51.43	SIEPWLK(1)R	2	-5.0147	1
Cellular Component	GO:0070469	2	respiratory chain	1.07753e-07	TRINITY_DN26155_c0_g1_m.8412	61	K	"Succinate dehydrogenase [ubiquinone] iron-sulfur subunit 2, mitochondrial OS=Arabidopsis thaliana OX=3702 GN=SDH2-2 PE=1 SV=2"	SDH2-2	0.94958	0.00554024	78.157	WNPDK(0.05)PGK(0.95)PELQDYK	3	-3.1382	2
Cellular Component	GO:0070469	2	respiratory chain	1.07753e-07	TRINITY_DN26155_c0_g1_m.8412	86	K	"Succinate dehydrogenase [ubiquinone] iron-sulfur subunit 2, mitochondrial OS=Arabidopsis thaliana OX=3702 GN=SDH2-2 PE=1 SV=2"	SDH2-2	1	2.39339e-05	173.07	IK(1)NEIDPSLTFR	2	6.0677	3
Cellular Component	GO:0070469	2	respiratory chain	1.07753e-07	TRINITY_DN26155_c0_g1_m.8412	68	K	"Succinate dehydrogenase [ubiquinone] iron-sulfur subunit 2, mitochondrial OS=Arabidopsis thaliana OX=3702 GN=SDH2-2 PE=1 SV=2"	SDH2-2	0.998313	0.000616932	49.485	WNPDKPGK(0.001)PELQDYK(0.998)IDLK	3	-2.5075	1
Cellular Component	GO:0070469	2	respiratory chain	1.07753e-07	TRINITY_DN26155_c0_g1_m.8412	47	K	"Succinate dehydrogenase [ubiquinone] iron-sulfur subunit 2, mitochondrial OS=Arabidopsis thaliana OX=3702 GN=SDH2-2 PE=1 SV=2"	SDH2-2	1	0.000353862	147.19	ASSNVK(1)TFSIYR	2	-4.7158	1
Cellular Component	GO:0015030	6	Cajal body	0.0167197	TRINITY_DN35632_c0_g1_m.29391	696	K	Protein argonaute 4 OS=Arabidopsis thaliana OX=3702 GN=AGO4 PE=1 SV=2	AGO4	1	0.0293203	58.916	VEMIDSLLK(1)R	2	-2.3395	1
Cellular Component	GO:0015030	6	Cajal body	0.0167197	TRINITY_DN33724_c0_g1_m.23855	307	K	GTPase LSG1-2 OS=Arabidopsis thaliana OX=3702 GN=LSG1-2 PE=1 SV=1	LSG1-2	1	0.0149187	48.785	LQAEAEQIAK(1)NR	2	-2.3987	1
Cellular Component	GO:0015030	6	Cajal body	0.0167197	TRINITY_DN35422_c0_g1_m.28743	391	K	Protein STABILIZED1 OS=Arabidopsis thaliana OX=3702 GN=STA1 PE=1 SV=1	STA1	1	0.0116728	60	ITSDAEISDIK(1)K	2	-3.5069	1
Cellular Component	GO:0015030	6	Cajal body	0.0167197	TRINITY_DN35422_c0_g1_m.28743	717	K	Protein STABILIZED1 OS=Arabidopsis thaliana OX=3702 GN=STA1 PE=1 SV=1	STA1	1	0.00272966	67.548	EK(1)WLAGDVPAAR	2	-2.3539	1
Cellular Component	GO:0015030	6	Cajal body	0.0167197	TRINITY_DN35422_c0_g1_m.28743	264	K	Protein STABILIZED1 OS=Arabidopsis thaliana OX=3702 GN=STA1 PE=1 SV=1	STA1	1	0.000933457	88.181	ITEQFADLK(1)R	2	-4.1025	1
Cellular Component	GO:0015030	6	Cajal body	0.0167197	TRINITY_DN35202_c0_g1_m.28077	422	K	110 kDa U5 small nuclear ribonucleoprotein component CLO OS=Arabidopsis thaliana OX=3702 GN=CLO PE=1 SV=1	CLO	1	0.000242808	155.57	IYSQVIGEHK(1)K	2	-3.1557	1
Cellular Component	GO:0015030	6	Cajal body	0.0167197	TRINITY_DN25387_c0_g1_m.7320	115	K	Mediator of RNA polymerase II transcription subunit 36a OS=Arabidopsis thaliana OX=3702 GN=MED36A PE=1 SV=2	MED36A	1	0.00266954	72.327	VSVQNEDGSK(1)VEYR	2	-2.9027	1
Cellular Component	GO:0030662	3	coated vesicle membrane	0.00116428	TRINITY_DN36351_c3_g2_m.31920	74	K	Coatomer subunit alpha-1 OS=Arabidopsis thaliana OX=3702 GN=At1g62020 PE=2 SV=2	At1g62020	1	0.00187245	69.327	SQPLFVSGGDDYK(1)IK	2	1.6608	1
Cellular Component	GO:0030662	3	coated vesicle membrane	0.00116428	TRINITY_DN36351_c3_g2_m.31920	61	K	Coatomer subunit alpha-1 OS=Arabidopsis thaliana OX=3702 GN=At1g62020 PE=2 SV=2	At1g62020	1	0.000765249	62.494	GVHFHK(1)SQPLFVSGGDDYK	3	-2.4256	1
Cellular Component	GO:0030662	3	coated vesicle membrane	0.00116428	TRINITY_DN36351_c3_g2_m.31920	1134	K	Coatomer subunit alpha-1 OS=Arabidopsis thaliana OX=3702 GN=At1g62020 PE=2 SV=2	At1g62020	1	4.7882e-21	208.35	LLETNPTIENQAK(1)TAR	2	0.66122	1
Cellular Component	GO:0030662	3	coated vesicle membrane	0.00116428	TRINITY_DN36351_c3_g2_m.31920	1019	K	Coatomer subunit alpha-1 OS=Arabidopsis thaliana OX=3702 GN=At1g62020 PE=2 SV=2	At1g62020	1	0.0164031	54.584	ATTSGK(1)FTEALR	2	-0.8938	1
Cellular Component	GO:0030662	3	coated vesicle membrane	0.00116428	TRINITY_DN36351_c3_g2_m.31920	13	K	Coatomer subunit alpha-1 OS=Arabidopsis thaliana OX=3702 GN=At1g62020 PE=2 SV=2	At1g62020	1	0.0350367	41.796	VK(1)GLSFHSK	2	-4.8786	1
Cellular Component	GO:0030662	3	coated vesicle membrane	0.00116428	TRINITY_DN36351_c3_g2_m.31920	1110	K	Coatomer subunit alpha-1 OS=Arabidopsis thaliana OX=3702 GN=At1g62020 PE=2 SV=2	At1g62020	1	0.00193199	97.277	AK(1)NLATAANFAR	2	-0.15113	1
Cellular Component	GO:0030662	3	coated vesicle membrane	0.00116428	TRINITY_DN28789_c0_g1_m.12933	79	K	Vesicle transport v-SNARE 12 OS=Arabidopsis thaliana OX=3702 GN=VTI12 PE=1 SV=3	VTI12	1	0.0178593	46.447	EYK(1)SDLNQLK	2	-1.4096	1
Cellular Component	GO:0030662	3	coated vesicle membrane	0.00116428	TRINITY_DN31189_c0_g1_m.17743	144	K	Coatomer subunit beta'-2 OS=Arabidopsis thaliana OX=3702 GN=At1g52360 PE=1 SV=1	At1g52360	1	8.39715e-06	124.46	IAEFEAHK(1)DYIR	2	-1.3696	1
Cellular Component	GO:0030662	3	coated vesicle membrane	0.00116428	TRINITY_DN34407_c2_g1_m.25714	670	K	Coatomer subunit beta'-2 OS=Arabidopsis thaliana OX=3702 GN=At1g52360 PE=1 SV=1	At1g52360	1	3.833e-06	141.29	EIASEVQSESK(1)WK	2	8.5788	1
Cellular Component	GO:0030662	3	coated vesicle membrane	0.00116428	TRINITY_DN34407_c2_g1_m.25714	93	K	Coatomer subunit beta'-2 OS=Arabidopsis thaliana OX=3702 GN=At1g52360 PE=1 SV=1	At1g52360	1	0.0177674	50.297	VK(1)VFEAHTDYIR	3	-4.7834	1
Cellular Component	GO:0030662	3	coated vesicle membrane	0.00116428	TRINITY_DN34407_c2_g1_m.25714	318	K	Coatomer subunit beta'-2 OS=Arabidopsis thaliana OX=3702 GN=At1g52360 PE=1 SV=1	At1g52360	1	0.00752334	59.67	IIWAK(1)HNEIQTVNIK	2	5.5281	2
Cellular Component	GO:0030662	3	coated vesicle membrane	0.00116428	TRINITY_DN34075_c0_g1_m.24812	577	K	AP-1 complex subunit gamma-2 OS=Arabidopsis thaliana OX=3702 GN=At1g60070 PE=1 SV=2	At1g60070	1	0.000141743	108.5	SIEFNSILSK(1)HQNIR	2	7.1326	2
Cellular Component	GO:0030662	3	coated vesicle membrane	0.00116428	TRINITY_DN34075_c0_g1_m.24812	414	K	AP-1 complex subunit gamma-2 OS=Arabidopsis thaliana OX=3702 GN=At1g60070 PE=1 SV=2	At1g60070	1	0.00306605	69.276	ICSIVAK(1)FSPEK	2	-1.3962	1
Cellular Component	GO:0030662	3	coated vesicle membrane	0.00116428	TRINITY_DN27699_c0_g1_m.10932	412	K	AP-2 complex subunit mu OS=Arabidopsis thaliana OX=3702 GN=AP2M PE=1 SV=1	AP2M	1	0.0306423	41.025	FLK(1)VWEK	2	-6.0252	1
Cellular Component	GO:0030662	3	coated vesicle membrane	0.00116428	TRINITY_DN27699_c0_g1_m.10932	313	K	AP-2 complex subunit mu OS=Arabidopsis thaliana OX=3702 GN=AP2M PE=1 SV=1	AP2M	1	0.00836977	60.589	VK(1)SVFGAK	2	-5.6853	1
Cellular Component	GO:0030662	3	coated vesicle membrane	0.00116428	TRINITY_DN30712_c2_g2_m.16698	189	K	Protein transport protein SEC13 homolog B OS=Arabidopsis thaliana OX=3702 GN=SEC13B PE=1 SV=1	SEC13B	1	4.30106e-10	138	LASGGCDNTVK(1)VWK	2	0.622	1
Cellular Component	GO:0030662	3	coated vesicle membrane	0.00116428	TRINITY_DN30712_c2_g2_m.16698	259	K	Protein transport protein SEC13 homolog B OS=Arabidopsis thaliana OX=3702 GN=SEC13B PE=1 SV=1	SEC13B	1	0.0123345	53.878	DFK(1)TPVWR	2	-5.5573	1
Cellular Component	GO:0030662	3	coated vesicle membrane	0.00116428	TRINITY_DN30712_c2_g2_m.16698	24	K	Protein transport protein SEC13 homolog B OS=Arabidopsis thaliana OX=3702 GN=SEC13B PE=1 SV=1	SEC13B	1	5.80095e-42	168.91	IESGHQDTVHGIAMDYYGK(1)R	3	0.46683	1
Cellular Component	GO:0030662	3	coated vesicle membrane	0.00116428	TRINITY_DN31497_c0_g1_m.18415	152	K	Clathrin light chain 1 OS=Arabidopsis thaliana OX=3702 GN=At2g20760 PE=2 SV=1	At2g20760	1	0.0020542	43.904	APEPTTSGTASENK(1)SASPAK	2	-5.2768	1
Cellular Component	GO:0030662	3	coated vesicle membrane	0.00116428	TRINITY_DN31497_c0_g1_m.18415	28	K	Clathrin light chain 1 OS=Arabidopsis thaliana OX=3702 GN=At2g20760 PE=2 SV=1	At2g20760	1	0.00251202	64.064	LTCETNK(1)ASNR	2	-2.6647	1
Cellular Component	GO:0030662	3	coated vesicle membrane	0.00116428	TRINITY_DN31497_c0_g1_m.18415	51	K	Clathrin light chain 1 OS=Arabidopsis thaliana OX=3702 GN=At2g20760 PE=2 SV=1	At2g20760	1	0.0138408	69.716	EADK(1)HYWK	2	-2.0044	1
Cellular Component	GO:0030662	3	coated vesicle membrane	0.00116428	TRINITY_DN31497_c0_g1_m.18415	13	K	Clathrin light chain 1 OS=Arabidopsis thaliana OX=3702 GN=At2g20760 PE=2 SV=1	At2g20760	1	0.00538523	68.49	NQIIEEAEEYK(1)R	2	-0.30438	1
Cellular Component	GO:0030662	3	coated vesicle membrane	0.00116428	TRINITY_DN31497_c0_g1_m.18415	44	K	Clathrin light chain 1 OS=Arabidopsis thaliana OX=3702 GN=At2g20760 PE=2 SV=1	At2g20760	1	0.0012316	81.163	LYLENQEK(1)FHK	2	10.248	3
Cellular Component	GO:0030662	3	coated vesicle membrane	0.00116428	TRINITY_DN27393_c0_g1_m.10404	272	K	Coatomer subunit epsilon-1 OS=Arabidopsis thaliana OX=3702 GN=At1g30630 PE=2 SV=1	At1g30630	1	6.01501e-05	195.58	LSHPDHTLVK(1)R	2	-2.0126	1
Cellular Component	GO:0030662	3	coated vesicle membrane	0.00116428	TRINITY_DN33379_c0_g1_m.22928	249	K	Vacuolar-sorting receptor 1 OS=Arabidopsis thaliana OX=3702 GN=VSR1 PE=1 SV=2	VSR1	1	0.000281276	88.181	QCK(1)SQCINHGR	3	-3.8401	1
Cellular Component	GO:0030662	3	coated vesicle membrane	0.00116428	TRINITY_DN24353_c0_g1_m.6040	21	K	Vesicle transport v-SNARE 13 OS=Arabidopsis thaliana OX=3702 GN=VTI13 PE=2 SV=1	VTI13	1	0.000376564	112.93	QYCELSANLSK(1)K	2	-1.3363	1
Cellular Component	GO:0030662	3	coated vesicle membrane	0.00116428	TRINITY_DN24353_c0_g1_m.6040	78	K	Vesicle transport v-SNARE 13 OS=Arabidopsis thaliana OX=3702 GN=VTI13 PE=2 SV=1	VTI13	1	2.14177e-05	93.467	EYK(1)SDLNNLK	2	-0.77447	3
Cellular Component	GO:0030662	3	coated vesicle membrane	0.00116428	TRINITY_DN35676_c0_g1_m.29550	932	K	Coatomer subunit beta-1 OS=Arabidopsis thaliana OX=3702 GN=At4g31480 PE=3 SV=2	At4g31480	1	0.00202859	51.569	SK(1)TQGIALSLGDK	2	-3.1341	1
Cellular Component	GO:0030662	3	coated vesicle membrane	0.00116428	TRINITY_DN35676_c0_g1_m.29550	357	K	Coatomer subunit beta-1 OS=Arabidopsis thaliana OX=3702 GN=At4g31480 PE=3 SV=2	At4g31480	1	0.0187017	50.297	NVDEVVLMLK(1)K	2	-1.6982	1
Cellular Component	GO:0030662	3	coated vesicle membrane	0.00116428	TRINITY_DN34715_c0_g1_m.26623	693	K	Golgin candidate 6 OS=Arabidopsis thaliana OX=3702 GN=GC6 PE=1 SV=2	GC6	1	0.000564088	90.263	IVEVYSHPK(1)SK	2	-3.163	1
Cellular Component	GO:0030662	3	coated vesicle membrane	0.00116428	TRINITY_DN34102_c0_g1_m.24888	170	K	Coatomer subunit beta'-1 OS=Arabidopsis thaliana OX=3702 GN=At1g79990 PE=2 SV=2	At1g79990	1	0.000462519	82.437	VK(1)SFEAHTDYIR	2	-2.5171	1
Cellular Component	GO:0030662	3	coated vesicle membrane	0.00116428	TRINITY_DN34102_c0_g1_m.24888	395	K	Coatomer subunit beta'-1 OS=Arabidopsis thaliana OX=3702 GN=At1g79990 PE=2 SV=2	At1g79990	1	0.00370269	121.96	IIWAK(1)HNEVQIVNIK	2	5.6379	1
Cellular Component	GO:0030662	3	coated vesicle membrane	0.00116428	TRINITY_DN34102_c0_g1_m.24888	746	K	Coatomer subunit beta'-1 OS=Arabidopsis thaliana OX=3702 GN=At1g79990 PE=2 SV=2	At1g79990	1	0.00426092	94.804	EIATHAQSESK(1)WK	2	3.0663	2
Cellular Component	GO:0030662	3	coated vesicle membrane	0.00116428	TRINITY_DN34102_c0_g1_m.24888	493	K	Coatomer subunit beta'-1 OS=Arabidopsis thaliana OX=3702 GN=At1g79990 PE=2 SV=2	At1g79990	1	5.30449e-08	103.8	IFSK(1)TFQEK	2	-3.8896	2
Cellular Component	GO:0030662	3	coated vesicle membrane	0.00116428	TRINITY_DN27805_c0_g1_m.11119	213	K	Clathrin light chain 1 OS=Arabidopsis thaliana OX=3702 GN=At2g20760 PE=2 SV=1	At2g20760	1	0.00392831	76.255	KLNVETNK(1)TNNR	2	-1.3505	1
Cellular Component	GO:0030662	3	coated vesicle membrane	0.00116428	TRINITY_DN27805_c0_g1_m.11119	229	K	Clathrin light chain 1 OS=Arabidopsis thaliana OX=3702 GN=At2g20760 PE=2 SV=1	At2g20760	1	0.000105357	135.63	LCLANQEK(1)FHK	2	-1.7951	2
Cellular Component	GO:0030662	3	coated vesicle membrane	0.00116428	TRINITY_DN27805_c0_g1_m.11119	255	K	Clathrin light chain 1 OS=Arabidopsis thaliana OX=3702 GN=At2g20760 PE=2 SV=1	At2g20760	1	0.00982681	45.183	AIAELIPHEVPNIEK(1)R	3	1.1111	2
Cellular Component	GO:0031355	5	integral component of plastid outer membrane	0.0167197	TRINITY_DN32777_c0_g1_m.21346	312	K	Translocon at the outer membrane of chloroplasts 64 OS=Pisum sativum OX=3888 GN=TOC64 PE=1 SV=1	TOC64	1	5.7424e-05	159.93	VMQFLQK(1)HEFR	2	-0.65083	10
Cellular Component	GO:0031355	5	integral component of plastid outer membrane	0.0167197	TRINITY_DN32777_c0_g1_m.21346	268	K	Translocon at the outer membrane of chloroplasts 64 OS=Pisum sativum OX=3888 GN=TOC64 PE=1 SV=1	TOC64	1	1.9915e-146	347.99	QVLK(1)HENLEAYLNSK	2	1.0477	2
Cellular Component	GO:0031355	5	integral component of plastid outer membrane	0.0167197	TRINITY_DN32777_c0_g1_m.21346	465	K	Translocon at the outer membrane of chloroplasts 64 OS=Pisum sativum OX=3888 GN=TOC64 PE=1 SV=1	TOC64	1	0.0204599	47.349	VSK(1)NIVSR	2	-3.3111	1
Cellular Component	GO:0031355	5	integral component of plastid outer membrane	0.0167197	TRINITY_DN32498_c0_g1_m.20682	625	K	"Protein TOC75-3, chloroplastic OS=Arabidopsis thaliana OX=3702 GN=TOC75-3 PE=1 SV=1"	TOC75-3	1	0.000164269	105.94	DNTK(1)FVNGAIVGQR	2	4.7383	2
Cellular Component	GO:0031355	5	integral component of plastid outer membrane	0.0167197	TRINITY_DN32498_c0_g1_m.20682	269	K	"Protein TOC75-3, chloroplastic OS=Arabidopsis thaliana OX=3702 GN=TOC75-3 PE=1 SV=1"	TOC75-3	1	0.000124643	114.64	LEYFK(1)TQEK	2	-1.5562	1
Cellular Component	GO:0031355	5	integral component of plastid outer membrane	0.0167197	TRINITY_DN32498_c0_g1_m.20682	191	K	"Protein TOC75-3, chloroplastic OS=Arabidopsis thaliana OX=3702 GN=TOC75-3 PE=1 SV=1"	TOC75-3	1	0.000106816	125.17	PGGVYTK(1)AQLLK	2	-2.6926	1
Cellular Component	GO:0031355	5	integral component of plastid outer membrane	0.0167197	TRINITY_DN32498_c0_g1_m.20682	276	K	"Protein TOC75-3, chloroplastic OS=Arabidopsis thaliana OX=3702 GN=TOC75-3 PE=1 SV=1"	TOC75-3	0.999996	0.000440378	93.467	TQEKDYK(1)R	2	-3.5028	1
Cellular Component	GO:0031355	5	integral component of plastid outer membrane	0.0167197	TRINITY_DN27249_c0_g2_m.10122	23	K	"Beta-glucosidase-like SFR2, chloroplastic OS=Oryza sativa subsp. japonica OX=39947 GN=SFR2 PE=2 SV=1"	SFR2	1	1.11674e-06	100.75	AHAWNK(1)LHR	2	-1.61	1
Cellular Component	GO:0031355	5	integral component of plastid outer membrane	0.0167197	TRINITY_DN25874_c0_g1_m.7994	70	K	"Outer envelope pore protein 37, chloroplastic OS=Pisum sativum OX=3888 GN=OEP37 PE=1 SV=1"	OEP37	1	0.00026794	109.88	LK(1)VSFQNDHR	2	0.069206	2
Cellular Component	GO:0031355	5	integral component of plastid outer membrane	0.0167197	TRINITY_DN25874_c0_g1_m.7994	68	K	"Outer envelope pore protein 37, chloroplastic OS=Pisum sativum OX=3888 GN=OEP37 PE=1 SV=1"	OEP37	1	0.013517	74.269	LLENLAK(1)LK	2	-2.6534	1
Cellular Component	GO:0031355	5	integral component of plastid outer membrane	0.0167197	TRINITY_DN27215_c0_g5_m.10064	174	K	"Outer envelope pore protein 24A, chloroplastic OS=Arabidopsis thaliana OX=3702 GN=OEP24A PE=1 SV=1"	OEP24A	1	0.00110218	102.57	AYGDDVLK(1)ATYQTSK	2	-1.2374	1
Cellular Component	GO:0031355	5	integral component of plastid outer membrane	0.0167197	TRINITY_DN27215_c0_g5_m.10064	94	K	"Outer envelope pore protein 24A, chloroplastic OS=Arabidopsis thaliana OX=3702 GN=OEP24A PE=1 SV=1"	OEP24A	1	0.00160842	75.5	VVEK(1)PLNLTYIHHR	2	0.85262	2
Cellular Component	GO:0031355	5	integral component of plastid outer membrane	0.0167197	TRINITY_DN27215_c0_g5_m.10064	211	K	"Outer envelope pore protein 24A, chloroplastic OS=Arabidopsis thaliana OX=3702 GN=OEP24A PE=1 SV=1"	OEP24A	1	1.37586e-06	131.54	ISATCNLAEEVK(1)R	2	-1.3518	1
Cellular Component	GO:0031355	5	integral component of plastid outer membrane	0.0167197	TRINITY_DN27215_c0_g5_m.10064	135	K	"Outer envelope pore protein 24A, chloroplastic OS=Arabidopsis thaliana OX=3702 GN=OEP24A PE=1 SV=1"	OEP24A	1	2.57242e-13	183.08	VSANYMLGTENWK(1)LK	2	8.6517	4
Cellular Component	GO:0009513	5	etioplast	0.247998	TRINITY_DN32363_c0_g1_m.20385	68	K	"Outer envelope pore protein 16, chloroplastic OS=Pisum sativum OX=3888 GN=OEP16 PE=1 SV=1"	OEP16	1	4.71306e-06	148.9	AAAEDAYHMVK(1)K	2	-1.3065	3
Cellular Component	GO:0009513	5	etioplast	0.247998	TRINITY_DN27215_c0_g5_m.10064	174	K	"Outer envelope pore protein 24A, chloroplastic OS=Arabidopsis thaliana OX=3702 GN=OEP24A PE=1 SV=1"	OEP24A	1	0.00110218	102.57	AYGDDVLK(1)ATYQTSK	2	-1.2374	1
Cellular Component	GO:0009513	5	etioplast	0.247998	TRINITY_DN27215_c0_g5_m.10064	94	K	"Outer envelope pore protein 24A, chloroplastic OS=Arabidopsis thaliana OX=3702 GN=OEP24A PE=1 SV=1"	OEP24A	1	0.00160842	75.5	VVEK(1)PLNLTYIHHR	2	0.85262	2
Cellular Component	GO:0009513	5	etioplast	0.247998	TRINITY_DN27215_c0_g5_m.10064	211	K	"Outer envelope pore protein 24A, chloroplastic OS=Arabidopsis thaliana OX=3702 GN=OEP24A PE=1 SV=1"	OEP24A	1	1.37586e-06	131.54	ISATCNLAEEVK(1)R	2	-1.3518	1
Cellular Component	GO:0009513	5	etioplast	0.247998	TRINITY_DN27215_c0_g5_m.10064	135	K	"Outer envelope pore protein 24A, chloroplastic OS=Arabidopsis thaliana OX=3702 GN=OEP24A PE=1 SV=1"	OEP24A	1	2.57242e-13	183.08	VSANYMLGTENWK(1)LK	2	8.6517	4
Cellular Component	GO:0019866	3	organelle inner membrane	1.35203e-12	TRINITY_DN30918_c0_g1_m.17113	203	K	"GrpE protein homolog 2, mitochondrial OS=Arabidopsis thaliana OX=3702 GN=Mge2 PE=1 SV=1"	Mge2	1	0.00452226	52.591	K(1)FAIQSFAK	2	-3.4469	1
Cellular Component	GO:0019866	3	organelle inner membrane	1.35203e-12	TRINITY_DN30918_c0_g1_m.17113	162	K	"GrpE protein homolog 2, mitochondrial OS=Arabidopsis thaliana OX=3702 GN=Mge2 PE=1 SV=1"	Mge2	1	0.0116041	81.163	LVAEK(1)EELLK	2	-2.8038	1
Cellular Component	GO:0019866	3	organelle inner membrane	1.35203e-12	TRINITY_DN30918_c0_g1_m.17113	167	K	"GrpE protein homolog 2, mitochondrial OS=Arabidopsis thaliana OX=3702 GN=Mge2 PE=1 SV=1"	Mge2	0.999968	0.0193407	61.194	LVAEKEELLK(1)SK	2	-0.89349	1
Cellular Component	GO:0019866	3	organelle inner membrane	1.35203e-12	TRINITY_DN31054_c0_g3_m.17446	275	K	"Magnesium-protoporphyrin IX monomethyl ester [oxidative] cyclase, chloroplastic OS=Gossypium hirsutum OX=3635 GN=CRD1 PE=2 SV=2"	CRD1	1	0.010681	41.824	AQPQFLNDWK(1)AK	2	-0.30898	1
Cellular Component	GO:0019866	3	organelle inner membrane	1.35203e-12	TRINITY_DN31054_c0_g3_m.17446	55	K	"Magnesium-protoporphyrin IX monomethyl ester [oxidative] cyclase, chloroplastic OS=Gossypium hirsutum OX=3635 GN=CRD1 PE=2 SV=2"	CRD1	1	0.000128842	99.589	ASK(1)TEINETLLTPR	2	0.10201	1
Cellular Component	GO:0019866	3	organelle inner membrane	1.35203e-12	TRINITY_DN31816_c0_g1_m.19147	124	K	"Pheophorbide a oxygenase, chloroplastic OS=Arabidopsis thaliana OX=3702 GN=PAO PE=1 SV=1"	PAO	1	0.0223062	53.878	DLVIWK(1)DR	2	-4.377	1
Cellular Component	GO:0019866	3	organelle inner membrane	1.35203e-12	TRINITY_DN31816_c0_g1_m.19147	137	K	"Pheophorbide a oxygenase, chloroplastic OS=Arabidopsis thaliana OX=3702 GN=PAO PE=1 SV=1"	PAO	1	0.00224187	80.815	NTGQWVAFDDK(1)CPHR	2	1.3935	1
Cellular Component	GO:0019866	3	organelle inner membrane	1.35203e-12	TRINITY_DN31816_c0_g1_m.19147	319	K	"Pheophorbide a oxygenase, chloroplastic OS=Arabidopsis thaliana OX=3702 GN=PAO PE=1 SV=1"	PAO	1	0.00273025	66.953	VEIDTK(1)LPIVGDQK	2	-1.4675	2
Cellular Component	GO:0019866	3	organelle inner membrane	1.35203e-12	TRINITY_DN31816_c0_g1_m.19147	412	K	"Pheophorbide a oxygenase, chloroplastic OS=Arabidopsis thaliana OX=3702 GN=PAO PE=1 SV=1"	PAO	1	1.18766e-08	183.08	EYTK(1)LTFTPTQADR	2	-0.67014	1
Cellular Component	GO:0019866	3	organelle inner membrane	1.35203e-12	TRINITY_DN31816_c0_g1_m.19147	470	K	"Pheophorbide a oxygenase, chloroplastic OS=Arabidopsis thaliana OX=3702 GN=PAO PE=1 SV=1"	PAO	1	0.000147136	147.72	FEQHTLK(1)CSSCK	2	-1.374	2
Cellular Component	GO:0019866	3	organelle inner membrane	1.35203e-12	TRINITY_DN25464_c0_g1_m.7427	297	K	"Cytochrome c1-1, heme protein, mitochondrial OS=Solanum tuberosum OX=4113 GN=CYCL PE=2 SV=1"	CYCL	1	0.0151726	51.43	WSPLK(1)SR	2	-7.3996	1
Cellular Component	GO:0019866	3	organelle inner membrane	1.35203e-12	TRINITY_DN34138_c0_g1_m.24973	711	K	"Protein ACCUMULATION AND REPLICATION OF CHLOROPLASTS 6, chloroplastic OS=Arabidopsis thaliana OX=3702 GN=ARC6 PE=1 SV=1"	ARC6	1	0.0135058	58.426	MLK(1)IWTDR	2	-4.7292	1
Cellular Component	GO:0019866	3	organelle inner membrane	1.35203e-12	TRINITY_DN23518_c0_g1_m.5186	22	K	Cytochrome b-c1 complex subunit 7 OS=Solanum tuberosum OX=4113 PE=1 SV=1		1	0.00773771	62.705	NFLAAQHMK(1)TVSR	2	-1.0815	1
Cellular Component	GO:0019866	3	organelle inner membrane	1.35203e-12	TRINITY_DN23518_c0_g1_m.5186	75	K	Cytochrome b-c1 complex subunit 7 OS=Solanum tuberosum OX=4113 PE=1 SV=1		1	5.67971e-05	83.061	AMDLSMK(1)HQYLPEDLQAR	3	-2.0384	4
Cellular Component	GO:0019866	3	organelle inner membrane	1.35203e-12	TRINITY_DN31823_c0_g1_m.19161	408	K	"NADH dehydrogenase [ubiquinone] flavoprotein 1, mitochondrial OS=Arabidopsis thaliana OX=3702 GN=At5g08530 PE=1 SV=1"	At5g08530	1	2.4094e-06	161.23	LSYFYK(1)HESCGQCTPCR	3	4.0535	2
Cellular Component	GO:0019866	3	organelle inner membrane	1.35203e-12	TRINITY_DN31823_c0_g1_m.19161	159	K	"NADH dehydrogenase [ubiquinone] flavoprotein 1, mitochondrial OS=Arabidopsis thaliana OX=3702 GN=At5g08530 PE=1 SV=1"	At5g08530	1	0.000436784	43.764	VSDGRPSYLVVNADESEPGTCK(1)DR	3	-0.258	1
Cellular Component	GO:0019866	3	organelle inner membrane	1.35203e-12	TRINITY_DN30560_c0_g2_m.16356	169	K	"Tocopherol cyclase, chloroplastic OS=Arabidopsis thaliana OX=3702 GN=VTE1 PE=1 SV=1"	VTE1	1	6.34277e-08	175.64	LK(1)PWEVVQYGPR	2	0.55114	3
Cellular Component	GO:0019866	3	organelle inner membrane	1.35203e-12	TRINITY_DN30560_c0_g2_m.16356	268	K	"Tocopherol cyclase, chloroplastic OS=Arabidopsis thaliana OX=3702 GN=VTE1 PE=1 SV=1"	VTE1	1	0.000558672	191.25	TDYADIVK(1)TAR	2	-0.79872	1
Cellular Component	GO:0019866	3	organelle inner membrane	1.35203e-12	TRINITY_DN28088_c0_g1_m.11635	64	K	"ADP,ATP carrier protein 1, mitochondrial OS=Gossypium hirsutum OX=3635 GN=ANT1 PE=2 SV=1"	ANT1	1	0.0356153	42.835	GIGDCFK(1)R	2	-3.2945	1
Cellular Component	GO:0019866	3	organelle inner membrane	1.35203e-12	TRINITY_DN28088_c0_g1_m.11635	57	K	"ADP,ATP carrier protein 1, mitochondrial OS=Gossypium hirsutum OX=3635 GN=ANT1 PE=2 SV=1"	ANT1	1	0.000242381	124.06	LSEPYK(1)GIGDCFK	2	0.17	2
Cellular Component	GO:0019866	3	organelle inner membrane	1.35203e-12	TRINITY_DN28088_c0_g1_m.11635	48	K	"ADP,ATP carrier protein 1, mitochondrial OS=Gossypium hirsutum OX=3635 GN=ANT1 PE=2 SV=1"	ANT1	1	1.16112e-07	140.57	LLIQNQDEMIK(1)SGR	2	-1.3216	2
Cellular Component	GO:0019866	3	organelle inner membrane	1.35203e-12	TRINITY_DN29862_c0_g1_m.14948	130	K	"Membrane metalloprotease ARASP, chloroplastic OS=Arabidopsis thaliana OX=3702 GN=ARASP PE=2 SV=1"	ARASP	1	5.73552e-06	138.23	FNAK(1)NVEYSIR	2	-0.70376	1
Cellular Component	GO:0019866	3	organelle inner membrane	1.35203e-12	TRINITY_DN34590_c4_g1_m.26257	123	K	"Cytochrome b-c1 complex subunit Rieske-1, mitochondrial (Fragment) OS=Nicotiana tabacum OX=4097 PE=2 SV=1"		1	1.58061e-08	104	NPTSK(1)IMYDEYNHER	2	-0.44741	1
Cellular Component	GO:0019866	3	organelle inner membrane	1.35203e-12	TRINITY_DN30959_c1_g1_m.17209	130	K	"GTP-binding protein OBGC, chloroplastic OS=Arabidopsis thaliana OX=3702 GN=OBGL PE=2 SV=1"	OBGL	1	0.00277837	59.77	EK(1)YVPLGGPSGGDGGR	2	-1.3123	1
Cellular Component	GO:0019866	3	organelle inner membrane	1.35203e-12	TRINITY_DN29003_c0_g1_m.13324	206	K	"Prohibitin-3, mitochondrial OS=Arabidopsis thaliana OX=3702 GN=PHB3 PE=1 SV=1"	PHB3	1	0.00158799	65.404	FVVAK(1)AEQER	2	-3.5986	1
Cellular Component	GO:0019866	3	organelle inner membrane	1.35203e-12	TRINITY_DN28438_c0_g1_m.12271	135	K	"Prohibitin-1, mitochondrial OS=Arabidopsis thaliana OX=3702 GN=PHB1 PE=1 SV=1"	PHB1	1	0.00240854	81.163	DLQMVK(1)IGLR	2	-3.245	1
Cellular Component	GO:0019866	3	organelle inner membrane	1.35203e-12	TRINITY_DN28443_c0_g1_m.12284	403	K	"Protein TIC 40, chloroplastic OS=Pisum sativum OX=3888 GN=TIC40 PE=1 SV=1"	TIC40	1	7.47652e-06	106.97	VMDSLK(1)NFDLNSPEVK	2	1.5469	4
Cellular Component	GO:0019866	3	organelle inner membrane	1.35203e-12	TRINITY_DN28443_c0_g1_m.12284	189	K	"Protein TIC 40, chloroplastic OS=Pisum sativum OX=3888 GN=TIC40 PE=1 SV=1"	TIC40	1	0.00243383	87.251	K(1)YAMQQAMK	2	-2.777	2
Cellular Component	GO:0019866	3	organelle inner membrane	1.35203e-12	TRINITY_DN28443_c0_g1_m.12284	369	K	"Protein TIC 40, chloroplastic OS=Pisum sativum OX=3888 GN=TIC40 PE=1 SV=1"	TIC40	1	0.00336648	85.821	NPTTFK(1)WMLQNPQYR	2	6.6805	1
Cellular Component	GO:0019866	3	organelle inner membrane	1.35203e-12	TRINITY_DN28443_c0_g1_m.12284	299	K	"Protein TIC 40, chloroplastic OS=Pisum sativum OX=3888 GN=TIC40 PE=1 SV=1"	TIC40	1	0.00454594	69.327	SPFESDLNDADK(1)TLSK	2	1.8652	1
Cellular Component	GO:0019866	3	organelle inner membrane	1.35203e-12	TRINITY_DN25788_c0_g1_m.7863	145	K	"NADH dehydrogenase [ubiquinone] flavoprotein 2, mitochondrial OS=Arabidopsis thaliana OX=3702 GN=At4g02580 PE=1 SV=3"	At4g02580	1	7.62954e-05	108.4	EIEDALLK(1)HLGVK	2	-1.1834	1
Cellular Component	GO:0019866	3	organelle inner membrane	1.35203e-12	TRINITY_DN33625_c0_g1_m.23568	418	K	Mitochondrial metalloendopeptidase OMA1 OS=Saccharomyces cerevisiae (strain ATCC 204508 / S288c) OX=559292 GN=OMA1 PE=1 SV=2	OMA1	1	0.000478934	118.91	DYLSTHPSGK(1)R	2	-1.7396	2
Cellular Component	GO:0019866	3	organelle inner membrane	1.35203e-12	TRINITY_DN31195_c0_g1_m.17758	37	K	Protoporphyrinogen oxidase 2 OS=Spinacia oleracea OX=3562 GN=POX2 PE=1 SV=1	POX2	1	1.73633e-08	110.9	LK(1)SHGLNVTVFEAEER	2	2.4779	2
Cellular Component	GO:0019866	3	organelle inner membrane	1.35203e-12	TRINITY_DN31195_c0_g1_m.17758	101	K	Protoporphyrinogen oxidase 2 OS=Spinacia oleracea OX=3562 GN=POX2 PE=1 SV=1	POX2	1	0.0169167	54.436	QQFPISQNK(1)R	2	-1.4002	1
Cellular Component	GO:0019866	3	organelle inner membrane	1.35203e-12	TRINITY_DN34962_c2_g1_m.27333	137	K	"Protein FATTY ACID EXPORT 3, chloroplastic OS=Arabidopsis thaliana OX=3702 GN=FAX3 PE=2 SV=2"	FAX3	1	1.10268e-05	164.31	ALVILK(1)DTSEQLK	2	-0.69645	1
Cellular Component	GO:0019866	3	organelle inner membrane	1.35203e-12	TRINITY_DN34962_c2_g1_m.27333	130	K	"Protein FATTY ACID EXPORT 3, chloroplastic OS=Arabidopsis thaliana OX=3702 GN=FAX3 PE=2 SV=2"	FAX3	1	2.80363e-53	281.38	IQSVSQEAYEIYSK(1)K	2	7.7749	2
Cellular Component	GO:0019866	3	organelle inner membrane	1.35203e-12	TRINITY_DN34962_c2_g1_m.27333	93	K	"Protein FATTY ACID EXPORT 3, chloroplastic OS=Arabidopsis thaliana OX=3702 GN=FAX3 PE=2 SV=2"	FAX3	0.998217	3.00132e-13	90.156	EK(0.002)DSAK(0.998)LGAEESQQAWR	2	-0.5191	2
Cellular Component	GO:0019866	3	organelle inner membrane	1.35203e-12	TRINITY_DN34962_c2_g1_m.27333	144	K	"Protein FATTY ACID EXPORT 3, chloroplastic OS=Arabidopsis thaliana OX=3702 GN=FAX3 PE=2 SV=2"	FAX3	1	8.49958e-18	248.69	DTSEQLK(1)IHADR	2	-1.3416	1
Cellular Component	GO:0019866	3	organelle inner membrane	1.35203e-12	TRINITY_DN34962_c2_g1_m.27333	111	K	"Protein FATTY ACID EXPORT 3, chloroplastic OS=Arabidopsis thaliana OX=3702 GN=FAX3 PE=2 SV=2"	FAX3	1	0.000148584	135.28	EALESFK(1)EQALK	2	-0.83819	1
Cellular Component	GO:0019866	3	organelle inner membrane	1.35203e-12	TRINITY_DN34962_c2_g1_m.27333	175	K	"Protein FATTY ACID EXPORT 3, chloroplastic OS=Arabidopsis thaliana OX=3702 GN=FAX3 PE=2 SV=2"	FAX3	1	0.000201199	110.52	VYLSTAAEK(1)FPEVK	2	1.3341	1
Cellular Component	GO:0019866	3	organelle inner membrane	1.35203e-12	TRINITY_DN32787_c0_g1_m.21366	197	K	"ATP synthase subunit beta, mitochondrial OS=Nicotiana plumbaginifolia OX=4092 GN=ATPB PE=1 SV=1"	ATPB	1	2.28873e-26	220.81	GDIK(1)TDHYLPIHR	3	-5.3217	4
Cellular Component	GO:0019866	3	organelle inner membrane	1.35203e-12	TRINITY_DN32787_c0_g1_m.21366	466	K	"ATP synthase subunit beta, mitochondrial OS=Nicotiana plumbaginifolia OX=4092 GN=ATPB PE=1 SV=1"	ATPB	1	0.000919594	88.921	GVQK(1)VLQNYK	2	-2.1553	1
Cellular Component	GO:0019866	3	organelle inner membrane	1.35203e-12	TRINITY_DN32787_c0_g1_m.21366	193	K	"ATP synthase subunit beta, mitochondrial OS=Nicotiana plumbaginifolia OX=4092 GN=ATPB PE=1 SV=1"	ATPB	1	0.000120532	96.313	IINVIGEPIDAK(1)GDIK	2	3.1448	1
Cellular Component	GO:0019866	3	organelle inner membrane	1.35203e-12	TRINITY_DN26368_c0_g2_m.8733	94	K	Mitochondrial pyruvate carrier 4 OS=Arabidopsis thaliana OX=3702 GN=MPC4 PE=3 SV=1	MPC4	1	0.0204009	41.824	IK(1)HDYFPEK	2	-1.2506	1
Cellular Component	GO:0019866	3	organelle inner membrane	1.35203e-12	TRINITY_DN11842_c0_g1_m.304	457	K	"Mechanosensitive ion channel protein 1, mitochondrial OS=Arabidopsis thaliana OX=3702 GN=MSL1 PE=2 SV=1"	MSL1	1	0.00460965	71.219	AVVTK(1)IPLQINDLDK	2	-0.61764	1
Cellular Component	GO:0019866	3	organelle inner membrane	1.35203e-12	TRINITY_DN11842_c0_g1_m.304	484	K	"Mechanosensitive ion channel protein 1, mitochondrial OS=Arabidopsis thaliana OX=3702 GN=MSL1 PE=2 SV=1"	MSL1	1	0.0167512	51.872	SHSK(1)VFLGK	2	-3.7521	1
Cellular Component	GO:0019866	3	organelle inner membrane	1.35203e-12	TRINITY_DN36315_c3_g1_m.31785	964	K	"Magnesium-chelatase subunit ChlH, chloroplastic OS=Arabidopsis thaliana OX=3702 GN=CHLH PE=1 SV=1"	CHLH	1	0.0163645	51.07	QALEGK(1)YVEPGPGGDPIR	2	-3.2708	1
Cellular Component	GO:0019866	3	organelle inner membrane	1.35203e-12	TRINITY_DN31933_c0_g1_m.19419	311	K	"Protein TRIGALACTOSYLDIACYLGLYCEROL 2, chloroplastic OS=Arabidopsis thaliana OX=3702 GN=TGD2 PE=1 SV=1"	TGD2	1	0.00526752	62.398	EVENLTK(1)SLTVASEDLR	2	-2.5839	1
Cellular Component	GO:0019866	3	organelle inner membrane	1.35203e-12	TRINITY_DN34708_c0_g1_m.26609	670	K	"Protein TIC110, chloroplastic OS=Arabidopsis thaliana OX=3702 GN=TIC110 PE=1 SV=1"	TIC110	1	0.0177218	61.577	IPADLNINAVK(1)AK	2	-1.6607	1
Cellular Component	GO:0019866	3	organelle inner membrane	1.35203e-12	TRINITY_DN34708_c0_g1_m.26609	563	K	"Protein TIC110, chloroplastic OS=Arabidopsis thaliana OX=3702 GN=TIC110 PE=1 SV=1"	TIC110	1	1.23607e-08	158.02	QQAEVILADGQLTK(1)AR	2	-0.94274	1
Cellular Component	GO:0019866	3	organelle inner membrane	1.35203e-12	TRINITY_DN34708_c0_g1_m.26609	186	K	"Protein TIC110, chloroplastic OS=Arabidopsis thaliana OX=3702 GN=TIC110 PE=1 SV=1"	TIC110	1	0.000101016	89.359	GVGPVSLLDGEYDGDK(1)K	2	3.4605	1
Cellular Component	GO:0019866	3	organelle inner membrane	1.35203e-12	TRINITY_DN32420_c0_g1_m.20507	142	K	Protein TIC 100 OS=Arabidopsis thaliana OX=3702 GN=TIC100 PE=1 SV=1	TIC100	1	0.00191293	81.799	LISYK(1)DDEEHGIR	2	-0.95195	1
Cellular Component	GO:0019866	3	organelle inner membrane	1.35203e-12	TRINITY_DN31357_c1_g1_m.18097	69	K	NADH dehydrogenase [ubiquinone] 1 beta subcomplex subunit 10-B OS=Arabidopsis thaliana OX=3702 GN=At3g18410 PE=3 SV=1	At3g18410	1	0.000168194	127.94	VEGVNHLQK(1)CR	2	-3.1813	1
Cellular Component	GO:0019866	3	organelle inner membrane	1.35203e-12	TRINITY_DN31357_c1_g1_m.18097	99	K	NADH dehydrogenase [ubiquinone] 1 beta subcomplex subunit 10-B OS=Arabidopsis thaliana OX=3702 GN=At3g18410 PE=3 SV=1	At3g18410	1	0.00162774	65.173	HPSLHGPK(1)VEAEAAEAE	2	-0.44272	1
Cellular Component	GO:0019866	3	organelle inner membrane	1.35203e-12	TRINITY_DN31357_c1_g1_m.18097	41	K	NADH dehydrogenase [ubiquinone] 1 beta subcomplex subunit 10-B OS=Arabidopsis thaliana OX=3702 GN=At3g18410 PE=3 SV=1	At3g18410	1	0.00162585	88.181	EK(1)WIDIEK	2	-3.2456	1
Cellular Component	GO:0019866	3	organelle inner membrane	1.35203e-12	TRINITY_DN31357_c1_g1_m.18097	47	K	NADH dehydrogenase [ubiquinone] 1 beta subcomplex subunit 10-B OS=Arabidopsis thaliana OX=3702 GN=At3g18410 PE=3 SV=1	At3g18410	1	0.00689968	62.88	WIDIEK(1)AK	2	-4.2228	1
Cellular Component	GO:0019866	3	organelle inner membrane	1.35203e-12	TRINITY_DN35959_c1_g9_m.30465	152	K	"ATP synthase subunit d, mitochondrial OS=Arabidopsis thaliana OX=3702 GN=At3g52300 PE=1 SV=3"	At3g52300	1	0.00104702	118.06	K(1)FDDEIR	2	-3.9443	2
Cellular Component	GO:0019866	3	organelle inner membrane	1.35203e-12	TRINITY_DN35959_c1_g9_m.30465	131	K	"ATP synthase subunit d, mitochondrial OS=Arabidopsis thaliana OX=3702 GN=At3g52300 PE=1 SV=3"	At3g52300	1	1.40132e-06	123.5	EIAEVQELK(1)K	2	7.0442	2
Cellular Component	GO:0019866	3	organelle inner membrane	1.35203e-12	TRINITY_DN35959_c1_g9_m.30465	145	K	"ATP synthase subunit d, mitochondrial OS=Arabidopsis thaliana OX=3702 GN=At3g52300 PE=1 SV=3"	At3g52300	1	2.75032e-84	242.43	ISTMTADEYFEK(1)HPELK	2	0.17983	6
Cellular Component	GO:0019866	3	organelle inner membrane	1.35203e-12	TRINITY_DN35959_c1_g9_m.30465	96	K	"ATP synthase subunit d, mitochondrial OS=Arabidopsis thaliana OX=3702 GN=At3g52300 PE=1 SV=3"	At3g52300	1	0.00421658	76.572	YVDTVTPQYK(1)PK	2	5.818	2
Cellular Component	GO:0019866	3	organelle inner membrane	1.35203e-12	TRINITY_DN34843_c1_g2_m.26988	112	K	"External alternative NAD(P)H-ubiquinone oxidoreductase B1, mitochondrial OS=Solanum tuberosum OX=4113 GN=NDB1 PE=1 SV=1"	NDB1	1	0.000577249	85.081	DLDASK(1)YDVQVVSPR	2	-1.518	1
Cellular Component	GO:0019866	3	organelle inner membrane	1.35203e-12	TRINITY_DN34843_c1_g2_m.26988	458	K	"External alternative NAD(P)H-ubiquinone oxidoreductase B1, mitochondrial OS=Solanum tuberosum OX=4113 GN=NDB1 PE=1 SV=1"	NDB1	1	0.000530812	128.57	GK(1)HMADVADLLK	2	-2.9438	1
Cellular Component	GO:0019866	3	organelle inner membrane	1.35203e-12	TRINITY_DN34843_c1_g2_m.26988	318	K	"External alternative NAD(P)H-ubiquinone oxidoreductase B1, mitochondrial OS=Solanum tuberosum OX=4113 GN=NDB1 PE=1 SV=1"	NDB1	1	0.000393782	101.82	ISSFAEQK(1)FSR	2	-5.112	2
Cellular Component	GO:0019866	3	organelle inner membrane	1.35203e-12	TRINITY_DN34843_c1_g2_m.26988	338	K	"External alternative NAD(P)H-ubiquinone oxidoreductase B1, mitochondrial OS=Solanum tuberosum OX=4113 GN=NDB1 PE=1 SV=1"	NDB1	1	0.00427793	71.896	VVSVSGK(1)EITMK(1)VK	2	1.5138	1
Cellular Component	GO:0019866	3	organelle inner membrane	1.35203e-12	TRINITY_DN34843_c1_g2_m.26988	343	K	"External alternative NAD(P)H-ubiquinone oxidoreductase B1, mitochondrial OS=Solanum tuberosum OX=4113 GN=NDB1 PE=1 SV=1"	NDB1	1	0.00427793	71.896	VVSVSGK(1)EITMK(1)VK	2	1.5138	1
Cellular Component	GO:0019866	3	organelle inner membrane	1.35203e-12	TRINITY_DN26440_c0_g1_m.8836	149	K	"ATP synthase subunit O, mitochondrial OS=Ipomoea batatas OX=4120 PE=1 SV=1"		1	0.00474758	74.524	VEAIK(1)DIFSHVK	2	-3.1802	1
Cellular Component	GO:0019866	3	organelle inner membrane	1.35203e-12	TRINITY_DN26440_c0_g1_m.8836	183	K	"ATP synthase subunit O, mitochondrial OS=Ipomoea batatas OX=4120 PE=1 SV=1"		1	0.00194899	86.205	NIDAIANK(1)FK	2	1.369	2
Cellular Component	GO:0019866	3	organelle inner membrane	1.35203e-12	TRINITY_DN26440_c0_g1_m.8836	255	K	"ATP synthase subunit O, mitochondrial OS=Ipomoea batatas OX=4120 PE=1 SV=1"		1	0.0143547	62.969	VFDMSIK(1)TR	2	-3.4605	1
Cellular Component	GO:0019866	3	organelle inner membrane	1.35203e-12	TRINITY_DN30762_c0_g1_m.16800	294	K	Mitochondrial adenine nucleotide transporter ADNT1 OS=Arabidopsis thaliana OX=3702 GN=ADNT1 PE=1 SV=1	ADNT1	1	0.0194638	47.334	DAASVVTGEGK(1)SK	2	-2.0837	1
Cellular Component	GO:0019866	3	organelle inner membrane	1.35203e-12	TRINITY_DN30762_c0_g1_m.16800	93	K	Mitochondrial adenine nucleotide transporter ADNT1 OS=Arabidopsis thaliana OX=3702 GN=ADNT1 PE=1 SV=1	ADNT1	1	0.00905038	58.916	HIWK(1)TEGFR	2	-3.4527	1
Cellular Component	GO:0019866	3	organelle inner membrane	1.35203e-12	TRINITY_DN30762_c0_g1_m.16800	118	K	Mitochondrial adenine nucleotide transporter ADNT1 OS=Arabidopsis thaliana OX=3702 GN=ADNT1 PE=1 SV=1	ADNT1	1	0.000585017	108.34	IVPNSAVK(1)FYSYEQASK	2	1.1579	1
Cellular Component	GO:0019866	3	organelle inner membrane	1.35203e-12	TRINITY_DN28658_c0_g1_m.12682	162	K	"Protein THYLAKOID FORMATION1, chloroplastic OS=Solanum tuberosum OX=4113 GN=THF1 PE=2 SV=1"	THF1	1	0.000101391	123.42	IDSQK(1)LEEWAR	2	-1.7406	1
Cellular Component	GO:0019866	3	organelle inner membrane	1.35203e-12	TRINITY_DN28658_c0_g1_m.12682	262	K	"Protein THYLAKOID FORMATION1, chloroplastic OS=Solanum tuberosum OX=4113 GN=THF1 PE=2 SV=1"	THF1	1	0.0195436	58.916	ELLK(1)EYVER	2	-0.13139	1
Cellular Component	GO:0019866	3	organelle inner membrane	1.35203e-12	TRINITY_DN28658_c0_g1_m.12682	279	K	"Protein THYLAKOID FORMATION1, chloroplastic OS=Solanum tuberosum OX=4113 GN=THF1 PE=2 SV=1"	THF1	1	1.65933e-05	124.46	TESK(1)ANEAITK	2	-1.1178	1
Cellular Component	GO:0019866	3	organelle inner membrane	1.35203e-12	TRINITY_DN28658_c0_g1_m.12682	150	K	"Protein THYLAKOID FORMATION1, chloroplastic OS=Solanum tuberosum OX=4113 GN=THF1 PE=2 SV=1"	THF1	1	1.27631e-05	135.63	ALK(1)DDPEQYR	2	-1.2257	1
Cellular Component	GO:0019866	3	organelle inner membrane	1.35203e-12	TRINITY_DN28658_c0_g1_m.12682	258	K	"Protein THYLAKOID FORMATION1, chloroplastic OS=Solanum tuberosum OX=4113 GN=THF1 PE=2 SV=1"	THF1	1	0.0133712	63.397	LVQAK(1)ELLK	2	-2.9764	1
Cellular Component	GO:0019866	3	organelle inner membrane	1.35203e-12	TRINITY_DN28399_c0_g1_m.12202	249	K	Mitochondrial arginine transporter BAC2 OS=Arabidopsis thaliana OX=3702 GN=BAC2 PE=1 SV=1	BAC2	1	0.0155251	58.889	LQAQSQSPSPK(1)YK	2	6.6942	1
Cellular Component	GO:0019866	3	organelle inner membrane	1.35203e-12	TRINITY_DN28590_c0_g1_m.12553	398	K	Leghemoglobin reductase OS=Vigna unguiculata OX=3917 GN=FLBR PE=1 SV=1	FLBR	1	4.78898e-25	193.56	VPGVVYTHPEVASVGK(1)TEEQVK	3	-1.9618	4
Cellular Component	GO:0019866	3	organelle inner membrane	1.35203e-12	TRINITY_DN28590_c0_g1_m.12553	272	K	Leghemoglobin reductase OS=Vigna unguiculata OX=3917 GN=FLBR PE=1 SV=1	FLBR	1	0.00151733	87.573	TK(1)VVGVDTSGSGVK	2	-0.74477	1
Cellular Component	GO:0019866	3	organelle inner membrane	1.35203e-12	TRINITY_DN28590_c0_g1_m.12553	63	K	Leghemoglobin reductase OS=Vigna unguiculata OX=3917 GN=FLBR PE=1 SV=1	FLBR	1	0.000314334	99.276	AAQLGLK(1)TTCIEK	2	-1.618	4
Cellular Component	GO:0019866	3	organelle inner membrane	1.35203e-12	TRINITY_DN28590_c0_g1_m.12553	206	K	Leghemoglobin reductase OS=Vigna unguiculata OX=3917 GN=FLBR PE=1 SV=1	FLBR	1	0.00157483	75.5	IVSSTGALALK(1)EIPK	2	1.4277	1
Cellular Component	GO:0019866	3	organelle inner membrane	1.35203e-12	TRINITY_DN28590_c0_g1_m.12553	142	K	Leghemoglobin reductase OS=Vigna unguiculata OX=3917 GN=FLBR PE=1 SV=1	FLBR	1	0.000485461	113.14	NK(1)VNYVK	2	-3.32	3
Cellular Component	GO:0019866	3	organelle inner membrane	1.35203e-12	TRINITY_DN28590_c0_g1_m.12553	139	K	Leghemoglobin reductase OS=Vigna unguiculata OX=3917 GN=FLBR PE=1 SV=1	FLBR	1	0.0234685	51.43	GIEGLFK(1)K	2	-6.2729	1
Cellular Component	GO:0019866	3	organelle inner membrane	1.35203e-12	TRINITY_DN28590_c0_g1_m.12553	266	K	Leghemoglobin reductase OS=Vigna unguiculata OX=3917 GN=FLBR PE=1 SV=1	FLBR	1	0.0130783	67.903	QGMK(1)FVLK	2	-5.4417	1
Cellular Component	GO:0019866	3	organelle inner membrane	1.35203e-12	TRINITY_DN28590_c0_g1_m.12553	327	K	Leghemoglobin reductase OS=Vigna unguiculata OX=3917 GN=FLBR PE=1 SV=1	FLBR	1	0.000651425	111.39	IGVETDK(1)VGR	2	-3.3037	1
Cellular Component	GO:0019866	3	organelle inner membrane	1.35203e-12	TRINITY_DN28590_c0_g1_m.12553	69	K	Leghemoglobin reductase OS=Vigna unguiculata OX=3917 GN=FLBR PE=1 SV=1	FLBR	1	0.0101997	78.178	TTCIEK(1)R	2	-3.5688	1
Cellular Component	GO:0019866	3	organelle inner membrane	1.35203e-12	TRINITY_DN28590_c0_g1_m.12553	99	K	Leghemoglobin reductase OS=Vigna unguiculata OX=3917 GN=FLBR PE=1 SV=1	FLBR	1	8.21702e-66	248.34	ALLHSSHMYHEAK(1)HSFASHGVK	4	-0.13069	7
Cellular Component	GO:0019866	3	organelle inner membrane	1.35203e-12	TRINITY_DN28590_c0_g1_m.12553	498	K	Leghemoglobin reductase OS=Vigna unguiculata OX=3917 GN=FLBR PE=1 SV=1	FLBR	1	1.67157e-06	175.64	EAAMATYDK(1)PIHI	2	0.93598	4
Cellular Component	GO:0019866	3	organelle inner membrane	1.35203e-12	TRINITY_DN28590_c0_g1_m.12553	382	K	Leghemoglobin reductase OS=Vigna unguiculata OX=3917 GN=FLBR PE=1 SV=1	FLBR	1	2.91331e-05	47.267	VGHVDYDK(1)VPGVVYTHPEVASVGK	3	-0.010186	1
Cellular Component	GO:0019866	3	organelle inner membrane	1.35203e-12	TRINITY_DN28590_c0_g1_m.12553	151	K	Leghemoglobin reductase OS=Vigna unguiculata OX=3917 GN=FLBR PE=1 SV=1	FLBR	1	0.00193006	49.155	GYGK(1)FISPTEVSVDTVDGANTVVK	3	-1.5098	2
Cellular Component	GO:0019866	3	organelle inner membrane	1.35203e-12	TRINITY_DN28894_c0_g1_m.13129	170	K	"Mitochondrial phosphate carrier protein 3, mitochondrial OS=Arabidopsis thaliana OX=3702 GN=MPT3 PE=1 SV=1"	MPT3	1	2.22587e-32	228.28	YYSDIAGPEYAAK(1)YK	2	3.0815	4
Cellular Component	GO:0019866	3	organelle inner membrane	1.35203e-12	TRINITY_DN28894_c0_g1_m.13129	217	K	"Mitochondrial phosphate carrier protein 3, mitochondrial OS=Arabidopsis thaliana OX=3702 GN=MPT3 PE=1 SV=1"	MPT3	1	0.0167452	49.16	GLSDGLPK(1)FVK	2	0.25348	1
Cellular Component	GO:0019866	3	organelle inner membrane	1.35203e-12	TRINITY_DN28894_c0_g1_m.13129	157	K	"Mitochondrial phosphate carrier protein 3, mitochondrial OS=Arabidopsis thaliana OX=3702 GN=MPT3 PE=1 SV=1"	MPT3	1	9.85984e-10	130.71	K(1)YYSDIAGPEYAAK	2	2.3416	1
Cellular Component	GO:0019866	3	organelle inner membrane	1.35203e-12	TRINITY_DN28894_c0_g1_m.13129	220	K	"Mitochondrial phosphate carrier protein 3, mitochondrial OS=Arabidopsis thaliana OX=3702 GN=MPT3 PE=1 SV=1"	MPT3	1	0.000510188	103.87	FVK(1)SEGALGLYK	2	-35.084	2
Cellular Component	GO:0019866	3	organelle inner membrane	1.35203e-12	TRINITY_DN28894_c0_g1_m.13129	110	K	"Mitochondrial phosphate carrier protein 3, mitochondrial OS=Arabidopsis thaliana OX=3702 GN=MPT3 PE=1 SV=1"	MPT3	1	0.00408837	61.48	CNMQIDPAK(1)YK	2	-2.9356	1
Cellular Component	GO:0019866	3	organelle inner membrane	1.35203e-12	TRINITY_DN31928_c1_g2_m.19406	738	K	Calcium-transporting ATPase 1 OS=Arabidopsis thaliana OX=3702 GN=ACA1 PE=1 SV=3	ACA1	1	0.0270495	62.271	SSPLDK(1)HALVK	2	-2.6556	1
Cellular Component	GO:0019866	3	organelle inner membrane	1.35203e-12	TRINITY_DN28580_c0_g1_m.12535	312	K	"Protein RETICULATA-RELATED 1, chloroplastic OS=Arabidopsis thaliana OX=3702 GN=RER1 PE=1 SV=1"	RER1	1	0.0139833	58.045	MK(1)HACAALPSSVFEAERPGCK	3	-1.6194	1
Cellular Component	GO:0019866	3	organelle inner membrane	1.35203e-12	TRINITY_DN26101_c0_g1_m.8342	55	K	Mitochondrial import receptor subunit TOM40-1 OS=Arabidopsis thaliana OX=3702 GN=TOM40-1 PE=1 SV=3	TOM40-1	1	0.0129423	58.916	FDFTK(1)GLNQK	2	-3.0046	1
Cellular Component	GO:0019866	3	organelle inner membrane	1.35203e-12	TRINITY_DN35930_c0_g2_m.30355	114	K	"Cytochrome b-c1 complex subunit Rieske-1, mitochondrial (Fragment) OS=Nicotiana tabacum OX=4097 PE=2 SV=1"		1	0.00148933	72.038	YPPGDPSK(1)R	2	-2.2502	2
Cellular Component	GO:0019866	3	organelle inner membrane	1.35203e-12	TRINITY_DN35930_c0_g2_m.30355	96	K	"Cytochrome b-c1 complex subunit Rieske-1, mitochondrial (Fragment) OS=Nicotiana tabacum OX=4097 PE=2 SV=1"		1	5.24856e-12	121.86	NPTSK(1)IEYDEHNHER	3	-0.73209	1
Cellular Component	GO:0019866	3	organelle inner membrane	1.35203e-12	TRINITY_DN26692_c0_g1_m.9232	79	K	"Probable NADH dehydrogenase [ubiquinone] 1 alpha subcomplex subunit 5, mitochondrial OS=Arabidopsis thaliana OX=3702 GN=At5g52840 PE=1 SV=1"	At5g52840	1	6.4994e-10	106.11	VCEEESDWEAIEK(1)R	2	0.40184	1
Cellular Component	GO:0019866	3	organelle inner membrane	1.35203e-12	TRINITY_DN35870_c0_g3_m.30166	90	K	"ABC transporter B family member 25, mitochondrial OS=Arabidopsis thaliana OX=3702 GN=ABCB25 PE=1 SV=1"	ABCB25	1	0.000431485	147.19	KYEDAALK(1)TQR	2	-1.3403	1
Cellular Component	GO:0019866	3	organelle inner membrane	1.35203e-12	TRINITY_DN35870_c0_g3_m.30166	230	K	"ABC transporter B family member 25, mitochondrial OS=Arabidopsis thaliana OX=3702 GN=ABCB25 PE=1 SV=1"	ABCB25	1	0.000698633	86.729	SVAIVGTSGSGK(1)STILR	2	-1.3622	1
Cellular Component	GO:0019866	3	organelle inner membrane	1.35203e-12	TRINITY_DN31309_c0_g1_m.17996	260	K	Mitochondrial uncoupling protein 1 OS=Arabidopsis thaliana OX=3702 GN=PUMP1 PE=1 SV=1	PUMP1	1	0.0331854	40.533	STLDCFIK(1)TLK	2	-2.0337	1
Cellular Component	GO:0019866	3	organelle inner membrane	1.35203e-12	TRINITY_DN31309_c0_g1_m.17996	263	K	Mitochondrial uncoupling protein 1 OS=Arabidopsis thaliana OX=3702 GN=PUMP1 PE=1 SV=1	PUMP1	1	0.00461305	47.334	TLK(1)NDGPLAFYK	2	-2.8953	1
Cellular Component	GO:0019866	3	organelle inner membrane	1.35203e-12	TRINITY_DN29305_c0_g1_m.13875	72	K	Alpha/beta hydrolase domain-containing protein WAV2 OS=Arabidopsis thaliana OX=3702 GN=WAV2 PE=2 SV=1	WAV2	1	0.007249	58.508	SLGGAVGSVVTK(1)NNPDK	2	0.30053	2
Cellular Component	GO:0019866	3	organelle inner membrane	1.35203e-12	TRINITY_DN31501_c0_g1_m.18425	302	K	"Internal alternative NAD(P)H-ubiquinone oxidoreductase A2, mitochondrial OS=Arabidopsis thaliana OX=3702 GN=NDA2 PE=1 SV=1"	NDA2	1	1.23574e-06	154.35	HYATK(1)QLTK	2	-1.4108	1
Cellular Component	GO:0019866	3	organelle inner membrane	1.35203e-12	TRINITY_DN31501_c0_g1_m.18425	450	K	"Internal alternative NAD(P)H-ubiquinone oxidoreductase A2, mitochondrial OS=Arabidopsis thaliana OX=3702 GN=NDA2 PE=1 SV=1"	NDA2	1	0.000979629	84.368	YK(1)ALVDLR	2	-5.5087	1
Cellular Component	GO:0019866	3	organelle inner membrane	1.35203e-12	TRINITY_DN31501_c0_g1_m.18425	94	K	"Internal alternative NAD(P)H-ubiquinone oxidoreductase A2, mitochondrial OS=Arabidopsis thaliana OX=3702 GN=NDA2 PE=1 SV=1"	NDA2	1	1.60905e-13	135.21	GLDTK(1)TYDVVCVSPR	2	-0.48776	1
Cellular Component	GO:0019866	3	organelle inner membrane	1.35203e-12	TRINITY_DN31501_c0_g1_m.18425	157	K	"Internal alternative NAD(P)H-ubiquinone oxidoreductase A2, mitochondrial OS=Arabidopsis thaliana OX=3702 GN=NDA2 PE=1 SV=1"	NDA2	1	0.000596002	112.7	CTGLDTDK(1)HEVK	2	-2.3185	1
Cellular Component	GO:0019866	3	organelle inner membrane	1.35203e-12	TRINITY_DN32363_c0_g1_m.20385	68	K	"Outer envelope pore protein 16, chloroplastic OS=Pisum sativum OX=3888 GN=OEP16 PE=1 SV=1"	OEP16	1	4.71306e-06	148.9	AAAEDAYHMVK(1)K	2	-1.3065	3
Cellular Component	GO:0019866	3	organelle inner membrane	1.35203e-12	TRINITY_DN35054_c1_g1_m.27608	210	K	"Short-chain dehydrogenase TIC 32, chloroplastic OS=Pisum sativum OX=3888 GN=TIC32 PE=1 SV=1"	TIC32	1	0.000203264	105.94	LANILHAK(1)ELAR	2	-1.2621	1
Cellular Component	GO:0019866	3	organelle inner membrane	1.35203e-12	TRINITY_DN31053_c0_g1_m.17443	155	K	Mitochondrial succinate-fumarate transporter 1 OS=Arabidopsis thaliana OX=3702 GN=SFC1 PE=2 SV=1	SFC1	1	0.0211701	67.507	GLSPELLK(1)YK	2	-3.3558	1
Cellular Component	GO:0019866	3	organelle inner membrane	1.35203e-12	TRINITY_DN27607_c0_g1_m.10759	127	K	Mitochondrial-processing peptidase subunit alpha OS=Solanum tuberosum OX=4113 GN=MPP PE=1 SV=1	MPP	1	0.0204337	65.156	MAFK(1)STANR	2	-1.8898	1
Cellular Component	GO:0019866	3	organelle inner membrane	1.35203e-12	TRINITY_DN27607_c0_g1_m.10759	289	K	Mitochondrial-processing peptidase subunit alpha OS=Solanum tuberosum OX=4113 GN=MPP PE=1 SV=1	MPP	1	0.00102834	59.77	YAEEPK(1)SMYVGGDYR	2	-0.074213	1
Cellular Component	GO:0019866	3	organelle inner membrane	1.35203e-12	TRINITY_DN27607_c0_g1_m.10759	424	K	Mitochondrial-processing peptidase subunit alpha OS=Solanum tuberosum OX=4113 GN=MPP PE=1 SV=1	MPP	1	0.00304392	80.815	HATK(1)SAVLMNLESR	2	-2.1613	1
Cellular Component	GO:0019866	3	organelle inner membrane	1.35203e-12	TRINITY_DN32386_c0_g1_m.20442	360	K	Mitochondrial carrier protein MTM1 OS=Arabidopsis thaliana OX=3702 GN=MTM1 PE=2 SV=1	MTM1	0.999994	0.0221983	73.502	QIEKDPVRALK(1)MTTTQTLK	3	6.6752	1
Cellular Component	GO:0019866	3	organelle inner membrane	1.35203e-12	TRINITY_DN27210_c0_g1_m.10051	243	K	Mitochondrial dicarboxylate/tricarboxylate transporter DTC OS=Arabidopsis thaliana OX=3702 GN=DTC PE=1 SV=1	DTC	1	3.95586e-06	81.578	MQPDAQGK(1)YPYTGSLDCAMK	2	5.5173	12
Cellular Component	GO:0019866	3	organelle inner membrane	1.35203e-12	TRINITY_DN27210_c0_g1_m.10051	149	K	Mitochondrial dicarboxylate/tricarboxylate transporter DTC OS=Arabidopsis thaliana OX=3702 GN=DTC PE=1 SV=1	DTC	1	1.81585e-05	170.69	NYK(1)NAFHALYR	2	-0.11549	4
Cellular Component	GO:0019866	3	organelle inner membrane	1.35203e-12	TRINITY_DN27210_c0_g1_m.10051	94	K	Mitochondrial dicarboxylate/tricarboxylate transporter DTC OS=Arabidopsis thaliana OX=3702 GN=DTC PE=1 SV=1	DTC	1	4.69762e-15	205.37	ILTNK(1)AIEANDGKPLPLYQK	3	-2.7862	1
Cellular Component	GO:0019866	3	organelle inner membrane	1.35203e-12	TRINITY_DN27210_c0_g1_m.10051	255	K	Mitochondrial dicarboxylate/tricarboxylate transporter DTC OS=Arabidopsis thaliana OX=3702 GN=DTC PE=1 SV=1	DTC	1	1.04584e-06	88.42	YPYTGSLDCAMK(1)TLK	2	-0.060051	3
Cellular Component	GO:0019866	3	organelle inner membrane	1.35203e-12	TRINITY_DN27210_c0_g1_m.10051	235	K	Mitochondrial dicarboxylate/tricarboxylate transporter DTC OS=Arabidopsis thaliana OX=3702 GN=DTC PE=1 SV=1	DTC	1	0.000208467	89.382	TQIQK(1)MQPDAQGK	2	-4.2216	1
Cellular Component	GO:0019866	3	organelle inner membrane	1.35203e-12	TRINITY_DN27210_c0_g1_m.10051	55	K	Mitochondrial dicarboxylate/tricarboxylate transporter DTC OS=Arabidopsis thaliana OX=3702 GN=DTC PE=1 SV=1	DTC	1	2.58582e-38	247.66	IQLGQGSAGQVTK(1)TMLK	2	5.8598	6
Cellular Component	GO:0019866	3	organelle inner membrane	1.35203e-12	TRINITY_DN27210_c0_g1_m.10051	258	K	Mitochondrial dicarboxylate/tricarboxylate transporter DTC OS=Arabidopsis thaliana OX=3702 GN=DTC PE=1 SV=1	DTC	1	0.0298753	54.436	TLK(1)SGGPFK	2	-5.1211	1
Cellular Component	GO:0019866	3	organelle inner membrane	1.35203e-12	TRINITY_DN25129_c0_g1_m.6978	77	K	NADH dehydrogenase [ubiquinone] 1 beta subcomplex subunit 9 OS=Arabidopsis thaliana OX=3702 GN=CIB22 PE=1 SV=1	CIB22	1	8.1968e-59	280.25	LIADGEASYNK(1)WR	2	-2.0003	3
Cellular Component	GO:0019866	3	organelle inner membrane	1.35203e-12	TRINITY_DN25129_c0_g1_m.6978	56	K	NADH dehydrogenase [ubiquinone] 1 beta subcomplex subunit 9 OS=Arabidopsis thaliana OX=3702 GN=CIB22 PE=1 SV=1	CIB22	1	9.75168e-12	164.56	FEANK(1)HVEDLDTIDR	2	13.267	3
Cellular Component	GO:0019866	3	organelle inner membrane	1.35203e-12	TRINITY_DN25129_c0_g1_m.6978	29	K	NADH dehydrogenase [ubiquinone] 1 beta subcomplex subunit 9 OS=Arabidopsis thaliana OX=3702 GN=CIB22 PE=1 SV=1	CIB22	1	0.000189015	90.142	ALK(1)DTLNWAVHR	2	-1.578	1
Cellular Component	GO:0019866	3	organelle inner membrane	1.35203e-12	TRINITY_DN34201_c0_g1_m.25137	53	K	NADH dehydrogenase [ubiquinone] 1 beta subcomplex subunit 3-A OS=Arabidopsis thaliana OX=3702 GN=At2g02510 PE=3 SV=1	At2g02510	1	0.000218582	78.816	K(1)HPMVTSQLR	2	-2.1443	2
Cellular Component	GO:0019866	3	organelle inner membrane	1.35203e-12	TRINITY_DN32420_c0_g1_m.20508	392	K	Protein TIC 100 OS=Arabidopsis thaliana OX=3702 GN=TIC100 PE=1 SV=1	TIC100	1	0.0184533	56.014	YAGQWK(1)HGR	2	-2.4598	1
Cellular Component	GO:0019866	3	organelle inner membrane	1.35203e-12	TRINITY_DN32420_c0_g1_m.20508	143	K	Protein TIC 100 OS=Arabidopsis thaliana OX=3702 GN=TIC100 PE=1 SV=1	TIC100	1	0.0105711	78.816	LFNQVLDSK(1)R	2	-2.6328	1
Cellular Component	GO:0019866	3	organelle inner membrane	1.35203e-12	TRINITY_DN27350_c0_g2_m.10330	276	K	Probable mitochondrial import inner membrane translocase subunit TIM21 OS=Arabidopsis thaliana OX=3702 GN=TIM21 PE=1 SV=1	TIM21	1	7.92906e-06	141.29	VFSEMYK(1)DQTDK	2	-1.7489	1
Cellular Component	GO:0019866	3	organelle inner membrane	1.35203e-12	TRINITY_DN29946_c1_g4_m.15131	369	K	"Triose phosphate/phosphate translocator, non-green plastid, chloroplastic OS=Brassica oleracea var. botrytis OX=3715 GN=NGTPT PE=2 SV=1"	NGTPT	1	6.45412e-21	185.18	VSPVTHSVGNCVK(1)R	2	-2.0945	3
Cellular Component	GO:0019866	3	organelle inner membrane	1.35203e-12	TRINITY_DN28473_c0_g1_m.12346	127	K	"Membrane-associated protein VIPP1, chloroplastic OS=Arabidopsis thaliana OX=3702 GN=VIPP1 PE=1 SV=1"	VIPP1	1	0.000640755	55.578	YK(1)SAQEASEEWYR	2	1.1376	1
Cellular Component	GO:0019866	3	organelle inner membrane	1.35203e-12	TRINITY_DN28473_c0_g1_m.12346	146	K	"Membrane-associated protein VIPP1, chloroplastic OS=Arabidopsis thaliana OX=3702 GN=VIPP1 PE=1 SV=1"	VIPP1	1	0.00197089	58.476	AQLALGK(1)GDEDLAR	2	-0.6379	1
Cellular Component	GO:0019866	3	organelle inner membrane	1.35203e-12	TRINITY_DN30483_c0_g1_m.16211	258	K	Mitochondrial import inner membrane translocase subunit TIM50 OS=Arabidopsis thaliana OX=3702 GN=TIM50 PE=1 SV=1	TIM50	1	0.00512419	75.243	LDTK(1)HCVR	2	-2.1253	1
Cellular Component	GO:0019866	3	organelle inner membrane	1.35203e-12	TRINITY_DN28007_c0_g1_m.11484	377	K	"Protein RETICULATA-RELATED 4, chloroplastic OS=Arabidopsis thaliana OX=3702 GN=RER4 PE=2 SV=1"	RER4	1	0.0143131	58.286	WIGIQK(1)SH	2	6.4075	1
Cellular Component	GO:0019866	3	organelle inner membrane	1.35203e-12	TRINITY_DN28369_c0_g1_m.12149	165	K	"Protein MITOFERRINLIKE 1, chloroplastic OS=Arabidopsis thaliana OX=3702 GN=MFL1 PE=2 SV=1"	MFL1	1	0.0018256	59.731	NAFDAIAK(1)TFQTK	2	-1.2318	1
Cellular Component	GO:0019866	3	organelle inner membrane	1.35203e-12	TRINITY_DN34683_c0_g1_m.26543	24	K	"Calcium-transporting ATPase 2, plasma membrane-type OS=Arabidopsis thaliana OX=3702 GN=ACA2 PE=1 SV=1"	ACA2	1	0.000247257	158.57	HSSEEALQK(1)WR	2	4.9054	2
Cellular Component	GO:0019866	3	organelle inner membrane	1.35203e-12	TRINITY_DN34683_c0_g1_m.26543	47	K	"Calcium-transporting ATPase 2, plasma membrane-type OS=Arabidopsis thaliana OX=3702 GN=ACA2 PE=1 SV=1"	ACA2	1	0.0129784	47.349	FTANLSK(1)R	2	-6.6612	1
Cellular Component	GO:0019866	3	organelle inner membrane	1.35203e-12	TRINITY_DN27848_c2_g1_m.11209	158	K	Mitochondrial carnitine/acylcarnitine carrier-like protein OS=Arabidopsis thaliana OX=3702 GN=BOU PE=1 SV=1	BOU	1	0.000768768	87.942	YGGPMDVAK(1)QVLR	2	-2.4819	1
Cellular Component	GO:0019866	3	organelle inner membrane	1.35203e-12	TRINITY_DN27848_c2_g1_m.11209	265	K	Mitochondrial carnitine/acylcarnitine carrier-like protein OS=Arabidopsis thaliana OX=3702 GN=BOU PE=1 SV=1	BOU	1	0.00185772	65.933	ILAAEGVK(1)GLYK	2	-1.4832	1
Cellular Component	GO:0019866	3	organelle inner membrane	1.35203e-12	TRINITY_DN27848_c2_g1_m.11209	244	K	Mitochondrial carnitine/acylcarnitine carrier-like protein OS=Arabidopsis thaliana OX=3702 GN=BOU PE=1 SV=1	BOU	1	2.8591e-06	130.79	SVIQVDDYK(1)NPK	2	-0.9078	1
Cellular Component	GO:0019866	3	organelle inner membrane	1.35203e-12	TRINITY_DN27848_c2_g1_m.11209	45	K	Mitochondrial carnitine/acylcarnitine carrier-like protein OS=Arabidopsis thaliana OX=3702 GN=BOU PE=1 SV=1	BOU	1	0.000378465	59.171	LQSQPVPPPGQLPK(1)YAGAMDAVR	3	3.6863	3
Cellular Component	GO:0019866	3	organelle inner membrane	1.35203e-12	TRINITY_DN27848_c2_g1_m.11209	249	K	Mitochondrial carnitine/acylcarnitine carrier-like protein OS=Arabidopsis thaliana OX=3702 GN=BOU PE=1 SV=1	BOU	1	0.000491648	125.98	YK(1)GSIDAFR	2	-3.5837	1
Cellular Component	GO:0019866	3	organelle inner membrane	1.35203e-12	TRINITY_DN27848_c2_g1_m.11209	247	K	Mitochondrial carnitine/acylcarnitine carrier-like protein OS=Arabidopsis thaliana OX=3702 GN=BOU PE=1 SV=1	BOU	0.999529	0.000247897	106.11	SVIQVDDYKNPK(1)YK	2	0.98875	2
Cellular Component	GO:0019866	3	organelle inner membrane	1.35203e-12	TRINITY_DN28920_c2_g1_m.13174	173	K	Mitochondrial uncoupling protein 5 OS=Arabidopsis thaliana OX=3702 GN=PUMP5 PE=2 SV=1	PUMP5	1	0.0226487	53.028	NYK(1)SVVDAITR	2	-3.2657	1
Cellular Component	GO:0019866	3	organelle inner membrane	1.35203e-12	TRINITY_DN28841_c0_g1_m.13036	136	K	"ATP synthase subunit gamma, mitochondrial OS=Ipomoea batatas OX=4120 GN=ATPC PE=1 SV=2"	ATPC	1	0.000385965	135.28	NIHK(1)LFAGPDK	2	-1.5092	1
Cellular Component	GO:0019866	3	organelle inner membrane	1.35203e-12	TRINITY_DN28841_c0_g1_m.13036	146	K	"ATP synthase subunit gamma, mitochondrial OS=Ipomoea batatas OX=4120 GN=ATPC PE=1 SV=2"	ATPC	1	2.19382e-05	80.128	ETK(1)YVVLGEK	2	-2.6504	3
Cellular Component	GO:0019866	3	organelle inner membrane	1.35203e-12	TRINITY_DN28841_c0_g1_m.13036	129	K	"ATP synthase subunit gamma, mitochondrial OS=Ipomoea batatas OX=4120 GN=ATPC PE=1 SV=2"	ATPC	1	3.11699e-13	159.44	GLCGGINSTSVK(1)TSK	2	-3.5457	1
Cellular Component	GO:0019866	3	organelle inner membrane	1.35203e-12	TRINITY_DN28841_c0_g1_m.13036	82	K	"ATP synthase subunit gamma, mitochondrial OS=Ipomoea batatas OX=4120 GN=ATPC PE=1 SV=2"	ATPC	1	3.64818e-06	143.39	AIQTK(1)AENSR	2	-1.179	2
Cellular Component	GO:0019866	3	organelle inner membrane	1.35203e-12	TRINITY_DN30366_c0_g1_m.15976	123	K	"Membrane-associated 30 kDa protein, chloroplastic OS=Pisum sativum OX=3888 GN=IM30 PE=2 SV=1"	IM30	1	1.64007e-13	132.01	VVK(1)SYANAVISSFEDPEK	2	1.1527	2
Cellular Component	GO:0019866	3	organelle inner membrane	1.35203e-12	TRINITY_DN30366_c0_g1_m.15976	166	K	"Membrane-associated 30 kDa protein, chloroplastic OS=Pisum sativum OX=3888 GN=IM30 PE=2 SV=1"	IM30	1	2.64838e-46	257.66	QATAQVLASQK(1)R	2	7.1744	4
Cellular Component	GO:0019866	3	organelle inner membrane	1.35203e-12	TRINITY_DN30366_c0_g1_m.15976	173	K	"Membrane-associated 30 kDa protein, chloroplastic OS=Pisum sativum OX=3888 GN=IM30 PE=2 SV=1"	IM30	1	6.94614e-06	156.14	YK(1)AAQQASEDWYR	2	-0.91182	1
Cellular Component	GO:0019866	3	organelle inner membrane	1.35203e-12	TRINITY_DN30366_c0_g1_m.15976	206	K	"Membrane-associated 30 kDa protein, chloroplastic OS=Pisum sativum OX=3888 GN=IM30 PE=2 SV=1"	IM30	1	0.0149673	59.731	RK(1)SFADNANSLK	2	-0.83247	1
Cellular Component	GO:0019866	3	organelle inner membrane	1.35203e-12	TRINITY_DN30366_c0_g1_m.15976	171	K	"Membrane-associated 30 kDa protein, chloroplastic OS=Pisum sativum OX=3888 GN=IM30 PE=2 SV=1"	IM30	1	0.0341295	82.716	RLENK(1)YK	2	-3.7524	1
Cellular Component	GO:0019866	3	organelle inner membrane	1.35203e-12	TRINITY_DN26259_c0_g1_m.8581	128	K	"NADH dehydrogenase [ubiquinone] iron-sulfur protein 4, mitochondrial OS=Arabidopsis thaliana OX=3702 GN=FRO1 PE=1 SV=1"	FRO1	1	0.000219804	102.57	AFAEK(1)HGWDYVVK	2	0.47076	2
Cellular Component	GO:0019866	3	organelle inner membrane	1.35203e-12	TRINITY_DN26259_c0_g1_m.8581	153	K	"NADH dehydrogenase [ubiquinone] iron-sulfur protein 4, mitochondrial OS=Arabidopsis thaliana OX=3702 GN=FRO1 PE=1 SV=1"	FRO1	1	0.00112383	84.368	AYADNFK(1)WK	2	-2.4759	1
Cellular Component	GO:0019866	3	organelle inner membrane	1.35203e-12	TRINITY_DN28088_c0_g2_m.11636	131	K	"ADP,ATP carrier protein 3, mitochondrial OS=Arabidopsis thaliana OX=3702 GN=AAC3 PE=1 SV=1"	AAC3	1	7.40973e-07	140.01	LSEPYK(1)GISDCFAR	2	-0.011388	1
Cellular Component	GO:0019866	3	organelle inner membrane	1.35203e-12	TRINITY_DN28088_c0_g2_m.11636	330	K	"ADP,ATP carrier protein 3, mitochondrial OS=Arabidopsis thaliana OX=3702 GN=AAC3 PE=1 SV=1"	AAC3	1	0.0204101	58.916	YK(1)SSLDAFK	2	-2.9758	1
Cellular Component	GO:0019866	3	organelle inner membrane	1.35203e-12	TRINITY_DN28088_c0_g2_m.11636	337	K	"ADP,ATP carrier protein 3, mitochondrial OS=Arabidopsis thaliana OX=3702 GN=AAC3 PE=1 SV=1"	AAC3	1	0.00541475	97.277	SSLDAFK(1)QIVK	2	-0.029389	1
Cellular Component	GO:0019866	3	organelle inner membrane	1.35203e-12	TRINITY_DN28088_c0_g2_m.11636	341	K	"ADP,ATP carrier protein 3, mitochondrial OS=Arabidopsis thaliana OX=3702 GN=AAC3 PE=1 SV=1"	AAC3	1	0.00682004	81.163	QIVK(1)NEGSK	2	-2.7072	1
Cellular Component	GO:0019866	3	organelle inner membrane	1.35203e-12	TRINITY_DN32852_c0_g1_m.21543	572	K	"Succinate dehydrogenase [ubiquinone] flavoprotein subunit, mitochondrial OS=Oryza sativa subsp. japonica OX=39947 GN=SDH1 PE=1 SV=1"	SDH1	1	0.0329178	48.157	SFHDVK(1)LK	2	-4.7672	1
Cellular Component	GO:0019866	3	organelle inner membrane	1.35203e-12	TRINITY_DN32852_c0_g1_m.21543	639	K	"Succinate dehydrogenase [ubiquinone] flavoprotein subunit, mitochondrial OS=Oryza sativa subsp. japonica OX=39947 GN=SDH1 PE=1 SV=1"	SDH1	1	6.01649e-06	151.66	HTLGYWENEK(1)VR	2	0.42517	1
Cellular Component	GO:0019866	3	organelle inner membrane	1.35203e-12	TRINITY_DN32852_c0_g1_m.21543	563	K	"Succinate dehydrogenase [ubiquinone] flavoprotein subunit, mitochondrial OS=Oryza sativa subsp. japonica OX=39947 GN=SDH1 PE=1 SV=1"	SDH1	1	2.83463e-06	94.119	TQESLEEGCQLIDK(1)ASK	2	1.8122	1
Cellular Component	GO:0019866	3	organelle inner membrane	1.35203e-12	TRINITY_DN32852_c0_g1_m.21543	566	K	"Succinate dehydrogenase [ubiquinone] flavoprotein subunit, mitochondrial OS=Oryza sativa subsp. japonica OX=39947 GN=SDH1 PE=1 SV=1"	SDH1	1	0.0101028	67.881	ASK(1)SFHDVK	2	-3.6428	1
Cellular Component	GO:0019866	3	organelle inner membrane	1.35203e-12	TRINITY_DN24750_c0_g1_m.6502	81	K	"Succinate dehydrogenase subunit 7B, mitochondrial OS=Arabidopsis thaliana OX=3702 GN=SDH7B PE=1 SV=1"	SDH7B	1	0.0218221	57.003	EQALLAEDPSLK(1)K	2	-1.667	1
Cellular Component	GO:0019866	3	organelle inner membrane	1.35203e-12	TRINITY_DN32792_c1_g1_m.21377	172	K	"Nucleoside diphosphate kinase IV, chloroplastic/mitochondrial OS=Arabidopsis thaliana OX=3702 GN=NDK4 PE=1 SV=2"	NDK4	1	3.68511e-19	155.34	K(1)LIGATDPQK(1)SEPGTIR	2	-0.39414	1
Cellular Component	GO:0019866	3	organelle inner membrane	1.35203e-12	TRINITY_DN32792_c1_g1_m.21377	181	K	"Nucleoside diphosphate kinase IV, chloroplastic/mitochondrial OS=Arabidopsis thaliana OX=3702 GN=NDK4 PE=1 SV=2"	NDK4	1	1.0193e-78	285.99	LIGATDPQK(1)SEPGTIR	2	-0.0080927	9
Cellular Component	GO:0019866	3	organelle inner membrane	1.35203e-12	TRINITY_DN32792_c1_g1_m.21377	95	K	"Nucleoside diphosphate kinase IV, chloroplastic/mitochondrial OS=Arabidopsis thaliana OX=3702 GN=NDK4 PE=1 SV=2"	NDK4	1	0.00304004	66.664	TFIAIK(1)PDGVQR	2	6.4208	3
Cellular Component	GO:0019866	3	organelle inner membrane	1.35203e-12	TRINITY_DN32792_c1_g1_m.21377	139	K	"Nucleoside diphosphate kinase IV, chloroplastic/mitochondrial OS=Arabidopsis thaliana OX=3702 GN=NDK4 PE=1 SV=2"	NDK4	1	0.000250992	110.22	HYHDLK(1)ER	2	0.79501	2
Cellular Component	GO:0019866	3	organelle inner membrane	1.35203e-12	TRINITY_DN32792_c1_g1_m.21377	133	K	"Nucleoside diphosphate kinase IV, chloroplastic/mitochondrial OS=Arabidopsis thaliana OX=3702 GN=NDK4 PE=1 SV=2"	NDK4	1	7.43126e-12	184.27	EFAQK(1)HYHDLK	2	9.9903	5
Cellular Component	GO:0019866	3	organelle inner membrane	1.35203e-12	TRINITY_DN25069_c0_g1_m.6912	81	K	"ATP synthase subunit epsilon, mitochondrial OS=Ipomoea batatas OX=4120 PE=1 SV=2"		0.978217	0.0218222	41.284	VHFSVSK(0.978)WTDGK(0.02)PEK(0.001)PTIR	3	-2.6187	1
Cellular Component	GO:0019866	3	organelle inner membrane	1.35203e-12	TRINITY_DN25069_c0_g1_m.6912	66	K	"ATP synthase subunit epsilon, mitochondrial OS=Ipomoea batatas OX=4120 PE=1 SV=2"		1	3.48727e-06	132.39	EPYK(1)SEALSR	2	-1.528	1
Cellular Component	GO:0019866	3	organelle inner membrane	1.35203e-12	TRINITY_DN31104_c0_g1_m.17552	252	K	"Protein TIC 56, chloroplastic OS=Arabidopsis thaliana OX=3702 GN=TIC56 PE=1 SV=1"	TIC56	1	0.000155427	111.61	PIDVSQAIGYK(1)R	2	4.9645	2
Cellular Component	GO:0019866	3	organelle inner membrane	1.35203e-12	TRINITY_DN36406_c1_g1_m.32150	1035	K	"Putative calcium-transporting ATPase 11, plasma membrane-type OS=Arabidopsis thaliana OX=3702 GN=ACA11 PE=1 SV=1"	ACA11	1	4.73809e-06	84.58	TK(1)HHNDYEALPSGPEEV	2	1.889	1
Cellular Component	GO:0019866	3	organelle inner membrane	1.35203e-12	TRINITY_DN36406_c1_g1_m.32150	324	K	"Putative calcium-transporting ATPase 11, plasma membrane-type OS=Arabidopsis thaliana OX=3702 GN=ACA11 PE=1 SV=1"	ACA11	1	1.01509e-08	157.74	PFLLSGTK(1)VQDGSAK	2	-1.7912	1
Cellular Component	GO:0019866	3	organelle inner membrane	1.35203e-12	TRINITY_DN36406_c1_g1_m.32150	483	K	"Putative calcium-transporting ATPase 11, plasma membrane-type OS=Arabidopsis thaliana OX=3702 GN=ACA11 PE=1 SV=1"	ACA11	1	0.00329689	96.946	TGTLTTNHMVVK(1)K	2	-1.6042	1
Cellular Component	GO:0019866	3	organelle inner membrane	1.35203e-12	TRINITY_DN36406_c1_g1_m.32150	64	K	"Putative calcium-transporting ATPase 11, plasma membrane-type OS=Arabidopsis thaliana OX=3702 GN=ACA11 PE=1 SV=1"	ACA11	1	0.00405578	67.903	FVADHAK(1)R	2	-1.2587	1
Cellular Component	GO:0019866	3	organelle inner membrane	1.35203e-12	TRINITY_DN36406_c1_g1_m.32150	132	K	"Putative calcium-transporting ATPase 11, plasma membrane-type OS=Arabidopsis thaliana OX=3702 GN=ACA11 PE=1 SV=1"	ACA11	1	0.00438093	51.569	ALK(1)SHGGVDGIAR	2	-2.6968	1
Cellular Component	GO:0019866	3	organelle inner membrane	1.35203e-12	TRINITY_DN36406_c1_g1_m.32150	31	K	"Putative calcium-transporting ATPase 11, plasma membrane-type OS=Arabidopsis thaliana OX=3702 GN=ACA11 PE=1 SV=1"	ACA11	1	2.02561e-06	63.947	LWNLEAFDVDHK(1)HPSPEAQR	3	-2.2937	1
Cellular Component	GO:0019866	3	organelle inner membrane	1.35203e-12	TRINITY_DN36406_c1_g1_m.32150	751	K	"Putative calcium-transporting ATPase 11, plasma membrane-type OS=Arabidopsis thaliana OX=3702 GN=ACA11 PE=1 SV=1"	ACA11	1	1.21717e-37	232.19	SLPLDK(1)HTLVNNLR	2	0.32824	2
Cellular Component	GO:0019866	3	organelle inner membrane	1.35203e-12	TRINITY_DN36406_c1_g1_m.32150	734	K	"Putative calcium-transporting ATPase 11, plasma membrane-type OS=Arabidopsis thaliana OX=3702 GN=ACA11 PE=1 SV=1"	ACA11	1	0.011629	55.604	NMSPEQMK(1)DVIPR	2	-2.9331	1
Cellular Component	GO:0019866	3	organelle inner membrane	1.35203e-12	TRINITY_DN30036_c0_g1_m.15312	136	K	"2-methyl-6-phytyl-1,4-hydroquinone methyltransferase, chloroplastic OS=Spinacia oleracea OX=3562 PE=1 SV=1"		1	1.69129e-28	228.97	HVDAK(1)NVTILDQSPHQLAK(1)AK	3	9.0708	11
Cellular Component	GO:0019866	3	organelle inner membrane	1.35203e-12	TRINITY_DN30036_c0_g1_m.15312	72	K	"2-methyl-6-phytyl-1,4-hydroquinone methyltransferase, chloroplastic OS=Spinacia oleracea OX=3562 PE=1 SV=1"		1	0.000148935	94.806	K(1)EAFWFYR	2	-2.7306	1
Cellular Component	GO:0019866	3	organelle inner membrane	1.35203e-12	TRINITY_DN30036_c0_g1_m.15312	248	K	"2-methyl-6-phytyl-1,4-hydroquinone methyltransferase, chloroplastic OS=Spinacia oleracea OX=3562 PE=1 SV=1"		1	0.00172329	86.205	AGFK(1)DVQLK	2	-3.3467	1
Cellular Component	GO:0019866	3	organelle inner membrane	1.35203e-12	TRINITY_DN30036_c0_g1_m.15312	150	K	"2-methyl-6-phytyl-1,4-hydroquinone methyltransferase, chloroplastic OS=Spinacia oleracea OX=3562 PE=1 SV=1"		1	1.9581e-109	305.74	NVTILDQSPHQLAK(1)AK	2	0.032785	3
Cellular Component	GO:0019866	3	organelle inner membrane	1.35203e-12	TRINITY_DN34708_c0_g1_m.26610	170	K	"Protein TIC110, chloroplastic OS=Arabidopsis thaliana OX=3702 GN=TIC110 PE=1 SV=1"	TIC110	1	5.10145e-05	152.17	KEDIEGIAK(1)K	2	-3.2709	1
Cellular Component	GO:0019866	3	organelle inner membrane	1.35203e-12	TRINITY_DN26969_c0_g4_m.9685	38	K	Protein TIC 214 OS=Morus indica OX=248361 GN=TIC214 PE=3 SV=1	TIC214	1	0.00801096	60.709	IK(1)FLFER	2	-4.1608	1
Cellular Component	GO:0019866	3	organelle inner membrane	1.35203e-12	TRINITY_DN26969_c0_g4_m.9685	206	K	Protein TIC 214 OS=Morus indica OX=248361 GN=TIC214 PE=3 SV=1	TIC214	1	0.00153321	88.921	SEFK(1)SSDYR	2	-2.6234	2
Cellular Component	GO:0019866	3	organelle inner membrane	1.35203e-12	TRINITY_DN26213_c0_g1_m.8508	251	K	Chloroplastic import inner membrane translocase subunit HP30-2 OS=Arabidopsis thaliana OX=3702 GN=HP30-2 PE=1 SV=1	HP30-2	1	0.016653	70.806	SMLSNLGLQNYEK(1)NFK	2	6.7454	2
Cellular Component	GO:0019866	3	organelle inner membrane	1.35203e-12	TRINITY_DN26213_c0_g1_m.8508	236	K	Chloroplastic import inner membrane translocase subunit HP30-2 OS=Arabidopsis thaliana OX=3702 GN=HP30-2 PE=1 SV=1	HP30-2	1	2.31259e-13	153.18	FSQPPAEDIYYTK(1)TR	2	0.68634	1
Cellular Component	GO:0019866	3	organelle inner membrane	1.35203e-12	TRINITY_DN32052_c0_g1_m.19673	19	K	Mitochondrial import inner membrane translocase subunit TIM44-2 OS=Arabidopsis thaliana OX=3702 GN=TIM44-2 PE=1 SV=1	TIM44-2	1	0.0242333	40.386	NK(1)VQSHPIFK	2	-2.1371	1
Cellular Component	GO:0019866	3	organelle inner membrane	1.35203e-12	TRINITY_DN21847_c0_g1_m.3786	34	K	NADH dehydrogenase [ubiquinone] 1 alpha subcomplex subunit 2 OS=Arabidopsis thaliana OX=3702 GN=At5g47890 PE=3 SV=1	At5g47890	1	0.00459157	44.57	VFVEK(1)NYTDLK	2	-0.14327	1
Cellular Component	GO:0019866	3	organelle inner membrane	1.35203e-12	TRINITY_DN31614_c0_g1_m.18665	391	K	"Probable envelope ADP,ATP carrier protein, chloroplastic OS=Arabidopsis thaliana OX=3702 GN=EAAC PE=2 SV=2"	EAAC	1	0.000117906	125.5	LTTYDFVK(1)R	2	-4.0474	2
Cellular Component	GO:0019866	3	organelle inner membrane	1.35203e-12	TRINITY_DN28088_c1_g1_m.11637	124	K	"ADP,ATP carrier protein, mitochondrial OS=Solanum tuberosum OX=4113 GN=ANT PE=2 SV=1"	ANT	1	6.91811e-10	122.51	LLIQNQDEMIK(1)AGR	2	-0.60392	1
Cellular Component	GO:0019866	3	organelle inner membrane	1.35203e-12	TRINITY_DN28088_c1_g1_m.11637	330	K	"ADP,ATP carrier protein, mitochondrial OS=Solanum tuberosum OX=4113 GN=ANT PE=2 SV=1"	ANT	1	1.33294e-06	156.57	MMMTSGEAVK(1)YK	2	-0.44124	14
Cellular Component	GO:0019866	3	organelle inner membrane	1.35203e-12	TRINITY_DN28088_c1_g1_m.11637	248	K	"ADP,ATP carrier protein, mitochondrial OS=Solanum tuberosum OX=4113 GN=ANT PE=2 SV=1"	ANT	1	0.000182684	158.57	TLK(1)SDGIAGLYR	2	-0.098835	2
Cellular Component	GO:0019866	3	organelle inner membrane	1.35203e-12	TRINITY_DN28088_c1_g1_m.11637	332	K	"ADP,ATP carrier protein, mitochondrial OS=Solanum tuberosum OX=4113 GN=ANT PE=2 SV=1"	ANT	1	0.00877588	66.953	YK(1)SSLDAFSQILK	2	-0.43009	1
Cellular Component	GO:0019866	3	organelle inner membrane	1.35203e-12	TRINITY_DN28088_c1_g1_m.11637	348	K	"ADP,ATP carrier protein, mitochondrial OS=Solanum tuberosum OX=4113 GN=ANT PE=2 SV=1"	ANT	1	0.0175629	60.892	NEGPK(1)SLFK	2	-4.3999	1
Cellular Component	GO:0019866	3	organelle inner membrane	1.35203e-12	TRINITY_DN28088_c1_g1_m.11637	133	K	"ADP,ATP carrier protein, mitochondrial OS=Solanum tuberosum OX=4113 GN=ANT PE=2 SV=1"	ANT	1	0.000858978	82.437	LSEPYK(1)GIGECFSR	2	-0.78144	1
Cellular Component	GO:0019866	3	organelle inner membrane	1.35203e-12	TRINITY_DN28088_c1_g1_m.11637	113	K	"ADP,ATP carrier protein, mitochondrial OS=Solanum tuberosum OX=4113 GN=ANT PE=2 SV=1"	ANT	1	1.36753e-06	127.03	VK(1)LLIQNQDEMIK	2	-0.066131	3
Cellular Component	GO:0019866	3	organelle inner membrane	1.35203e-12	TRINITY_DN28088_c1_g1_m.11637	343	K	"ADP,ATP carrier protein, mitochondrial OS=Solanum tuberosum OX=4113 GN=ANT PE=2 SV=1"	ANT	1	2.28133e-65	265.34	SSLDAFSQILK(1)NEGPK	2	5.7707	3
Cellular Component	GO:0019866	3	organelle inner membrane	1.35203e-12	TRINITY_DN26319_c0_g1_m.8668	103	K	NADH dehydrogenase [ubiquinone] 1 alpha subcomplex subunit 13-B OS=Arabidopsis thaliana OX=3702 GN=At2g33220 PE=2 SV=1	At2g33220	1	0.00374366	64.064	K(1)YLEYEAEVMK	2	-2.8087	2
Cellular Component	GO:0019866	3	organelle inner membrane	1.35203e-12	TRINITY_DN26319_c0_g1_m.8668	78	K	NADH dehydrogenase [ubiquinone] 1 alpha subcomplex subunit 13-B OS=Arabidopsis thaliana OX=3702 GN=At2g33220 PE=2 SV=1	At2g33220	0.999997	0.00136344	132.39	ALKEEK(1)YAAR	2	-2.5903	1
Cellular Component	GO:0019866	3	organelle inner membrane	1.35203e-12	TRINITY_DN34744_c0_g1_m.26713	360	K	"Probable mitochondrial-processing peptidase subunit beta, mitochondrial OS=Arabidopsis thaliana OX=3702 GN=At3g02090 PE=1 SV=2"	At3g02090	1	0.00121747	48.892	SSFTK(1)LSSDDPTTASQLVAK	2	0.35837	1
Cellular Component	GO:0019866	3	organelle inner membrane	1.35203e-12	TRINITY_DN34744_c0_g1_m.26713	156	K	"Probable mitochondrial-processing peptidase subunit beta, mitochondrial OS=Arabidopsis thaliana OX=3702 GN=At3g02090 PE=1 SV=2"	At3g02090	1	0.000690746	76.563	ILSAPETK(1)VTTLPNGLR	2	1.1986	1
Cellular Component	GO:0019866	3	organelle inner membrane	1.35203e-12	TRINITY_DN34744_c0_g1_m.26713	432	K	"Probable mitochondrial-processing peptidase subunit beta, mitochondrial OS=Arabidopsis thaliana OX=3702 GN=At3g02090 PE=1 SV=2"	At3g02090	1	3.02081e-26	219.16	NAGGGK(1)HMGSELAQR	2	-2.0395	4
Cellular Component	GO:0019866	3	organelle inner membrane	1.35203e-12	TRINITY_DN34744_c0_g1_m.26713	122	K	"Probable mitochondrial-processing peptidase subunit beta, mitochondrial OS=Arabidopsis thaliana OX=3702 GN=At3g02090 PE=1 SV=2"	At3g02090	1	0.00212764	70.195	SK(1)LQQLENPDPR	2	-0.79325	1
Cellular Component	GO:0019866	3	organelle inner membrane	1.35203e-12	TRINITY_DN34744_c0_g1_m.26713	242	K	"Probable mitochondrial-processing peptidase subunit beta, mitochondrial OS=Arabidopsis thaliana OX=3702 GN=At3g02090 PE=1 SV=2"	At3g02090	0.999999	1.80161e-19	178.03	EQTTYYAK(1)VLDKDVPK	2	-0.39126	1
Cellular Component	GO:0019866	3	organelle inner membrane	1.35203e-12	TRINITY_DN34744_c0_g1_m.26713	135	K	"Probable mitochondrial-processing peptidase subunit beta, mitochondrial OS=Arabidopsis thaliana OX=3702 GN=At3g02090 PE=1 SV=2"	At3g02090	1	0.000559544	77.696	FLK(1)YGSPHPTVTDHTR	2	0.32685	3
Cellular Component	GO:0019866	3	organelle inner membrane	1.35203e-12	TRINITY_DN34744_c0_g1_m.26713	355	K	"Probable mitochondrial-processing peptidase subunit beta, mitochondrial OS=Arabidopsis thaliana OX=3702 GN=At3g02090 PE=1 SV=2"	At3g02090	1	0.000141239	104.04	HEDIVATVK(1)SSFTK	2	-0.62748	1
Cellular Component	GO:0019866	3	organelle inner membrane	1.35203e-12	TRINITY_DN22799_c0_g1_m.4502	93	K	Probable NADH dehydrogenase [ubiquinone] 1 alpha subcomplex subunit 12 OS=Arabidopsis thaliana OX=3702 GN=At3g03100 PE=1 SV=1	At3g03100	1	5.19038e-05	103.8	WVEYAEK(1)SR	2	-2.81	1
Cellular Component	GO:0019866	3	organelle inner membrane	1.35203e-12	TRINITY_DN22799_c0_g1_m.4502	72	K	Probable NADH dehydrogenase [ubiquinone] 1 alpha subcomplex subunit 12 OS=Arabidopsis thaliana OX=3702 GN=At3g03100 PE=1 SV=1	At3g03100	1	0.0178182	58.426	FGNK(1)YYEK	2	-0.686	1
Cellular Component	GO:0019866	3	organelle inner membrane	1.35203e-12	TRINITY_DN22799_c0_g1_m.4502	76	K	Probable NADH dehydrogenase [ubiquinone] 1 alpha subcomplex subunit 12 OS=Arabidopsis thaliana OX=3702 GN=At3g03100 PE=1 SV=1	At3g03100	1	0.0131555	64.906	YYEK(1)LEGMQYGR	2	-1.1807	2
Cellular Component	GO:0019866	3	organelle inner membrane	1.35203e-12	TRINITY_DN22799_c0_g1_m.4502	68	K	Probable NADH dehydrogenase [ubiquinone] 1 alpha subcomplex subunit 12 OS=Arabidopsis thaliana OX=3702 GN=At3g03100 PE=1 SV=1	At3g03100	1	1.4806e-113	254.47	IHNIGATLVGVDK(1)FGNK	2	6.0594	7
Cellular Component	GO:0019866	3	organelle inner membrane	1.35203e-12	TRINITY_DN25990_c0_g1_m.8169	190	K	"Probable ATP synthase 24 kDa subunit, mitochondrial OS=Arabidopsis thaliana OX=3702 GN=At2g21870 PE=1 SV=1"	At2g21870	1	4.06915e-08	181.08	KEDLPK(1)YEEQLELK	2	-1.6634	1
Cellular Component	GO:0019866	3	organelle inner membrane	1.35203e-12	TRINITY_DN25990_c0_g1_m.8169	201	K	"Probable ATP synthase 24 kDa subunit, mitochondrial OS=Arabidopsis thaliana OX=3702 GN=At2g21870 PE=1 SV=1"	At2g21870	1	0.0060199	92.445	ISK(1)AQLEELKK	2	-1.9343	1
Cellular Component	GO:0019866	3	organelle inner membrane	1.35203e-12	TRINITY_DN25990_c0_g1_m.8169	219	K	"Probable ATP synthase 24 kDa subunit, mitochondrial OS=Arabidopsis thaliana OX=3702 GN=At2g21870 PE=1 SV=1"	At2g21870	1	0.000259741	99.34	EALEAMETQK(1)K	2	0.97006	1
Cellular Component	GO:0019866	3	organelle inner membrane	1.35203e-12	TRINITY_DN25990_c0_g1_m.8169	56	K	"Probable ATP synthase 24 kDa subunit, mitochondrial OS=Arabidopsis thaliana OX=3702 GN=At2g21870 PE=1 SV=1"	At2g21870	1	0.0352293	49.325	NIFLEVK(1)K	2	-5.2677	1
Cellular Component	GO:0019866	3	organelle inner membrane	1.35203e-12	TRINITY_DN25990_c0_g1_m.8169	58	K	"Probable ATP synthase 24 kDa subunit, mitochondrial OS=Arabidopsis thaliana OX=3702 GN=At2g21870 PE=1 SV=1"	At2g21870	1	3.13805e-06	172.1	K(1)FETAMDVLR	2	-5.067	3
Cellular Component	GO:0019866	3	organelle inner membrane	1.35203e-12	TRINITY_DN25990_c0_g1_m.8169	113	K	"Probable ATP synthase 24 kDa subunit, mitochondrial OS=Arabidopsis thaliana OX=3702 GN=At2g21870 PE=1 SV=1"	At2g21870	1	0.0125105	67.464	TK(1)DIPDAR	2	-2.597	1
Cellular Component	GO:0019866	3	organelle inner membrane	1.35203e-12	TRINITY_DN25990_c0_g1_m.8169	126	K	"Probable ATP synthase 24 kDa subunit, mitochondrial OS=Arabidopsis thaliana OX=3702 GN=At2g21870 PE=1 SV=1"	At2g21870	1	3.45612e-06	146.27	TYLLTLK(1)EIR	2	-2.618	1
Cellular Component	GO:0019866	3	organelle inner membrane	1.35203e-12	TRINITY_DN25380_c0_g1_m.7310	19	K	"Outer envelope pore protein 16-3, chloroplastic/mitochondrial OS=Arabidopsis thaliana OX=3702 GN=OEP163 PE=1 SV=1"	OEP163	1	0.000659208	84.999	YLEDEDTPIMK(1)TIK	2	-2.3916	3
Cellular Component	GO:0019866	3	organelle inner membrane	1.35203e-12	TRINITY_DN25380_c0_g1_m.7310	153	K	"Outer envelope pore protein 16-3, chloroplastic/mitochondrial OS=Arabidopsis thaliana OX=3702 GN=OEP163 PE=1 SV=1"	OEP163	1	0.00224589	76.605	EYYPYTTK(1)K	2	-1.8952	1
Cellular Component	GO:0019866	3	organelle inner membrane	1.35203e-12	TRINITY_DN29318_c0_g1_m.13903	100	K	Mitochondrial-processing peptidase subunit alpha OS=Solanum tuberosum OX=4113 GN=MPP PE=1 SV=1	MPP	1	0.000171186	106.11	ATK(1)SAILMNLESR	2	-1.277	4
Cellular Component	GO:0019866	3	organelle inner membrane	1.35203e-12	TRINITY_DN25874_c0_g1_m.7994	70	K	"Outer envelope pore protein 37, chloroplastic OS=Pisum sativum OX=3888 GN=OEP37 PE=1 SV=1"	OEP37	1	0.00026794	109.88	LK(1)VSFQNDHR	2	0.069206	2
Cellular Component	GO:0019866	3	organelle inner membrane	1.35203e-12	TRINITY_DN25874_c0_g1_m.7994	68	K	"Outer envelope pore protein 37, chloroplastic OS=Pisum sativum OX=3888 GN=OEP37 PE=1 SV=1"	OEP37	1	0.013517	74.269	LLENLAK(1)LK	2	-2.6534	1
Cellular Component	GO:0019866	3	organelle inner membrane	1.35203e-12	TRINITY_DN34623_c1_g1_m.26376	139	K	"NADH dehydrogenase [ubiquinone] 1 alpha subcomplex subunit 9, mitochondrial OS=Arabidopsis thaliana OX=3702 GN=At2g20360 PE=1 SV=2"	At2g20360	1	0.00111591	59.645	DEDSIK(1)AVMAK	2	-2.4506	1
Cellular Component	GO:0019866	3	organelle inner membrane	1.35203e-12	TRINITY_DN34623_c1_g1_m.26376	245	K	"NADH dehydrogenase [ubiquinone] 1 alpha subcomplex subunit 9, mitochondrial OS=Arabidopsis thaliana OX=3702 GN=At2g20360 PE=1 SV=2"	At2g20360	1	0.0349498	40.203	WAQFAK(1)K	2	-5.5252	1
Cellular Component	GO:0019866	3	organelle inner membrane	1.35203e-12	TRINITY_DN29318_c0_g1_m.13902	130	K	Mitochondrial-processing peptidase subunit alpha OS=Solanum tuberosum OX=4113 GN=MPP PE=1 SV=1	MPP	1	0.00566096	104.76	MAFK(1)TTR	2	-3.1161	1
Cellular Component	GO:0019866	3	organelle inner membrane	1.35203e-12	TRINITY_DN29318_c0_g1_m.13902	200	K	Mitochondrial-processing peptidase subunit alpha OS=Solanum tuberosum OX=4113 GN=MPP PE=1 SV=1	MPP	1	0.0131169	70.389	VK(1)AEISEASK	2	-4.2743	1
Cellular Component	GO:0019866	3	organelle inner membrane	1.35203e-12	TRINITY_DN26155_c0_g1_m.8412	162	K	"Succinate dehydrogenase [ubiquinone] iron-sulfur subunit 2, mitochondrial OS=Arabidopsis thaliana OX=3702 GN=SDH2-2 PE=1 SV=2"	SDH2-2	1	0.0113885	51.43	SIEPWLK(1)R	2	-5.0147	1
Cellular Component	GO:0019866	3	organelle inner membrane	1.35203e-12	TRINITY_DN26155_c0_g1_m.8412	61	K	"Succinate dehydrogenase [ubiquinone] iron-sulfur subunit 2, mitochondrial OS=Arabidopsis thaliana OX=3702 GN=SDH2-2 PE=1 SV=2"	SDH2-2	0.94958	0.00554024	78.157	WNPDK(0.05)PGK(0.95)PELQDYK	3	-3.1382	2
Cellular Component	GO:0019866	3	organelle inner membrane	1.35203e-12	TRINITY_DN26155_c0_g1_m.8412	86	K	"Succinate dehydrogenase [ubiquinone] iron-sulfur subunit 2, mitochondrial OS=Arabidopsis thaliana OX=3702 GN=SDH2-2 PE=1 SV=2"	SDH2-2	1	2.39339e-05	173.07	IK(1)NEIDPSLTFR	2	6.0677	3
Cellular Component	GO:0019866	3	organelle inner membrane	1.35203e-12	TRINITY_DN26155_c0_g1_m.8412	68	K	"Succinate dehydrogenase [ubiquinone] iron-sulfur subunit 2, mitochondrial OS=Arabidopsis thaliana OX=3702 GN=SDH2-2 PE=1 SV=2"	SDH2-2	0.998313	0.000616932	49.485	WNPDKPGK(0.001)PELQDYK(0.998)IDLK	3	-2.5075	1
Cellular Component	GO:0019866	3	organelle inner membrane	1.35203e-12	TRINITY_DN26155_c0_g1_m.8412	47	K	"Succinate dehydrogenase [ubiquinone] iron-sulfur subunit 2, mitochondrial OS=Arabidopsis thaliana OX=3702 GN=SDH2-2 PE=1 SV=2"	SDH2-2	1	0.000353862	147.19	ASSNVK(1)TFSIYR	2	-4.7158	1
Cellular Component	GO:0031968	3	organelle outer membrane	5.43852e-05	TRINITY_DN34051_c1_g3_m.24743	254	K	Dynamin-like protein ARC5 OS=Arabidopsis thaliana OX=3702 GN=ARC5 PE=1 SV=2	ARC5	1	0.0216834	58.916	LDTK(1)IPQFAR	2	-6.9958	1
Cellular Component	GO:0031968	3	organelle outer membrane	5.43852e-05	TRINITY_DN32498_c0_g1_m.20682	625	K	"Protein TOC75-3, chloroplastic OS=Arabidopsis thaliana OX=3702 GN=TOC75-3 PE=1 SV=1"	TOC75-3	1	0.000164269	105.94	DNTK(1)FVNGAIVGQR	2	4.7383	2
Cellular Component	GO:0031968	3	organelle outer membrane	5.43852e-05	TRINITY_DN32498_c0_g1_m.20682	269	K	"Protein TOC75-3, chloroplastic OS=Arabidopsis thaliana OX=3702 GN=TOC75-3 PE=1 SV=1"	TOC75-3	1	0.000124643	114.64	LEYFK(1)TQEK	2	-1.5562	1
Cellular Component	GO:0031968	3	organelle outer membrane	5.43852e-05	TRINITY_DN32498_c0_g1_m.20682	191	K	"Protein TOC75-3, chloroplastic OS=Arabidopsis thaliana OX=3702 GN=TOC75-3 PE=1 SV=1"	TOC75-3	1	0.000106816	125.17	PGGVYTK(1)AQLLK	2	-2.6926	1
Cellular Component	GO:0031968	3	organelle outer membrane	5.43852e-05	TRINITY_DN32498_c0_g1_m.20682	276	K	"Protein TOC75-3, chloroplastic OS=Arabidopsis thaliana OX=3702 GN=TOC75-3 PE=1 SV=1"	TOC75-3	0.999996	0.000440378	93.467	TQEKDYK(1)R	2	-3.5028	1
Cellular Component	GO:0031968	3	organelle outer membrane	5.43852e-05	TRINITY_DN28043_c0_g1_m.11560	334	K	"Protochlorophyllide reductase, chloroplastic OS=Cucumis sativus OX=3659 GN=PORA PE=2 SV=1"	PORA	1	3.41865e-08	130.71	YITK(1)GFVSEEESGKR	2	-0.044777	1
Cellular Component	GO:0031968	3	organelle outer membrane	5.43852e-05	TRINITY_DN28043_c0_g1_m.11560	344	K	"Protochlorophyllide reductase, chloroplastic OS=Cucumis sativus OX=3659 GN=PORA PE=2 SV=1"	PORA	1	0.000477492	105.36	GFVSEEESGK(1)R	2	-0.51132	1
Cellular Component	GO:0031968	3	organelle outer membrane	5.43852e-05	TRINITY_DN24533_c0_g1_m.6244	60	K	Mitochondrial import receptor subunit TOM9-2 OS=Arabidopsis thaliana OX=3702 GN=TOM9-2 PE=1 SV=3	TOM9-2	1	0.00132734	113.46	LAASDAAFVTK(1)K	2	-3.8831	1
Cellular Component	GO:0031968	3	organelle outer membrane	5.43852e-05	TRINITY_DN22354_c0_g1_m.4128	99	K	CDGSH iron-sulfur domain-containing protein NEET OS=Arabidopsis thaliana OX=3702 GN=NEET PE=1 SV=1	NEET	1	1.82548e-25	229.4	SGTFPLCDGSHVK(1)HNK	2	-0.57243	2
Cellular Component	GO:0031968	3	organelle outer membrane	5.43852e-05	TRINITY_DN22354_c0_g1_m.4128	102	K	CDGSH iron-sulfur domain-containing protein NEET OS=Arabidopsis thaliana OX=3702 GN=NEET PE=1 SV=1	NEET	1	4.76447e-14	146.58	HNK(1)ATGDNVGPLLVK	2	-0.42213	1
Cellular Component	GO:0031968	3	organelle outer membrane	5.43852e-05	TRINITY_DN32777_c0_g1_m.21346	312	K	Translocon at the outer membrane of chloroplasts 64 OS=Pisum sativum OX=3888 GN=TOC64 PE=1 SV=1	TOC64	1	5.7424e-05	159.93	VMQFLQK(1)HEFR	2	-0.65083	10
Cellular Component	GO:0031968	3	organelle outer membrane	5.43852e-05	TRINITY_DN32777_c0_g1_m.21346	268	K	Translocon at the outer membrane of chloroplasts 64 OS=Pisum sativum OX=3888 GN=TOC64 PE=1 SV=1	TOC64	1	1.9915e-146	347.99	QVLK(1)HENLEAYLNSK	2	1.0477	2
Cellular Component	GO:0031968	3	organelle outer membrane	5.43852e-05	TRINITY_DN32777_c0_g1_m.21346	465	K	Translocon at the outer membrane of chloroplasts 64 OS=Pisum sativum OX=3888 GN=TOC64 PE=1 SV=1	TOC64	1	0.0204599	47.349	VSK(1)NIVSR	2	-3.3111	1
Cellular Component	GO:0031968	3	organelle outer membrane	5.43852e-05	TRINITY_DN32618_c0_g1_m.20962	42	K	Hexokinase-1 OS=Spinacia oleracea OX=3562 GN=HXK1 PE=2 SV=1	HXK1	1	0.00176286	70.389	AMAILK(1)EFEEK	2	-1.4444	1
Cellular Component	GO:0031968	3	organelle outer membrane	5.43852e-05	TRINITY_DN32618_c0_g1_m.20962	379	K	Hexokinase-1 OS=Spinacia oleracea OX=3562 GN=HXK1 PE=2 SV=1	HXK1	1	0.000726072	95.138	LK(1)DILEISNTSLK	2	-2.5557	1
Cellular Component	GO:0031968	3	organelle outer membrane	5.43852e-05	TRINITY_DN32618_c0_g1_m.20962	390	K	Hexokinase-1 OS=Spinacia oleracea OX=3562 GN=HXK1 PE=2 SV=1	HXK1	1	0.0102041	82.437	LKDILEISNTSLK(1)MR	2	-0.041294	4
Cellular Component	GO:0031968	3	organelle outer membrane	5.43852e-05	TRINITY_DN32618_c0_g1_m.20962	47	K	Hexokinase-1 OS=Spinacia oleracea OX=3562 GN=HXK1 PE=2 SV=1	HXK1	1	9.60845e-06	153.33	EFEEK(1)SATPIAK	2	-0.4045	1
Cellular Component	GO:0031968	3	organelle outer membrane	5.43852e-05	TRINITY_DN28761_c1_g1_m.12873	436	K	AMP deaminase OS=Arabidopsis thaliana OX=3702 GN=AMPD PE=1 SV=2	AMPD	1	0.0150757	72.365	EFLAQK(1)SAPHR	2	-1.5249	1
Cellular Component	GO:0031968	3	organelle outer membrane	5.43852e-05	TRINITY_DN28761_c1_g1_m.12873	523	K	AMP deaminase OS=Arabidopsis thaliana OX=3702 GN=AMPD PE=1 SV=2	AMPD	1	0.0262173	60.709	FDK(1)FNLK	2	-6.4877	1
Cellular Component	GO:0031968	3	organelle outer membrane	5.43852e-05	TRINITY_DN28658_c0_g1_m.12682	162	K	"Protein THYLAKOID FORMATION1, chloroplastic OS=Solanum tuberosum OX=4113 GN=THF1 PE=2 SV=1"	THF1	1	0.000101391	123.42	IDSQK(1)LEEWAR	2	-1.7406	1
Cellular Component	GO:0031968	3	organelle outer membrane	5.43852e-05	TRINITY_DN28658_c0_g1_m.12682	262	K	"Protein THYLAKOID FORMATION1, chloroplastic OS=Solanum tuberosum OX=4113 GN=THF1 PE=2 SV=1"	THF1	1	0.0195436	58.916	ELLK(1)EYVER	2	-0.13139	1
Cellular Component	GO:0031968	3	organelle outer membrane	5.43852e-05	TRINITY_DN28658_c0_g1_m.12682	279	K	"Protein THYLAKOID FORMATION1, chloroplastic OS=Solanum tuberosum OX=4113 GN=THF1 PE=2 SV=1"	THF1	1	1.65933e-05	124.46	TESK(1)ANEAITK	2	-1.1178	1
Cellular Component	GO:0031968	3	organelle outer membrane	5.43852e-05	TRINITY_DN28658_c0_g1_m.12682	150	K	"Protein THYLAKOID FORMATION1, chloroplastic OS=Solanum tuberosum OX=4113 GN=THF1 PE=2 SV=1"	THF1	1	1.27631e-05	135.63	ALK(1)DDPEQYR	2	-1.2257	1
Cellular Component	GO:0031968	3	organelle outer membrane	5.43852e-05	TRINITY_DN28658_c0_g1_m.12682	258	K	"Protein THYLAKOID FORMATION1, chloroplastic OS=Solanum tuberosum OX=4113 GN=THF1 PE=2 SV=1"	THF1	1	0.0133712	63.397	LVQAK(1)ELLK	2	-2.9764	1
Cellular Component	GO:0031968	3	organelle outer membrane	5.43852e-05	TRINITY_DN34744_c0_g1_m.26713	360	K	"Probable mitochondrial-processing peptidase subunit beta, mitochondrial OS=Arabidopsis thaliana OX=3702 GN=At3g02090 PE=1 SV=2"	At3g02090	1	0.00121747	48.892	SSFTK(1)LSSDDPTTASQLVAK	2	0.35837	1
Cellular Component	GO:0031968	3	organelle outer membrane	5.43852e-05	TRINITY_DN34744_c0_g1_m.26713	156	K	"Probable mitochondrial-processing peptidase subunit beta, mitochondrial OS=Arabidopsis thaliana OX=3702 GN=At3g02090 PE=1 SV=2"	At3g02090	1	0.000690746	76.563	ILSAPETK(1)VTTLPNGLR	2	1.1986	1
Cellular Component	GO:0031968	3	organelle outer membrane	5.43852e-05	TRINITY_DN34744_c0_g1_m.26713	432	K	"Probable mitochondrial-processing peptidase subunit beta, mitochondrial OS=Arabidopsis thaliana OX=3702 GN=At3g02090 PE=1 SV=2"	At3g02090	1	3.02081e-26	219.16	NAGGGK(1)HMGSELAQR	2	-2.0395	4
Cellular Component	GO:0031968	3	organelle outer membrane	5.43852e-05	TRINITY_DN34744_c0_g1_m.26713	122	K	"Probable mitochondrial-processing peptidase subunit beta, mitochondrial OS=Arabidopsis thaliana OX=3702 GN=At3g02090 PE=1 SV=2"	At3g02090	1	0.00212764	70.195	SK(1)LQQLENPDPR	2	-0.79325	1
Cellular Component	GO:0031968	3	organelle outer membrane	5.43852e-05	TRINITY_DN34744_c0_g1_m.26713	242	K	"Probable mitochondrial-processing peptidase subunit beta, mitochondrial OS=Arabidopsis thaliana OX=3702 GN=At3g02090 PE=1 SV=2"	At3g02090	0.999999	1.80161e-19	178.03	EQTTYYAK(1)VLDKDVPK	2	-0.39126	1
Cellular Component	GO:0031968	3	organelle outer membrane	5.43852e-05	TRINITY_DN34744_c0_g1_m.26713	135	K	"Probable mitochondrial-processing peptidase subunit beta, mitochondrial OS=Arabidopsis thaliana OX=3702 GN=At3g02090 PE=1 SV=2"	At3g02090	1	0.000559544	77.696	FLK(1)YGSPHPTVTDHTR	2	0.32685	3
Cellular Component	GO:0031968	3	organelle outer membrane	5.43852e-05	TRINITY_DN34744_c0_g1_m.26713	355	K	"Probable mitochondrial-processing peptidase subunit beta, mitochondrial OS=Arabidopsis thaliana OX=3702 GN=At3g02090 PE=1 SV=2"	At3g02090	1	0.000141239	104.04	HEDIVATVK(1)SSFTK	2	-0.62748	1
Cellular Component	GO:0031968	3	organelle outer membrane	5.43852e-05	TRINITY_DN34327_c0_g1_m.25477	89	K	ATPase family AAA domain-containing protein 1-A OS=Danio rerio OX=7955 GN=atad1a PE=2 SV=2	atad1a	1	0.000267234	98.009	HAEVSK(1)YTR	2	-1.1646	1
Cellular Component	GO:0031968	3	organelle outer membrane	5.43852e-05	TRINITY_DN35123_c0_g2_m.27839	476	K	Mitochondrial Rho GTPase 2 OS=Arabidopsis thaliana OX=3702 GN=MIRO2 PE=2 SV=1	MIRO2	1	0.00943141	79.809	K(1)HYQQLVGR	2	-2.6357	1
Cellular Component	GO:0031968	3	organelle outer membrane	5.43852e-05	TRINITY_DN34625_c1_g1_m.26381	286	K	Mitochondrial Rho GTPase 1 OS=Arabidopsis thaliana OX=3702 GN=MIRO1 PE=1 SV=1	MIRO1	1	0.0152659	78.816	K(1)FGYNNDIK	2	0.096382	1
Cellular Component	GO:0031968	3	organelle outer membrane	5.43852e-05	TRINITY_DN34625_c1_g1_m.26381	476	K	Mitochondrial Rho GTPase 1 OS=Arabidopsis thaliana OX=3702 GN=MIRO1 PE=1 SV=1	MIRO1	1	0.000140905	110.44	YAVNVVDQPGGTK(1)K	2	-3.5736	1
Cellular Component	GO:0031968	3	organelle outer membrane	5.43852e-05	TRINITY_DN34625_c1_g1_m.26381	305	K	Mitochondrial Rho GTPase 1 OS=Arabidopsis thaliana OX=3702 GN=MIRO1 PE=1 SV=1	MIRO1	1	0.00192753	90.142	LADELIPSPVK(1)R	2	-2.0983	1
Cellular Component	GO:0031968	3	organelle outer membrane	5.43852e-05	TRINITY_DN34625_c1_g1_m.26381	195	K	Mitochondrial Rho GTPase 1 OS=Arabidopsis thaliana OX=3702 GN=MIRO1 PE=1 SV=1	MIRO1	1	2.31855e-06	81.908	AVLHPTGPLFDQESQTLK(1)PR	3	-0.46565	1
Cellular Component	GO:0031968	3	organelle outer membrane	5.43852e-05	TRINITY_DN28196_c0_g1_m.11831	411	K	Ethanolamine-phosphate cytidylyltransferase OS=Arabidopsis thaliana OX=3702 GN=PECT1 PE=1 SV=1	PECT1	1	1.08625e-05	148.9	IVANHEAYQK(1)R	2	-2.899	2
Cellular Component	GO:0031968	3	organelle outer membrane	5.43852e-05	TRINITY_DN35923_c0_g1_m.30334	454	K	"Probable transmembrane GTPase FZO-like, chloroplastic OS=Arabidopsis thaliana OX=3702 GN=FZL PE=1 SV=1"	FZL	1	0.00340321	66.485	VVAEPYQDAAQNK(1)IEK	2	-0.81441	1
Cellular Component	GO:0031968	3	organelle outer membrane	5.43852e-05	TRINITY_DN35923_c0_g1_m.30334	55	K	"Probable transmembrane GTPase FZO-like, chloroplastic OS=Arabidopsis thaliana OX=3702 GN=FZL PE=1 SV=1"	FZL	1	0.0275283	54.056	YIQQWK(1)K	2	-8.1133	1
Cellular Component	GO:0031968	3	organelle outer membrane	5.43852e-05	TRINITY_DN30305_c0_g1_m.15853	61	K	"Protein TRIGALACTOSYLDIACYLGLYCEROL 4, chloroplastic OS=Arabidopsis thaliana OX=3702 GN=TGD4 PE=1 SV=1"	TGD4	1	0.0284483	52.591	PK(1)QIDFFQR	2	-3.1808	1
Cellular Component	GO:0031968	3	organelle outer membrane	5.43852e-05	TRINITY_DN26101_c0_g1_m.8342	55	K	Mitochondrial import receptor subunit TOM40-1 OS=Arabidopsis thaliana OX=3702 GN=TOM40-1 PE=1 SV=3	TOM40-1	1	0.0129423	58.916	FDFTK(1)GLNQK	2	-3.0046	1
Cellular Component	GO:0031968	3	organelle outer membrane	5.43852e-05	TRINITY_DN30481_c0_g1_m.16205	59	K	Mitochondrial fission protein ELM1 OS=Arabidopsis thaliana OX=3702 GN=ELM1 PE=1 SV=1	ELM1	1	0.00483454	94.66	ALGLADK(1)HALYR	2	-1.9927	1
Cellular Component	GO:0031968	3	organelle outer membrane	5.43852e-05	TRINITY_DN27631_c0_g1_m.10806	50	K	Translocase of chloroplast 34 OS=Pisum sativum OX=3888 GN=TOC34 PE=1 SV=1	TOC34	1	2.71235e-14	158.02	GGVGK(1)SSTVNSIIGER	2	-2.6388	2
Cellular Component	GO:0031968	3	organelle outer membrane	5.43852e-05	TRINITY_DN27631_c0_g1_m.10806	185	K	Translocase of chloroplast 34 OS=Pisum sativum OX=3888 GN=TOC34 PE=1 SV=1	TOC34	1	0.0118625	47.349	SEALLK(1)ALR	2	-5.8762	1
Cellular Component	GO:0031968	3	organelle outer membrane	5.43852e-05	TRINITY_DN27631_c0_g1_m.10806	195	K	Translocase of chloroplast 34 OS=Pisum sativum OX=3888 GN=TOC34 PE=1 SV=1	TOC34	1	1.02407e-06	102.26	K(1)HDVQGSSIPVVLVENSGR	2	-0.7391	4
Cellular Component	GO:0031968	3	organelle outer membrane	5.43852e-05	TRINITY_DN25380_c0_g1_m.7310	19	K	"Outer envelope pore protein 16-3, chloroplastic/mitochondrial OS=Arabidopsis thaliana OX=3702 GN=OEP163 PE=1 SV=1"	OEP163	1	0.000659208	84.999	YLEDEDTPIMK(1)TIK	2	-2.3916	3
Cellular Component	GO:0031968	3	organelle outer membrane	5.43852e-05	TRINITY_DN25380_c0_g1_m.7310	153	K	"Outer envelope pore protein 16-3, chloroplastic/mitochondrial OS=Arabidopsis thaliana OX=3702 GN=OEP163 PE=1 SV=1"	OEP163	1	0.00224589	76.605	EYYPYTTK(1)K	2	-1.8952	1
Cellular Component	GO:0031968	3	organelle outer membrane	5.43852e-05	TRINITY_DN32363_c0_g1_m.20385	68	K	"Outer envelope pore protein 16, chloroplastic OS=Pisum sativum OX=3888 GN=OEP16 PE=1 SV=1"	OEP16	1	4.71306e-06	148.9	AAAEDAYHMVK(1)K	2	-1.3065	3
Cellular Component	GO:0031968	3	organelle outer membrane	5.43852e-05	TRINITY_DN27249_c0_g2_m.10122	23	K	"Beta-glucosidase-like SFR2, chloroplastic OS=Oryza sativa subsp. japonica OX=39947 GN=SFR2 PE=2 SV=1"	SFR2	1	1.11674e-06	100.75	AHAWNK(1)LHR	2	-1.61	1
Cellular Component	GO:0031968	3	organelle outer membrane	5.43852e-05	TRINITY_DN27747_c0_g2_m.11012	21	K	Mitochondrial outer membrane protein porin of 34 kDa OS=Solanum tuberosum OX=4113 PE=1 SV=2		1	0.000128471	105.94	DLLYK(1)DYQSDHK	2	0.78766	6
Cellular Component	GO:0031968	3	organelle outer membrane	5.43852e-05	TRINITY_DN27747_c0_g2_m.11012	63	K	Mitochondrial outer membrane protein porin of 34 kDa OS=Solanum tuberosum OX=4113 PE=1 SV=2		1	0.0015569	114.64	NK(1)NIMTDIK	2	-2.6692	1
Cellular Component	GO:0031968	3	organelle outer membrane	5.43852e-05	TRINITY_DN27747_c0_g2_m.11012	61	K	Mitochondrial outer membrane protein porin of 34 kDa OS=Solanum tuberosum OX=4113 PE=1 SV=2		1	0.00131332	126.17	KGDLLLADVNTQLK(1)NK	3	-4.5182	1
Cellular Component	GO:0031968	3	organelle outer membrane	5.43852e-05	TRINITY_DN27747_c0_g2_m.11012	13	K	Mitochondrial outer membrane protein porin of 34 kDa OS=Solanum tuberosum OX=4113 PE=1 SV=2		1	9.0123e-06	140.57	GPGLYTDIGK(1)K	2	-5.3731	3
Cellular Component	GO:0031968	3	organelle outer membrane	5.43852e-05	TRINITY_DN27747_c0_g2_m.11012	236	K	Mitochondrial outer membrane protein porin of 34 kDa OS=Solanum tuberosum OX=4113 PE=1 SV=2		1	0.00212272	49.967	VNNFGK(1)ANALIQHEWRPK	3	-2.9905	1
Cellular Component	GO:0031968	3	organelle outer membrane	5.43852e-05	TRINITY_DN25874_c0_g1_m.7994	70	K	"Outer envelope pore protein 37, chloroplastic OS=Pisum sativum OX=3888 GN=OEP37 PE=1 SV=1"	OEP37	1	0.00026794	109.88	LK(1)VSFQNDHR	2	0.069206	2
Cellular Component	GO:0031968	3	organelle outer membrane	5.43852e-05	TRINITY_DN25874_c0_g1_m.7994	68	K	"Outer envelope pore protein 37, chloroplastic OS=Pisum sativum OX=3888 GN=OEP37 PE=1 SV=1"	OEP37	1	0.013517	74.269	LLENLAK(1)LK	2	-2.6534	1
Cellular Component	GO:0031968	3	organelle outer membrane	5.43852e-05	TRINITY_DN26199_c0_g1_m.8488	32	K	Cytochrome b5 isoform E OS=Arabidopsis thaliana OX=3702 GN=CYTB5-E PE=1 SV=2	CYTB5-E	1	2.86933e-05	176.45	VHK(1)FEEVATHNK	2	-1.4665	2
Cellular Component	GO:0031968	3	organelle outer membrane	5.43852e-05	TRINITY_DN26199_c0_g1_m.8488	43	K	Cytochrome b5 isoform E OS=Arabidopsis thaliana OX=3702 GN=CYTB5-E PE=1 SV=2	CYTB5-E	1	0.0013349	96.946	TK(1)DCWLIISGK	2	-1.6316	1
Cellular Component	GO:0031968	3	organelle outer membrane	5.43852e-05	TRINITY_DN26199_c0_g1_m.8488	111	K	Cytochrome b5 isoform E OS=Arabidopsis thaliana OX=3702 GN=CYTB5-E PE=1 SV=2	CYTB5-E	1	0.00519834	65.408	YYIGEIDPSTVPLK(1)R	2	-1.3613	1
Cellular Component	GO:0031968	3	organelle outer membrane	5.43852e-05	TRINITY_DN26199_c0_g1_m.8488	41	K	Cytochrome b5 isoform E OS=Arabidopsis thaliana OX=3702 GN=CYTB5-E PE=1 SV=2	CYTB5-E	1	0.00108005	132.39	FEEVATHNK(1)TK	2	-1.6587	1
Cellular Component	GO:0031968	3	organelle outer membrane	5.43852e-05	TRINITY_DN27747_c0_g3_m.11014	21	K	Mitochondrial outer membrane protein porin of 36 kDa OS=Solanum tuberosum OX=4113 PE=1 SV=2		1	0.000351577	115.41	DLLYK(1)DYQADHK	2	2.7228	2
Cellular Component	GO:0031968	3	organelle outer membrane	5.43852e-05	TRINITY_DN27747_c0_g3_m.11014	63	K	Mitochondrial outer membrane protein porin of 36 kDa OS=Solanum tuberosum OX=4113 PE=1 SV=2		1	0.00564774	93.467	NK(1)NITTDVK	2	-2.4671	1
Cellular Component	GO:0031968	3	organelle outer membrane	5.43852e-05	TRINITY_DN27747_c0_g3_m.11014	13	K	Mitochondrial outer membrane protein porin of 36 kDa OS=Solanum tuberosum OX=4113 PE=1 SV=2		1	0.00506025	74.424	GPGLYSDIGK(1)K	2	-2.9994	1
Cellular Component	GO:0031968	3	organelle outer membrane	5.43852e-05	TRINITY_DN35844_c0_g2_m.30085	1212	K	"Translocase of chloroplast 159, chloroplastic OS=Arabidopsis thaliana OX=3702 GN=TOC159 PE=1 SV=1"	TOC159	1	2.25194e-05	118.06	IEDQIGLGK(1)R	2	-3.1088	1
Cellular Component	GO:0031968	3	organelle outer membrane	5.43852e-05	TRINITY_DN35844_c0_g2_m.30085	626	K	"Translocase of chloroplast 159, chloroplastic OS=Arabidopsis thaliana OX=3702 GN=TOC159 PE=1 SV=1"	TOC159	1	0.00455585	67.903	LEK(1)FQQLR	2	-3.7447	1
Cellular Component	GO:0031968	3	organelle outer membrane	5.43852e-05	TRINITY_DN27607_c0_g1_m.10759	127	K	Mitochondrial-processing peptidase subunit alpha OS=Solanum tuberosum OX=4113 GN=MPP PE=1 SV=1	MPP	1	0.0204337	65.156	MAFK(1)STANR	2	-1.8898	1
Cellular Component	GO:0031968	3	organelle outer membrane	5.43852e-05	TRINITY_DN27607_c0_g1_m.10759	289	K	Mitochondrial-processing peptidase subunit alpha OS=Solanum tuberosum OX=4113 GN=MPP PE=1 SV=1	MPP	1	0.00102834	59.77	YAEEPK(1)SMYVGGDYR	2	-0.074213	1
Cellular Component	GO:0031968	3	organelle outer membrane	5.43852e-05	TRINITY_DN27607_c0_g1_m.10759	424	K	Mitochondrial-processing peptidase subunit alpha OS=Solanum tuberosum OX=4113 GN=MPP PE=1 SV=1	MPP	1	0.00304392	80.815	HATK(1)SAVLMNLESR	2	-2.1613	1
Cellular Component	GO:0031968	3	organelle outer membrane	5.43852e-05	TRINITY_DN27215_c0_g5_m.10064	174	K	"Outer envelope pore protein 24A, chloroplastic OS=Arabidopsis thaliana OX=3702 GN=OEP24A PE=1 SV=1"	OEP24A	1	0.00110218	102.57	AYGDDVLK(1)ATYQTSK	2	-1.2374	1
Cellular Component	GO:0031968	3	organelle outer membrane	5.43852e-05	TRINITY_DN27215_c0_g5_m.10064	94	K	"Outer envelope pore protein 24A, chloroplastic OS=Arabidopsis thaliana OX=3702 GN=OEP24A PE=1 SV=1"	OEP24A	1	0.00160842	75.5	VVEK(1)PLNLTYIHHR	2	0.85262	2
Cellular Component	GO:0031968	3	organelle outer membrane	5.43852e-05	TRINITY_DN27215_c0_g5_m.10064	211	K	"Outer envelope pore protein 24A, chloroplastic OS=Arabidopsis thaliana OX=3702 GN=OEP24A PE=1 SV=1"	OEP24A	1	1.37586e-06	131.54	ISATCNLAEEVK(1)R	2	-1.3518	1
Cellular Component	GO:0031968	3	organelle outer membrane	5.43852e-05	TRINITY_DN27215_c0_g5_m.10064	135	K	"Outer envelope pore protein 24A, chloroplastic OS=Arabidopsis thaliana OX=3702 GN=OEP24A PE=1 SV=1"	OEP24A	1	2.57242e-13	183.08	VSANYMLGTENWK(1)LK	2	8.6517	4
Cellular Component	GO:0098799	3	outer mitochondrial membrane protein complex	0.0524894	TRINITY_DN26101_c0_g1_m.8342	55	K	Mitochondrial import receptor subunit TOM40-1 OS=Arabidopsis thaliana OX=3702 GN=TOM40-1 PE=1 SV=3	TOM40-1	1	0.0129423	58.916	FDFTK(1)GLNQK	2	-3.0046	1
Cellular Component	GO:0098799	3	outer mitochondrial membrane protein complex	0.0524894	TRINITY_DN24533_c0_g1_m.6244	60	K	Mitochondrial import receptor subunit TOM9-2 OS=Arabidopsis thaliana OX=3702 GN=TOM9-2 PE=1 SV=3	TOM9-2	1	0.00132734	113.46	LAASDAAFVTK(1)K	2	-3.8831	1
Cellular Component	GO:0098799	3	outer mitochondrial membrane protein complex	0.0524894	TRINITY_DN35123_c0_g2_m.27839	476	K	Mitochondrial Rho GTPase 2 OS=Arabidopsis thaliana OX=3702 GN=MIRO2 PE=2 SV=1	MIRO2	1	0.00943141	79.809	K(1)HYQQLVGR	2	-2.6357	1
Cellular Component	GO:0008278	3	cohesin complex	0.242871	TRINITY_DN35900_c1_g1_m.30251	849	K	Sister chromatid cohesion 1 protein 4 OS=Arabidopsis thaliana OX=3702 GN=SYN4 PE=2 SV=1	SYN4	1	0.00454586	72.846	YLQTLFDK(1)EELHGR	2	2.6774	1
Cellular Component	GO:0008278	3	cohesin complex	0.242871	TRINITY_DN35900_c1_g1_m.30251	841	K	Sister chromatid cohesion 1 protein 4 OS=Arabidopsis thaliana OX=3702 GN=SYN4 PE=2 SV=1	SYN4	0.99979	0.00138815	50.641	AVAK(1)YLQTLFDKEELHGR	3	-0.85933	1
Cellular Component	GO:0008278	3	cohesin complex	0.242871	TRINITY_DN35900_c1_g1_m.30251	420	K	Sister chromatid cohesion 1 protein 4 OS=Arabidopsis thaliana OX=3702 GN=SYN4 PE=2 SV=1	SYN4	1	0.00264621	89.382	IKPTPPAPEISTK(1)R	2	-0.57107	1
Cellular Component	GO:0008278	3	cohesin complex	0.242871	TRINITY_DN35900_c1_g1_m.30251	885	K	Sister chromatid cohesion 1 protein 4 OS=Arabidopsis thaliana OX=3702 GN=SYN4 PE=2 SV=1	SYN4	0.995632	0.00268716	40.372	TK(0.996)DYIHVEQAK(0.004)PFDNINVKPR	4	-2.5815	1
Cellular Component	GO:0008278	3	cohesin complex	0.242871	TRINITY_DN34943_c0_g1_m.27259	821	K	Structural maintenance of chromosomes protein 1 OS=Arabidopsis thaliana OX=3702 GN=SMC1 PE=2 SV=2	SMC1	1	0.00199145	85.622	LK(1)YQLEYEQNR	2	6.4253	2
Cellular Component	GO:0008278	3	cohesin complex	0.242871	TRINITY_DN36194_c0_g2_m.31303	38	K	Structural maintenance of chromosomes protein 3 OS=Arabidopsis thaliana OX=3702 GN=SMC3 PE=2 SV=1	SMC3	1	0.00175102	53.773	VNCVVGANGSGK(1)SNFFHAIR	3	-3.6853	1
Cellular Component	GO:0008278	3	cohesin complex	0.242871	TRINITY_DN36194_c0_g2_m.31303	106	K	Structural maintenance of chromosomes protein 3 OS=Arabidopsis thaliana OX=3702 GN=SMC3 PE=2 SV=1	SMC3	1	0.0142511	74.524	TITPK(1)K(1)DDYFLDGK	2	-1.9021	2
Cellular Component	GO:0008278	3	cohesin complex	0.242871	TRINITY_DN36194_c0_g2_m.31303	105	K	Structural maintenance of chromosomes protein 3 OS=Arabidopsis thaliana OX=3702 GN=SMC3 PE=2 SV=1	SMC3	1	0.0142511	74.524	TITPK(1)K(1)DDYFLDGK	2	-1.9021	2
Cellular Component	GO:0097525	5	spliceosomal snRNP complex	0.00292947	TRINITY_DN29279_c0_g1_m.13834	278	K	U5 small nuclear ribonucleoprotein 40 kDa protein OS=Homo sapiens OX=9606 GN=SNRNP40 PE=1 SV=1	SNRNP40	1	0.000787126	74.733	ILEGHQHNFEK(1)NLLK	2	-0.78411	2
Cellular Component	GO:0097525	5	spliceosomal snRNP complex	0.00292947	TRINITY_DN35422_c0_g1_m.28743	391	K	Protein STABILIZED1 OS=Arabidopsis thaliana OX=3702 GN=STA1 PE=1 SV=1	STA1	1	0.0116728	60	ITSDAEISDIK(1)K	2	-3.5069	1
Cellular Component	GO:0097525	5	spliceosomal snRNP complex	0.00292947	TRINITY_DN35422_c0_g1_m.28743	717	K	Protein STABILIZED1 OS=Arabidopsis thaliana OX=3702 GN=STA1 PE=1 SV=1	STA1	1	0.00272966	67.548	EK(1)WLAGDVPAAR	2	-2.3539	1
Cellular Component	GO:0097525	5	spliceosomal snRNP complex	0.00292947	TRINITY_DN35422_c0_g1_m.28743	264	K	Protein STABILIZED1 OS=Arabidopsis thaliana OX=3702 GN=STA1 PE=1 SV=1	STA1	1	0.000933457	88.181	ITEQFADLK(1)R	2	-4.1025	1
Cellular Component	GO:0097525	5	spliceosomal snRNP complex	0.00292947	TRINITY_DN35202_c0_g1_m.28077	422	K	110 kDa U5 small nuclear ribonucleoprotein component CLO OS=Arabidopsis thaliana OX=3702 GN=CLO PE=1 SV=1	CLO	1	0.000242808	155.57	IYSQVIGEHK(1)K	2	-3.1557	1
Cellular Component	GO:0097525	5	spliceosomal snRNP complex	0.00292947	TRINITY_DN36336_c1_g2_m.31871	2121	K	DExH-box ATP-dependent RNA helicase DExH12 OS=Arabidopsis thaliana OX=3702 GN=BRR2A PE=1 SV=1	BRR2A	1	0.0293991	48.157	NNTLLAIK(1)R	2	-5.4356	1
Cellular Component	GO:0097525	5	spliceosomal snRNP complex	0.00292947	TRINITY_DN36336_c1_g2_m.31871	804	K	DExH-box ATP-dependent RNA helicase DExH12 OS=Arabidopsis thaliana OX=3702 GN=BRR2A PE=1 SV=1	BRR2A	1	0.00274375	82.437	EILHTHTDLVK(1)NNDLK	2	1.7279	3
[truncated: 88,323 more rows]

## Sheet: stress related
GO Terms Level	GO Terms Description	Quantity
Biological Process	cellular response to oxidative stress	105
	positive regulation of cellular response to oxidative stress	7
	response to salt stress	324
[truncated: 6 more rows]
