# Supplementary material for: A comprehensive examination of the lysine acetylation targets in paper mulberry based on proteomics analyses
Source: PLoS One. 2021 Mar 11;16(3):e0240947. doi: 10.1371/journal.pone.0240947 (PMC7951917; doi:10.1371/journal.pone.0240947)
Supplement: S4 Table — (XLSX) [file pone.0240947.s004.xlsx]

## Sheet: node
id	name	site_count	mdm00010.id.sort.2	mdm00020.id.sort.2	mdm00630.id.sort.2	mdm00710.id.sort.2	mdm00970.id.sort.2	mdm03010.id.sort.2	type	AverageShortestPathLength	BetweennessCentrality	ClosenessCentrality	ClusteringCoefficient	Degree	Eccentricity	IsSingleNode	NeighborhoodConnectivity	NumberOfDirectedEdges	NumberOfUndirectedEdges	PartnerOfMultiEdgedNodePairs	Radiality	selected	SelfLoops	Stress	TopologicalCoefficient
TRINITY_DN18798_c0_g1_m.2244	981085.XP_010086891.1	4	0	0	0	0	0	1	mdm03010 Ribosome	2.22277	0.00032472	0.449889	0.966354	72	4	FALSE	76.3333	72	0	0	0.796205	FALSE	0	952	0.687688
TRINITY_DN27794_c0_g1_m.11097	981085.XP_010086994.1	12	0	0	0	0	0	1	mdm03010 Ribosome	2.39604	3.16e-06	0.417355	0.997268	61	5	FALSE	76.623	61	0	0	0.767327	FALSE	0	10	0.789927
TRINITY_DN29068_c0_g1_m.13453	981085.XP_010087529.1	1	0	0	0	0	0	1	mdm03010 Ribosome	2.17822	0.00228216	0.459091	0.940639	73	4	FALSE	75.6712	73	0	0	0.80363	FALSE	0	2656	0.635893
TRINITY_DN26034_c0_g1_m.8236	981085.XP_010087603.1	2	0	0	0	0	0	1	mdm03010 Ribosome	2.14851	0.0012737	0.465438	0.858654	83	4	FALSE	72.5542	83	0	0	0.808581	FALSE	0	2418	0.647806
TRINITY_DN28932_c0_g1_m.13200	981085.XP_010087922.1	3	0	0	0	0	0	1	mdm03010 Ribosome	2.22277	0.00044664	0.449889	0.898734	79	4	FALSE	73.9241	79	0	0	0.796205	FALSE	0	1106	0.724746
TRINITY_DN25124_c0_g1_m.6970	981085.XP_010088293.1	1	0	0	0	0	0	1	mdm03010 Ribosome	2.22277	0.00032472	0.449889	0.966354	72	4	FALSE	76.3333	72	0	0	0.796205	FALSE	0	952	0.687688
TRINITY_DN32252_c1_g1_m.20119	981085.XP_010088470.1	2	0	0	0	0	0	1	mdm03010 Ribosome	2.10396	0.00225489	0.475294	0.84161	83	4	FALSE	72.1566	83	0	0	0.816007	FALSE	0	4304	0.596336
TRINITY_DN27181_c0_g1_m.10000	981085.XP_010089213.1	2	0	0	0	0	0	1	mdm03010 Ribosome	2.15842	0.00082208	0.463303	0.88858	81	4	FALSE	73.7654	81	0	0	0.806931	FALSE	0	2012	0.65862
TRINITY_DN25198_c0_g1_m.7081	981085.XP_010089615.1	4	0	0	0	0	0	1	mdm03010 Ribosome	2.22277	0.00032472	0.449889	0.966354	72	4	FALSE	76.3333	72	0	0	0.796205	FALSE	0	952	0.687688
TRINITY_DN26773_c0_g1_m.9357	981085.XP_010090259.1	5	0	0	0	0	0	1	mdm03010 Ribosome	2.22277	0.00032472	0.449889	0.966354	72	4	FALSE	76.3333	72	0	0	0.796205	FALSE	0	952	0.687688
TRINITY_DN24594_c0_g1_m.6317	981085.XP_010090271.1	2	0	0	0	0	0	1	mdm03010 Ribosome	2.22277	0.00032472	0.449889	0.966354	72	4	FALSE	76.3333	72	0	0	0.796205	FALSE	0	952	0.687688
TRINITY_DN30588_c0_g7_m.16419	981085.XP_010092050.1	1	0	0	0	0	0	1	mdm03010 Ribosome	2.21782	0.0004505	0.450893	0.899684	80	4	FALSE	73.9875	80	0	0	0.79703	FALSE	0	1116	0.725368
TRINITY_DN26588_c0_g1_m.9050	981085.XP_010092188.1	4	0	0	0	0	0	1	mdm03010 Ribosome	2.39109	3.97e-06	0.418219	0.996827	62	5	FALSE	76.3548	62	0	0	0.768152	FALSE	0	12	0.787163
TRINITY_DN23350_c0_g1_m.5017	981085.XP_010092299.1	3	0	0	0	0	0	1	mdm03010 Ribosome	2.13366	0.00225127	0.468677	0.84557	80	4	FALSE	72.45	80	0	0	0.811056	FALSE	0	4112	0.613983
TRINITY_DN23365_c0_g1_m.5029	981085.XP_010092587.1	3	0	0	0	0	0	1	mdm03010 Ribosome	2.10396	0.00225222	0.475294	0.841904	83	4	FALSE	72.1687	83	0	0	0.816007	FALSE	0	4302	0.596435
TRINITY_DN21105_c1_g1_m.3267	981085.XP_010093067.1	4	0	0	0	0	0	1	mdm03010 Ribosome	2.31188	3.147e-05	0.432548	0.987788	67	4	FALSE	76.6269	67	0	0	0.781353	FALSE	0	138	0.774009
TRINITY_DN21976_c1_g1_m.3891	981085.XP_010093218.1	1	0	0	0	0	0	1	mdm03010 Ribosome	2.29208	5.049e-05	0.436285	0.979477	71	4	FALSE	76.6197	71	0	0	0.784653	FALSE	0	186	0.773937
TRINITY_DN25471_c0_g1_m.7434	981085.XP_010093460.1	2	0	0	0	0	0	1	mdm03010 Ribosome	1.85149	0.0537306	0.540107	0.788128	83	4	FALSE	70.747	83	0	0	0.858086	FALSE	0	30396	0.471647
TRINITY_DN23861_c0_g1_m.5537	981085.XP_010093757.1	1	0	0	0	0	0	1	mdm03010 Ribosome	2.23267	0.00039632	0.447894	0.906699	77	4	FALSE	74.3636	77	0	0	0.794554	FALSE	0	1024	0.729055
TRINITY_DN22058_c0_g1_m.3937	981085.XP_010093822.1	1	0	0	0	0	0	1	mdm03010 Ribosome	2.22277	0.00032472	0.449889	0.966354	72	4	FALSE	76.3333	72	0	0	0.796205	FALSE	0	952	0.687688
TRINITY_DN25028_c0_g1_m.6863	981085.XP_010094082.1	4	0	0	0	0	0	1	mdm03010 Ribosome	2.22277	0.00032472	0.449889	0.966354	72	4	FALSE	76.3333	72	0	0	0.796205	FALSE	0	952	0.687688
TRINITY_DN30824_c1_g1_m.16940	981085.XP_010094236.1	3	0	0	0	0	0	1	mdm03010 Ribosome	2.12376	0.00241749	0.470862	0.850346	82	4	FALSE	72.5488	82	0	0	0.812706	FALSE	0	4606	0.61482
TRINITY_DN25191_c1_g1_m.7071	981085.XP_010094463.1	5	0	0	0	0	0	1	mdm03010 Ribosome	2.22277	0.00032472	0.449889	0.966354	72	4	FALSE	76.3333	72	0	0	0.796205	FALSE	0	952	0.687688
TRINITY_DN24895_c0_g1_m.6680	981085.XP_010094740.1	1	0	0	0	0	0	1	mdm03010 Ribosome	2.22772	0.00032402	0.448889	0.965795	71	4	FALSE	76.4225	71	0	0	0.79538	FALSE	0	950	0.688491
TRINITY_DN26513_c0_g1_m.8947	981085.XP_010095082.1	2	0	0	0	0	0	1	mdm03010 Ribosome	2.22277	0.00044651	0.449889	0.898734	79	4	FALSE	73.962	79	0	0	0.796205	FALSE	0	1106	0.725118
TRINITY_DN19128_c0_g1_m.2345	981085.XP_010096548.1	3	0	0	0	0	0	1	mdm03010 Ribosome	2.22277	0.00032472	0.449889	0.966354	72	4	FALSE	76.3333	72	0	0	0.796205	FALSE	0	952	0.687688
TRINITY_DN24694_c0_g1_m.6424	981085.XP_010096658.1	6	0	0	0	0	0	1	mdm03010 Ribosome	2.15842	0.00082208	0.463303	0.88858	81	4	FALSE	73.7654	81	0	0	0.806931	FALSE	0	2012	0.65862
TRINITY_DN29506_c0_g1_m.14242	981085.XP_010097296.1	1	0	0	0	0	0	1	mdm03010 Ribosome	2.21287	0.00042855	0.451902	0.944095	74	4	FALSE	75.6216	74	0	0	0.797855	FALSE	0	1122	0.681276
TRINITY_DN27258_c0_g1_m.10134	981085.XP_010097667.1	1	0	0	0	0	0	1	mdm03010 Ribosome	2.13366	0.00353594	0.468677	0.823418	80	4	FALSE	71.7375	80	0	0	0.811056	FALSE	0	4976	0.607945
TRINITY_DN27405_c1_g1_m.10423	981085.XP_010098081.1	3	0	0	0	0	0	1	mdm03010 Ribosome	2.14851	0.0012737	0.465438	0.858654	83	4	FALSE	72.5542	83	0	0	0.808581	FALSE	0	2418	0.647806
TRINITY_DN25802_c0_g1_m.7887	981085.XP_010098189.1	1	0	0	0	0	0	1	mdm03010 Ribosome	2.12871	0.00223389	0.469767	0.865741	81	4	FALSE	73.1852	81	0	0	0.811881	FALSE	0	4464	0.620213
TRINITY_DN41801_c0_g1_m.32970	981085.XP_010098429.1	1	0	0	0	0	0	1	mdm03010 Ribosome	2.16337	0.00167576	0.462243	0.87227	74	4	FALSE	73.7297	74	0	0	0.806106	FALSE	0	3346	0.624828
TRINITY_DN27893_c0_g1_m.11288	981085.XP_010098627.1	7	0	0	0	0	0	1	mdm03010 Ribosome	2.22277	0.00032472	0.449889	0.966354	72	4	FALSE	76.3333	72	0	0	0.796205	FALSE	0	952	0.687688
TRINITY_DN28808_c2_g1_m.12968	981085.XP_010099900.1	6	0	0	0	0	0	1	mdm03010 Ribosome	2.21782	0.0004505	0.450893	0.899684	80	4	FALSE	73.9875	80	0	0	0.79703	FALSE	0	1116	0.725368
TRINITY_DN21667_c0_g1_m.3652	981085.XP_010100802.1	6	0	0	0	0	0	1	mdm03010 Ribosome	2.22277	0.00032472	0.449889	0.966354	72	4	FALSE	76.3333	72	0	0	0.796205	FALSE	0	952	0.687688
TRINITY_DN30129_c0_g1_m.15503	981085.XP_010100833.1	4	0	0	0	0	0	1	mdm03010 Ribosome	2.12376	0.00591605	0.470862	0.843519	81	4	FALSE	72.4691	81	0	0	0.812706	FALSE	0	5434	0.608984
TRINITY_DN22937_c0_g1_m.4634	981085.XP_010101082.1	3	0	0	0	0	0	1	mdm03010 Ribosome	1.95545	0.0296317	0.511392	0.940259	73	4	FALSE	75.7671	73	0	0	0.840759	FALSE	0	16510	0.533571
TRINITY_DN22539_c0_g1_m.4274	981085.XP_010101256.1	2	0	0	0	0	0	1	mdm03010 Ribosome	2.21782	0.0004505	0.450893	0.899684	80	4	FALSE	73.9875	80	0	0	0.79703	FALSE	0	1116	0.725368
TRINITY_DN21718_c0_g1_m.3686	981085.XP_010101365.1	5	0	0	0	0	0	1	mdm03010 Ribosome	1.82178	0.115685	0.548913	0.734831	90	4	FALSE	69.5333	90	0	0	0.863036	FALSE	0	66908	0.460412
TRINITY_DN24758_c0_g1_m.6509	981085.XP_010101487.1	3	0	0	0	0	0	1	mdm03010 Ribosome	2.23267	0.00066816	0.447894	0.878332	77	4	FALSE	73.2597	77	0	0	0.794554	FALSE	0	1016	0.718233
TRINITY_DN23023_c0_g1_m.4703	981085.XP_010101741.1	4	0	0	0	0	0	1	mdm03010 Ribosome	2.23267	0.00039222	0.447894	0.908407	77	4	FALSE	74.3506	77	0	0	0.794554	FALSE	0	1014	0.728928
TRINITY_DN26444_c0_g2_m.8841	981085.XP_010102117.1	5	0	0	0	0	0	1	mdm03010 Ribosome	2.16337	0.00082146	0.462243	0.886076	80	4	FALSE	73.6625	80	0	0	0.806106	FALSE	0	2010	0.657701
TRINITY_DN26357_c0_g1_m.8721	981085.XP_010102279.1	1	0	0	0	0	0	1	mdm03010 Ribosome	2.15842	0.00082208	0.463303	0.88858	81	4	FALSE	73.7654	81	0	0	0.806931	FALSE	0	2012	0.65862
TRINITY_DN23794_c0_g2_m.5475	981085.XP_010102488.1	4	0	0	0	0	0	1	mdm03010 Ribosome	2.22772	0.00039851	0.448889	0.908092	78	4	FALSE	74.3333	78	0	0	0.79538	FALSE	0	1030	0.728758
TRINITY_DN27261_c0_g3_m.10142	981085.XP_010102767.1	1	0	0	0	0	0	1	mdm03010 Ribosome	2.22277	0.00044735	0.449889	0.89841	79	4	FALSE	73.9241	79	0	0	0.796205	FALSE	0	1108	0.724746
TRINITY_DN28141_c1_g11_m.11728	981085.XP_010103270.1	8	0	0	0	0	0	1	mdm03010 Ribosome	2	0.0136897	0.5	0.825	81	4	FALSE	71.8395	81	0	0	0.833333	FALSE	0	10518	0.536116
TRINITY_DN22926_c0_g1_m.4623	981085.XP_010103342.1	4	0	0	0	0	0	1	mdm03010 Ribosome	2.22277	0.00032472	0.449889	0.966354	72	4	FALSE	76.3333	72	0	0	0.796205	FALSE	0	952	0.687688
TRINITY_DN23361_c0_g1_m.5022	981085.XP_010103749.1	3	0	0	0	0	0	1	mdm03010 Ribosome	2.22277	0.00044557	0.449889	0.89841	79	4	FALSE	73.9114	79	0	0	0.796205	FALSE	0	1096	0.724621
TRINITY_DN25973_c0_g2_m.8137	981085.XP_010103754.1	2	0	0	0	0	0	1	mdm03010 Ribosome	2.14356	0.00212888	0.466513	0.845821	78	4	FALSE	72.5	78	0	0	0.809406	FALSE	0	3896	0.614407
TRINITY_DN27740_c0_g1_m.10997	981085.XP_010103855.1	4	0	0	0	0	0	1	mdm03010 Ribosome	2.22277	0.00040325	0.449889	0.908471	79	4	FALSE	74.3671	79	0	0	0.796205	FALSE	0	1042	0.729089
TRINITY_DN24942_c0_g1_m.6741	981085.XP_010104026.1	1	0	0	0	0	0	1	mdm03010 Ribosome	2.15842	0.00082208	0.463303	0.88858	81	4	FALSE	73.7654	81	0	0	0.806931	FALSE	0	2012	0.65862
TRINITY_DN27729_c0_g1_m.10980	981085.XP_010104677.1	4	0	0	0	0	0	1	mdm03010 Ribosome	1.91584	0.035458	0.521964	0.807716	81	4	FALSE	71.1852	81	0	0	0.84736	FALSE	0	17912	0.494342
TRINITY_DN27977_c0_g1_m.11437	981085.XP_010104907.1	1	0	0	0	0	0	1	mdm03010 Ribosome	2.05446	0.007093	0.486747	0.825309	81	4	FALSE	71.716	81	0	0	0.824257	FALSE	0	8524	0.569175
TRINITY_DN27075_c2_g1_m.9849	981085.XP_010105084.1	1	0	0	0	0	0	1	mdm03010 Ribosome	2.10891	0.00382187	0.474178	0.848075	83	4	FALSE	72.6867	83	0	0	0.815182	FALSE	0	5902	0.605723
TRINITY_DN25528_c0_g1_m.7511	981085.XP_010105361.1	1	0	0	0	0	0	1	mdm03010 Ribosome	2.22277	0.00032472	0.449889	0.966354	72	4	FALSE	76.3333	72	0	0	0.796205	FALSE	0	952	0.687688
TRINITY_DN25159_c0_g1_m.7023	981085.XP_010105511.1	5	0	0	0	0	0	1	mdm03010 Ribosome	2.15842	0.00082208	0.463303	0.88858	81	4	FALSE	73.7654	81	0	0	0.806931	FALSE	0	2012	0.65862
TRINITY_DN14691_c0_g1_m.984	981085.XP_010106386.1	3	0	0	0	0	0	1	mdm03010 Ribosome	2.22277	0.00032472	0.449889	0.966354	72	4	FALSE	76.3333	72	0	0	0.796205	FALSE	0	952	0.687688
TRINITY_DN34656_c0_g1_m.26463	981085.XP_010106860.1	1	0	0	0	0	1	0	mdm00970 Aminoacyl-tRNA biosynthesis	2.26733	0.0457354	0.441048	0.513158	57	4	FALSE	57.7193	57	0	0	0.788779	FALSE	0	42174	0.480994
TRINITY_DN36116_c0_g2_m.30997	981085.XP_010106863.1	9	0	0	0	0	0	1	mdm03010 Ribosome	2.22277	0.00044664	0.449889	0.898734	79	4	FALSE	73.9241	79	0	0	0.796205	FALSE	0	1106	0.724746
TRINITY_DN17225_c0_g1_m.1680	981085.XP_010107162.1	1	0	0	0	0	0	1	mdm03010 Ribosome	2.19307	0.00170061	0.455982	0.94102	73	4	FALSE	75.6301	73	0	0	0.801155	FALSE	0	2224	0.651984
TRINITY_DN25812_c1_g1_m.7904	981085.XP_010107823.1	3	0	0	0	0	0	1	mdm03010 Ribosome	2.22772	0.00032402	0.448889	0.965795	71	4	FALSE	76.4225	71	0	0	0.79538	FALSE	0	950	0.688491
TRINITY_DN27019_c0_g1_m.9763	981085.XP_010108169.1	4	0	0	0	0	0	1	mdm03010 Ribosome	1.89604	0.0410638	0.527415	0.798599	85	4	FALSE	70.7294	85	0	0	0.85066	FALSE	0	20048	0.491176
TRINITY_DN25606_c0_g1_m.7626	981085.XP_010108337.1	4	0	0	0	0	0	1	mdm03010 Ribosome	2.21782	0.0004505	0.450893	0.899684	80	4	FALSE	73.9875	80	0	0	0.79703	FALSE	0	1116	0.725368
TRINITY_DN17262_c0_g1_m.1692	981085.XP_010108357.1	1	0	0	0	0	0	1	mdm03010 Ribosome	2.22277	0.00032472	0.449889	0.966354	72	4	FALSE	76.3333	72	0	0	0.796205	FALSE	0	952	0.687688
TRINITY_DN15020_c0_g1_m.1036	981085.XP_010108442.1	3	0	0	0	0	0	1	mdm03010 Ribosome	2.15842	0.00102406	0.463303	0.870679	81	4	FALSE	73.0617	81	0	0	0.806931	FALSE	0	2180	0.652337
TRINITY_DN33649_c0_g1_m.23630	981085.XP_010108484.1	1	0	0	0	0	0	1	mdm03010 Ribosome	2.22277	0.00032472	0.449889	0.966354	72	4	FALSE	76.3333	72	0	0	0.796205	FALSE	0	952	0.687688
TRINITY_DN25156_c0_g1_m.7019	981085.XP_010109028.1	3	0	0	0	0	0	1	mdm03010 Ribosome	2.22277	0.00032472	0.449889	0.966354	72	4	FALSE	76.3333	72	0	0	0.796205	FALSE	0	952	0.687688
TRINITY_DN24632_c0_g1_m.6362	981085.XP_010109582.1	3	0	0	0	0	0	1	mdm03010 Ribosome	2.22277	0.00032472	0.449889	0.966354	72	4	FALSE	76.3333	72	0	0	0.796205	FALSE	0	952	0.687688
TRINITY_DN26093_c0_g1_m.8330	981085.XP_010110069.1	1	0	0	0	0	0	1	mdm03010 Ribosome	2.12871	0.00873474	0.469767	0.854938	81	4	FALSE	72.4321	81	0	0	0.811881	FALSE	0	4086	0.624308
TRINITY_DN26043_c0_g1_m.8256	981085.XP_010110991.1	1	0	0	0	0	0	1	mdm03010 Ribosome	2.23267	0.00039632	0.447894	0.906699	77	4	FALSE	74.3636	77	0	0	0.794554	FALSE	0	1024	0.729055
TRINITY_DN27742_c0_g1_m.10999	981085.XP_010112401.1	1	0	0	0	0	0	1	mdm03010 Ribosome	2.39604	3.16e-06	0.417355	0.997268	61	5	FALSE	76.623	61	0	0	0.767327	FALSE	0	10	0.789927
TRINITY_DN23675_c0_g1_m.5359	981085.XP_010112905.1	2	0	0	0	0	0	1	mdm03010 Ribosome	2.15842	0.00082208	0.463303	0.88858	81	4	FALSE	73.7654	81	0	0	0.806931	FALSE	0	2012	0.65862
TRINITY_DN29631_c0_g1_m.14507	981085.XP_010113368.1	2	0	0	0	0	0	1	mdm03010 Ribosome	2.22772	0.00039696	0.448889	0.908758	78	4	FALSE	74.3846	78	0	0	0.79538	FALSE	0	1026	0.729261
TRINITY_DN34767_c0_g1_m.26771	981085.XP_010086893.1	5	0	0	0	0	1	0	mdm00970 Aminoacyl-tRNA biosynthesis	3.0396	0.00055204	0.32899	0.8	16	5	FALSE	24.75	16	0	0	0.660066	FALSE	0	550	0.348592
TRINITY_DN30576_c0_g1_m.16396	981085.XP_010087847.1	2	0	0	0	0	1	0	mdm00970 Aminoacyl-tRNA biosynthesis	3.21782	0	0.310769	1	4	5	FALSE	25.25	4	0	0	0.630363	FALSE	0	0	0.400794
TRINITY_DN32482_c0_g1_m.20652	981085.XP_010092215.1	5	0	0	0	0	1	0	mdm00970 Aminoacyl-tRNA biosynthesis	2.33663	0.00667701	0.427966	0.693122	28	4	FALSE	26.5	28	0	0	0.777228	FALSE	0	7382	0.21371
TRINITY_DN31668_c0_g2_m.18794	981085.XP_010094205.1	6	0	0	0	0	1	0	mdm00970 Aminoacyl-tRNA biosynthesis	2.38614	0.00452668	0.419087	0.676923	26	4	FALSE	32.3462	26	0	0	0.768977	FALSE	0	7460	0.269551
TRINITY_DN35369_c2_g1_m.28577	981085.XP_010095036.1	6	0	0	0	0	1	0	mdm00970 Aminoacyl-tRNA biosynthesis	2.57426	0.00307437	0.388462	0.754941	23	5	FALSE	25.2174	23	0	0	0.737624	FALSE	0	2850	0.265446
TRINITY_DN35842_c0_g1_m.30078	981085.XP_010095891.1	3	0	0	0	0	1	0	mdm00970 Aminoacyl-tRNA biosynthesis	2.38119	0.00390324	0.419958	0.712251	27	4	FALSE	29.7407	27	0	0	0.769802	FALSE	0	6886	0.24784
TRINITY_DN35995_c0_g2_m.30578	981085.XP_010097489.1	3	0	0	0	0	1	0	mdm00970 Aminoacyl-tRNA biosynthesis	2.41089	0.00467102	0.414784	0.650246	29	5	FALSE	27.8621	29	0	0	0.764851	FALSE	0	6602	0.238137
TRINITY_DN35471_c0_g1_m.28901	981085.XP_010098278.1	7	0	0	0	0	1	0	mdm00970 Aminoacyl-tRNA biosynthesis	2.5297	0.00705877	0.395303	0.690476	28	5	FALSE	23.4643	28	0	0	0.74505	FALSE	0	9354	0.24962
TRINITY_DN32770_c0_g1_m.21328	981085.XP_010100026.1	8	0	0	0	0	1	0	mdm00970 Aminoacyl-tRNA biosynthesis	2.5396	0.00615894	0.393762	0.726496	27	5	FALSE	24	27	0	0	0.743399	FALSE	0	8452	0.258065
TRINITY_DN34800_c0_g2_m.26866	981085.XP_010104187.1	1	0	0	0	0	1	0	mdm00970 Aminoacyl-tRNA biosynthesis	2.54455	0.00351432	0.392996	0.747692	26	5	FALSE	24.5769	26	0	0	0.742574	FALSE	0	3582	0.25601
TRINITY_DN29252_c0_g1_m.13786	981085.XP_010109311.1	2	0	0	0	0	1	0	mdm00970 Aminoacyl-tRNA biosynthesis	2.54455	0.00129407	0.392996	0.781538	26	5	FALSE	24.8846	26	0	0	0.742574	FALSE	0	2648	0.267577
TRINITY_DN32190_c0_g1_m.19968	981085.XP_010110683.1	3	0	0	0	0	1	0	mdm00970 Aminoacyl-tRNA biosynthesis	2.89604	0.0012613	0.345299	0.444444	10	5	FALSE	26.9	10	0	0	0.683993	FALSE	0	1128	0.251402
TRINITY_DN33847_c0_g1_m.24181	981085.XP_010110832.1	1	0	0	0	0	1	0	mdm00970 Aminoacyl-tRNA biosynthesis	3.0297	0.00072473	0.330065	0.771242	18	5	FALSE	24	18	0	0	0.661716	FALSE	0	710	0.338028
TRINITY_DN33015_c0_g1_m.21954	981085.XP_010110873.1	5	0	0	0	0	1	0	mdm00970 Aminoacyl-tRNA biosynthesis	2.62376	0.00078976	0.381132	0.809524	22	5	FALSE	25.9545	22	0	0	0.729373	FALSE	0	1520	0.285215
TRINITY_DN32471_c0_g1_m.20624	981085.XP_010112292.1	1	0	0	0	0	1	0	mdm00970 Aminoacyl-tRNA biosynthesis	2.72772	0.00087858	0.366606	0.800866	22	5	FALSE	24.1364	22	0	0	0.712046	FALSE	0	1952	0.402273
TRINITY_DN30750_c0_g1_m.16781	981085.XP_010112680.1	3	0	0	0	0	1	0	mdm00970 Aminoacyl-tRNA biosynthesis	2.40099	0.00231766	0.416495	0.782609	23	4	FALSE	29.1304	23	0	0	0.766502	FALSE	0	4668	0.242754
TRINITY_DN32685_c2_g2_m.21118	981085.XP_010086908.1	3	1	0	0	0	0	0	mdm00010 Glycolysis / Gluconeogenesis	2.85149	0	0.350694	1	8	5	FALSE	30.25	8	0	0	0.691419	FALSE	0	0	0.617347
TRINITY_DN25868_c0_g1_m.7982	981085.XP_010088909.1	13	1	0	0	1	0	0	mdm00010 Glycolysis / Gluconeogenesis;mdm00710 Carbon fixation in photosynthetic organisms	2.47525	0.00334506	0.404	0.512821	27	4	FALSE	22.5556	27	0	0	0.754125	FALSE	0	2494	0.268519
TRINITY_DN25412_c0_g1_m.7351	981085.XP_010090286.1	8	1	0	0	1	0	0	mdm00010 Glycolysis / Gluconeogenesis;mdm00710 Carbon fixation in photosynthetic organisms	2.4505	0.00464054	0.408081	0.509852	29	4	FALSE	23.069	29	0	0	0.758251	FALSE	0	2604	0.265161
TRINITY_DN33426_c0_g1_m.23052	981085.XP_010098926.1	1	0	0	0	1	0	0	mdm00710 Carbon fixation in photosynthetic organisms	2.40594	0.0104026	0.415638	0.431373	34	4	FALSE	21.2059	34	0	0	0.765677	FALSE	0	7522	0.233032
TRINITY_DN33319_c0_g1_m.22747	981085.XP_010101975.1	3	1	0	0	0	0	0	mdm00010 Glycolysis / Gluconeogenesis	2.5099	0.00762491	0.398422	0.485507	24	4	FALSE	22.5	24	0	0	0.74835	FALSE	0	4872	0.28125
TRINITY_DN30814_c1_g1_m.16914	981085.XP_010103561.1	1	1	0	0	0	0	0	mdm00010 Glycolysis / Gluconeogenesis	1.9901	0.0713373	0.502488	0.390476	36	4	FALSE	26.0278	36	0	0	0.834983	FALSE	0	40952	0.154011
TRINITY_DN30924_c0_g2_m.17127	981085.XP_010107702.1	4	1	0	0	0	0	0	mdm00010 Glycolysis / Gluconeogenesis	2.42079	0.0106527	0.413088	0.42246	34	4	FALSE	20.6765	34	0	0	0.763201	FALSE	0	7386	0.23496
TRINITY_DN35061_c6_g2_m.27633	981085.XP_010110197.1	1	1	0	0	0	0	0	mdm00010 Glycolysis / Gluconeogenesis	2	0.0397615	0.5	0.411765	34	4	FALSE	24.7353	34	0	0	0.833333	FALSE	0	24580	0.146363
TRINITY_DN22616_c0_g1_m.4341	981085.XP_010111131.1	3	1	0	0	1	0	0	mdm00010 Glycolysis / Gluconeogenesis;mdm00710 Carbon fixation in photosynthetic organisms	2.5495	0.00142818	0.392233	0.615942	24	4	FALSE	24.0417	24	0	0	0.741749	FALSE	0	1238	0.320556
TRINITY_DN23384_c0_g1_m.5047	981085.XP_010087086.1	3	0	0	0	0	0	1	mdm03010 Ribosome	2.54455	0.00129558	0.392996	0.916996	23	5	FALSE	66.8261	23	0	0	0.742574	FALSE	0	1436	0.668261
TRINITY_DN25697_c0_g1_m.7756	981085.XP_010091890.1	4	0	0	0	0	0	1	mdm03010 Ribosome	2.35149	0.00018272	0.425263	0.938316	53	4	FALSE	74.3774	53	0	0	0.774752	FALSE	0	250	0.72919
TRINITY_DN27133_c0_g1_m.9934	981085.XP_010094940.1	3	0	0	0	0	0	1	mdm03010 Ribosome	1.95545	0.0396453	0.511392	0.837719	57	4	FALSE	71.8947	57	0	0	0.840759	FALSE	0	29938	0.463837
TRINITY_DN34908_c0_g1_m.27163	981085.XP_010094967.1	2	0	0	0	0	0	1	mdm03010 Ribosome	2.17822	0.00396606	0.459091	0.868182	56	4	FALSE	72.25	56	0	0	0.80363	FALSE	0	4734	0.573413
TRINITY_DN28401_c0_g1_m.12204	981085.XP_010104838.1	2	0	0	0	0	0	1	mdm03010 Ribosome	2.25743	0.0010676	0.442982	0.897643	55	4	FALSE	73.2909	55	0	0	0.790429	FALSE	0	2160	0.621109
TRINITY_DN23082_c0_g1_m.4759	981085.XP_010106064.1	1	0	0	0	0	0	1	mdm03010 Ribosome	2.25743	0.0010676	0.442982	0.897643	55	4	FALSE	73.2909	55	0	0	0.790429	FALSE	0	2160	0.621109
TRINITY_DN27646_c0_g1_m.10834	981085.XP_010106195.1	1	0	0	0	0	0	1	mdm03010 Ribosome	2.26238	0.00597234	0.442013	0.895385	26	4	FALSE	67.6538	26	0	0	0.789604	FALSE	0	2796	0.512529
TRINITY_DN33590_c2_g1_m.23474	981085.XP_010109935.1	1	0	0	0	0	0	1	mdm03010 Ribosome	2.23267	0.00446433	0.447894	0.863409	57	4	FALSE	72.1579	57	0	0	0.794554	FALSE	0	4920	0.596346
TRINITY_DN26803_c0_g1_m.9395	981085.XP_010110049.1	2	0	0	0	0	0	1	mdm03010 Ribosome	2.35149	0.00018272	0.425263	0.938316	53	4	FALSE	74.3774	53	0	0	0.774752	FALSE	0	250	0.72919
TRINITY_DN29209_c1_g1_m.13709	981085.XP_010112373.1	3	0	0	0	0	0	1	mdm03010 Ribosome	2.00495	0.0191602	0.498765	0.838346	57	4	FALSE	71.8421	57	0	0	0.832508	FALSE	0	12922	0.492069
TRINITY_DN22690_c0_g1_m.4394	981085.XP_010087141.1	2	0	1	0	0	0	0	mdm00020 Citrate cycle (TCA cycle)	2.69307	0.00683013	0.371324	0.515152	22	4	FALSE	19.9091	22	0	0	0.717822	FALSE	0	6244	0.272727
TRINITY_DN30813_c0_g1_m.16913	981085.XP_010087849.1	3	0	1	1	0	0	0	mdm00020 Citrate cycle (TCA cycle);mdm00630 Glyoxylate and dicarboxylate metabolism	2.46535	0.0268826	0.405622	0.349754	29	4	FALSE	18.3793	29	0	0	0.755776	FALSE	0	16750	0.211256
TRINITY_DN32950_c0_g1_m.21806	981085.XP_010088359.1	2	0	0	1	0	0	0	mdm00630 Glyoxylate and dicarboxylate metabolism	3.37129	3.816e-05	0.296623	0.857143	8	5	FALSE	16.25	8	0	0	0.604785	FALSE	0	14	0.427632
TRINITY_DN33809_c0_g1_m.24078	981085.XP_010088671.1	2	1	1	0	0	0	0	mdm00010 Glycolysis / Gluconeogenesis;mdm00020 Citrate cycle (TCA cycle)	3.00495	0.0018183	0.332784	0.55	16	5	FALSE	20.25	16	0	0	0.665842	FALSE	0	1762	0.285211
TRINITY_DN30092_c1_g2_m.15422	981085.XP_010090438.1	5	0	0	0	1	0	0	mdm00710 Carbon fixation in photosynthetic organisms	2.05941	0.0600063	0.485577	0.359788	28	3	FALSE	25	28	0	0	0.823432	FALSE	0	43570	0.154321
TRINITY_DN28753_c0_g1_m.12857	981085.XP_010090690.1	1	1	1	0	0	0	0	mdm00010 Glycolysis / Gluconeogenesis;mdm00020 Citrate cycle (TCA cycle)	2.54455	0.00706497	0.392996	0.454545	22	4	FALSE	22.4091	22	0	0	0.742574	FALSE	0	6906	0.266775
TRINITY_DN30072_c0_g1_m.15381	981085.XP_010090941.1	3	1	0	1	0	0	0	mdm00010 Glycolysis / Gluconeogenesis;mdm00630 Glyoxylate and dicarboxylate metabolism	3.14851	0.003318	0.31761	0.423077	13	5	FALSE	14.9231	13	0	0	0.641914	FALSE	0	1434	0.299843
TRINITY_DN33715_c0_g1_m.23831	981085.XP_010091525.1	3	0	1	1	1	0	0	mdm00020 Citrate cycle (TCA cycle);mdm00630 Glyoxylate and dicarboxylate metabolism;mdm00710 Carbon fixation in photosynthetic organisms	2.37624	0.0206432	0.420833	0.342857	36	4	FALSE	22.2222	36	0	0	0.770627	FALSE	0	23008	0.233918
TRINITY_DN28415_c0_g1_m.12228	981085.XP_010092017.1	1	0	0	1	0	0	0	mdm00630 Glyoxylate and dicarboxylate metabolism	3.37624	1.935e-05	0.296188	0.952381	7	5	FALSE	17.1429	7	0	0	0.60396	FALSE	0	8	0.451128
TRINITY_DN29752_c0_g1_m.14713	981085.XP_010094314.1	5	1	1	1	0	0	0	mdm00010 Glycolysis / Gluconeogenesis;mdm00020 Citrate cycle (TCA cycle);mdm00630 Glyoxylate and dicarboxylate metabolism	2.55446	0.00909862	0.391473	0.415385	26	5	FALSE	18.6923	26	0	0	0.740924	FALSE	0	5846	0.239645
TRINITY_DN35115_c0_g1_m.27807	981085.XP_010096639.1	7	0	1	0	0	0	0	mdm00020 Citrate cycle (TCA cycle)	3.0495	0.0011006	0.327922	0.584795	19	5	FALSE	19.8421	19	0	0	0.658416	FALSE	0	878	0.32528
TRINITY_DN28590_c0_g1_m.12553	981085.XP_010098769.1	13	1	1	1	0	0	0	mdm00010 Glycolysis / Gluconeogenesis;mdm00020 Citrate cycle (TCA cycle);mdm00630 Glyoxylate and dicarboxylate metabolism	2.55941	0.00833824	0.390716	0.413333	25	5	FALSE	18.32	25	0	0	0.740099	FALSE	0	5550	0.234872
TRINITY_DN28374_c0_g1_m.12158	981085.XP_010100431.1	4	0	1	0	0	0	0	mdm00020 Citrate cycle (TCA cycle)	3.16832	0.00166025	0.315625	0.477941	17	5	FALSE	17.9412	17	0	0	0.638614	FALSE	0	1170	0.320378
TRINITY_DN32083_c2_g1_m.19748	981085.XP_010100537.1	4	1	1	0	0	0	0	mdm00010 Glycolysis / Gluconeogenesis;mdm00020 Citrate cycle (TCA cycle)	2.4505	0.021774	0.408081	0.464052	18	4	FALSE	23.1111	18	0	0	0.758251	FALSE	0	13770	0.245272
TRINITY_DN29477_c0_g2_m.14191	981085.XP_010104233.1	4	1	1	0	0	0	0	mdm00010 Glycolysis / Gluconeogenesis;mdm00020 Citrate cycle (TCA cycle)	3.11386	0.00057522	0.321145	0.654545	11	5	FALSE	20.3636	11	0	0	0.64769	FALSE	0	616	0.357257
TRINITY_DN24451_c0_g1_m.6150	981085.XP_010104745.1	6	0	1	1	1	0	0	mdm00020 Citrate cycle (TCA cycle);mdm00630 Glyoxylate and dicarboxylate metabolism;mdm00710 Carbon fixation in photosynthetic organisms	2.4901	0.00393921	0.40159	0.497835	22	4	FALSE	23.4091	22	0	0	0.75165	FALSE	0	5192	0.272199
TRINITY_DN29976_c0_g1_m.15181	981085.XP_010107515.1	4	0	1	0	0	0	0	mdm00020 Citrate cycle (TCA cycle)	3.08416	0.00134206	0.324238	0.594771	18	5	FALSE	21.3333	18	0	0	0.65264	FALSE	0	732	0.309179
TRINITY_DN27228_c1_g1_m.10087	981085.XP_010108267.1	4	0	1	1	1	0	0	mdm00020 Citrate cycle (TCA cycle);mdm00630 Glyoxylate and dicarboxylate metabolism;mdm00710 Carbon fixation in photosynthetic organisms	2.37129	0.0209794	0.421712	0.34958	35	4	FALSE	22.2286	35	0	0	0.771452	FALSE	0	25006	0.229161
TRINITY_DN28123_c0_g1_m.11689	981085.XP_010110200.1	2	1	1	0	0	0	0	mdm00010 Glycolysis / Gluconeogenesis;mdm00020 Citrate cycle (TCA cycle)	3.06931	0.00157049	0.325806	0.561905	15	5	FALSE	19.3333	15	0	0	0.655116	FALSE	0	1488	0.311828
TRINITY_DN30872_c0_g1_m.17022	981085.XP_010110952.1	3	1	1	0	0	0	0	mdm00010 Glycolysis / Gluconeogenesis;mdm00020 Citrate cycle (TCA cycle)	2.5297	0.00894288	0.395303	0.42	25	4	FALSE	22	25	0	0	0.74505	FALSE	0	7658	0.261905
TRINITY_DN26155_c0_g1_m.8412	981085.XP_010111654.1	5	0	1	0	0	0	0	mdm00020 Citrate cycle (TCA cycle)	3.15347	8.651e-05	0.317111	0.848485	12	5	FALSE	23.75	12	0	0	0.641089	FALSE	0	102	0.389344
TRINITY_DN31796_c0_g1_m.19095	981085.XP_010111720.1	2	0	1	0	0	0	0	mdm00020 Citrate cycle (TCA cycle)	3.10396	0.00105131	0.322169	0.661765	17	5	FALSE	20.8824	17	0	0	0.64934	FALSE	0	686	0.316399
TRINITY_DN32852_c0_g1_m.21543	981085.XP_010113491.1	4	0	1	0	0	0	0	mdm00020 Citrate cycle (TCA cycle)	2.70792	0.00175926	0.369287	0.608187	19	4	FALSE	23.0526	19	0	0	0.715347	FALSE	0	2634	0.315789
TRINITY_DN24988_c0_g1_m.6819	981085.XP_010108785.1	1	0	0	0	0	0	1	mdm03010 Ribosome	2.39604	1.594e-05	0.417355	0.982828	45	4	FALSE	76.1778	45	0	0	0.767327	FALSE	0	42	0.754235
TRINITY_DN30863_c0_g1_m.17010	981085.XP_010093710.1	1	1	0	0	0	0	0	mdm00010 Glycolysis / Gluconeogenesis	2.45545	0.00789905	0.407258	0.473333	25	4	FALSE	24.48	25	0	0	0.757426	FALSE	0	5108	0.274607
TRINITY_DN32588_c0_g1_m.20889	981085.XP_010094703.1	11	1	0	0	1	0	0	mdm00010 Glycolysis / Gluconeogenesis;mdm00710 Carbon fixation in photosynthetic organisms	1.86634	0.107873	0.535809	0.32561	41	3	FALSE	25	41	0	0	0.855611	FALSE	0	52098	0.132979
TRINITY_DN33337_c0_g2_m.22811	981085.XP_010094847.1	3	0	0	0	1	0	0	mdm00710 Carbon fixation in photosynthetic organisms	2.55941	0.00073624	0.390716	0.619048	15	4	FALSE	25.2	15	0	0	0.740099	FALSE	0	898	0.318987
TRINITY_DN33941_c0_g1_m.24424	981085.XP_010095359.1	7	0	0	0	1	0	0	mdm00710 Carbon fixation in photosynthetic organisms	2.55446	0.0008816	0.391473	0.591667	16	4	FALSE	24.9375	16	0	0	0.740924	FALSE	0	990	0.315665
TRINITY_DN33787_c0_g1_m.24014	981085.XP_010096710.1	3	0	0	0	1	0	0	mdm00710 Carbon fixation in photosynthetic organisms	2.55941	0.00064831	0.390716	0.681319	14	4	FALSE	27.2857	14	0	0	0.740099	FALSE	0	854	0.341071
TRINITY_DN30713_c0_g1_m.16700	981085.XP_010097756.1	2	0	0	0	1	0	0	mdm00710 Carbon fixation in photosynthetic organisms	2.54455	0.00117009	0.392996	0.566176	17	4	FALSE	24.4706	17	0	0	0.742574	FALSE	0	1070	0.305882
TRINITY_DN32980_c0_g1_m.21877	981085.XP_010100637.1	6	0	1	1	0	0	0	mdm00020 Citrate cycle (TCA cycle);mdm00630 Glyoxylate and dicarboxylate metabolism	3.32673	1.21e-05	0.300595	0.8	6	5	FALSE	21.1667	6	0	0	0.612211	FALSE	0	6	0.503968
TRINITY_DN34412_c1_g1_m.25732	981085.XP_010104390.1	2	0	0	0	1	0	0	mdm00710 Carbon fixation in photosynthetic organisms	2.55446	0.00079658	0.391473	0.647619	15	4	FALSE	26.6	15	0	0	0.740924	FALSE	0	926	0.3325
TRINITY_DN31374_c0_g1_m.18140	981085.XP_010104418.1	1	0	0	0	1	0	0	mdm00710 Carbon fixation in photosynthetic organisms	3.10396	0.00032436	0.322169	0.692308	14	5	FALSE	22.8571	14	0	0	0.64934	FALSE	0	258	0.331263
TRINITY_DN32117_c0_g1_m.19819	981085.XP_010108798.1	6	0	1	0	0	0	0	mdm00020 Citrate cycle (TCA cycle)	2.47525	0.0137282	0.404	0.407115	23	4	FALSE	21.8261	23	0	0	0.754125	FALSE	0	10164	0.248024
TRINITY_DN35238_c1_g1_m.28184	981085.XP_010113288.1	7	0	1	1	0	0	0	mdm00020 Citrate cycle (TCA cycle);mdm00630 Glyoxylate and dicarboxylate metabolism	3.32673	1.21e-05	0.300595	0.8	6	5	FALSE	21.1667	6	0	0	0.612211	FALSE	0	6	0.503968
TRINITY_DN26955_c0_g2_m.9661	981085.XP_010088417.1	17	0	0	1	1	0	0	mdm00630 Glyoxylate and dicarboxylate metabolism;mdm00710 Carbon fixation in photosynthetic organisms	2.76733	0.00114362	0.36136	0.714286	7	4	FALSE	21.5714	7	0	0	0.705446	FALSE	0	1072	0.440233
TRINITY_DN34445_c2_g9_m.25825	981085.XP_010090946.1	9	0	0	0	1	0	0	mdm00710 Carbon fixation in photosynthetic organisms	2.4703	0.00410671	0.40481	0.49	25	4	FALSE	24.28	25	0	0	0.75495	FALSE	0	2286	0.27908
TRINITY_DN31703_c0_g1_m.18880	981085.XP_010094705.1	6	1	0	0	1	0	0	mdm00010 Glycolysis / Gluconeogenesis;mdm00710 Carbon fixation in photosynthetic organisms	2.45545	0.00546278	0.407258	0.461694	32	4	FALSE	22.2812	32	0	0	0.757426	FALSE	0	3144	0.268449
TRINITY_DN30425_c0_g1_m.16091	981085.XP_010096487.1	1	0	0	1	0	0	0	mdm00630 Glyoxylate and dicarboxylate metabolism	3.40099	0.00022558	0.294032	0.466667	6	5	FALSE	10.6667	6	0	0	0.599835	FALSE	0	70	0.355556
TRINITY_DN23269_c0_g1_m.4925	981085.XP_010103758.1	2	0	0	1	1	0	0	mdm00630 Glyoxylate and dicarboxylate metabolism;mdm00710 Carbon fixation in photosynthetic organisms	2.71287	0.00192231	0.368613	0.688889	10	4	FALSE	19.9	10	0	0	0.714521	FALSE	0	1618	0.355357
TRINITY_DN30076_c2_g1_m.15393	981085.XP_010110407.1	3	0	0	0	1	0	0	mdm00710 Carbon fixation in photosynthetic organisms	2.25743	0.0263641	0.442982	0.403162	23	3	FALSE	23.4783	23	0	0	0.790429	FALSE	0	16680	0.184868
TRINITY_DN34654_c0_g1_m.26457	981085.XP_010111849.1	5	0	0	1	0	0	0	mdm00630 Glyoxylate and dicarboxylate metabolism	2.60396	0.0134799	0.38403	0.395604	14	4	FALSE	14.8571	14	0	0	0.732673	FALSE	0	5634	0.209256
TRINITY_DN33881_c1_g1_m.24277	981085.XP_010112806.1	1	0	0	0	0	1	0	mdm00970 Aminoacyl-tRNA biosynthesis	2.0099	0.0621374	0.497537	0.429965	48	4	FALSE	46.4583	48	0	0	0.831683	FALSE	0	56536	0.303649
TRINITY_DN27471_c0_g1_m.10537	981085.XP_010101074.1	4	0	1	0	0	0	0	mdm00020 Citrate cycle (TCA cycle)	2.58416	0.010966	0.386973	0.355731	23	5	FALSE	20.913	23	0	0	0.735974	FALSE	0	7594	0.248965
TRINITY_DN32974_c1_g1_m.21854	981085.XP_010108431.1	1	1	0	0	0	0	0	mdm00010 Glycolysis / Gluconeogenesis	2.63366	0.018974	0.379699	0.389474	20	5	FALSE	22.1	20	0	0	0.727723	FALSE	0	9206	0.283333
TRINITY_DN29299_c0_g1_m.13864	981085.XP_010092210.1	11	1	0	0	0	0	0	mdm00010 Glycolysis / Gluconeogenesis	2.54455	0.00165418	0.392996	0.588933	23	4	FALSE	23.8696	23	0	0	0.742574	FALSE	0	1200	0.309994
TRINITY_DN30412_c0_g1_m.16062	981085.XP_010093027.1	9	0	0	0	1	0	0	mdm00710 Carbon fixation in photosynthetic organisms	2.53465	0.00104283	0.394531	0.609524	15	4	FALSE	24.2	15	0	0	0.744224	FALSE	0	704	0.288095
TRINITY_DN32685_c2_g1_m.21117	981085.XP_010094794.1	4	1	0	0	0	0	0	mdm00010 Glycolysis / Gluconeogenesis	2.75743	0.00020739	0.362657	0.75641	13	5	FALSE	26.3077	13	0	0	0.707096	FALSE	0	162	0.431274
TRINITY_DN28417_c0_g1_m.12233	981085.XP_010096850.1	1	1	0	0	0	0	0	mdm00010 Glycolysis / Gluconeogenesis	2.65347	0.00027192	0.376866	0.772059	17	4	FALSE	25.4706	17	0	0	0.724422	FALSE	0	272	0.417551
TRINITY_DN26219_c0_g1_m.8519	981085.XP_010098219.1	1	1	0	0	1	0	0	mdm00010 Glycolysis / Gluconeogenesis;mdm00710 Carbon fixation in photosynthetic organisms	2.18812	0.0248336	0.457014	0.391667	16	4	FALSE	42.6875	16	0	0	0.80198	FALSE	0	19782	0.280839
TRINITY_DN27478_c0_g1_m.10544	981085.XP_010101845.1	5	1	0	0	1	0	0	mdm00010 Glycolysis / Gluconeogenesis;mdm00710 Carbon fixation in photosynthetic organisms	2.00495	0.0331902	0.498765	0.413043	24	3	FALSE	28.2083	24	0	0	0.832508	FALSE	0	19450	0.159369
TRINITY_DN28329_c0_g1_m.12080	981085.XP_010103177.1	5	1	0	0	1	0	0	mdm00010 Glycolysis / Gluconeogenesis;mdm00710 Carbon fixation in photosynthetic organisms	2.74752	9.15e-06	0.363964	0.933333	10	4	FALSE	27.9	10	0	0	0.708746	FALSE	0	6	0.526415
TRINITY_DN34489_c2_g2_m.25960	981085.XP_010104362.1	2	1	0	0	0	0	0	mdm00010 Glycolysis / Gluconeogenesis	2.0495	0.0267638	0.487923	0.413105	27	4	FALSE	25.5926	27	0	0	0.825083	FALSE	0	16436	0.154882
TRINITY_DN30176_c2_g1_m.15598	981085.XP_010105174.1	10	1	0	0	1	0	0	mdm00010 Glycolysis / Gluconeogenesis;mdm00710 Carbon fixation in photosynthetic organisms	2.74752	9.15e-06	0.363964	0.933333	10	4	FALSE	27.9	10	0	0	0.708746	FALSE	0	6	0.526415
TRINITY_DN29730_c0_g1_m.14668	981085.XP_010107299.1	1	1	0	0	0	0	0	mdm00010 Glycolysis / Gluconeogenesis	2.60891	0.00072567	0.383302	0.633333	16	4	FALSE	24.375	16	0	0	0.731848	FALSE	0	538	0.34331
TRINITY_DN22247_c0_g1_m.4054	981085.XP_010108643.1	2	1	0	0	1	0	0	mdm00010 Glycolysis / Gluconeogenesis;mdm00710 Carbon fixation in photosynthetic organisms	2.60396	0.00019718	0.38403	0.745455	11	4	FALSE	25.6364	11	0	0	0.732673	FALSE	0	158	0.346437
TRINITY_DN27521_c0_g1_m.10625	981085.XP_010113038.1	3	1	0	0	0	0	0	mdm00010 Glycolysis / Gluconeogenesis	2.69307	0.00041705	0.371324	0.666667	13	4	FALSE	24.6154	13	0	0	0.717822	FALSE	0	220	0.410256
TRINITY_DN28366_c0_g1_m.12144	981085.XP_010089960.1	2	1	0	0	0	0	0	mdm00010 Glycolysis / Gluconeogenesis	2.56931	0.00081691	0.38921	0.633987	18	4	FALSE	25.4444	18	0	0	0.738449	FALSE	0	706	0.330447
TRINITY_DN29315_c0_g1_m.13895	981085.XP_010094540.1	4	0	0	0	1	0	0	mdm00710 Carbon fixation in photosynthetic organisms	2.31188	0.00386256	0.432548	0.755556	10	4	FALSE	35.5	10	0	0	0.781353	FALSE	0	2078	0.264179
TRINITY_DN30536_c0_g1_m.16319	981085.XP_010099191.1	13	0	0	1	0	0	0	mdm00630 Glyoxylate and dicarboxylate metabolism	2.05446	0.0798243	0.486747	0.32971	24	4	FALSE	23.625	24	0	0	0.824257	FALSE	0	27830	0.139793
TRINITY_DN32842_c0_g1_m.21506	981085.XP_010104887.1	2	0	0	1	0	0	0	mdm00630 Glyoxylate and dicarboxylate metabolism	2.63366	0.00250832	0.379699	0.5	12	4	FALSE	19.3333	12	0	0	0.727723	FALSE	0	1198	0.297436
TRINITY_DN27190_c0_g1_m.10008	981085.XP_010111768.1	6	0	0	1	0	0	0	mdm00630 Glyoxylate and dicarboxylate metabolism	2.80198	0.00041073	0.35689	0.690909	11	4	FALSE	20.3636	11	0	0	0.69967	FALSE	0	232	0.328446
TRINITY_DN35775_c0_g1_m.29854	981085.XP_010112609.1	5	0	0	0	0	1	0	mdm00970 Aminoacyl-tRNA biosynthesis	2.08911	0.0492623	0.478673	0.593333	25	4	FALSE	28.52	25	0	0	0.818482	FALSE	0	31086	0.17825
TRINITY_DN34488_c0_g1_m.25954	981085.XP_010093107.1	9	1	0	0	0	0	0	mdm00010 Glycolysis / Gluconeogenesis	3.25248	0.00104455	0.307458	0.0952381	7	5	FALSE	11.7143	7	0	0	0.624587	FALSE	0	626	0.245342
TRINITY_DN31715_c0_g1_m.18910	981085.XP_010102335.1	1	1	0	0	0	0	0	mdm00010 Glycolysis / Gluconeogenesis	3.25248	0.00104455	0.307458	0.0952381	7	5	FALSE	11.7143	7	0	0	0.624587	FALSE	0	626	0.245342
TRINITY_DN28306_c0_g1_m.12036	981085.XP_010113456.1	4	1	0	0	0	0	0	mdm00010 Glycolysis / Gluconeogenesis	3.25248	0.00104455	0.307458	0.0952381	7	5	FALSE	11.7143	7	0	0	0.624587	FALSE	0	626	0.245342
TRINITY_DN33166_c2_g1_m.22344	981085.XP_010102306.1	2	0	0	0	1	0	0	mdm00710 Carbon fixation in photosynthetic organisms	2.58911	0.00061158	0.386233	0.636364	11	4	FALSE	24.5455	11	0	0	0.735149	FALSE	0	406	0.318772
TRINITY_DN32775_c4_g1_m.21337	981085.XP_010104352.1	3	0	0	1	0	0	0	mdm00630 Glyoxylate and dicarboxylate metabolism	2.5198	0.00323375	0.396857	0.558333	16	4	FALSE	19.375	16	0	0	0.7467	FALSE	0	1952	0.225291
TRINITY_DN29333_c0_g1_m.13928	981085.XP_010094254.1	6	0	0	1	0	0	0	mdm00630 Glyoxylate and dicarboxylate metabolism	2.70297	0.00414948	0.369963	0.43956	14	5	FALSE	16.6429	14	0	0	0.716172	FALSE	0	1702	0.236735
TRINITY_DN32618_c0_g1_m.20962	981085.XP_010098150.1	4	1	0	0	0	0	0	mdm00010 Glycolysis / Gluconeogenesis	2.70297	0.0002192	0.369963	0.690909	11	4	FALSE	24.0909	11	0	0	0.716172	FALSE	0	144	0.40832
TRINITY_DN31449_c0_g2_m.18291	981085.XP_010094856.1	2	0	0	0	0	1	0	mdm00970 Aminoacyl-tRNA biosynthesis	2.70297	0.00766723	0.369963	0.380952	7	4	FALSE	19.1429	7	0	0	0.716172	FALSE	0	4412	0.319048
TRINITY_DN27849_c0_g1_m.11212	981085.XP_010098632.1	1	0	0	0	0	1	0	mdm00970 Aminoacyl-tRNA biosynthesis	2.81683	3.815e-05	0.355009	0.961905	15	5	FALSE	27.6	15	0	0	0.697195	FALSE	0	56	0.475862
TRINITY_DN34174_c0_g1_m.25066	981085.XP_010099856.1	1	0	0	0	0	1	0	mdm00970 Aminoacyl-tRNA biosynthesis	2.78713	0.00027662	0.358792	0.894737	19	5	FALSE	25.8947	19	0	0	0.702145	FALSE	0	792	0.431579
TRINITY_DN31268_c0_g1_m.17915	981085.XP_010100498.1	1	0	0	0	0	1	0	mdm00970 Aminoacyl-tRNA biosynthesis	2.26733	0.0208409	0.441048	0.468439	43	4	FALSE	46.3256	43	0	0	0.788779	FALSE	0	26860	0.376631
TRINITY_DN32374_c1_g10_m.20413	981085.XP_010107350.1	1	0	0	0	0	1	0	mdm00970 Aminoacyl-tRNA biosynthesis	2.79703	6.137e-05	0.357522	0.928105	18	5	FALSE	26.3889	18	0	0	0.700495	FALSE	0	72	0.447269
TRINITY_DN33556_c0_g1_m.23390	981085.XP_010107389.1	3	0	0	0	0	1	0	mdm00970 Aminoacyl-tRNA biosynthesis	2.79703	0.00053844	0.357522	0.823529	18	5	FALSE	25.2778	18	0	0	0.700495	FALSE	0	800	0.428437
TRINITY_DN26090_c0_g1_m.8325	981085.XP_010107853.1	5	0	0	0	0	1	0	mdm00970 Aminoacyl-tRNA biosynthesis	2.83663	8.122e-05	0.352531	0.923077	14	5	FALSE	27	14	0	0	0.693894	FALSE	0	74	0.473684
TRINITY_DN35618_c0_g1_m.29344	981085.XP_010109002.1	5	0	0	0	0	1	0	mdm00970 Aminoacyl-tRNA biosynthesis	2.79208	0.00075913	0.358156	0.807018	19	5	FALSE	24.8421	19	0	0	0.70132	FALSE	0	1530	0.421053
TRINITY_DN34426_c0_g1_m.25768	981085.XP_010112038.1	4	0	0	0	0	1	0	mdm00970 Aminoacyl-tRNA biosynthesis	2.58911	0.014765	0.386233	0.828571	15	4	FALSE	26.9333	15	0	0	0.735149	FALSE	0	8432	0.368037
TRINITY_DN33606_c0_g1_m.23522	981085.XP_010112290.1	11	0	0	0	0	1	0	mdm00970 Aminoacyl-tRNA biosynthesis	2.62871	0.00020058	0.380414	0.906433	19	5	FALSE	27.9474	19	0	0	0.728548	FALSE	0	368	0.303776
TRINITY_DN34401_c2_g2_m.25697	981085.XP_010113000.1	1	0	0	0	0	1	0	mdm00970 Aminoacyl-tRNA biosynthesis	2.48515	0.00266446	0.40239	0.714286	22	5	FALSE	35.0455	22	0	0	0.752475	FALSE	0	2994	0.296995
TRINITY_DN29663_c0_g1_m.14555	981085.XP_010100388.1	6	0	0	1	1	0	0	mdm00630 Glyoxylate and dicarboxylate metabolism;mdm00710 Carbon fixation in photosynthetic organisms	2.52475	0.0115423	0.396078	0.313333	25	4	FALSE	16.44	25	0	0	0.745875	FALSE	0	6570	0.216316
TRINITY_DN34519_c3_g1_m.26036	981085.XP_010094556.1	2	0	0	1	0	0	0	mdm00630 Glyoxylate and dicarboxylate metabolism	3.19307	0.00178432	0.313178	0.142857	8	5	FALSE	14	8	0	0	0.634488	FALSE	0	532	0.234914
TRINITY_DN27268_c1_g2_m.10149	981085.XP_010103463.1	1	0	0	1	0	0	0	mdm00630 Glyoxylate and dicarboxylate metabolism	2.80198	0.00361598	0.35689	0.563636	11	5	FALSE	15.7273	11	0	0	0.69967	FALSE	0	1692	0.28595
TRINITY_DN33066_c0_g1_m.22079	981085.XP_010105702.1	9	0	0	1	0	0	0	mdm00630 Glyoxylate and dicarboxylate metabolism	2.5495	0.0106026	0.392233	0.384615	14	4	FALSE	16.5	14	0	0	0.741749	FALSE	0	5250	0.196429
TRINITY_DN33564_c0_g2_m.23406	981085.XP_010110306.1	3	0	0	1	0	0	0	mdm00630 Glyoxylate and dicarboxylate metabolism	2.66337	0.00896201	0.375465	0.227273	12	4	FALSE	15.4167	12	0	0	0.722772	FALSE	0	4582	0.251389
TRINITY_DN31711_c0_g1_m.18901	981085.XP_010110474.1	4	1	0	0	0	0	0	mdm00010 Glycolysis / Gluconeogenesis	3.54455	2.111e-05	0.282123	0.5	4	6	FALSE	10.25	4	0	0	0.575908	FALSE	0	6	0.41
TRINITY_DN29032_c1_g4_m.13378	981085.XP_010110945.1	1	0	0	1	0	0	0	mdm00630 Glyoxylate and dicarboxylate metabolism	3.19307	0.00269802	0.313178	0.190476	7	5	FALSE	13.4286	7	0	0	0.634488	FALSE	0	746	0.225182
TRINITY_DN35667_c0_g1_m.29519	981085.XP_010097067.1	14	0	0	1	0	0	0	mdm00630 Glyoxylate and dicarboxylate metabolism	2.81188	0.00010555	0.355634	0.872727	11	5	FALSE	17	11	0	0	0.69802	FALSE	0	70	0.320755
TRINITY_DN27224_c0_g1_m.10078	981085.XP_010097409.1	2	0	0	1	0	0	0	mdm00630 Glyoxylate and dicarboxylate metabolism	2.81188	0.00010555	0.355634	0.872727	11	5	FALSE	17	11	0	0	0.69802	FALSE	0	70	0.320755
TRINITY_DN30922_c0_g1_m.17123	981085.XP_010097946.1	5	0	0	1	0	0	0	mdm00630 Glyoxylate and dicarboxylate metabolism	2.70792	0.00135785	0.369287	0.688889	10	4	FALSE	17.1	10	0	0	0.715347	FALSE	0	1140	0.316667
TRINITY_DN25492_c0_g1_m.7460	981085.XP_010104573.1	2	0	0	1	0	0	0	mdm00630 Glyoxylate and dicarboxylate metabolism	2.65842	0.00180626	0.376164	0.618182	11	4	FALSE	17.6364	11	0	0	0.723597	FALSE	0	1564	0.284457
TRINITY_DN22750_c0_g2_m.4463	981085.XP_010104274.1	2	0	0	0	0	1	0	mdm00970 Aminoacyl-tRNA biosynthesis	3.5198	0	0.284107	1	2	6	FALSE	27.5	2	0	0	0.580033	FALSE	0	0	0.982143
TRINITY_DN34962_c3_g2_m.27337	981085.XP_010108837.1	1	1	0	0	0	0	0	mdm00010 Glycolysis / Gluconeogenesis	3.34653	0	0.298817	1	3	5	FALSE	30.6667	3	0	0	0.608911	FALSE	0	0	0.766667
TRINITY_DN30658_c1_g1_m.16572	981085.XP_010106249.1	3	0	0	1	0	0	0	mdm00630 Glyoxylate and dicarboxylate metabolism	3.52475	0	0.283708	1	2	5	FALSE	10.5	2	0	0	0.579208	FALSE	0	0	0.583333

## Sheet: network
node1	node2	confidence
981085.XP_010086891.1	981085.XP_010086994.1	994
981085.XP_010086891.1	981085.XP_010087529.1	996
981085.XP_010086891.1	981085.XP_010087603.1	995
981085.XP_010086891.1	981085.XP_010087922.1	991
981085.XP_010086891.1	981085.XP_010088293.1	988
981085.XP_010086891.1	981085.XP_010088470.1	992
981085.XP_010086891.1	981085.XP_010089213.1	990
981085.XP_010086891.1	981085.XP_010089615.1	996
981085.XP_010086891.1	981085.XP_010090259.1	994
981085.XP_010086891.1	981085.XP_010090271.1	995
981085.XP_010086891.1	981085.XP_010092050.1	988
981085.XP_010086891.1	981085.XP_010092188.1	989
981085.XP_010086891.1	981085.XP_010092299.1	925
981085.XP_010086891.1	981085.XP_010092587.1	925
981085.XP_010086891.1	981085.XP_010093067.1	992
981085.XP_010086891.1	981085.XP_010093218.1	994
981085.XP_010086891.1	981085.XP_010093460.1	913
981085.XP_010086891.1	981085.XP_010093757.1	994
981085.XP_010086891.1	981085.XP_010093822.1	993
981085.XP_010086891.1	981085.XP_010094082.1	996
981085.XP_010086891.1	981085.XP_010094236.1	987
981085.XP_010086891.1	981085.XP_010094463.1	988
981085.XP_010086891.1	981085.XP_010094740.1	991
981085.XP_010086891.1	981085.XP_010095082.1	990
981085.XP_010086891.1	981085.XP_010096548.1	993
981085.XP_010086891.1	981085.XP_010096658.1	994
981085.XP_010086891.1	981085.XP_010097296.1	997
981085.XP_010086891.1	981085.XP_010097667.1	921
981085.XP_010086891.1	981085.XP_010098081.1	954
981085.XP_010086891.1	981085.XP_010098189.1	996
981085.XP_010086891.1	981085.XP_010098429.1	901
981085.XP_010086891.1	981085.XP_010098627.1	995
981085.XP_010086891.1	981085.XP_010099900.1	990
981085.XP_010086891.1	981085.XP_010100802.1	995
981085.XP_010086891.1	981085.XP_010100833.1	996
981085.XP_010086891.1	981085.XP_010101082.1	996
981085.XP_010086891.1	981085.XP_010101256.1	986
981085.XP_010086891.1	981085.XP_010101365.1	996
981085.XP_010086891.1	981085.XP_010101487.1	912
981085.XP_010086891.1	981085.XP_010101741.1	987
981085.XP_010086891.1	981085.XP_010102117.1	992
981085.XP_010086891.1	981085.XP_010102279.1	994
981085.XP_010086891.1	981085.XP_010102488.1	995
981085.XP_010086891.1	981085.XP_010102767.1	995
981085.XP_010086891.1	981085.XP_010103270.1	940
981085.XP_010086891.1	981085.XP_010103342.1	994
981085.XP_010086891.1	981085.XP_010103749.1	993
981085.XP_010086891.1	981085.XP_010103754.1	906
981085.XP_010086891.1	981085.XP_010103855.1	992
981085.XP_010086891.1	981085.XP_010104026.1	994
981085.XP_010086891.1	981085.XP_010104677.1	896
981085.XP_010086891.1	981085.XP_010104907.1	963
981085.XP_010086891.1	981085.XP_010105084.1	992
981085.XP_010086891.1	981085.XP_010105361.1	995
981085.XP_010086891.1	981085.XP_010105511.1	993
981085.XP_010086891.1	981085.XP_010106386.1	992
981085.XP_010086891.1	981085.XP_010106860.1	852
981085.XP_010086891.1	981085.XP_010106863.1	991
981085.XP_010086891.1	981085.XP_010107162.1	995
981085.XP_010086891.1	981085.XP_010107823.1	991
981085.XP_010086891.1	981085.XP_010108169.1	982
981085.XP_010086891.1	981085.XP_010108337.1	994
981085.XP_010086891.1	981085.XP_010108357.1	993
981085.XP_010086891.1	981085.XP_010108442.1	994
981085.XP_010086891.1	981085.XP_010108484.1	996
981085.XP_010086891.1	981085.XP_010109028.1	996
981085.XP_010086891.1	981085.XP_010109582.1	992
981085.XP_010086891.1	981085.XP_010110069.1	993
981085.XP_010086891.1	981085.XP_010110991.1	994
981085.XP_010086891.1	981085.XP_010112401.1	994
981085.XP_010086891.1	981085.XP_010112905.1	992
981085.XP_010086891.1	981085.XP_010113368.1	992
981085.XP_010086893.1	981085.XP_010087847.1	991
981085.XP_010086893.1	981085.XP_010092215.1	878
981085.XP_010086893.1	981085.XP_010094205.1	721
981085.XP_010086893.1	981085.XP_010095036.1	789
981085.XP_010086893.1	981085.XP_010095891.1	893
981085.XP_010086893.1	981085.XP_010097489.1	878
981085.XP_010086893.1	981085.XP_010098278.1	864
981085.XP_010086893.1	981085.XP_010100026.1	723
981085.XP_010086893.1	981085.XP_010104187.1	714
981085.XP_010086893.1	981085.XP_010106860.1	788
981085.XP_010086893.1	981085.XP_010109311.1	727
981085.XP_010086893.1	981085.XP_010110683.1	997
981085.XP_010086893.1	981085.XP_010110832.1	969
981085.XP_010086893.1	981085.XP_010110873.1	909
981085.XP_010086893.1	981085.XP_010112292.1	705
981085.XP_010086893.1	981085.XP_010112680.1	721
981085.XP_010086908.1	981085.XP_010088909.1	711
981085.XP_010086908.1	981085.XP_010090286.1	760
981085.XP_010086908.1	981085.XP_010098926.1	842
981085.XP_010086908.1	981085.XP_010101975.1	877
981085.XP_010086908.1	981085.XP_010103561.1	753
981085.XP_010086908.1	981085.XP_010107702.1	953
981085.XP_010086908.1	981085.XP_010110197.1	805
981085.XP_010086908.1	981085.XP_010111131.1	760
981085.XP_010086994.1	981085.XP_010087529.1	996
981085.XP_010086994.1	981085.XP_010087603.1	990
981085.XP_010086994.1	981085.XP_010087922.1	995
981085.XP_010086994.1	981085.XP_010088293.1	988
981085.XP_010086994.1	981085.XP_010088470.1	991
981085.XP_010086994.1	981085.XP_010089213.1	987
981085.XP_010086994.1	981085.XP_010089615.1	996
981085.XP_010086994.1	981085.XP_010090259.1	993
981085.XP_010086994.1	981085.XP_010090271.1	995
981085.XP_010086994.1	981085.XP_010092050.1	990
981085.XP_010086994.1	981085.XP_010092188.1	991
981085.XP_010086994.1	981085.XP_010092587.1	745
981085.XP_010086994.1	981085.XP_010093067.1	991
981085.XP_010086994.1	981085.XP_010093218.1	989
981085.XP_010086994.1	981085.XP_010093757.1	989
981085.XP_010086994.1	981085.XP_010093822.1	992
981085.XP_010086994.1	981085.XP_010094082.1	994
981085.XP_010086994.1	981085.XP_010094236.1	986
981085.XP_010086994.1	981085.XP_010094463.1	988
981085.XP_010086994.1	981085.XP_010094740.1	987
981085.XP_010086994.1	981085.XP_010095082.1	993
981085.XP_010086994.1	981085.XP_010096548.1	984
981085.XP_010086994.1	981085.XP_010096658.1	992
981085.XP_010086994.1	981085.XP_010097296.1	996
981085.XP_010086994.1	981085.XP_010098081.1	812
981085.XP_010086994.1	981085.XP_010098189.1	995
981085.XP_010086994.1	981085.XP_010098627.1	995
981085.XP_010086994.1	981085.XP_010099900.1	989
981085.XP_010086994.1	981085.XP_010100802.1	994
981085.XP_010086994.1	981085.XP_010100833.1	996
981085.XP_010086994.1	981085.XP_010101082.1	995
981085.XP_010086994.1	981085.XP_010101256.1	990
981085.XP_010086994.1	981085.XP_010101365.1	996
981085.XP_010086994.1	981085.XP_010101741.1	988
981085.XP_010086994.1	981085.XP_010102117.1	988
981085.XP_010086994.1	981085.XP_010102279.1	989
981085.XP_010086994.1	981085.XP_010102488.1	993
981085.XP_010086994.1	981085.XP_010102767.1	994
981085.XP_010086994.1	981085.XP_010103342.1	994
981085.XP_010086994.1	981085.XP_010103749.1	992
981085.XP_010086994.1	981085.XP_010103855.1	988
981085.XP_010086994.1	981085.XP_010104026.1	994
981085.XP_010086994.1	981085.XP_010105084.1	986
981085.XP_010086994.1	981085.XP_010105361.1	995
981085.XP_010086994.1	981085.XP_010105511.1	994
981085.XP_010086994.1	981085.XP_010106386.1	990
981085.XP_010086994.1	981085.XP_010106863.1	995
981085.XP_010086994.1	981085.XP_010107162.1	995
981085.XP_010086994.1	981085.XP_010107823.1	987
981085.XP_010086994.1	981085.XP_010108169.1	982
981085.XP_010086994.1	981085.XP_010108337.1	992
981085.XP_010086994.1	981085.XP_010108357.1	993
981085.XP_010086994.1	981085.XP_010108442.1	993
981085.XP_010086994.1	981085.XP_010108484.1	991
981085.XP_010086994.1	981085.XP_010109028.1	994
981085.XP_010086994.1	981085.XP_010109582.1	991
981085.XP_010086994.1	981085.XP_010110069.1	995
981085.XP_010086994.1	981085.XP_010110991.1	989
981085.XP_010086994.1	981085.XP_010112905.1	991
981085.XP_010086994.1	981085.XP_010113368.1	993
981085.XP_010087086.1	981085.XP_010087603.1	960
981085.XP_010087086.1	981085.XP_010088470.1	980
981085.XP_010087086.1	981085.XP_010091890.1	975
981085.XP_010087086.1	981085.XP_010092299.1	982
981085.XP_010087086.1	981085.XP_010092587.1	978
981085.XP_010087086.1	981085.XP_010093460.1	978
981085.XP_010087086.1	981085.XP_010094940.1	860
981085.XP_010087086.1	981085.XP_010094967.1	980
981085.XP_010087086.1	981085.XP_010097667.1	977
981085.XP_010087086.1	981085.XP_010098081.1	972
981085.XP_010087086.1	981085.XP_010101487.1	936
981085.XP_010087086.1	981085.XP_010103270.1	885
981085.XP_010087086.1	981085.XP_010103754.1	962
981085.XP_010087086.1	981085.XP_010104677.1	992
981085.XP_010087086.1	981085.XP_010104838.1	976
981085.XP_010087086.1	981085.XP_010104907.1	982
981085.XP_010087086.1	981085.XP_010106064.1	970
981085.XP_010087086.1	981085.XP_010106195.1	972
981085.XP_010087086.1	981085.XP_010108169.1	978
981085.XP_010087086.1	981085.XP_010109935.1	973
981085.XP_010087086.1	981085.XP_010110049.1	827
981085.XP_010087086.1	981085.XP_010110683.1	741
981085.XP_010087086.1	981085.XP_010112373.1	976
981085.XP_010087141.1	981085.XP_010087849.1	800
981085.XP_010087141.1	981085.XP_010088359.1	871
981085.XP_010087141.1	981085.XP_010088671.1	883
981085.XP_010087141.1	981085.XP_010090438.1	777
981085.XP_010087141.1	981085.XP_010090690.1	922
981085.XP_010087141.1	981085.XP_010090941.1	836
981085.XP_010087141.1	981085.XP_010091525.1	937
981085.XP_010087141.1	981085.XP_010092017.1	769
981085.XP_010087141.1	981085.XP_010094314.1	859
981085.XP_010087141.1	981085.XP_010096639.1	977
981085.XP_010087141.1	981085.XP_010098769.1	859
981085.XP_010087141.1	981085.XP_010100431.1	940
981085.XP_010087141.1	981085.XP_010100537.1	703
981085.XP_010087141.1	981085.XP_010104233.1	787
981085.XP_010087141.1	981085.XP_010104745.1	823
981085.XP_010087141.1	981085.XP_010107515.1	942
981085.XP_010087141.1	981085.XP_010108267.1	945
981085.XP_010087141.1	981085.XP_010110200.1	883
981085.XP_010087141.1	981085.XP_010110952.1	922
981085.XP_010087141.1	981085.XP_010111654.1	990
981085.XP_010087141.1	981085.XP_010111720.1	969
981085.XP_010087141.1	981085.XP_010113491.1	978
981085.XP_010087529.1	981085.XP_010087603.1	995
981085.XP_010087529.1	981085.XP_010087922.1	996
981085.XP_010087529.1	981085.XP_010088293.1	994
981085.XP_010087529.1	981085.XP_010088470.1	992
981085.XP_010087529.1	981085.XP_010089213.1	992
981085.XP_010087529.1	981085.XP_010089615.1	998
981085.XP_010087529.1	981085.XP_010090259.1	996
981085.XP_010087529.1	981085.XP_010090271.1	996
981085.XP_010087529.1	981085.XP_010092050.1	994
981085.XP_010087529.1	981085.XP_010092188.1	991
981085.XP_010087529.1	981085.XP_010092299.1	972
981085.XP_010087529.1	981085.XP_010092587.1	973
981085.XP_010087529.1	981085.XP_010093067.1	991
981085.XP_010087529.1	981085.XP_010093218.1	989
981085.XP_010087529.1	981085.XP_010093460.1	965
981085.XP_010087529.1	981085.XP_010093757.1	995
981085.XP_010087529.1	981085.XP_010093822.1	993
981085.XP_010087529.1	981085.XP_010094082.1	998
981085.XP_010087529.1	981085.XP_010094236.1	996
981085.XP_010087529.1	981085.XP_010094463.1	994
981085.XP_010087529.1	981085.XP_010094740.1	995
981085.XP_010087529.1	981085.XP_010095082.1	992
981085.XP_010087529.1	981085.XP_010096548.1	990
981085.XP_010087529.1	981085.XP_010096658.1	994
981085.XP_010087529.1	981085.XP_010097296.1	999
981085.XP_010087529.1	981085.XP_010097489.1	759
981085.XP_010087529.1	981085.XP_010097667.1	981
981085.XP_010087529.1	981085.XP_010098081.1	985
981085.XP_010087529.1	981085.XP_010098189.1	996
981085.XP_010087529.1	981085.XP_010098429.1	919
981085.XP_010087529.1	981085.XP_010098627.1	996
981085.XP_010087529.1	981085.XP_010099900.1	992
981085.XP_010087529.1	981085.XP_010100802.1	996
981085.XP_010087529.1	981085.XP_010100833.1	999
981085.XP_010087529.1	981085.XP_010101082.1	998
981085.XP_010087529.1	981085.XP_010101256.1	992
981085.XP_010087529.1	981085.XP_010101365.1	998
981085.XP_010087529.1	981085.XP_010101487.1	963
981085.XP_010087529.1	981085.XP_010101741.1	993
981085.XP_010087529.1	981085.XP_010102117.1	993
981085.XP_010087529.1	981085.XP_010102279.1	996
981085.XP_010087529.1	981085.XP_010102488.1	995
981085.XP_010087529.1	981085.XP_010102767.1	996
981085.XP_010087529.1	981085.XP_010103270.1	977
981085.XP_010087529.1	981085.XP_010103342.1	993
981085.XP_010087529.1	981085.XP_010103749.1	991
981085.XP_010087529.1	981085.XP_010103754.1	949
981085.XP_010087529.1	981085.XP_010103855.1	994
981085.XP_010087529.1	981085.XP_010104026.1	995
981085.XP_010087529.1	981085.XP_010104677.1	955
981085.XP_010087529.1	981085.XP_010104907.1	975
981085.XP_010087529.1	981085.XP_010105084.1	992
981085.XP_010087529.1	981085.XP_010105361.1	995
981085.XP_010087529.1	981085.XP_010105511.1	997
981085.XP_010087529.1	981085.XP_010106386.1	993
981085.XP_010087529.1	981085.XP_010106860.1	899
981085.XP_010087529.1	981085.XP_010106863.1	996
981085.XP_010087529.1	981085.XP_010107162.1	997
981085.XP_010087529.1	981085.XP_010107823.1	995
981085.XP_010087529.1	981085.XP_010108169.1	994
981085.XP_010087529.1	981085.XP_010108337.1	996
981085.XP_010087529.1	981085.XP_010108357.1	995
981085.XP_010087529.1	981085.XP_010108442.1	992
981085.XP_010087529.1	981085.XP_010108484.1	997
981085.XP_010087529.1	981085.XP_010109028.1	996
981085.XP_010087529.1	981085.XP_010109582.1	996
981085.XP_010087529.1	981085.XP_010110069.1	991
981085.XP_010087529.1	981085.XP_010110991.1	995
981085.XP_010087529.1	981085.XP_010112401.1	996
981085.XP_010087529.1	981085.XP_010112905.1	997
981085.XP_010087529.1	981085.XP_010113368.1	997
981085.XP_010087603.1	981085.XP_010087922.1	995
981085.XP_010087603.1	981085.XP_010088293.1	990
981085.XP_010087603.1	981085.XP_010088470.1	992
981085.XP_010087603.1	981085.XP_010089213.1	990
981085.XP_010087603.1	981085.XP_010089615.1	995
981085.XP_010087603.1	981085.XP_010090259.1	994
981085.XP_010087603.1	981085.XP_010090271.1	995
981085.XP_010087603.1	981085.XP_010091890.1	957
981085.XP_010087603.1	981085.XP_010092050.1	988
981085.XP_010087603.1	981085.XP_010092188.1	992
981085.XP_010087603.1	981085.XP_010092299.1	966
981085.XP_010087603.1	981085.XP_010092587.1	966
981085.XP_010087603.1	981085.XP_010093067.1	991
981085.XP_010087603.1	981085.XP_010093218.1	993
981085.XP_010087603.1	981085.XP_010093460.1	993
981085.XP_010087603.1	981085.XP_010093757.1	993
981085.XP_010087603.1	981085.XP_010093822.1	991
981085.XP_010087603.1	981085.XP_010094082.1	996
981085.XP_010087603.1	981085.XP_010094236.1	989
981085.XP_010087603.1	981085.XP_010094463.1	990
981085.XP_010087603.1	981085.XP_010094740.1	989
981085.XP_010087603.1	981085.XP_010094940.1	986
981085.XP_010087603.1	981085.XP_010094967.1	973
981085.XP_010087603.1	981085.XP_010095082.1	994
981085.XP_010087603.1	981085.XP_010096548.1	992
981085.XP_010087603.1	981085.XP_010096658.1	995
981085.XP_010087603.1	981085.XP_010097296.1	996
981085.XP_010087603.1	981085.XP_010097667.1	966
981085.XP_010087603.1	981085.XP_010098081.1	982
981085.XP_010087603.1	981085.XP_010098189.1	993
981085.XP_010087603.1	981085.XP_010098429.1	918
981085.XP_010087603.1	981085.XP_010098627.1	990
981085.XP_010087603.1	981085.XP_010099900.1	990
981085.XP_010087603.1	981085.XP_010100802.1	994
981085.XP_010087603.1	981085.XP_010100833.1	996
981085.XP_010087603.1	981085.XP_010101082.1	995
981085.XP_010087603.1	981085.XP_010101256.1	991
981085.XP_010087603.1	981085.XP_010101365.1	996
981085.XP_010087603.1	981085.XP_010101487.1	966
981085.XP_010087603.1	981085.XP_010101741.1	985
981085.XP_010087603.1	981085.XP_010102117.1	991
981085.XP_010087603.1	981085.XP_010102279.1	994
981085.XP_010087603.1	981085.XP_010102488.1	993
981085.XP_010087603.1	981085.XP_010102767.1	995
981085.XP_010087603.1	981085.XP_010103270.1	929
981085.XP_010087603.1	981085.XP_010103342.1	993
981085.XP_010087603.1	981085.XP_010103749.1	989
981085.XP_010087603.1	981085.XP_010103754.1	948
981085.XP_010087603.1	981085.XP_010103855.1	989
981085.XP_010087603.1	981085.XP_010104026.1	995
981085.XP_010087603.1	981085.XP_010104677.1	988
981085.XP_010087603.1	981085.XP_010104838.1	949
981085.XP_010087603.1	981085.XP_010104907.1	973
981085.XP_010087603.1	981085.XP_010105084.1	988
981085.XP_010087603.1	981085.XP_010105361.1	994
981085.XP_010087603.1	981085.XP_010105511.1	995
981085.XP_010087603.1	981085.XP_010106064.1	956
981085.XP_010087603.1	981085.XP_010106195.1	988
981085.XP_010087603.1	981085.XP_010106386.1	987
981085.XP_010087603.1	981085.XP_010106860.1	859
981085.XP_010087603.1	981085.XP_010106863.1	995
981085.XP_010087603.1	981085.XP_010107162.1	992
981085.XP_010087603.1	981085.XP_010107823.1	989
981085.XP_010087603.1	981085.XP_010108169.1	991
981085.XP_010087603.1	981085.XP_010108337.1	993
981085.XP_010087603.1	981085.XP_010108357.1	992
981085.XP_010087603.1	981085.XP_010108442.1	991
981085.XP_010087603.1	981085.XP_010108484.1	994
981085.XP_010087603.1	981085.XP_010108785.1	885
981085.XP_010087603.1	981085.XP_010109028.1	993
981085.XP_010087603.1	981085.XP_010109582.1	990
981085.XP_010087603.1	981085.XP_010109935.1	973
981085.XP_010087603.1	981085.XP_010110049.1	942
981085.XP_010087603.1	981085.XP_010110069.1	995
981085.XP_010087603.1	981085.XP_010110991.1	993
981085.XP_010087603.1	981085.XP_010112373.1	973
981085.XP_010087603.1	981085.XP_010112401.1	990
981085.XP_010087603.1	981085.XP_010112905.1	992
981085.XP_010087603.1	981085.XP_010113368.1	995
981085.XP_010087847.1	981085.XP_010106860.1	775
981085.XP_010087847.1	981085.XP_010110683.1	999
981085.XP_010087847.1	981085.XP_010110832.1	992
981085.XP_010087849.1	981085.XP_010088359.1	989
981085.XP_010087849.1	981085.XP_010088671.1	996
981085.XP_010087849.1	981085.XP_010090438.1	996
981085.XP_010087849.1	981085.XP_010090941.1	825
981085.XP_010087849.1	981085.XP_010091525.1	997
981085.XP_010087849.1	981085.XP_010092017.1	845
981085.XP_010087849.1	981085.XP_010093710.1	829
981085.XP_010087849.1	981085.XP_010094314.1	784
981085.XP_010087849.1	981085.XP_010094703.1	729
981085.XP_010087849.1	981085.XP_010094847.1	911
981085.XP_010087849.1	981085.XP_010095359.1	991
981085.XP_010087849.1	981085.XP_010096639.1	823
981085.XP_010087849.1	981085.XP_010096710.1	864
981085.XP_010087849.1	981085.XP_010097756.1	994
981085.XP_010087849.1	981085.XP_010100431.1	993
981085.XP_010087849.1	981085.XP_010100637.1	890
981085.XP_010087849.1	981085.XP_010104233.1	934
981085.XP_010087849.1	981085.XP_010104390.1	988
981085.XP_010087849.1	981085.XP_010104418.1	994
981085.XP_010087849.1	981085.XP_010104745.1	995
981085.XP_010087849.1	981085.XP_010107515.1	899
981085.XP_010087849.1	981085.XP_010108267.1	996
981085.XP_010087849.1	981085.XP_010108798.1	725
981085.XP_010087849.1	981085.XP_010110200.1	996
981085.XP_010087849.1	981085.XP_010111654.1	910
981085.XP_010087849.1	981085.XP_010111720.1	748
981085.XP_010087849.1	981085.XP_010113288.1	996
981085.XP_010087849.1	981085.XP_010113491.1	896
981085.XP_010087922.1	981085.XP_010088293.1	995
981085.XP_010087922.1	981085.XP_010088470.1	993
981085.XP_010087922.1	981085.XP_010089213.1	997
981085.XP_010087922.1	981085.XP_010089615.1	996
981085.XP_010087922.1	981085.XP_010090259.1	994
981085.XP_010087922.1	981085.XP_010090271.1	994
981085.XP_010087922.1	981085.XP_010091890.1	921
981085.XP_010087922.1	981085.XP_010092050.1	994
981085.XP_010087922.1	981085.XP_010092188.1	990
981085.XP_010087922.1	981085.XP_010092299.1	907
981085.XP_010087922.1	981085.XP_010092587.1	908
981085.XP_010087922.1	981085.XP_010093067.1	996
981085.XP_010087922.1	981085.XP_010093218.1	997
981085.XP_010087922.1	981085.XP_010093460.1	907
981085.XP_010087922.1	981085.XP_010093757.1	994
981085.XP_010087922.1	981085.XP_010093822.1	993
981085.XP_010087922.1	981085.XP_010094082.1	995
981085.XP_010087922.1	981085.XP_010094236.1	993
981085.XP_010087922.1	981085.XP_010094463.1	995
981085.XP_010087922.1	981085.XP_010094740.1	989
981085.XP_010087922.1	981085.XP_010094940.1	936
981085.XP_010087922.1	981085.XP_010094967.1	924
981085.XP_010087922.1	981085.XP_010095082.1	996
981085.XP_010087922.1	981085.XP_010096548.1	988
981085.XP_010087922.1	981085.XP_010096658.1	997
981085.XP_010087922.1	981085.XP_010097296.1	996
981085.XP_010087922.1	981085.XP_010098081.1	923
981085.XP_010087922.1	981085.XP_010098189.1	996
981085.XP_010087922.1	981085.XP_010098429.1	834
981085.XP_010087922.1	981085.XP_010098627.1	995
981085.XP_010087922.1	981085.XP_010099900.1	997
981085.XP_010087922.1	981085.XP_010100802.1	997
981085.XP_010087922.1	981085.XP_010100833.1	998
981085.XP_010087922.1	981085.XP_010101082.1	996
981085.XP_010087922.1	981085.XP_010101256.1	993
981085.XP_010087922.1	981085.XP_010101365.1	997
981085.XP_010087922.1	981085.XP_010101487.1	907
981085.XP_010087922.1	981085.XP_010101741.1	990
981085.XP_010087922.1	981085.XP_010102117.1	996
981085.XP_010087922.1	981085.XP_010102279.1	996
981085.XP_010087922.1	981085.XP_010102488.1	996
981085.XP_010087922.1	981085.XP_010102767.1	998
981085.XP_010087922.1	981085.XP_010103270.1	948
981085.XP_010087922.1	981085.XP_010103342.1	993
981085.XP_010087922.1	981085.XP_010103749.1	997
981085.XP_010087922.1	981085.XP_010103754.1	856
981085.XP_010087922.1	981085.XP_010103855.1	996
981085.XP_010087922.1	981085.XP_010104026.1	997
981085.XP_010087922.1	981085.XP_010104677.1	939
981085.XP_010087922.1	981085.XP_010104838.1	899
981085.XP_010087922.1	981085.XP_010104907.1	955
981085.XP_010087922.1	981085.XP_010105084.1	992
981085.XP_010087922.1	981085.XP_010105361.1	991
981085.XP_010087922.1	981085.XP_010105511.1	997
981085.XP_010087922.1	981085.XP_010106064.1	922
981085.XP_010087922.1	981085.XP_010106386.1	996
981085.XP_010087922.1	981085.XP_010106863.1	989
981085.XP_010087922.1	981085.XP_010107162.1	995
981085.XP_010087922.1	981085.XP_010107823.1	989
981085.XP_010087922.1	981085.XP_010108169.1	990
981085.XP_010087922.1	981085.XP_010108337.1	997
981085.XP_010087922.1	981085.XP_010108357.1	994
981085.XP_010087922.1	981085.XP_010108442.1	994
981085.XP_010087922.1	981085.XP_010108484.1	996
981085.XP_010087922.1	981085.XP_010108785.1	821
981085.XP_010087922.1	981085.XP_010109028.1	995
981085.XP_010087922.1	981085.XP_010109582.1	998
981085.XP_010087922.1	981085.XP_010109935.1	923
981085.XP_010087922.1	981085.XP_010110049.1	831
981085.XP_010087922.1	981085.XP_010110069.1	998
981085.XP_010087922.1	981085.XP_010110991.1	994
981085.XP_010087922.1	981085.XP_010112373.1	922
981085.XP_010087922.1	981085.XP_010112401.1	995
981085.XP_010087922.1	981085.XP_010112905.1	996
981085.XP_010087922.1	981085.XP_010113368.1	998
981085.XP_010088293.1	981085.XP_010088470.1	978
981085.XP_010088293.1	981085.XP_010089213.1	997
981085.XP_010088293.1	981085.XP_010089615.1	994
981085.XP_010088293.1	981085.XP_010090259.1	985
981085.XP_010088293.1	981085.XP_010090271.1	991
981085.XP_010088293.1	981085.XP_010092050.1	981
981085.XP_010088293.1	981085.XP_010092188.1	986
981085.XP_010088293.1	981085.XP_010092299.1	894
981085.XP_010088293.1	981085.XP_010092587.1	899
981085.XP_010088293.1	981085.XP_010093067.1	997
981085.XP_010088293.1	981085.XP_010093218.1	995
981085.XP_010088293.1	981085.XP_010093460.1	922
981085.XP_010088293.1	981085.XP_010093757.1	987
981085.XP_010088293.1	981085.XP_010093822.1	989
981085.XP_010088293.1	981085.XP_010094082.1	991
981085.XP_010088293.1	981085.XP_010094236.1	975
981085.XP_010088293.1	981085.XP_010094463.1	900
981085.XP_010088293.1	981085.XP_010094740.1	986
981085.XP_010088293.1	981085.XP_010095082.1	985
981085.XP_010088293.1	981085.XP_010096548.1	987
981085.XP_010088293.1	981085.XP_010096658.1	989
981085.XP_010088293.1	981085.XP_010097296.1	989
981085.XP_010088293.1	981085.XP_010097667.1	914
981085.XP_010088293.1	981085.XP_010098081.1	919
981085.XP_010088293.1	981085.XP_010098189.1	990
981085.XP_010088293.1	981085.XP_010098429.1	862
981085.XP_010088293.1	981085.XP_010098627.1	992
981085.XP_010088293.1	981085.XP_010099900.1	997
981085.XP_010088293.1	981085.XP_010100802.1	999
981085.XP_010088293.1	981085.XP_010100833.1	996
981085.XP_010088293.1	981085.XP_010101082.1	999
981085.XP_010088293.1	981085.XP_010101256.1	987
981085.XP_010088293.1	981085.XP_010101365.1	995
981085.XP_010088293.1	981085.XP_010101487.1	882
981085.XP_010088293.1	981085.XP_010101741.1	971
981085.XP_010088293.1	981085.XP_010102117.1	998
981085.XP_010088293.1	981085.XP_010102279.1	992
981085.XP_010088293.1	981085.XP_010102488.1	988
981085.XP_010088293.1	981085.XP_010102767.1	999
981085.XP_010088293.1	981085.XP_010103270.1	943
981085.XP_010088293.1	981085.XP_010103342.1	989
981085.XP_010088293.1	981085.XP_010103749.1	998
981085.XP_010088293.1	981085.XP_010103754.1	881
981085.XP_010088293.1	981085.XP_010103855.1	986
981085.XP_010088293.1	981085.XP_010104026.1	999
981085.XP_010088293.1	981085.XP_010104677.1	911
981085.XP_010088293.1	981085.XP_010104907.1	950
981085.XP_010088293.1	981085.XP_010105084.1	976
981085.XP_010088293.1	981085.XP_010105361.1	990
981085.XP_010088293.1	981085.XP_010105511.1	990
981085.XP_010088293.1	981085.XP_010106386.1	998
981085.XP_010088293.1	981085.XP_010106860.1	794
981085.XP_010088293.1	981085.XP_010106863.1	995
981085.XP_010088293.1	981085.XP_010107162.1	988
981085.XP_010088293.1	981085.XP_010107823.1	986
981085.XP_010088293.1	981085.XP_010108169.1	974
981085.XP_010088293.1	981085.XP_010108337.1	989
981085.XP_010088293.1	981085.XP_010108357.1	999
981085.XP_010088293.1	981085.XP_010108442.1	982
981085.XP_010088293.1	981085.XP_010108484.1	995
981085.XP_010088293.1	981085.XP_010109028.1	991
981085.XP_010088293.1	981085.XP_010109582.1	997
981085.XP_010088293.1	981085.XP_010110069.1	999
981085.XP_010088293.1	981085.XP_010110991.1	987
981085.XP_010088293.1	981085.XP_010112401.1	988
981085.XP_010088293.1	981085.XP_010112905.1	985
981085.XP_010088293.1	981085.XP_010113368.1	996
981085.XP_010088359.1	981085.XP_010088671.1	987
981085.XP_010088359.1	981085.XP_010090941.1	990
981085.XP_010088359.1	981085.XP_010092017.1	788
981085.XP_010088359.1	981085.XP_010100431.1	986
981085.XP_010088359.1	981085.XP_010104233.1	807
981085.XP_010088359.1	981085.XP_010110200.1	987
981085.XP_010088417.1	981085.XP_010090946.1	764
981085.XP_010088417.1	981085.XP_010094703.1	991
981085.XP_010088417.1	981085.XP_010094705.1	993
981085.XP_010088417.1	981085.XP_010096487.1	981
981085.XP_010088417.1	981085.XP_010103758.1	998
981085.XP_010088417.1	981085.XP_010110407.1	995
981085.XP_010088417.1	981085.XP_010111849.1	983
981085.XP_010088470.1	981085.XP_010089213.1	988
981085.XP_010088470.1	981085.XP_010089615.1	995
981085.XP_010088470.1	981085.XP_010090259.1	990
981085.XP_010088470.1	981085.XP_010090271.1	992
981085.XP_010088470.1	981085.XP_010091890.1	985
981085.XP_010088470.1	981085.XP_010092050.1	972
981085.XP_010088470.1	981085.XP_010092188.1	986
981085.XP_010088470.1	981085.XP_010092299.1	986
981085.XP_010088470.1	981085.XP_010092587.1	990
981085.XP_010088470.1	981085.XP_010093067.1	972
981085.XP_010088470.1	981085.XP_010093218.1	984
981085.XP_010088470.1	981085.XP_010093460.1	986
981085.XP_010088470.1	981085.XP_010093757.1	990
981085.XP_010088470.1	981085.XP_010093822.1	990
981085.XP_010088470.1	981085.XP_010094082.1	994
981085.XP_010088470.1	981085.XP_010094236.1	979
981085.XP_010088470.1	981085.XP_010094463.1	978
981085.XP_010088470.1	981085.XP_010094740.1	985
981085.XP_010088470.1	981085.XP_010094940.1	979
981085.XP_010088470.1	981085.XP_010094967.1	985
981085.XP_010088470.1	981085.XP_010095082.1	989
981085.XP_010088470.1	981085.XP_010096548.1	983
981085.XP_010088470.1	981085.XP_010096658.1	990
981085.XP_010088470.1	981085.XP_010097296.1	993
981085.XP_010088470.1	981085.XP_010097667.1	986
981085.XP_010088470.1	981085.XP_010098081.1	986
981085.XP_010088470.1	981085.XP_010098189.1	989
981085.XP_010088470.1	981085.XP_010098429.1	880
981085.XP_010088470.1	981085.XP_010098627.1	991
981085.XP_010088470.1	981085.XP_010099900.1	973
981085.XP_010088470.1	981085.XP_010100802.1	990
981085.XP_010088470.1	981085.XP_010100833.1	993
981085.XP_010088470.1	981085.XP_010101082.1	991
981085.XP_010088470.1	981085.XP_010101256.1	989
981085.XP_010088470.1	981085.XP_010101365.1	996
981085.XP_010088470.1	981085.XP_010101487.1	981
981085.XP_010088470.1	981085.XP_010101741.1	977
981085.XP_010088470.1	981085.XP_010102117.1	985
981085.XP_010088470.1	981085.XP_010102279.1	994
981085.XP_010088470.1	981085.XP_010102488.1	989
981085.XP_010088470.1	981085.XP_010102767.1	993
981085.XP_010088470.1	981085.XP_010103270.1	985
981085.XP_010088470.1	981085.XP_010103342.1	984
981085.XP_010088470.1	981085.XP_010103749.1	985
981085.XP_010088470.1	981085.XP_010103754.1	979
981085.XP_010088470.1	981085.XP_010103855.1	984
981085.XP_010088470.1	981085.XP_010104026.1	989
981085.XP_010088470.1	981085.XP_010104677.1	984
981085.XP_010088470.1	981085.XP_010104838.1	966
981085.XP_010088470.1	981085.XP_010104907.1	989
981085.XP_010088470.1	981085.XP_010105084.1	977
981085.XP_010088470.1	981085.XP_010105361.1	992
981085.XP_010088470.1	981085.XP_010105511.1	994
981085.XP_010088470.1	981085.XP_010106064.1	982
981085.XP_010088470.1	981085.XP_010106195.1	976
981085.XP_010088470.1	981085.XP_010106386.1	984
981085.XP_010088470.1	981085.XP_010106860.1	759
981085.XP_010088470.1	981085.XP_010106863.1	993
981085.XP_010088470.1	981085.XP_010107162.1	990
981085.XP_010088470.1	981085.XP_010107823.1	985
981085.XP_010088470.1	981085.XP_010108169.1	994
981085.XP_010088470.1	981085.XP_010108337.1	991
981085.XP_010088470.1	981085.XP_010108357.1	987
981085.XP_010088470.1	981085.XP_010108484.1	994
981085.XP_010088470.1	981085.XP_010108785.1	894
981085.XP_010088470.1	981085.XP_010109028.1	992
981085.XP_010088470.1	981085.XP_010109582.1	971
981085.XP_010088470.1	981085.XP_010109935.1	986
981085.XP_010088470.1	981085.XP_010110049.1	965
981085.XP_010088470.1	981085.XP_010110069.1	995
981085.XP_010088470.1	981085.XP_010110991.1	990
981085.XP_010088470.1	981085.XP_010112373.1	985
981085.XP_010088470.1	981085.XP_010112401.1	991
981085.XP_010088470.1	981085.XP_010112806.1	829
981085.XP_010088470.1	981085.XP_010112905.1	985
981085.XP_010088470.1	981085.XP_010113368.1	989
981085.XP_010088671.1	981085.XP_010090690.1	990
981085.XP_010088671.1	981085.XP_010090941.1	991
981085.XP_010088671.1	981085.XP_010092017.1	807
981085.XP_010088671.1	981085.XP_010094314.1	999
981085.XP_010088671.1	981085.XP_010096639.1	788
981085.XP_010088671.1	981085.XP_010098769.1	999
981085.XP_010088671.1	981085.XP_010100431.1	986
981085.XP_010088671.1	981085.XP_010100537.1	951
981085.XP_010088671.1	981085.XP_010101074.1	793
981085.XP_010088671.1	981085.XP_010108267.1	806
981085.XP_010088671.1	981085.XP_010108431.1	871
981085.XP_010088671.1	981085.XP_010110200.1	969
981085.XP_010088671.1	981085.XP_010110952.1	998
981085.XP_010088909.1	981085.XP_010090286.1	895
981085.XP_010088909.1	981085.XP_010090946.1	987
981085.XP_010088909.1	981085.XP_010092210.1	803
981085.XP_010088909.1	981085.XP_010093027.1	950
981085.XP_010088909.1	981085.XP_010093710.1	845
981085.XP_010088909.1	981085.XP_010094703.1	937
981085.XP_010088909.1	981085.XP_010094705.1	915
981085.XP_010088909.1	981085.XP_010094794.1	844
981085.XP_010088909.1	981085.XP_010096850.1	747
981085.XP_010088909.1	981085.XP_010098219.1	858
981085.XP_010088909.1	981085.XP_010098926.1	894
981085.XP_010088909.1	981085.XP_010101845.1	940
981085.XP_010088909.1	981085.XP_010101975.1	861
981085.XP_010088909.1	981085.XP_010103177.1	811
981085.XP_010088909.1	981085.XP_010103561.1	855
981085.XP_010088909.1	981085.XP_010104362.1	895
981085.XP_010088909.1	981085.XP_010105174.1	811
981085.XP_010088909.1	981085.XP_010107299.1	880
981085.XP_010088909.1	981085.XP_010107702.1	908
981085.XP_010088909.1	981085.XP_010108431.1	787
981085.XP_010088909.1	981085.XP_010108643.1	798
981085.XP_010088909.1	981085.XP_010110197.1	873
981085.XP_010088909.1	981085.XP_010110407.1	901
981085.XP_010088909.1	981085.XP_010110952.1	823
981085.XP_010088909.1	981085.XP_010111131.1	779
981085.XP_010088909.1	981085.XP_010113038.1	866
981085.XP_010089213.1	981085.XP_010089615.1	994
981085.XP_010089213.1	981085.XP_010090259.1	989
981085.XP_010089213.1	981085.XP_010090271.1	990
981085.XP_010089213.1	981085.XP_010091890.1	928
981085.XP_010089213.1	981085.XP_010092050.1	983
981085.XP_010089213.1	981085.XP_010092188.1	986
981085.XP_010089213.1	981085.XP_010092299.1	923
981085.XP_010089213.1	981085.XP_010092587.1	938
981085.XP_010089213.1	981085.XP_010093067.1	996
981085.XP_010089213.1	981085.XP_010093218.1	995
981085.XP_010089213.1	981085.XP_010093460.1	923
981085.XP_010089213.1	981085.XP_010093757.1	992
981085.XP_010089213.1	981085.XP_010093822.1	985
981085.XP_010089213.1	981085.XP_010094082.1	995
981085.XP_010089213.1	981085.XP_010094236.1	987
981085.XP_010089213.1	981085.XP_010094463.1	997
981085.XP_010089213.1	981085.XP_010094740.1	989
981085.XP_010089213.1	981085.XP_010094940.1	948
981085.XP_010089213.1	981085.XP_010094967.1	931
981085.XP_010089213.1	981085.XP_010095082.1	995
981085.XP_010089213.1	981085.XP_010096548.1	984
981085.XP_010089213.1	981085.XP_010096658.1	993
981085.XP_010089213.1	981085.XP_010097296.1	989
981085.XP_010089213.1	981085.XP_010097667.1	923
981085.XP_010089213.1	981085.XP_010098081.1	932
981085.XP_010089213.1	981085.XP_010098189.1	991
981085.XP_010089213.1	981085.XP_010098429.1	885
981085.XP_010089213.1	981085.XP_010098627.1	986
981085.XP_010089213.1	981085.XP_010099900.1	997
981085.XP_010089213.1	981085.XP_010100802.1	999
981085.XP_010089213.1	981085.XP_010100833.1	994
981085.XP_010089213.1	981085.XP_010101082.1	999
981085.XP_010089213.1	981085.XP_010101256.1	985
981085.XP_010089213.1	981085.XP_010101365.1	996
981085.XP_010089213.1	981085.XP_010101487.1	923
981085.XP_010089213.1	981085.XP_010101741.1	982
981085.XP_010089213.1	981085.XP_010102117.1	999
981085.XP_010089213.1	981085.XP_010102279.1	995
981085.XP_010089213.1	981085.XP_010102488.1	988
981085.XP_010089213.1	981085.XP_010102767.1	999
981085.XP_010089213.1	981085.XP_010103270.1	958
981085.XP_010089213.1	981085.XP_010103342.1	988
981085.XP_010089213.1	981085.XP_010103749.1	998
981085.XP_010089213.1	981085.XP_010103754.1	897
981085.XP_010089213.1	981085.XP_010103855.1	992
981085.XP_010089213.1	981085.XP_010104026.1	999
981085.XP_010089213.1	981085.XP_010104677.1	897
981085.XP_010089213.1	981085.XP_010104838.1	855
981085.XP_010089213.1	981085.XP_010104907.1	969
981085.XP_010089213.1	981085.XP_010105084.1	984
981085.XP_010089213.1	981085.XP_010105361.1	985
981085.XP_010089213.1	981085.XP_010105511.1	995
981085.XP_010089213.1	981085.XP_010106064.1	925
981085.XP_010089213.1	981085.XP_010106386.1	997
981085.XP_010089213.1	981085.XP_010106860.1	821
981085.XP_010089213.1	981085.XP_010106863.1	997
981085.XP_010089213.1	981085.XP_010107162.1	988
981085.XP_010089213.1	981085.XP_010107823.1	989
981085.XP_010089213.1	981085.XP_010108169.1	978
981085.XP_010089213.1	981085.XP_010108337.1	993
981085.XP_010089213.1	981085.XP_010108357.1	999
981085.XP_010089213.1	981085.XP_010108442.1	990
981085.XP_010089213.1	981085.XP_010108484.1	992
981085.XP_010089213.1	981085.XP_010108785.1	840
981085.XP_010089213.1	981085.XP_010109028.1	991
981085.XP_010089213.1	981085.XP_010109582.1	997
981085.XP_010089213.1	981085.XP_010109935.1	852
981085.XP_010089213.1	981085.XP_010110049.1	894
981085.XP_010089213.1	981085.XP_010110069.1	998
981085.XP_010089213.1	981085.XP_010110991.1	992
981085.XP_010089213.1	981085.XP_010112373.1	865
981085.XP_010089213.1	981085.XP_010112401.1	987
981085.XP_010089213.1	981085.XP_010112905.1	993
981085.XP_010089213.1	981085.XP_010113368.1	997
981085.XP_010089615.1	981085.XP_010090259.1	995
981085.XP_010089615.1	981085.XP_010090271.1	999
981085.XP_010089615.1	981085.XP_010092050.1	997
981085.XP_010089615.1	981085.XP_010092188.1	995
981085.XP_010089615.1	981085.XP_010092299.1	977
981085.XP_010089615.1	981085.XP_010092587.1	977
981085.XP_010089615.1	981085.XP_010093067.1	998
981085.XP_010089615.1	981085.XP_010093218.1	996
981085.XP_010089615.1	981085.XP_010093460.1	965
981085.XP_010089615.1	981085.XP_010093757.1	995
981085.XP_010089615.1	981085.XP_010093822.1	993
981085.XP_010089615.1	981085.XP_010094082.1	998
981085.XP_010089615.1	981085.XP_010094236.1	999
981085.XP_010089615.1	981085.XP_010094463.1	994
981085.XP_010089615.1	981085.XP_010094740.1	995
981085.XP_010089615.1	981085.XP_010095082.1	993
981085.XP_010089615.1	981085.XP_010096548.1	989
981085.XP_010089615.1	981085.XP_010096658.1	995
981085.XP_010089615.1	981085.XP_010097296.1	998
981085.XP_010089615.1	981085.XP_010097667.1	977
981085.XP_010089615.1	981085.XP_010098081.1	993
981085.XP_010089615.1	981085.XP_010098189.1	996
981085.XP_010089615.1	981085.XP_010098429.1	937
981085.XP_010089615.1	981085.XP_010098627.1	996
981085.XP_010089615.1	981085.XP_010099900.1	998
981085.XP_010089615.1	981085.XP_010100802.1	998
981085.XP_010089615.1	981085.XP_010100833.1	998
981085.XP_010089615.1	981085.XP_010101082.1	998
981085.XP_010089615.1	981085.XP_010101256.1	995
981085.XP_010089615.1	981085.XP_010101365.1	999
981085.XP_010089615.1	981085.XP_010101487.1	967
981085.XP_010089615.1	981085.XP_010101741.1	998
981085.XP_010089615.1	981085.XP_010102117.1	996
981085.XP_010089615.1	981085.XP_010102279.1	998
981085.XP_010089615.1	981085.XP_010102488.1	994
981085.XP_010089615.1	981085.XP_010102767.1	999
981085.XP_010089615.1	981085.XP_010103270.1	971
981085.XP_010089615.1	981085.XP_010103342.1	995
981085.XP_010089615.1	981085.XP_010103749.1	998
981085.XP_010089615.1	981085.XP_010103754.1	942
981085.XP_010089615.1	981085.XP_010103855.1	995
981085.XP_010089615.1	981085.XP_010104026.1	998
981085.XP_010089615.1	981085.XP_010104677.1	945
981085.XP_010089615.1	981085.XP_010104907.1	978
981085.XP_010089615.1	981085.XP_010105084.1	995
981085.XP_010089615.1	981085.XP_010105361.1	996
981085.XP_010089615.1	981085.XP_010105511.1	999
981085.XP_010089615.1	981085.XP_010106386.1	998
981085.XP_010089615.1	981085.XP_010106860.1	912
981085.XP_010089615.1	981085.XP_010106863.1	996
981085.XP_010089615.1	981085.XP_010107162.1	996
981085.XP_010089615.1	981085.XP_010107823.1	995
981085.XP_010089615.1	981085.XP_010108169.1	995
981085.XP_010089615.1	981085.XP_010108337.1	993
981085.XP_010089615.1	981085.XP_010108357.1	995
981085.XP_010089615.1	981085.XP_010108442.1	999
981085.XP_010089615.1	981085.XP_010108484.1	999
981085.XP_010089615.1	981085.XP_010109028.1	998
981085.XP_010089615.1	981085.XP_010109582.1	993
981085.XP_010089615.1	981085.XP_010110069.1	994
981085.XP_010089615.1	981085.XP_010110991.1	997
981085.XP_010089615.1	981085.XP_010112401.1	996
981085.XP_010089615.1	981085.XP_010112905.1	999
981085.XP_010089615.1	981085.XP_010113368.1	993
981085.XP_010089960.1	981085.XP_010090286.1	911
981085.XP_010089960.1	981085.XP_010090946.1	723
981085.XP_010089960.1	981085.XP_010093710.1	846
981085.XP_010089960.1	981085.XP_010094703.1	902
981085.XP_010089960.1	981085.XP_010094705.1	910
981085.XP_010089960.1	981085.XP_010098926.1	832
981085.XP_010089960.1	981085.XP_010101975.1	857
981085.XP_010089960.1	981085.XP_010103177.1	743
981085.XP_010089960.1	981085.XP_010103561.1	849
981085.XP_010089960.1	981085.XP_010104362.1	873
981085.XP_010089960.1	981085.XP_010104390.1	836
981085.XP_010089960.1	981085.XP_010105174.1	743
981085.XP_010089960.1	981085.XP_010107702.1	854
981085.XP_010089960.1	981085.XP_010108431.1	833
981085.XP_010089960.1	981085.XP_010110197.1	848
981085.XP_010089960.1	981085.XP_010110952.1	838
981085.XP_010089960.1	981085.XP_010111131.1	774
981085.XP_010089960.1	981085.XP_010113038.1	812
981085.XP_010090259.1	981085.XP_010090271.1	994
981085.XP_010090259.1	981085.XP_010092050.1	992
981085.XP_010090259.1	981085.XP_010092188.1	988
981085.XP_010090259.1	981085.XP_010092299.1	920
981085.XP_010090259.1	981085.XP_010092587.1	922
981085.XP_010090259.1	981085.XP_010093067.1	992
981085.XP_010090259.1	981085.XP_010093218.1	990
981085.XP_010090259.1	981085.XP_010093460.1	906
981085.XP_010090259.1	981085.XP_010093757.1	994
981085.XP_010090259.1	981085.XP_010093822.1	994
981085.XP_010090259.1	981085.XP_010094082.1	995
981085.XP_010090259.1	981085.XP_010094236.1	989
981085.XP_010090259.1	981085.XP_010094463.1	985
981085.XP_010090259.1	981085.XP_010094740.1	992
981085.XP_010090259.1	981085.XP_010095082.1	990
981085.XP_010090259.1	981085.XP_010096548.1	986
981085.XP_010090259.1	981085.XP_010096658.1	994
981085.XP_010090259.1	981085.XP_010097296.1	996
981085.XP_010090259.1	981085.XP_010097667.1	909
981085.XP_010090259.1	981085.XP_010098081.1	956
981085.XP_010090259.1	981085.XP_010098189.1	994
981085.XP_010090259.1	981085.XP_010098429.1	901
981085.XP_010090259.1	981085.XP_010098627.1	995
981085.XP_010090259.1	981085.XP_010099900.1	990
981085.XP_010090259.1	981085.XP_010100802.1	994
981085.XP_010090259.1	981085.XP_010100833.1	997
981085.XP_010090259.1	981085.XP_010101082.1	992
981085.XP_010090259.1	981085.XP_010101256.1	994
981085.XP_010090259.1	981085.XP_010101365.1	996
981085.XP_010090259.1	981085.XP_010101487.1	902
981085.XP_010090259.1	981085.XP_010101741.1	992
981085.XP_010090259.1	981085.XP_010102117.1	991
981085.XP_010090259.1	981085.XP_010102279.1	994
981085.XP_010090259.1	981085.XP_010102488.1	994
981085.XP_010090259.1	981085.XP_010102767.1	995
981085.XP_010090259.1	981085.XP_010103270.1	897
981085.XP_010090259.1	981085.XP_010103342.1	992
981085.XP_010090259.1	981085.XP_010103749.1	989
981085.XP_010090259.1	981085.XP_010103754.1	901
981085.XP_010090259.1	981085.XP_010103855.1	986
981085.XP_010090259.1	981085.XP_010104026.1	990
981085.XP_010090259.1	981085.XP_010104677.1	903
981085.XP_010090259.1	981085.XP_010104907.1	923
981085.XP_010090259.1	981085.XP_010105084.1	992
981085.XP_010090259.1	981085.XP_010105361.1	995
981085.XP_010090259.1	981085.XP_010105511.1	996
981085.XP_010090259.1	981085.XP_010106386.1	987
981085.XP_010090259.1	981085.XP_010106860.1	859
981085.XP_010090259.1	981085.XP_010106863.1	994
981085.XP_010090259.1	981085.XP_010107162.1	993
981085.XP_010090259.1	981085.XP_010107823.1	992
981085.XP_010090259.1	981085.XP_010108169.1	986
981085.XP_010090259.1	981085.XP_010108337.1	994
981085.XP_010090259.1	981085.XP_010108357.1	990
981085.XP_010090259.1	981085.XP_010108442.1	991
981085.XP_010090259.1	981085.XP_010108484.1	989
981085.XP_010090259.1	981085.XP_010109028.1	992
981085.XP_010090259.1	981085.XP_010109582.1	990
981085.XP_010090259.1	981085.XP_010110069.1	991
981085.XP_010090259.1	981085.XP_010110991.1	994
981085.XP_010090259.1	981085.XP_010112401.1	993
981085.XP_010090259.1	981085.XP_010112905.1	992
981085.XP_010090259.1	981085.XP_010113368.1	995
981085.XP_010090271.1	981085.XP_010092050.1	996
981085.XP_010090271.1	981085.XP_010092188.1	993
981085.XP_010090271.1	981085.XP_010092299.1	926
981085.XP_010090271.1	981085.XP_010092587.1	925
981085.XP_010090271.1	981085.XP_010093067.1	998
981085.XP_010090271.1	981085.XP_010093218.1	992
981085.XP_010090271.1	981085.XP_010093460.1	914
981085.XP_010090271.1	981085.XP_010093757.1	994
981085.XP_010090271.1	981085.XP_010093822.1	994
981085.XP_010090271.1	981085.XP_010094082.1	995
981085.XP_010090271.1	981085.XP_010094236.1	999
981085.XP_010090271.1	981085.XP_010094463.1	991
981085.XP_010090271.1	981085.XP_010094740.1	994
981085.XP_010090271.1	981085.XP_010095082.1	991
981085.XP_010090271.1	981085.XP_010096548.1	993
981085.XP_010090271.1	981085.XP_010096658.1	993
981085.XP_010090271.1	981085.XP_010097296.1	997
981085.XP_010090271.1	981085.XP_010097667.1	938
981085.XP_010090271.1	981085.XP_010098081.1	978
981085.XP_010090271.1	981085.XP_010098189.1	996
981085.XP_010090271.1	981085.XP_010098429.1	902
981085.XP_010090271.1	981085.XP_010098627.1	996
981085.XP_010090271.1	981085.XP_010099900.1	996
981085.XP_010090271.1	981085.XP_010100802.1	998
981085.XP_010090271.1	981085.XP_010100833.1	995
981085.XP_010090271.1	981085.XP_010101082.1	996
981085.XP_010090271.1	981085.XP_010101256.1	992
981085.XP_010090271.1	981085.XP_010101365.1	996
981085.XP_010090271.1	981085.XP_010101487.1	899
981085.XP_010090271.1	981085.XP_010101741.1	997
981085.XP_010090271.1	981085.XP_010102117.1	992
981085.XP_010090271.1	981085.XP_010102279.1	997
981085.XP_010090271.1	981085.XP_010102488.1	993
981085.XP_010090271.1	981085.XP_010102767.1	998
981085.XP_010090271.1	981085.XP_010103270.1	912
981085.XP_010090271.1	981085.XP_010103342.1	994
981085.XP_010090271.1	981085.XP_010103749.1	997
981085.XP_010090271.1	981085.XP_010103754.1	894
981085.XP_010090271.1	981085.XP_010103855.1	983
981085.XP_010090271.1	981085.XP_010104026.1	997
981085.XP_010090271.1	981085.XP_010104677.1	891
981085.XP_010090271.1	981085.XP_010104907.1	926
981085.XP_010090271.1	981085.XP_010105084.1	989
981085.XP_010090271.1	981085.XP_010105361.1	995
981085.XP_010090271.1	981085.XP_010105511.1	999
981085.XP_010090271.1	981085.XP_010106386.1	998
981085.XP_010090271.1	981085.XP_010106860.1	830
981085.XP_010090271.1	981085.XP_010106863.1	994
981085.XP_010090271.1	981085.XP_010107162.1	995
981085.XP_010090271.1	981085.XP_010107823.1	994
981085.XP_010090271.1	981085.XP_010108169.1	991
981085.XP_010090271.1	981085.XP_010108337.1	995
981085.XP_010090271.1	981085.XP_010108357.1	995
981085.XP_010090271.1	981085.XP_010108442.1	999
981085.XP_010090271.1	981085.XP_010108484.1	999
981085.XP_010090271.1	981085.XP_010109028.1	998
981085.XP_010090271.1	981085.XP_010109582.1	991
981085.XP_010090271.1	981085.XP_010110069.1	993
981085.XP_010090271.1	981085.XP_010110991.1	997
981085.XP_010090271.1	981085.XP_010112401.1	995
981085.XP_010090271.1	981085.XP_010112905.1	999
981085.XP_010090271.1	981085.XP_010113368.1	994
981085.XP_010090286.1	981085.XP_010090946.1	999
981085.XP_010090286.1	981085.XP_010091525.1	859
981085.XP_010090286.1	981085.XP_010092210.1	994
981085.XP_010090286.1	981085.XP_010093027.1	706
981085.XP_010090286.1	981085.XP_010093710.1	775
981085.XP_010090286.1	981085.XP_010094540.1	932
981085.XP_010090286.1	981085.XP_010094703.1	999
981085.XP_010090286.1	981085.XP_010094705.1	999
981085.XP_010090286.1	981085.XP_010094794.1	760
981085.XP_010090286.1	981085.XP_010096850.1	867
981085.XP_010090286.1	981085.XP_010098926.1	996
981085.XP_010090286.1	981085.XP_010099191.1	727
981085.XP_010090286.1	981085.XP_010101845.1	713
981085.XP_010090286.1	981085.XP_010101975.1	941
981085.XP_010090286.1	981085.XP_010103177.1	971
981085.XP_010090286.1	981085.XP_010103561.1	749
981085.XP_010090286.1	981085.XP_010104362.1	748
981085.XP_010090286.1	981085.XP_010105174.1	971
981085.XP_010090286.1	981085.XP_010107299.1	856
981085.XP_010090286.1	981085.XP_010107702.1	999
981085.XP_010090286.1	981085.XP_010108267.1	817
981085.XP_010090286.1	981085.XP_010108643.1	748
981085.XP_010090286.1	981085.XP_010110197.1	748
981085.XP_010090286.1	981085.XP_010110407.1	735
981085.XP_010090286.1	981085.XP_010111131.1	793
981085.XP_010090286.1	981085.XP_010113038.1	989
981085.XP_010090438.1	981085.XP_010090946.1	834
981085.XP_010090438.1	981085.XP_010091525.1	998
981085.XP_010090438.1	981085.XP_010093027.1	914
981085.XP_010090438.1	981085.XP_010094703.1	866
981085.XP_010090438.1	981085.XP_010094705.1	749
981085.XP_010090438.1	981085.XP_010094847.1	876
981085.XP_010090438.1	981085.XP_010094940.1	872
981085.XP_010090438.1	981085.XP_010095359.1	992
981085.XP_010090438.1	981085.XP_010096710.1	903
981085.XP_010090438.1	981085.XP_010097756.1	991
981085.XP_010090438.1	981085.XP_010098219.1	702
981085.XP_010090438.1	981085.XP_010101845.1	971
981085.XP_010090438.1	981085.XP_010101975.1	833
981085.XP_010090438.1	981085.XP_010103561.1	743
981085.XP_010090438.1	981085.XP_010104390.1	998
981085.XP_010090438.1	981085.XP_010104745.1	987
981085.XP_010090438.1	981085.XP_010104887.1	987
981085.XP_010090438.1	981085.XP_010108267.1	997
981085.XP_010090438.1	981085.XP_010108798.1	719
981085.XP_010090438.1	981085.XP_010110197.1	782
981085.XP_010090438.1	981085.XP_010110407.1	962
981085.XP_010090438.1	981085.XP_010111768.1	987
981085.XP_010090438.1	981085.XP_010111849.1	795
981085.XP_010090438.1	981085.XP_010112609.1	871
981085.XP_010090438.1	981085.XP_010112806.1	885
981085.XP_010090438.1	981085.XP_010113491.1	789
981085.XP_010090690.1	981085.XP_010090941.1	859
981085.XP_010090690.1	981085.XP_010092210.1	838
981085.XP_010090690.1	981085.XP_010093710.1	875
981085.XP_010090690.1	981085.XP_010094314.1	996
981085.XP_010090690.1	981085.XP_010095359.1	820
981085.XP_010090690.1	981085.XP_010096639.1	856
981085.XP_010090690.1	981085.XP_010097756.1	820
981085.XP_010090690.1	981085.XP_010098769.1	996
981085.XP_010090690.1	981085.XP_010098926.1	826
981085.XP_010090690.1	981085.XP_010100537.1	996
981085.XP_010090690.1	981085.XP_010103561.1	849
981085.XP_010090690.1	981085.XP_010104233.1	975
981085.XP_010090690.1	981085.XP_010104362.1	850
981085.XP_010090690.1	981085.XP_010107515.1	830
981085.XP_010090690.1	981085.XP_010107702.1	880
981085.XP_010090690.1	981085.XP_010108431.1	868
981085.XP_010090690.1	981085.XP_010110197.1	859
981085.XP_010090690.1	981085.XP_010110200.1	991
981085.XP_010090690.1	981085.XP_010110952.1	807
981085.XP_010090690.1	981085.XP_010113491.1	731
981085.XP_010090941.1	981085.XP_010092017.1	862
981085.XP_010090941.1	981085.XP_010093107.1	991
981085.XP_010090941.1	981085.XP_010100537.1	719
981085.XP_010090941.1	981085.XP_010102335.1	980
981085.XP_010090941.1	981085.XP_010104233.1	838
981085.XP_010090941.1	981085.XP_010110200.1	991
981085.XP_010090941.1	981085.XP_010110952.1	989
981085.XP_010090941.1	981085.XP_010113456.1	991
981085.XP_010090946.1	981085.XP_010091525.1	764
981085.XP_010090946.1	981085.XP_010092210.1	723
981085.XP_010090946.1	981085.XP_010093027.1	961
981085.XP_010090946.1	981085.XP_010094703.1	999
981085.XP_010090946.1	981085.XP_010094705.1	999
981085.XP_010090946.1	981085.XP_010096850.1	780
981085.XP_010090946.1	981085.XP_010098926.1	996
981085.XP_010090946.1	981085.XP_010099191.1	895
981085.XP_010090946.1	981085.XP_010101845.1	964
981085.XP_010090946.1	981085.XP_010102306.1	864
981085.XP_010090946.1	981085.XP_010103561.1	738
981085.XP_010090946.1	981085.XP_010103758.1	761
981085.XP_010090946.1	981085.XP_010104352.1	861
981085.XP_010090946.1	981085.XP_010104362.1	738
981085.XP_010090946.1	981085.XP_010104745.1	712
981085.XP_010090946.1	981085.XP_010107702.1	842
981085.XP_010090946.1	981085.XP_010108267.1	738
981085.XP_010090946.1	981085.XP_010110407.1	993
981085.XP_010090946.1	981085.XP_010111131.1	986
981085.XP_010090946.1	981085.XP_010111849.1	813
981085.XP_010091525.1	981085.XP_010094254.1	703
981085.XP_010091525.1	981085.XP_010094314.1	909
981085.XP_010091525.1	981085.XP_010094703.1	841
981085.XP_010091525.1	981085.XP_010094705.1	902
981085.XP_010091525.1	981085.XP_010094847.1	885
981085.XP_010091525.1	981085.XP_010095359.1	987
981085.XP_010091525.1	981085.XP_010096710.1	850
981085.XP_010091525.1	981085.XP_010097756.1	986
981085.XP_010091525.1	981085.XP_010098219.1	707
981085.XP_010091525.1	981085.XP_010098769.1	909
981085.XP_010091525.1	981085.XP_010098926.1	767
981085.XP_010091525.1	981085.XP_010100431.1	978
981085.XP_010091525.1	981085.XP_010101074.1	762
981085.XP_010091525.1	981085.XP_010101845.1	797
981085.XP_010091525.1	981085.XP_010103561.1	744
981085.XP_010091525.1	981085.XP_010104362.1	746
981085.XP_010091525.1	981085.XP_010104390.1	991
981085.XP_010091525.1	981085.XP_010104418.1	988
981085.XP_010091525.1	981085.XP_010104745.1	977
981085.XP_010091525.1	981085.XP_010104887.1	981
981085.XP_010091525.1	981085.XP_010107515.1	790
981085.XP_010091525.1	981085.XP_010108267.1	971
981085.XP_010091525.1	981085.XP_010108643.1	754
981085.XP_010091525.1	981085.XP_010108798.1	772
981085.XP_010091525.1	981085.XP_010110197.1	745
981085.XP_010091525.1	981085.XP_010110407.1	815
981085.XP_010091525.1	981085.XP_010111131.1	818
981085.XP_010091525.1	981085.XP_010111654.1	865
981085.XP_010091525.1	981085.XP_010111720.1	849
981085.XP_010091525.1	981085.XP_010111768.1	982
981085.XP_010091525.1	981085.XP_010113491.1	854
981085.XP_010091890.1	981085.XP_010092050.1	847
981085.XP_010091890.1	981085.XP_010092299.1	986
981085.XP_010091890.1	981085.XP_010092587.1	984
981085.XP_010091890.1	981085.XP_010093460.1	992
981085.XP_010091890.1	981085.XP_010093757.1	789
981085.XP_010091890.1	981085.XP_010094236.1	902
981085.XP_010091890.1	981085.XP_010094940.1	982
981085.XP_010091890.1	981085.XP_010094967.1	992
981085.XP_010091890.1	981085.XP_010095082.1	915
981085.XP_010091890.1	981085.XP_010096658.1	918
981085.XP_010091890.1	981085.XP_010097667.1	989
981085.XP_010091890.1	981085.XP_010098081.1	994
981085.XP_010091890.1	981085.XP_010098189.1	916
981085.XP_010091890.1	981085.XP_010098429.1	789
981085.XP_010091890.1	981085.XP_010099900.1	849
981085.XP_010091890.1	981085.XP_010100833.1	882
981085.XP_010091890.1	981085.XP_010101256.1	846
981085.XP_010091890.1	981085.XP_010101365.1	972
981085.XP_010091890.1	981085.XP_010101487.1	954
981085.XP_010091890.1	981085.XP_010101741.1	882
981085.XP_010091890.1	981085.XP_010102117.1	919
981085.XP_010091890.1	981085.XP_010102279.1	851
981085.XP_010091890.1	981085.XP_010102488.1	902
981085.XP_010091890.1	981085.XP_010102767.1	901
981085.XP_010091890.1	981085.XP_010103270.1	969
981085.XP_010091890.1	981085.XP_010103749.1	910
981085.XP_010091890.1	981085.XP_010103754.1	983
981085.XP_010091890.1	981085.XP_010103855.1	848
981085.XP_010091890.1	981085.XP_010104026.1	926
981085.XP_010091890.1	981085.XP_010104677.1	993
981085.XP_010091890.1	981085.XP_010104838.1	982
981085.XP_010091890.1	981085.XP_010104907.1	984
981085.XP_010091890.1	981085.XP_010105084.1	900
981085.XP_010091890.1	981085.XP_010105511.1	912
981085.XP_010091890.1	981085.XP_010106064.1	982
981085.XP_010091890.1	981085.XP_010106195.1	990
981085.XP_010091890.1	981085.XP_010106863.1	921
981085.XP_010091890.1	981085.XP_010108169.1	983
981085.XP_010091890.1	981085.XP_010108337.1	890
981085.XP_010091890.1	981085.XP_010108442.1	939
981085.XP_010091890.1	981085.XP_010108785.1	898
981085.XP_010091890.1	981085.XP_010109935.1	987
981085.XP_010091890.1	981085.XP_010110049.1	991
981085.XP_010091890.1	981085.XP_010110069.1	929
981085.XP_010091890.1	981085.XP_010110991.1	789
981085.XP_010091890.1	981085.XP_010112373.1	993
981085.XP_010091890.1	981085.XP_010112905.1	912
981085.XP_010091890.1	981085.XP_010113368.1	800
981085.XP_010092017.1	981085.XP_010100431.1	829
981085.XP_010092017.1	981085.XP_010110200.1	807
981085.XP_010092050.1	981085.XP_010092188.1	983
981085.XP_010092050.1	981085.XP_010092299.1	952
981085.XP_010092050.1	981085.XP_010092587.1	892
981085.XP_010092050.1	981085.XP_010093067.1	982
981085.XP_010092050.1	981085.XP_010093218.1	985
981085.XP_010092050.1	981085.XP_010093460.1	892
981085.XP_010092050.1	981085.XP_010093757.1	991
981085.XP_010092050.1	981085.XP_010093822.1	981
981085.XP_010092050.1	981085.XP_010094082.1	994
981085.XP_010092050.1	981085.XP_010094236.1	989
981085.XP_010092050.1	981085.XP_010094463.1	981
981085.XP_010092050.1	981085.XP_010094740.1	991
981085.XP_010092050.1	981085.XP_010094940.1	924
981085.XP_010092050.1	981085.XP_010094967.1	911
981085.XP_010092050.1	981085.XP_010095082.1	993
981085.XP_010092050.1	981085.XP_010096548.1	968
981085.XP_010092050.1	981085.XP_010096658.1	992
981085.XP_010092050.1	981085.XP_010097296.1	995
981085.XP_010092050.1	981085.XP_010097667.1	908
981085.XP_010092050.1	981085.XP_010098081.1	958
981085.XP_010092050.1	981085.XP_010098189.1	990
981085.XP_010092050.1	981085.XP_010098429.1	798
981085.XP_010092050.1	981085.XP_010098627.1	991
981085.XP_010092050.1	981085.XP_010099900.1	959
981085.XP_010092050.1	981085.XP_010100802.1	982
981085.XP_010092050.1	981085.XP_010100833.1	996
981085.XP_010092050.1	981085.XP_010101082.1	995
981085.XP_010092050.1	981085.XP_010101256.1	979
981085.XP_010092050.1	981085.XP_010101365.1	996
981085.XP_010092050.1	981085.XP_010101487.1	892
981085.XP_010092050.1	981085.XP_010101741.1	989
981085.XP_010092050.1	981085.XP_010102117.1	983
981085.XP_010092050.1	981085.XP_010102279.1	997
981085.XP_010092050.1	981085.XP_010102488.1	994
981085.XP_010092050.1	981085.XP_010102767.1	995
981085.XP_010092050.1	981085.XP_010103270.1	853
981085.XP_010092050.1	981085.XP_010103342.1	992
981085.XP_010092050.1	981085.XP_010103749.1	975
981085.XP_010092050.1	981085.XP_010103754.1	812
981085.XP_010092050.1	981085.XP_010103855.1	983
981085.XP_010092050.1	981085.XP_010104026.1	991
981085.XP_010092050.1	981085.XP_010104677.1	823
981085.XP_010092050.1	981085.XP_010104838.1	865
981085.XP_010092050.1	981085.XP_010104907.1	892
981085.XP_010092050.1	981085.XP_010105084.1	977
981085.XP_010092050.1	981085.XP_010105361.1	989
981085.XP_010092050.1	981085.XP_010105511.1	996
981085.XP_010092050.1	981085.XP_010106064.1	910
981085.XP_010092050.1	981085.XP_010106386.1	984
981085.XP_010092050.1	981085.XP_010106863.1	994
981085.XP_010092050.1	981085.XP_010107162.1	990
981085.XP_010092050.1	981085.XP_010107823.1	991
981085.XP_010092050.1	981085.XP_010108169.1	959
981085.XP_010092050.1	981085.XP_010108337.1	993
981085.XP_010092050.1	981085.XP_010108357.1	990
981085.XP_010092050.1	981085.XP_010108442.1	992
981085.XP_010092050.1	981085.XP_010108484.1	995
981085.XP_010092050.1	981085.XP_010108785.1	710
981085.XP_010092050.1	981085.XP_010109028.1	996
981085.XP_010092050.1	981085.XP_010109582.1	963
981085.XP_010092050.1	981085.XP_010109935.1	835
981085.XP_010092050.1	981085.XP_010110049.1	867
981085.XP_010092050.1	981085.XP_010110069.1	989
981085.XP_010092050.1	981085.XP_010110991.1	995
981085.XP_010092050.1	981085.XP_010112373.1	888
981085.XP_010092050.1	981085.XP_010112401.1	990
981085.XP_010092050.1	981085.XP_010112905.1	995
981085.XP_010092050.1	981085.XP_010113368.1	994
981085.XP_010092188.1	981085.XP_010092587.1	709
981085.XP_010092188.1	981085.XP_010093067.1	983
981085.XP_010092188.1	981085.XP_010093218.1	990
981085.XP_010092188.1	981085.XP_010093757.1	985
981085.XP_010092188.1	981085.XP_010093822.1	990
981085.XP_010092188.1	981085.XP_010094082.1	991
981085.XP_010092188.1	981085.XP_010094236.1	982
981085.XP_010092188.1	981085.XP_010094463.1	986
981085.XP_010092188.1	981085.XP_010094740.1	992
981085.XP_010092188.1	981085.XP_010095082.1	990
981085.XP_010092188.1	981085.XP_010096548.1	984
981085.XP_010092188.1	981085.XP_010096658.1	989
981085.XP_010092188.1	981085.XP_010097296.1	991
981085.XP_010092188.1	981085.XP_010098081.1	828
981085.XP_010092188.1	981085.XP_010098189.1	992
981085.XP_010092188.1	981085.XP_010098627.1	992
981085.XP_010092188.1	981085.XP_010099900.1	991
981085.XP_010092188.1	981085.XP_010100802.1	989
981085.XP_010092188.1	981085.XP_010100833.1	989
981085.XP_010092188.1	981085.XP_010101082.1	991
981085.XP_010092188.1	981085.XP_010101256.1	991
981085.XP_010092188.1	981085.XP_010101365.1	992
981085.XP_010092188.1	981085.XP_010101741.1	988
981085.XP_010092188.1	981085.XP_010102117.1	985
981085.XP_010092188.1	981085.XP_010102279.1	989
981085.XP_010092188.1	981085.XP_010102488.1	988
981085.XP_010092188.1	981085.XP_010102767.1	989
981085.XP_010092188.1	981085.XP_010103342.1	993
981085.XP_010092188.1	981085.XP_010103749.1	987
981085.XP_010092188.1	981085.XP_010103855.1	988
981085.XP_010092188.1	981085.XP_010104026.1	991
981085.XP_010092188.1	981085.XP_010105084.1	990
981085.XP_010092188.1	981085.XP_010105361.1	989
981085.XP_010092188.1	981085.XP_010105511.1	990
981085.XP_010092188.1	981085.XP_010106386.1	983
981085.XP_010092188.1	981085.XP_010106863.1	990
981085.XP_010092188.1	981085.XP_010107162.1	989
981085.XP_010092188.1	981085.XP_010107823.1	992
981085.XP_010092188.1	981085.XP_010108169.1	982
981085.XP_010092188.1	981085.XP_010108337.1	988
981085.XP_010092188.1	981085.XP_010108357.1	988
981085.XP_010092188.1	981085.XP_010108442.1	986
981085.XP_010092188.1	981085.XP_010108484.1	992
981085.XP_010092188.1	981085.XP_010109028.1	990
981085.XP_010092188.1	981085.XP_010109582.1	983
981085.XP_010092188.1	981085.XP_010110069.1	989
981085.XP_010092188.1	981085.XP_010110991.1	985
981085.XP_010092188.1	981085.XP_010112401.1	991
981085.XP_010092188.1	981085.XP_010112905.1	987
981085.XP_010092188.1	981085.XP_010113368.1	991
981085.XP_010092210.1	981085.XP_010093710.1	846
981085.XP_010092210.1	981085.XP_010094703.1	993
981085.XP_010092210.1	981085.XP_010094705.1	994
981085.XP_010092210.1	981085.XP_010096710.1	865
981085.XP_010092210.1	981085.XP_010096850.1	839
981085.XP_010092210.1	981085.XP_010098150.1	702
981085.XP_010092210.1	981085.XP_010098926.1	985
981085.XP_010092210.1	981085.XP_010101975.1	990
981085.XP_010092210.1	981085.XP_010103177.1	803
981085.XP_010092210.1	981085.XP_010103561.1	985
981085.XP_010092210.1	981085.XP_010104362.1	988
981085.XP_010092210.1	981085.XP_010104390.1	991
981085.XP_010092210.1	981085.XP_010105174.1	803
981085.XP_010092210.1	981085.XP_010107702.1	990
981085.XP_010092210.1	981085.XP_010108431.1	984
981085.XP_010092210.1	981085.XP_010110197.1	985
981085.XP_010092210.1	981085.XP_010110952.1	984
981085.XP_010092210.1	981085.XP_010111131.1	774
981085.XP_010092210.1	981085.XP_010113038.1	987
981085.XP_010092215.1	981085.XP_010094205.1	997
981085.XP_010092215.1	981085.XP_010094856.1	988
981085.XP_010092215.1	981085.XP_010095036.1	982
981085.XP_010092215.1	981085.XP_010095891.1	999
981085.XP_010092215.1	981085.XP_010097489.1	999
981085.XP_010092215.1	981085.XP_010098278.1	969
981085.XP_010092215.1	981085.XP_010098632.1	972
981085.XP_010092215.1	981085.XP_010099856.1	968
981085.XP_010092215.1	981085.XP_010100026.1	981
981085.XP_010092215.1	981085.XP_010100498.1	986
981085.XP_010092215.1	981085.XP_010101365.1	794
981085.XP_010092215.1	981085.XP_010104187.1	925
981085.XP_010092215.1	981085.XP_010106860.1	999
981085.XP_010092215.1	981085.XP_010107350.1	972
981085.XP_010092215.1	981085.XP_010107389.1	966
981085.XP_010092215.1	981085.XP_010107853.1	952
981085.XP_010092215.1	981085.XP_010109002.1	966
981085.XP_010092215.1	981085.XP_010109311.1	990
981085.XP_010092215.1	981085.XP_010110832.1	878
981085.XP_010092215.1	981085.XP_010110873.1	999
981085.XP_010092215.1	981085.XP_010112038.1	917
981085.XP_010092215.1	981085.XP_010112290.1	972
981085.XP_010092215.1	981085.XP_010112292.1	872
981085.XP_010092215.1	981085.XP_010112609.1	972
981085.XP_010092215.1	981085.XP_010112680.1	997
981085.XP_010092215.1	981085.XP_010112806.1	986
981085.XP_010092215.1	981085.XP_010113000.1	999
981085.XP_010092299.1	981085.XP_010092587.1	985
981085.XP_010092299.1	981085.XP_010093067.1	789
981085.XP_010092299.1	981085.XP_010093218.1	860
981085.XP_010092299.1	981085.XP_010093460.1	992
981085.XP_010092299.1	981085.XP_010093757.1	834
981085.XP_010092299.1	981085.XP_010093822.1	908
981085.XP_010092299.1	981085.XP_010094082.1	974
981085.XP_010092299.1	981085.XP_010094236.1	892
981085.XP_010092299.1	981085.XP_010094463.1	894
981085.XP_010092299.1	981085.XP_010094740.1	912
981085.XP_010092299.1	981085.XP_010094940.1	990
981085.XP_010092299.1	981085.XP_010094967.1	991
981085.XP_010092299.1	981085.XP_010095082.1	907
981085.XP_010092299.1	981085.XP_010096548.1	906
981085.XP_010092299.1	981085.XP_010096658.1	938
981085.XP_010092299.1	981085.XP_010097296.1	923
981085.XP_010092299.1	981085.XP_010097667.1	990
981085.XP_010092299.1	981085.XP_010098081.1	974
981085.XP_010092299.1	981085.XP_010098189.1	907
981085.XP_010092299.1	981085.XP_010098429.1	980
981085.XP_010092299.1	981085.XP_010098627.1	928
981085.XP_010092299.1	981085.XP_010099900.1	907
981085.XP_010092299.1	981085.XP_010100498.1	865
981085.XP_010092299.1	981085.XP_010100802.1	915
981085.XP_010092299.1	981085.XP_010100833.1	856
981085.XP_010092299.1	981085.XP_010101082.1	969
981085.XP_010092299.1	981085.XP_010101256.1	889
981085.XP_010092299.1	981085.XP_010101365.1	981
981085.XP_010092299.1	981085.XP_010101487.1	985
981085.XP_010092299.1	981085.XP_010101741.1	808
981085.XP_010092299.1	981085.XP_010102117.1	907
981085.XP_010092299.1	981085.XP_010102279.1	907
981085.XP_010092299.1	981085.XP_010102488.1	856
981085.XP_010092299.1	981085.XP_010103270.1	984
981085.XP_010092299.1	981085.XP_010103342.1	905
981085.XP_010092299.1	981085.XP_010103749.1	891
981085.XP_010092299.1	981085.XP_010103754.1	984
981085.XP_010092299.1	981085.XP_010103855.1	856
981085.XP_010092299.1	981085.XP_010104026.1	923
981085.XP_010092299.1	981085.XP_010104677.1	992
981085.XP_010092299.1	981085.XP_010104838.1	990
981085.XP_010092299.1	981085.XP_010104907.1	994
981085.XP_010092299.1	981085.XP_010105084.1	934
981085.XP_010092299.1	981085.XP_010105361.1	924
981085.XP_010092299.1	981085.XP_010105511.1	923
981085.XP_010092299.1	981085.XP_010106064.1	992
981085.XP_010092299.1	981085.XP_010106195.1	972
981085.XP_010092299.1	981085.XP_010106386.1	908
981085.XP_010092299.1	981085.XP_010106863.1	907
981085.XP_010092299.1	981085.XP_010107162.1	923
981085.XP_010092299.1	981085.XP_010107823.1	912
981085.XP_010092299.1	981085.XP_010108169.1	984
981085.XP_010092299.1	981085.XP_010108337.1	892
981085.XP_010092299.1	981085.XP_010108357.1	920
981085.XP_010092299.1	981085.XP_010108442.1	923
981085.XP_010092299.1	981085.XP_010108484.1	977
981085.XP_010092299.1	981085.XP_010108785.1	850
981085.XP_010092299.1	981085.XP_010109028.1	927
981085.XP_010092299.1	981085.XP_010109582.1	907
981085.XP_010092299.1	981085.XP_010109935.1	993
981085.XP_010092299.1	981085.XP_010110049.1	934
981085.XP_010092299.1	981085.XP_010110069.1	907
981085.XP_010092299.1	981085.XP_010110991.1	834
981085.XP_010092299.1	981085.XP_010112373.1	993
981085.XP_010092299.1	981085.XP_010112806.1	958
981085.XP_010092299.1	981085.XP_010112905.1	923
981085.XP_010092299.1	981085.XP_010113368.1	765
981085.XP_010092587.1	981085.XP_010093067.1	802
981085.XP_010092587.1	981085.XP_010093218.1	873
981085.XP_010092587.1	981085.XP_010093460.1	989
981085.XP_010092587.1	981085.XP_010093757.1	834
981085.XP_010092587.1	981085.XP_010093822.1	907
981085.XP_010092587.1	981085.XP_010094082.1	976
981085.XP_010092587.1	981085.XP_010094236.1	910
981085.XP_010092587.1	981085.XP_010094463.1	899
981085.XP_010092587.1	981085.XP_010094740.1	927
981085.XP_010092587.1	981085.XP_010094940.1	977
981085.XP_010092587.1	981085.XP_010094967.1	984
981085.XP_010092587.1	981085.XP_010095082.1	908
981085.XP_010092587.1	981085.XP_010096548.1	908
981085.XP_010092587.1	981085.XP_010096658.1	942
981085.XP_010092587.1	981085.XP_010097296.1	920
981085.XP_010092587.1	981085.XP_010097667.1	989
981085.XP_010092587.1	981085.XP_010098081.1	987
981085.XP_010092587.1	981085.XP_010098189.1	908
981085.XP_010092587.1	981085.XP_010098429.1	879
981085.XP_010092587.1	981085.XP_010098627.1	924
981085.XP_010092587.1	981085.XP_010099900.1	907
981085.XP_010092587.1	981085.XP_010100802.1	938
981085.XP_010092587.1	981085.XP_010100833.1	863
981085.XP_010092587.1	981085.XP_010101082.1	971
981085.XP_010092587.1	981085.XP_010101256.1	890
981085.XP_010092587.1	981085.XP_010101365.1	984
981085.XP_010092587.1	981085.XP_010101487.1	985
981085.XP_010092587.1	981085.XP_010101741.1	810
981085.XP_010092587.1	981085.XP_010102279.1	907
981085.XP_010092587.1	981085.XP_010102488.1	863
981085.XP_010092587.1	981085.XP_010102767.1	908
981085.XP_010092587.1	981085.XP_010103270.1	989
981085.XP_010092587.1	981085.XP_010103342.1	893
981085.XP_010092587.1	981085.XP_010103749.1	892
981085.XP_010092587.1	981085.XP_010103754.1	983
981085.XP_010092587.1	981085.XP_010103855.1	862
981085.XP_010092587.1	981085.XP_010104026.1	923
981085.XP_010092587.1	981085.XP_010104677.1	984
981085.XP_010092587.1	981085.XP_010104838.1	985
981085.XP_010092587.1	981085.XP_010104907.1	988
981085.XP_010092587.1	981085.XP_010105084.1	907
981085.XP_010092587.1	981085.XP_010105361.1	925
981085.XP_010092587.1	981085.XP_010105511.1	923
981085.XP_010092587.1	981085.XP_010106064.1	987
981085.XP_010092587.1	981085.XP_010106195.1	972
981085.XP_010092587.1	981085.XP_010106386.1	892
981085.XP_010092587.1	981085.XP_010106860.1	760
981085.XP_010092587.1	981085.XP_010106863.1	908
981085.XP_010092587.1	981085.XP_010107162.1	914
981085.XP_010092587.1	981085.XP_010107823.1	927
981085.XP_010092587.1	981085.XP_010108169.1	989
981085.XP_010092587.1	981085.XP_010108337.1	893
981085.XP_010092587.1	981085.XP_010108357.1	923
981085.XP_010092587.1	981085.XP_010108442.1	928
981085.XP_010092587.1	981085.XP_010108484.1	973
981085.XP_010092587.1	981085.XP_010108785.1	954
981085.XP_010092587.1	981085.XP_010109028.1	922
981085.XP_010092587.1	981085.XP_010109582.1	905
981085.XP_010092587.1	981085.XP_010109935.1	984
981085.XP_010092587.1	981085.XP_010110049.1	921
981085.XP_010092587.1	981085.XP_010110069.1	907
981085.XP_010092587.1	981085.XP_010110991.1	834
981085.XP_010092587.1	981085.XP_010112373.1	985
981085.XP_010092587.1	981085.XP_010112401.1	745
981085.XP_010092587.1	981085.XP_010112806.1	716
981085.XP_010092587.1	981085.XP_010112905.1	923
981085.XP_010092587.1	981085.XP_010113368.1	795
981085.XP_010093027.1	981085.XP_010094703.1	946
981085.XP_010093027.1	981085.XP_010094705.1	779
981085.XP_010093027.1	981085.XP_010098926.1	997
981085.XP_010093027.1	981085.XP_010099191.1	915
981085.XP_010093027.1	981085.XP_010100388.1	742
981085.XP_010093027.1	981085.XP_010101845.1	912
981085.XP_010093027.1	981085.XP_010102306.1	738
981085.XP_010093027.1	981085.XP_010103758.1	751
981085.XP_010093027.1	981085.XP_010104352.1	897
981085.XP_010093027.1	981085.XP_010110407.1	989
981085.XP_010093027.1	981085.XP_010111849.1	856
981085.XP_010093067.1	981085.XP_010093218.1	996
981085.XP_010093067.1	981085.XP_010093460.1	807
981085.XP_010093067.1	981085.XP_010093757.1	989
981085.XP_010093067.1	981085.XP_010093822.1	976
981085.XP_010093067.1	981085.XP_010094082.1	991
981085.XP_010093067.1	981085.XP_010094236.1	980
981085.XP_010093067.1	981085.XP_010094463.1	997
981085.XP_010093067.1	981085.XP_010094740.1	986
981085.XP_010093067.1	981085.XP_010095082.1	989
981085.XP_010093067.1	981085.XP_010096548.1	983
981085.XP_010093067.1	981085.XP_010096658.1	993
981085.XP_010093067.1	981085.XP_010097296.1	996
981085.XP_010093067.1	981085.XP_010097667.1	733
981085.XP_010093067.1	981085.XP_010098081.1	853
981085.XP_010093067.1	981085.XP_010098189.1	992
981085.XP_010093067.1	981085.XP_010098627.1	989
981085.XP_010093067.1	981085.XP_010099900.1	994
981085.XP_010093067.1	981085.XP_010100802.1	998
981085.XP_010093067.1	981085.XP_010100833.1	994
981085.XP_010093067.1	981085.XP_010101082.1	999
981085.XP_010093067.1	981085.XP_010101256.1	980
981085.XP_010093067.1	981085.XP_010101365.1	996
981085.XP_010093067.1	981085.XP_010101741.1	981
981085.XP_010093067.1	981085.XP_010102117.1	997
981085.XP_010093067.1	981085.XP_010102279.1	994
981085.XP_010093067.1	981085.XP_010102488.1	991
981085.XP_010093067.1	981085.XP_010102767.1	999
981085.XP_010093067.1	981085.XP_010103270.1	836
981085.XP_010093067.1	981085.XP_010103342.1	992
981085.XP_010093067.1	981085.XP_010103749.1	996
981085.XP_010093067.1	981085.XP_010103855.1	971
981085.XP_010093067.1	981085.XP_010104026.1	998
981085.XP_010093067.1	981085.XP_010104907.1	898
981085.XP_010093067.1	981085.XP_010105084.1	959
981085.XP_010093067.1	981085.XP_010105361.1	991
981085.XP_010093067.1	981085.XP_010105511.1	991
981085.XP_010093067.1	981085.XP_010106386.1	998
981085.XP_010093067.1	981085.XP_010106863.1	996
981085.XP_010093067.1	981085.XP_010107162.1	994
981085.XP_010093067.1	981085.XP_010107823.1	986
981085.XP_010093067.1	981085.XP_010108169.1	954
981085.XP_010093067.1	981085.XP_010108337.1	993
981085.XP_010093067.1	981085.XP_010108357.1	998
981085.XP_010093067.1	981085.XP_010108442.1	993
981085.XP_010093067.1	981085.XP_010108484.1	994
981085.XP_010093067.1	981085.XP_010109028.1	991
981085.XP_010093067.1	981085.XP_010109582.1	993
981085.XP_010093067.1	981085.XP_010110069.1	998
981085.XP_010093067.1	981085.XP_010110991.1	989
981085.XP_010093067.1	981085.XP_010112401.1	991
981085.XP_010093067.1	981085.XP_010112905.1	994
981085.XP_010093067.1	981085.XP_010113368.1	997
981085.XP_010093107.1	981085.XP_010094556.1	714
981085.XP_010093107.1	981085.XP_010103463.1	799
981085.XP_010093107.1	981085.XP_010105702.1	973
981085.XP_010093107.1	981085.XP_010108431.1	983
981085.XP_010093107.1	981085.XP_010110306.1	993
981085.XP_010093107.1	981085.XP_010110474.1	839
981085.XP_010093218.1	981085.XP_010093460.1	842
981085.XP_010093218.1	981085.XP_010093757.1	992
981085.XP_010093218.1	981085.XP_010093822.1	985
981085.XP_010093218.1	981085.XP_010094082.1	995
981085.XP_010093218.1	981085.XP_010094236.1	985
981085.XP_010093218.1	981085.XP_010094463.1	995
981085.XP_010093218.1	981085.XP_010094740.1	987
981085.XP_010093218.1	981085.XP_010095082.1	996
981085.XP_010093218.1	981085.XP_010096548.1	984
981085.XP_010093218.1	981085.XP_010096658.1	993
981085.XP_010093218.1	981085.XP_010097296.1	995
981085.XP_010093218.1	981085.XP_010097667.1	849
981085.XP_010093218.1	981085.XP_010098081.1	888
981085.XP_010093218.1	981085.XP_010098189.1	993
981085.XP_010093218.1	981085.XP_010098429.1	790
981085.XP_010093218.1	981085.XP_010098627.1	990
981085.XP_010093218.1	981085.XP_010099900.1	996
981085.XP_010093218.1	981085.XP_010100802.1	996
981085.XP_010093218.1	981085.XP_010100833.1	991
981085.XP_010093218.1	981085.XP_010101082.1	997
981085.XP_010093218.1	981085.XP_010101256.1	990
981085.XP_010093218.1	981085.XP_010101365.1	995
981085.XP_010093218.1	981085.XP_010101487.1	882
981085.XP_010093218.1	981085.XP_010101741.1	982
981085.XP_010093218.1	981085.XP_010102117.1	995
981085.XP_010093218.1	981085.XP_010102279.1	994
981085.XP_010093218.1	981085.XP_010102488.1	991
981085.XP_010093218.1	981085.XP_010102767.1	998
981085.XP_010093218.1	981085.XP_010103270.1	929
981085.XP_010093218.1	981085.XP_010103342.1	989
981085.XP_010093218.1	981085.XP_010103749.1	997
981085.XP_010093218.1	981085.XP_010103754.1	884
981085.XP_010093218.1	981085.XP_010103855.1	977
981085.XP_010093218.1	981085.XP_010104026.1	996
981085.XP_010093218.1	981085.XP_010104677.1	778
981085.XP_010093218.1	981085.XP_010104907.1	943
981085.XP_010093218.1	981085.XP_010105084.1	983
981085.XP_010093218.1	981085.XP_010105361.1	995
981085.XP_010093218.1	981085.XP_010105511.1	994
981085.XP_010093218.1	981085.XP_010106386.1	995
981085.XP_010093218.1	981085.XP_010106863.1	997
981085.XP_010093218.1	981085.XP_010107162.1	990
981085.XP_010093218.1	981085.XP_010107823.1	987
981085.XP_010093218.1	981085.XP_010108169.1	985
981085.XP_010093218.1	981085.XP_010108337.1	994
981085.XP_010093218.1	981085.XP_010108357.1	996
981085.XP_010093218.1	981085.XP_010108442.1	984
981085.XP_010093218.1	981085.XP_010108484.1	992
981085.XP_010093218.1	981085.XP_010109028.1	992
981085.XP_010093218.1	981085.XP_010109582.1	996
981085.XP_010093218.1	981085.XP_010110069.1	997
981085.XP_010093218.1	981085.XP_010110991.1	992
981085.XP_010093218.1	981085.XP_010112401.1	989
981085.XP_010093218.1	981085.XP_010112905.1	986
981085.XP_010093218.1	981085.XP_010113368.1	994
981085.XP_010093460.1	981085.XP_010093757.1	834
981085.XP_010093460.1	981085.XP_010093822.1	916
981085.XP_010093460.1	981085.XP_010094082.1	968
981085.XP_010093460.1	981085.XP_010094236.1	892
981085.XP_010093460.1	981085.XP_010094463.1	922
981085.XP_010093460.1	981085.XP_010094703.1	890
981085.XP_010093460.1	981085.XP_010094740.1	900
981085.XP_010093460.1	981085.XP_010094940.1	996
981085.XP_010093460.1	981085.XP_010094967.1	991
981085.XP_010093460.1	981085.XP_010095082.1	902
981085.XP_010093460.1	981085.XP_010096548.1	897
981085.XP_010093460.1	981085.XP_010096658.1	947
981085.XP_010093460.1	981085.XP_010097296.1	909
981085.XP_010093460.1	981085.XP_010097667.1	997
981085.XP_010093460.1	981085.XP_010098081.1	986
981085.XP_010093460.1	981085.XP_010098189.1	907
981085.XP_010093460.1	981085.XP_010098219.1	854
981085.XP_010093460.1	981085.XP_010098429.1	979
981085.XP_010093460.1	981085.XP_010098627.1	924
981085.XP_010093460.1	981085.XP_010099900.1	907
981085.XP_010093460.1	981085.XP_010100498.1	895
981085.XP_010093460.1	981085.XP_010100802.1	910
981085.XP_010093460.1	981085.XP_010100833.1	856
981085.XP_010093460.1	981085.XP_010101082.1	973
981085.XP_010093460.1	981085.XP_010101256.1	892
981085.XP_010093460.1	981085.XP_010101365.1	981
981085.XP_010093460.1	981085.XP_010101487.1	984
981085.XP_010093460.1	981085.XP_010101741.1	841
981085.XP_010093460.1	981085.XP_010101845.1	799
981085.XP_010093460.1	981085.XP_010102117.1	907
981085.XP_010093460.1	981085.XP_010102279.1	907
981085.XP_010093460.1	981085.XP_010102488.1	856
981085.XP_010093460.1	981085.XP_010102767.1	907
981085.XP_010093460.1	981085.XP_010103270.1	994
981085.XP_010093460.1	981085.XP_010103342.1	883
981085.XP_010093460.1	981085.XP_010103749.1	899
981085.XP_010093460.1	981085.XP_010103754.1	993
981085.XP_010093460.1	981085.XP_010103855.1	864
981085.XP_010093460.1	981085.XP_010104026.1	923
981085.XP_010093460.1	981085.XP_010104677.1	993
981085.XP_010093460.1	981085.XP_010104838.1	992
981085.XP_010093460.1	981085.XP_010104907.1	995
981085.XP_010093460.1	981085.XP_010105084.1	963
981085.XP_010093460.1	981085.XP_010105361.1	923
981085.XP_010093460.1	981085.XP_010105511.1	923
981085.XP_010093460.1	981085.XP_010106064.1	995
981085.XP_010093460.1	981085.XP_010106195.1	972
981085.XP_010093460.1	981085.XP_010106386.1	879
981085.XP_010093460.1	981085.XP_010106863.1	907
981085.XP_010093460.1	981085.XP_010107162.1	921
981085.XP_010093460.1	981085.XP_010107823.1	900
981085.XP_010093460.1	981085.XP_010108169.1	988
981085.XP_010093460.1	981085.XP_010108337.1	892
981085.XP_010093460.1	981085.XP_010108357.1	918
981085.XP_010093460.1	981085.XP_010108442.1	923
981085.XP_010093460.1	981085.XP_010108484.1	974
981085.XP_010093460.1	981085.XP_010108785.1	970
981085.XP_010093460.1	981085.XP_010109028.1	920
981085.XP_010093460.1	981085.XP_010109582.1	868
981085.XP_010093460.1	981085.XP_010109935.1	992
981085.XP_010093460.1	981085.XP_010110049.1	964
981085.XP_010093460.1	981085.XP_010110991.1	834
981085.XP_010093460.1	981085.XP_010112373.1	996
981085.XP_010093460.1	981085.XP_010112806.1	982
981085.XP_010093460.1	981085.XP_010112905.1	923
981085.XP_010093460.1	981085.XP_010113368.1	765
981085.XP_010093710.1	981085.XP_010094703.1	750
981085.XP_010093710.1	981085.XP_010094705.1	750
981085.XP_010093710.1	981085.XP_010094847.1	848
981085.XP_010093710.1	981085.XP_010095359.1	747
981085.XP_010093710.1	981085.XP_010097756.1	977
981085.XP_010093710.1	981085.XP_010098926.1	978
981085.XP_010093710.1	981085.XP_010100537.1	851
981085.XP_010093710.1	981085.XP_010101074.1	733
981085.XP_010093710.1	981085.XP_010101975.1	704
981085.XP_010093710.1	981085.XP_010103561.1	994
981085.XP_010093710.1	981085.XP_010104362.1	993
981085.XP_010093710.1	981085.XP_010104418.1	988
981085.XP_010093710.1	981085.XP_010107702.1	991
981085.XP_010093710.1	981085.XP_010108431.1	984
981085.XP_010093710.1	981085.XP_010108798.1	733
981085.XP_010093710.1	981085.XP_010110197.1	994
981085.XP_010093710.1	981085.XP_010110945.1	736
981085.XP_010093710.1	981085.XP_010110952.1	981
981085.XP_010093710.1	981085.XP_010111131.1	775
981085.XP_010093757.1	981085.XP_010093822.1	991
981085.XP_010093757.1	981085.XP_010094082.1	991
981085.XP_010093757.1	981085.XP_010094236.1	990
981085.XP_010093757.1	981085.XP_010094463.1	987
981085.XP_010093757.1	981085.XP_010094740.1	986
981085.XP_010093757.1	981085.XP_010094940.1	917
981085.XP_010093757.1	981085.XP_010094967.1	901
981085.XP_010093757.1	981085.XP_010095082.1	995
981085.XP_010093757.1	981085.XP_010096548.1	987
981085.XP_010093757.1	981085.XP_010096658.1	995
981085.XP_010093757.1	981085.XP_010097296.1	995
981085.XP_010093757.1	981085.XP_010097667.1	834
981085.XP_010093757.1	981085.XP_010098081.1	882
981085.XP_010093757.1	981085.XP_010098189.1	994
981085.XP_010093757.1	981085.XP_010098627.1	993
981085.XP_010093757.1	981085.XP_010099900.1	979
981085.XP_010093757.1	981085.XP_010100802.1	994
981085.XP_010093757.1	981085.XP_010100833.1	995
981085.XP_010093757.1	981085.XP_010101082.1	995
981085.XP_010093757.1	981085.XP_010101256.1	992
981085.XP_010093757.1	981085.XP_010101365.1	997
981085.XP_010093757.1	981085.XP_010101487.1	832
981085.XP_010093757.1	981085.XP_010101741.1	988
981085.XP_010093757.1	981085.XP_010102117.1	993
981085.XP_010093757.1	981085.XP_010102279.1	996
981085.XP_010093757.1	981085.XP_010102488.1	994
981085.XP_010093757.1	981085.XP_010102767.1	996
981085.XP_010093757.1	981085.XP_010103270.1	787
981085.XP_010093757.1	981085.XP_010103342.1	992
981085.XP_010093757.1	981085.XP_010103749.1	989
981085.XP_010093757.1	981085.XP_010103754.1	707
981085.XP_010093757.1	981085.XP_010103855.1	988
981085.XP_010093757.1	981085.XP_010104026.1	993
981085.XP_010093757.1	981085.XP_010104677.1	707
981085.XP_010093757.1	981085.XP_010104838.1	836
981085.XP_010093757.1	981085.XP_010104907.1	834
981085.XP_010093757.1	981085.XP_010105084.1	984
981085.XP_010093757.1	981085.XP_010105361.1	993
981085.XP_010093757.1	981085.XP_010105511.1	995
981085.XP_010093757.1	981085.XP_010106064.1	861
981085.XP_010093757.1	981085.XP_010106386.1	986
981085.XP_010093757.1	981085.XP_010106863.1	994
981085.XP_010093757.1	981085.XP_010107162.1	996
981085.XP_010093757.1	981085.XP_010107823.1	986
981085.XP_010093757.1	981085.XP_010108169.1	978
981085.XP_010093757.1	981085.XP_010108337.1	995
981085.XP_010093757.1	981085.XP_010108357.1	993
981085.XP_010093757.1	981085.XP_010108442.1	993
981085.XP_010093757.1	981085.XP_010108484.1	995
981085.XP_010093757.1	981085.XP_010109028.1	994
981085.XP_010093757.1	981085.XP_010109582.1	986
981085.XP_010093757.1	981085.XP_010109935.1	794
981085.XP_010093757.1	981085.XP_010110049.1	821
981085.XP_010093757.1	981085.XP_010110069.1	990
981085.XP_010093757.1	981085.XP_010112373.1	835
981085.XP_010093757.1	981085.XP_010112401.1	989
981085.XP_010093757.1	981085.XP_010112905.1	995
981085.XP_010093757.1	981085.XP_010113368.1	997
981085.XP_010093822.1	981085.XP_010094082.1	995
981085.XP_010093822.1	981085.XP_010094236.1	979
981085.XP_010093822.1	981085.XP_010094463.1	989
981085.XP_010093822.1	981085.XP_010094740.1	987
981085.XP_010093822.1	981085.XP_010095082.1	991
981085.XP_010093822.1	981085.XP_010096548.1	986
981085.XP_010093822.1	981085.XP_010096658.1	985
981085.XP_010093822.1	981085.XP_010097296.1	993
981085.XP_010093822.1	981085.XP_010097667.1	924
981085.XP_010093822.1	981085.XP_010098081.1	918
981085.XP_010093822.1	981085.XP_010098189.1	995
981085.XP_010093822.1	981085.XP_010098429.1	851
981085.XP_010093822.1	981085.XP_010098627.1	993
981085.XP_010093822.1	981085.XP_010099900.1	977
981085.XP_010093822.1	981085.XP_010100802.1	992
981085.XP_010093822.1	981085.XP_010100833.1	996
981085.XP_010093822.1	981085.XP_010101082.1	992
981085.XP_010093822.1	981085.XP_010101256.1	988
981085.XP_010093822.1	981085.XP_010101365.1	995
981085.XP_010093822.1	981085.XP_010101487.1	894
981085.XP_010093822.1	981085.XP_010101741.1	985
981085.XP_010093822.1	981085.XP_010102117.1	992
981085.XP_010093822.1	981085.XP_010102279.1	991
981085.XP_010093822.1	981085.XP_010102488.1	992
981085.XP_010093822.1	981085.XP_010102767.1	993
981085.XP_010093822.1	981085.XP_010103270.1	898
981085.XP_010093822.1	981085.XP_010103342.1	992
981085.XP_010093822.1	981085.XP_010103749.1	992
981085.XP_010093822.1	981085.XP_010103754.1	878
981085.XP_010093822.1	981085.XP_010103855.1	984
981085.XP_010093822.1	981085.XP_010104026.1	984
981085.XP_010093822.1	981085.XP_010104677.1	896
981085.XP_010093822.1	981085.XP_010104907.1	908
981085.XP_010093822.1	981085.XP_010105084.1	984
981085.XP_010093822.1	981085.XP_010105361.1	992
981085.XP_010093822.1	981085.XP_010105511.1	990
981085.XP_010093822.1	981085.XP_010106386.1	989
981085.XP_010093822.1	981085.XP_010106860.1	817
981085.XP_010093822.1	981085.XP_010106863.1	993
981085.XP_010093822.1	981085.XP_010107162.1	993
981085.XP_010093822.1	981085.XP_010107823.1	987
981085.XP_010093822.1	981085.XP_010108169.1	976
981085.XP_010093822.1	981085.XP_010108337.1	993
981085.XP_010093822.1	981085.XP_010108357.1	987
981085.XP_010093822.1	981085.XP_010108442.1	992
981085.XP_010093822.1	981085.XP_010108484.1	996
981085.XP_010093822.1	981085.XP_010109028.1	992
981085.XP_010093822.1	981085.XP_010109582.1	981
981085.XP_010093822.1	981085.XP_010110069.1	994
981085.XP_010093822.1	981085.XP_010110991.1	991
981085.XP_010093822.1	981085.XP_010112401.1	992
981085.XP_010093822.1	981085.XP_010112905.1	987
981085.XP_010093822.1	981085.XP_010113368.1	993
981085.XP_010094082.1	981085.XP_010094236.1	995
981085.XP_010094082.1	981085.XP_010094463.1	991
981085.XP_010094082.1	981085.XP_010094740.1	993
981085.XP_010094082.1	981085.XP_010095082.1	993
981085.XP_010094082.1	981085.XP_010096548.1	992
981085.XP_010094082.1	981085.XP_010096658.1	994
981085.XP_010094082.1	981085.XP_010097296.1	999
981085.XP_010094082.1	981085.XP_010097667.1	947
981085.XP_010094082.1	981085.XP_010098081.1	981
981085.XP_010094082.1	981085.XP_010098189.1	996
981085.XP_010094082.1	981085.XP_010098429.1	909
981085.XP_010094082.1	981085.XP_010098627.1	994
981085.XP_010094082.1	981085.XP_010099900.1	992
981085.XP_010094082.1	981085.XP_010100802.1	994
981085.XP_010094082.1	981085.XP_010100833.1	997
981085.XP_010094082.1	981085.XP_010101082.1	998
981085.XP_010094082.1	981085.XP_010101256.1	992
981085.XP_010094082.1	981085.XP_010101365.1	998
981085.XP_010094082.1	981085.XP_010101487.1	924
981085.XP_010094082.1	981085.XP_010101741.1	991
981085.XP_010094082.1	981085.XP_010102117.1	994
981085.XP_010094082.1	981085.XP_010102279.1	996
981085.XP_010094082.1	981085.XP_010102488.1	995
981085.XP_010094082.1	981085.XP_010102767.1	996
981085.XP_010094082.1	981085.XP_010103270.1	961
981085.XP_010094082.1	981085.XP_010103342.1	995
981085.XP_010094082.1	981085.XP_010103749.1	995
981085.XP_010094082.1	981085.XP_010103754.1	943
981085.XP_010094082.1	981085.XP_010103855.1	995
981085.XP_010094082.1	981085.XP_010104026.1	993
981085.XP_010094082.1	981085.XP_010104677.1	924
981085.XP_010094082.1	981085.XP_010104907.1	975
981085.XP_010094082.1	981085.XP_010105084.1	994
981085.XP_010094082.1	981085.XP_010105361.1	992
981085.XP_010094082.1	981085.XP_010105511.1	993
981085.XP_010094082.1	981085.XP_010106386.1	994
981085.XP_010094082.1	981085.XP_010106860.1	947
981085.XP_010094082.1	981085.XP_010106863.1	995
981085.XP_010094082.1	981085.XP_010107162.1	995
981085.XP_010094082.1	981085.XP_010107823.1	993
981085.XP_010094082.1	981085.XP_010108169.1	995
981085.XP_010094082.1	981085.XP_010108337.1	995
981085.XP_010094082.1	981085.XP_010108357.1	996
981085.XP_010094082.1	981085.XP_010108442.1	994
981085.XP_010094082.1	981085.XP_010108484.1	998
981085.XP_010094082.1	981085.XP_010109028.1	996
981085.XP_010094082.1	981085.XP_010109582.1	993
981085.XP_010094082.1	981085.XP_010110069.1	995
981085.XP_010094082.1	981085.XP_010110991.1	991
981085.XP_010094082.1	981085.XP_010112401.1	994
981085.XP_010094082.1	981085.XP_010112905.1	995
981085.XP_010094082.1	981085.XP_010113368.1	996
981085.XP_010094205.1	981085.XP_010095036.1	838
981085.XP_010094205.1	981085.XP_010095891.1	972
981085.XP_010094205.1	981085.XP_010097489.1	991
981085.XP_010094205.1	981085.XP_010098278.1	901
981085.XP_010094205.1	981085.XP_010099856.1	817
981085.XP_010094205.1	981085.XP_010100026.1	862
981085.XP_010094205.1	981085.XP_010100498.1	958
981085.XP_010094205.1	981085.XP_010101365.1	739
981085.XP_010094205.1	981085.XP_010104187.1	934
981085.XP_010094205.1	981085.XP_010105084.1	821
981085.XP_010094205.1	981085.XP_010106860.1	959
981085.XP_010094205.1	981085.XP_010107162.1	859
981085.XP_010094205.1	981085.XP_010107350.1	749
981085.XP_010094205.1	981085.XP_010107853.1	797
981085.XP_010094205.1	981085.XP_010109311.1	898
981085.XP_010094205.1	981085.XP_010110832.1	721
981085.XP_010094205.1	981085.XP_010110873.1	993
981085.XP_010094205.1	981085.XP_010112038.1	842
981085.XP_010094205.1	981085.XP_010112290.1	813
981085.XP_010094205.1	981085.XP_010112292.1	848
981085.XP_010094205.1	981085.XP_010112609.1	858
981085.XP_010094205.1	981085.XP_010112680.1	822
981085.XP_010094205.1	981085.XP_010112806.1	892
981085.XP_010094205.1	981085.XP_010113000.1	969
981085.XP_010094236.1	981085.XP_010094463.1	975
981085.XP_010094236.1	981085.XP_010094740.1	982
981085.XP_010094236.1	981085.XP_010094940.1	929
981085.XP_010094236.1	981085.XP_010094967.1	917
981085.XP_010094236.1	981085.XP_010095082.1	992
981085.XP_010094236.1	981085.XP_010096548.1	969
981085.XP_010094236.1	981085.XP_010096658.1	995
981085.XP_010094236.1	981085.XP_010097296.1	995
981085.XP_010094236.1	981085.XP_010097667.1	892
981085.XP_010094236.1	981085.XP_010098081.1	958
981085.XP_010094236.1	981085.XP_010098189.1	990
981085.XP_010094236.1	981085.XP_010098429.1	772
981085.XP_010094236.1	981085.XP_010098627.1	990
981085.XP_010094236.1	981085.XP_010099900.1	961
981085.XP_010094236.1	981085.XP_010100498.1	715
981085.XP_010094236.1	981085.XP_010100802.1	987
981085.XP_010094236.1	981085.XP_010100833.1	997
981085.XP_010094236.1	981085.XP_010101082.1	991
981085.XP_010094236.1	981085.XP_010101256.1	978
981085.XP_010094236.1	981085.XP_010101365.1	995
981085.XP_010094236.1	981085.XP_010101487.1	907
981085.XP_010094236.1	981085.XP_010101741.1	987
981085.XP_010094236.1	981085.XP_010102117.1	971
981085.XP_010094236.1	981085.XP_010102279.1	997
981085.XP_010094236.1	981085.XP_010102488.1	992
981085.XP_010094236.1	981085.XP_010102767.1	995
981085.XP_010094236.1	981085.XP_010103270.1	856
981085.XP_010094236.1	981085.XP_010103342.1	988
981085.XP_010094236.1	981085.XP_010103749.1	971
981085.XP_010094236.1	981085.XP_010103754.1	846
981085.XP_010094236.1	981085.XP_010103855.1	978
981085.XP_010094236.1	981085.XP_010104026.1	991
981085.XP_010094236.1	981085.XP_010104677.1	872
981085.XP_010094236.1	981085.XP_010104838.1	908
981085.XP_010094236.1	981085.XP_010104907.1	892
981085.XP_010094236.1	981085.XP_010105084.1	969
981085.XP_010094236.1	981085.XP_010105361.1	991
981085.XP_010094236.1	981085.XP_010105511.1	999
981085.XP_010094236.1	981085.XP_010106064.1	912
981085.XP_010094236.1	981085.XP_010106195.1	809
981085.XP_010094236.1	981085.XP_010106386.1	982
981085.XP_010094236.1	981085.XP_010106863.1	993
981085.XP_010094236.1	981085.XP_010107162.1	995
981085.XP_010094236.1	981085.XP_010107823.1	982
981085.XP_010094236.1	981085.XP_010108337.1	989
981085.XP_010094236.1	981085.XP_010108357.1	991
981085.XP_010094236.1	981085.XP_010108442.1	998
981085.XP_010094236.1	981085.XP_010108484.1	999
981085.XP_010094236.1	981085.XP_010108785.1	738
981085.XP_010094236.1	981085.XP_010109028.1	996
981085.XP_010094236.1	981085.XP_010109582.1	967
981085.XP_010094236.1	981085.XP_010109935.1	882
981085.XP_010094236.1	981085.XP_010110049.1	823
981085.XP_010094236.1	981085.XP_010110069.1	987
981085.XP_010094236.1	981085.XP_010110991.1	995
981085.XP_010094236.1	981085.XP_010112373.1	909
981085.XP_010094236.1	981085.XP_010112401.1	986
981085.XP_010094236.1	981085.XP_010112806.1	715
981085.XP_010094236.1	981085.XP_010112905.1	998
981085.XP_010094236.1	981085.XP_010113368.1	994
981085.XP_010094254.1	981085.XP_010094314.1	989
981085.XP_010094254.1	981085.XP_010094556.1	766
981085.XP_010094254.1	981085.XP_010097067.1	995
981085.XP_010094254.1	981085.XP_010097409.1	994
981085.XP_010094254.1	981085.XP_010097946.1	926
981085.XP_010094254.1	981085.XP_010098769.1	989
981085.XP_010094254.1	981085.XP_010099191.1	995
981085.XP_010094254.1	981085.XP_010100388.1	998
981085.XP_010094254.1	981085.XP_010104352.1	995
981085.XP_010094254.1	981085.XP_010104573.1	936
981085.XP_010094254.1	981085.XP_010110306.1	832
981085.XP_010094254.1	981085.XP_010110945.1	986
981085.XP_010094254.1	981085.XP_010111768.1	737
981085.XP_010094314.1	981085.XP_010096639.1	986
981085.XP_010094314.1	981085.XP_010097067.1	996
981085.XP_010094314.1	981085.XP_010097409.1	997
981085.XP_010094314.1	981085.XP_010097946.1	865
981085.XP_010094314.1	981085.XP_010098769.1	984
981085.XP_010094314.1	981085.XP_010099191.1	997
981085.XP_010094314.1	981085.XP_010100388.1	995
981085.XP_010094314.1	981085.XP_010100537.1	948
981085.XP_010094314.1	981085.XP_010103463.1	821
981085.XP_010094314.1	981085.XP_010104233.1	991
981085.XP_010094314.1	981085.XP_010104352.1	995
981085.XP_010094314.1	981085.XP_010104573.1	871
981085.XP_010094314.1	981085.XP_010105702.1	977
981085.XP_010094314.1	981085.XP_010107515.1	935
981085.XP_010094314.1	981085.XP_010108267.1	909
981085.XP_010094314.1	981085.XP_010110200.1	999
981085.XP_010094314.1	981085.XP_010110952.1	999
981085.XP_010094314.1	981085.XP_010111654.1	841
981085.XP_010094314.1	981085.XP_010111720.1	886
981085.XP_010094314.1	981085.XP_010113491.1	828
981085.XP_010094463.1	981085.XP_010094740.1	986
981085.XP_010094463.1	981085.XP_010095082.1	985
981085.XP_010094463.1	981085.XP_010096548.1	987
981085.XP_010094463.1	981085.XP_010096658.1	989
981085.XP_010094463.1	981085.XP_010097296.1	989
981085.XP_010094463.1	981085.XP_010097667.1	914
981085.XP_010094463.1	981085.XP_010098081.1	919
981085.XP_010094463.1	981085.XP_010098189.1	990
981085.XP_010094463.1	981085.XP_010098429.1	862
981085.XP_010094463.1	981085.XP_010098627.1	992
981085.XP_010094463.1	981085.XP_010099900.1	997
981085.XP_010094463.1	981085.XP_010100802.1	999
981085.XP_010094463.1	981085.XP_010100833.1	996
981085.XP_010094463.1	981085.XP_010101082.1	999
981085.XP_010094463.1	981085.XP_010101256.1	987
981085.XP_010094463.1	981085.XP_010101365.1	995
981085.XP_010094463.1	981085.XP_010101487.1	882
981085.XP_010094463.1	981085.XP_010101741.1	971
981085.XP_010094463.1	981085.XP_010102117.1	998
981085.XP_010094463.1	981085.XP_010102279.1	992
981085.XP_010094463.1	981085.XP_010102488.1	988
981085.XP_010094463.1	981085.XP_010102767.1	999
981085.XP_010094463.1	981085.XP_010103270.1	943
981085.XP_010094463.1	981085.XP_010103342.1	989
981085.XP_010094463.1	981085.XP_010103749.1	998
981085.XP_010094463.1	981085.XP_010103754.1	881
981085.XP_010094463.1	981085.XP_010103855.1	986
981085.XP_010094463.1	981085.XP_010104026.1	999
981085.XP_010094463.1	981085.XP_010104677.1	911
981085.XP_010094463.1	981085.XP_010104907.1	950
981085.XP_010094463.1	981085.XP_010105084.1	976
981085.XP_010094463.1	981085.XP_010105361.1	990
981085.XP_010094463.1	981085.XP_010105511.1	990
981085.XP_010094463.1	981085.XP_010106386.1	998
981085.XP_010094463.1	981085.XP_010106860.1	794
981085.XP_010094463.1	981085.XP_010106863.1	995
981085.XP_010094463.1	981085.XP_010107162.1	988
981085.XP_010094463.1	981085.XP_010107823.1	986
981085.XP_010094463.1	981085.XP_010108169.1	974
981085.XP_010094463.1	981085.XP_010108337.1	989
981085.XP_010094463.1	981085.XP_010108357.1	999
981085.XP_010094463.1	981085.XP_010108442.1	982
981085.XP_010094463.1	981085.XP_010108484.1	995
981085.XP_010094463.1	981085.XP_010109028.1	991
981085.XP_010094463.1	981085.XP_010109582.1	997
981085.XP_010094463.1	981085.XP_010110069.1	999
981085.XP_010094463.1	981085.XP_010110991.1	987
981085.XP_010094463.1	981085.XP_010112401.1	988
981085.XP_010094463.1	981085.XP_010112905.1	985
981085.XP_010094463.1	981085.XP_010113368.1	996
981085.XP_010094540.1	981085.XP_010094703.1	932
981085.XP_010094540.1	981085.XP_010094705.1	931
981085.XP_010094540.1	981085.XP_010096850.1	843
981085.XP_010094540.1	981085.XP_010103561.1	756
981085.XP_010094540.1	981085.XP_010104362.1	756
981085.XP_010094540.1	981085.XP_010107702.1	869
981085.XP_010094540.1	981085.XP_010110069.1	705
981085.XP_010094540.1	981085.XP_010110197.1	756
981085.XP_010094540.1	981085.XP_010111131.1	930
981085.XP_010094556.1	981085.XP_010101074.1	766
981085.XP_010094556.1	981085.XP_010101975.1	734
981085.XP_010094556.1	981085.XP_010102335.1	714
981085.XP_010094556.1	981085.XP_010108798.1	786
981085.XP_010094556.1	981085.XP_010110945.1	866
981085.XP_010094556.1	981085.XP_010113456.1	714
981085.XP_010094703.1	981085.XP_010094705.1	979
981085.XP_010094703.1	981085.XP_010094940.1	798
981085.XP_010094703.1	981085.XP_010096710.1	865
981085.XP_010094703.1	981085.XP_010096850.1	877
981085.XP_010094703.1	981085.XP_010098219.1	709
981085.XP_010094703.1	981085.XP_010098926.1	824
981085.XP_010094703.1	981085.XP_010099191.1	875
981085.XP_010094703.1	981085.XP_010101845.1	965
981085.XP_010094703.1	981085.XP_010101975.1	897
981085.XP_010094703.1	981085.XP_010102306.1	950
981085.XP_010094703.1	981085.XP_010103177.1	971
981085.XP_010094703.1	981085.XP_010103561.1	842
981085.XP_010094703.1	981085.XP_010103758.1	985
981085.XP_010094703.1	981085.XP_010104352.1	862
981085.XP_010094703.1	981085.XP_010104362.1	793
981085.XP_010094703.1	981085.XP_010104390.1	980
981085.XP_010094703.1	981085.XP_010104745.1	771
981085.XP_010094703.1	981085.XP_010105174.1	971
981085.XP_010094703.1	981085.XP_010105702.1	838
981085.XP_010094703.1	981085.XP_010107702.1	958
981085.XP_010094703.1	981085.XP_010108267.1	853
981085.XP_010094703.1	981085.XP_010110197.1	787
981085.XP_010094703.1	981085.XP_010110306.1	994
981085.XP_010094703.1	981085.XP_010110407.1	981
981085.XP_010094703.1	981085.XP_010111131.1	997
981085.XP_010094703.1	981085.XP_010112373.1	918
981085.XP_010094703.1	981085.XP_010112609.1	792
981085.XP_010094703.1	981085.XP_010113038.1	997
981085.XP_010094705.1	981085.XP_010096710.1	865
981085.XP_010094705.1	981085.XP_010096850.1	954
981085.XP_010094705.1	981085.XP_010098926.1	866
981085.XP_010094705.1	981085.XP_010101845.1	781
981085.XP_010094705.1	981085.XP_010101975.1	897
[truncated: 2,140 more rows]
